# Supplementary material for: Targetable vulnerabilities in T- and NK-cell lymphomas identified through preclinical models
Source: Nat Commun. 2018 May 22;9:2024. doi: 10.1038/s41467-018-04356-9 (PMC5964252; doi:10.1038/s41467-018-04356-9)
Supplement: Supplementary file 4 — Supplementary Data 1 [file 41467_2018_4356_MOESM4_ESM.xlsx]

## Sheet: Supplementary Data File 1
Supplementary Data File 1: Copy number variants called by the GISTIC algorithm
	Amplifications						Deletions
cytoband	2q31.2	1q32.2	2p14	17q21.32	6p21.33		9p21.3	6q21	10p12.2	4q35.2	12q24.33	17p13.1
q value	1.3737e-07	0.0098045	0.10596	0.10596	0.24409		1.4355e-05	0.1261	0.13864	0.15881	0.15881	0.16865
residual q value	1.3737e-07	0.0098045	0.10596	0.10596	0.24409		1.4355e-05	0.1261	0.13864	0.15881	0.15881	0.16865
wide peak boundaries	chr2:179392104-179501775	chr1:207223321-207897279	chr2:65481251-68369178	chr17:45664961-47119990	chr6:30139038-32916845		chr9:21802826-22009203	chr6:97679781-131486608	chr10:1-25685193	chr4:184368833-191154276	chr12:124418309-133851895	chr17:7386571-7818986
genes in wide peak	TTN	C4BPA	MEIS1	hsa-mir-3185	hsa-mir-1236		CDKN2A	hsa-mir-588	hsa-mir-603	SLC25A4	SCARB1	ATP1B2
	MIR548N	C4BPB	ACTR2	hsa-mir-196a-1	hsa-mir-877		CDKN2B	hsa-mir-3144	hsa-mir-1915	CASP3	STX2	CD68
	LOC100506866	CR1	C1D	hsa-mir-10a	ABCF1		MTAP	hsa-mir-548b	hsa-mir-511-2	F11	GOLGA3	CHD3
		CR1L	ETAA1	hsa-mir-1203	AGER		C9orf53	hsa-mir-587	hsa-mir-511-1	ACSL1	MMP17	EFNB3
		CR2	WDR92	hsa-mir-152	AIF1		CDKN2B-AS1	hsa-mir-2113	hsa-mir-1265	FAT1	POLE	EIF4A1
		CD55	SPRED2	ATP5G1	ATP6V1G2			AIM1	hsa-mir-548q	FRG1	PXMP2	POLR2A
		PFKFB2	LOC644838	GIP	CFB			AMD1	hsa-mir-3155	HSP90AA4P	RAN	SHBG
		YOD1	MIR4778	HOXB1	C2			PRDM1	ADARB2	ING2	SFSWAP	SOX15
				HOXB2	C4A			CCNC	ATP5C1	IRF2	UBC	TP53
				HOXB3	C4B			COL10A1	BMI1	KLKB1	ZNF10	TNFSF13
				HOXB4	DDR1			EPB41L2	CACNB2	MTNR1A	ZNF26	TNFSF12
				HOXB5	CDSN			FABP7	CALML3	TLR3	ZNF84	FXR2
				HOXB6	CLIC1			FOXO3	AKR1C4	SORBS2	ZNF140	MPDU1
				HOXB7	ATF6B			FRK	KLF6	DUX4	ULK1	KDM6B
				HOXB8	CSNK2B			FYN	AKR1C1	FAM149A	PIWIL1	SENP3
				HOXB9	CYP21A2			GJA1	AKR1C2	DUX2	NCOR2	SNORA67
				KPNB1	CYP21A1P			GPR6	TRDMT1	PDLIM3	ZNF268	WRAP53
				NFE2L1	DOM3Z			GRIK2	GATA3	UFSP2	FZD10	ZBTB4
				SP2	GNL1			HDAC2	GDI2	CDKN2AIP	P2RX2	LSMD1
				SKAP1	GTF2H4			HSF2	IDI1	LRP2BP	ANKLE2	TMEM88
				NPEPPS	HLA-B			KPNA5	IL2RA	STOX2	RIMBP2	SAT2
				TBKBP1	HLA-C			LAMA2	IL15RA	KIAA1430	GALNT9	RPL29P2
				CALCOCO2	HLA-DMA			LAMA4	ITIH2	TRAPPC11	CHFR	CYB5D1
				HOXB13	HLA-DMB			MARCKS	MRC1	MLF1IP	EP400	DNAH2
				IGF2BP1	HLA-DOB			MAN1A1	PFKFB3	SNX25	DHX37	LOC284023
				CBX1	HLA-DQA1			PLN	PFKP	ZFP42	FBRSL1	TNFSF12-TNFSF13
				SNF8	HLA-DQA2			POU3F2	PHYH	ENPP6	AACS	SNORA48
				SNX11	HLA-DQB1			PREP	PIP4K2A	RWDD4	NOC4L	SNORD10
				TBX21	HLA-DQB2			PKIB	PRKCQ	CCDC111	CCDC92	SCARNA21
				COPZ2	HLA-DRA			PTPRK	RSU1	TRIML2	PUS1	SENP3-EIF4A1
				PNPO	HLA-DRB1			REV3L	VIM	CCDC110	TMEM132C
				UBE2Z	HLA-DRB5			ROS1	STAM	CYP4V2	TMEM132B
				PRR15L	HLA-DRB6			SIM1	MLLT10	LOC285441	LOC116437
				CDK5RAP3	HLA-E			SMPD2	CUBN	LOC339975	TMEM132D
				SP6	HLA-L			NR2E1	ITGA8	TRIML1	SLC15A4
				PRAC	HSPA1A			TPD52L1	PRPF18	ANKRD37	BRI3BP
				LRRC46	HSPA1B			TSPYL1	AKR1C3	LOC389247	FAM101A
				SCRN2	HSPA1L			STL	CDC123	HELT	ZNF664
				OSBPL7	LTA			DDO	PTPLA	LOC401164	GLT1D1
				MRPL10	LTB			SNX3	PTER	C4orf47	PGAM5
				TTLL6	MICB			CD164	NMT2	DUX4L4	DNAH10
				HOXB13-AS1	MSH5			WISP3	SPAG6	FRG2	GPR133
				LOC404266	NEU1			WASF1	USP6NL	SLED1	DDX51
				MIR10A	NFKBIL1			AKAP7	OPTN	FLJ38576	EP400NL
				MIR152	NOTCH4			ATG5	NET1	DUX4L6	LOC387895
				MIR196A1	PBX2			KIAA0408	NEBL	DUX4L5	LOC400084
				MIR1203	POU5F1			ZBTB24	PITRM1	DUX4L3	FLJ37505
				MIR3185	PPP1R10			FIG4	RPP38	LOC728175	LOC440117
					PSMB8			TRDN	CELF2	DUX4L2	FLJ31485
					PSMB9			TRAF3IP2	ZMYND11	LOC731424	LOC647589
					RNF5			SMPDL3A	NUDT5	LOC100288255	SNORA49
					SKIV2L			ASCC3	WDR37	MIR3945	LOC100128554
					TAP1			BVES	MSRB2	LOC100506229	LOC100130238
					TAP2			SEC63	SEPHS1		LOC100190940
					TCF19			CDK19	KIN		ZNF605
					TNF			TSPYL4	DIP2C		MIR3612
					TNXA			HEY2	LARP4B		LOC100507055
					TNXB			BRD7P3	COMMD3		LOC100507206
					VARS			ASF1A	GTPBP4		ZNF664-FAM101A
					TRIM26			PNISR	UPF2
					PRRC2A			FBXL4	HSPA14
					BAG6			SESN1	CALML5
					GPANK1			OSTM1	ANKRD16
					DDX39B			DSE	FAM208B
					ABHD16A			HDDC2	SEC61A2
					RDBP			TUBE1	OLAH
					LST1			C6orf203	MCM10
					DHX16			CDC40	DHTKD1
					STK19			RWDD1	FRMD4A
					IER3			COQ3	IDI2-AS1
					PPT2			SOBP	KIAA1217
					MDC1			QRSL1	PRTFDC1
					FLOT1			ECHDC1	CAMK1D
					AGPAT1			PDSS2	GPR158
					C6orf10			GOPC	ARHGAP21
					HCP5			SERINC1	SFMBT2
					EHMT2			HACE1	DNAJC1
					NRM			BEND3	DCLRE1C
					DDAH2			PRDM13	SUV39H2
					SNORD52			TRMT11	ECHDC3
					SNORD48			POPDC3	ASB13
					MRPS18B			MICAL1	TUBAL3
					C6orf15			FAM184A	THNSL1
					C6orf48			RNF146	FAM188A
					CCHCR1			ARMC2	ITIH5
					APOM			RPF2	AKR1E2
					BTNL2			L3MBTL3	FAM107B
					TRIM39			MCHR2	CCDC3
					VARS2			FAXC	TAF3
					LSM2			RTN4IP1	FBXO18
					C6orf47			RSPO3	PLXDC2
					LY6G5B			USP45	RBM17
					LY6G6D			SLC22A16	IDI2
					GPSM3			KIAA1919	UCN3
					FKBPL			ARHGAP18	SFTA1P
					LY6G6E			GTF3C6	ENKUR
					RPP21			TMEM200A	ARMC3
					ATAT1			NUS1	LOC219731
					SLC44A4			SLC16A10	OTUD1
					VWA7			CLVS2	UCMA
					C6orf25			NCOA7	C10orf111
					LY6G6C			HINT3	FAM171A1
					LY6G5C			SAMD3	SLC39A12
					PRR3			RNF217	NSUN6
					PRRT1			NKAIN2	ARL5B
					EGFL8			BVES-AS1	BEND7
					TRIM15			CCDC162P	LOC254312
					DPCR1			AKD1	C10orf47
					PSORS1C1			NT5DC1	PTF1A
					PSORS1C2			FAM26D	C10orf67
					PPP1R18			ZUFSP	LOC282980
					TRIM39-RPP21			FAM162B	LOC283070
					TUBB			C6orf170	LOC338588
					ZBTB12			HS3ST5	ST8SIA6
					C6orf136			GPRC6A	AKR1CL1
					HCG27			RFX6	EBLN1
					NCR3			SLC35F1	TUBB8
					LY6G6F			VGLL2	C10orf113
					HCG22			LACE1	C10orf140
					RNF5P1			C6orf191	tAKR
					HCG26			MMS22L	C1QL3
					SFTA2			FAM26E	LINC00200
					MUC21			MCM9	LOC399708
					MCCD1			SCML4	LOC399715
					SAPCD1			CEP57L1	FLJ45983
					HCG23			PPIL6	C10orf114
					HCG18			LOC285758	ACBD7
					SNORA38			FLJ34503	C10orf108
					SNORD84			DCBLD1	LOC439949
					SNORD117			LOC285762	LOC439950
					MIR877			RSPH4A	CDNF
					PSORS1C3			C6orf58	MIR511-1
					LOC100293534			CENPW	MIR511-2
					LOC100294145			C6orf174	ADARB2-AS1
					MIR1236			LINC00222	MEIG1
					MICA			CEP85L	TMEM236
					LOC100507463			THEMIS	MIR603
					LOC100507547			LIN28B	LOC100128098
					MUC22			FAM26F	LOC100128511
					MSH5-SAPCD1			GSTM2P1	LOC100128811
					ATP6V1G2-DDX39B			RFPL4B	LOC100129213
					PPT2-EGFL8			C6orf225	LOC100130992
					MIR4646			LOC643623	PRINS
					MIR4640			TRAF3IP2-AS1	LOC100192204
								MIR548B	LOC100216001
								LOC728012	MIR1265
								TPI1P3	MIR1915
								C6orf186	MIR3155A
								BET3L	LOC100499489
								LOC100130890	LOC100507034
								LOC100287632	LOC100507127
								MIR2113	COMMD3-BMI1
								MIR548H3	MIR4480
								LOC100422737	MIR4675
								LOC100507203	MIR3155B
