# Supplementary material for: Targetable vulnerabilities in T- and NK-cell lymphomas identified through preclinical models
Source: Nat Commun. 2018 May 22;9:2024. doi: 10.1038/s41467-018-04356-9 (PMC5964252; doi:10.1038/s41467-018-04356-9)
Supplement: Supplementary file 6 — Supplementary Data 3 [file 41467_2018_4356_MOESM6_ESM.xlsx]

## Sheet: Tabelle1
Supplementary Data File 3: GSEA of Alk+ ALCL vs all other subtypes, according to clustering in Supplementary Figure 4a
MSigDB gene sets queried: C2, C7
pathway	pval	padj	ES	NES	nMoreExtreme	size
APPEL_IMATINIB_RESPONSE	0.000181488	0.0106323	0.73185	2.41452	0	32
REACTOME_RNA_POL_I_PROMOTER_OPENING	0.00017334	0.0106323	0.613641	2.26961	0	54
NIKOLSKY_BREAST_CANCER_20Q11_AMPLICON	0.000182282	0.0106323	0.702222	2.23866	0	28
NIKOLSKY_BREAST_CANCER_7P22_AMPLICON	0.000180505	0.0106323	0.657998	2.18693	0	33
REACTOME_AMYLOIDS	0.000171585	0.0106323	0.554138	2.14279	0	69
REACTOME_COLLAGEN_FORMATION	0.000174186	0.0106323	0.569381	2.11848	0	56
KOBAYASHI_EGFR_SIGNALING_6HR_DN	0.000186185	0.0106323	0.732161	2.10797	0	18
CADWELL_ATG16L1_TARGETS_UP	0.00016952	0.0106323	0.528214	2.08935	0	78
HUANG_FOXA2_TARGETS_DN	0.000179051	0.0106323	0.605423	2.05379	0	36
KEGG_SYSTEMIC_LUPUS_ERYTHEMATOSUS	0.000163693	0.0106323	0.484466	2.0499	0	117
NIKOLSKY_BREAST_CANCER_16P13_AMPLICON	0.0001657	0.0106323	0.491866	2.04831	0	106
DASU_IL6_SIGNALING_UP	0.00017331	0.0106323	0.543875	2.03766	0	58
NADLER_OBESITY_UP	0.00017343	0.0106323	0.542871	2.02828	0	57
HOFMANN_MYELODYSPLASTIC_SYNDROM_RISK_UP	0.000181159	0.0106323	0.652199	2.02135	0	24
GSE6269_FLU_VS_STAPH_AUREUS_INF_PBMC_DN	0.000160617	0.0106323	0.45545	2.01729	0	162
REACTOME_EXTRACELLULAR_MATRIX_ORGANIZATION	0.000168805	0.0106323	0.505035	2.01715	0	82
PID_INTEGRIN3_PATHWAY	0.000178635	0.0106323	0.577183	2.0165	0	42
REACTOME_GLYCOSPHINGOLIPID_METABOLISM	0.000180505	0.0106323	0.599294	1.99182	0	33
SMIRNOV_CIRCULATING_ENDOTHELIOCYTES_IN_CANCER_UP	0.000161238	0.0106323	0.452658	1.98725	0	152
REACTOME_PACKAGING_OF_TELOMERE_ENDS	0.000356633	0.0116964	0.558442	1.982	1	45
GSE21774_CD62L_POS_CD56_DIM_VS_CD62L_NEG_CD56_DIM_NK_CELL_DN	0.000158203	0.0106323	0.440849	1.98117	0	183
REACTOME_MEIOTIC_RECOMBINATION	0.000170068	0.0106323	0.502456	1.97694	0	76
NABA_COLLAGENS	0.000177746	0.0106323	0.557532	1.97136	0	44
REACTOME_HDL_MEDIATED_LIPID_TRANSPORT	0.00129726	0.0227696	0.701025	1.9262	6	15
REACTOME_REVERSIBLE_HYDRATION_OF_CARBON_DIOXIDE	0.000560957	0.0147555	0.765802	1.92175	2	11
TSUNODA_CISPLATIN_RESISTANCE_UP	0.00130184	0.0227714	0.712988	1.91967	6	14
RICKMAN_TUMOR_DIFFERENTIATED_WELL_VS_POORLY_DN	0.000147427	0.0106323	0.397229	1.91639	0	353
KEGG_NITROGEN_METABOLISM	0.00108972	0.0201325	0.630588	1.91306	5	22
KOHOUTEK_CCNT1_TARGETS	0.000705841	0.017421	0.530988	1.90577	3	47
KIM_RESPONSE_TO_TSA_AND_DECITABINE_UP	0.000162946	0.0106323	0.447992	1.90536	0	121
REACTOME_TIGHT_JUNCTION_INTERACTIONS	0.000729262	0.0178613	0.609548	1.90242	3	25
NIKOLSKY_BREAST_CANCER_8Q23_Q24_AMPLICON	0.00016197	0.0106323	0.436474	1.90239	0	145
KEGG_COMPLEMENT_AND_COAGULATION_CASCADES	0.000520653	0.0145565	0.505297	1.89797	2	59
GSE36888_UNTREATED_VS_IL2_TREATED_TCELL_17H_DN	0.000158203	0.0106323	0.422211	1.89741	0	183
GSE34156_TLR1_TLR2_LIGAND_VS_NOD2_AND_TLR1_TLR2_LIGAND_24H_TREATED_MONOCYTE_UP	0.000158203	0.0106323	0.421458	1.89403	0	183
REACTOME_ACYL_CHAIN_REMODELLING_OF_PS	0.00185977	0.0275551	0.699828	1.88424	9	14
MIKKELSEN_IPS_LCP_WITH_H3K4ME3	0.000161655	0.0106323	0.431426	1.88394	0	146
DAUER_STAT3_TARGETS_UP	0.000705841	0.017421	0.523036	1.87723	3	47
GSE10325_LUPUS_BCELL_VS_LUPUS_MYELOID_DN	0.000156789	0.0106323	0.414228	1.87489	0	194
GSE22886_NAIVE_BCELL_VS_NEUTROPHIL_DN	0.000156789	0.0106323	0.412174	1.86058	0	188
REACTOME_ACYL_CHAIN_REMODELLING_OF_PG	0.00223173	0.0303496	0.690189	1.85828	11	14
GERHOLD_ADIPOGENESIS_DN	0.000692761	0.017267	0.490751	1.85351	3	61
SHETH_LIVER_CANCER_VS_TXNIP_LOSS_PAM3	0.000692881	0.017267	0.483933	1.8422	3	64
GSE6269_E_COLI_VS_STREP_PNEUMO_INF_PBMC_DN	0.00016129	0.0106323	0.419719	1.8386	0	149
REACTOME_LIPOPROTEIN_METABOLISM	0.00272282	0.0347257	0.579097	1.83479	14	27
HU_ANGIOGENESIS_UP	0.00239808	0.0323371	0.619958	1.82991	12	20
JECHLINGER_EPITHELIAL_TO_MESENCHYMAL_TRANSITION_UP	0.000690966	0.017267	0.477917	1.82966	3	66
CROMER_TUMORIGENESIS_UP	0.000694203	0.017267	0.486025	1.82558	3	59
KANG_AR_TARGETS_UP	0.00427271	0.0468826	0.653332	1.82531	22	16
GSE6269_E_COLI_VS_STAPH_AUREUS_INF_PBMC_DN	0.000160746	0.0106323	0.41059	1.82338	0	165
LIAN_LIPA_TARGETS_3M	0.0012337	0.0219754	0.505445	1.82182	6	48
PARK_OSTEOBLAST_DIFFERENTIATION_BY_PHENYLAMIL_UP	0.00409378	0.0457572	0.705511	1.81845	21	12
GSE22886_NAIVE_CD8_TCELL_VS_MONOCYTE_DN	0.000156789	0.0106323	0.401438	1.817	0	194
VERRECCHIA_RESPONSE_TO_TGFB1_C4	0.00428545	0.0469687	0.688143	1.81223	22	13
LI_DCP2_BOUND_MRNA	0.000337667	0.011296	0.449682	1.81197	1	88
KEGG_LYSOSOME	0.000163693	0.0106323	0.429077	1.81182	0	115
NABA_ECM_REGULATORS	0.000156104	0.0106323	0.397651	1.80857	0	200
GSE22886_NAIVE_CD4_TCELL_VS_MONOCYTE_DN	0.000157159	0.0106323	0.399547	1.80681	0	193
LIU_CDX2_TARGETS_UP	0.00234657	0.0318662	0.543477	1.80631	12	33
GSE29618_MONOCYTE_VS_MDC_UP	0.000157555	0.0106323	0.400043	1.80573	0	190
DACOSTA_UV_RESPONSE_VIA_ERCC3_TTD_UP	0.00121254	0.021679	0.473195	1.80133	6	64
REACTOME_NCAM1_INTERACTIONS	0.00214362	0.0298274	0.527674	1.8012	11	37
GSE9988_ANTI_TREM1_VS_CTRL_TREATED_MONOCYTES_UP	0.000159084	0.0106323	0.401221	1.79923	0	180
REACTOME_RNA_POL_I_TRANSCRIPTION	0.000508561	0.0145565	0.454693	1.79854	2	78
CROMER_TUMORIGENESIS_DN	0.0017646	0.0265132	0.498472	1.78906	9	47
GSE29618_PRE_VS_DAY7_FLU_VACCINE_MONOCYTE_UP	0.000320154	0.0110967	0.402829	1.78246	1	160
GSE22886_NAIVE_CD4_TCELL_VS_NEUTROPHIL_DN	0.000159185	0.0106323	0.398894	1.7807	0	172
GSE29618_BCELL_VS_MONOCYTE_DAY7_FLU_VACCINE_DN	0.000157159	0.0106323	0.393738	1.78053	0	193
GSE5503_LIVER_DC_VS_PLN_DC_ACTIVATED_ALLOGENIC_TCELL_UP	0.000156789	0.0106323	0.392442	1.77628	0	194
NABA_MATRISOME	0.000130924	0.0106323	0.343836	1.77573	0	854
GSE10325_LUPUS_CD4_TCELL_VS_LUPUS_MYELOID_DN	0.000157159	0.0106323	0.392209	1.77295	0	192
FRASOR_RESPONSE_TO_ESTRADIOL_DN	0.000850629	0.0182297	0.449457	1.77262	4	77
KEGG_ECM_RECEPTOR_INTERACTION	0.000675904	0.0170324	0.440158	1.7613	3	83
GSE34156_UNTREATED_VS_24H_NOD2_AND_TLR1_TLR2_LIGAND_TREATED_MONOCYTE_DN	0.000486224	0.0144811	0.406618	1.76102	2	138
SCHRAETS_MLL_TARGETS_DN	0.00380228	0.0435212	0.541416	1.76088	20	30
BOSCO_EPITHELIAL_DIFFERENTIATION_MODULE	0.00139106	0.0228692	0.465586	1.76047	7	62
RICKMAN_METASTASIS_DN	0.000152882	0.0106323	0.378856	1.75807	0	240
AMIT_EGF_RESPONSE_480_HELA	0.000319949	0.0110967	0.39762	1.75746	1	158
GSE34156_NOD2_LIGAND_VS_TLR1_TLR2_LIGAND_6H_TREATED_MONOCYTE_DN	0.000158932	0.0106323	0.391547	1.75448	0	179
GERY_CEBP_TARGETS	0.000325892	0.0111621	0.41251	1.75445	1	121
WINTER_HYPOXIA_UP	0.000844167	0.0181969	0.433253	1.74577	4	88
GSE36888_UNTREATED_VS_IL2_TREATED_STAT5_AB_KNOCKIN_TCELL_2H_UP	0.000159261	0.0106323	0.388695	1.74006	0	178
DASU_IL6_SIGNALING_SCAR_UP	0.0041644	0.0462225	0.534385	1.73802	22	30
GSE24634_TREG_VS_TCONV_POST_DAY10_IL4_CONVERSION_DN	0.000157159	0.0106323	0.384481	1.73802	0	192
NABA_CORE_MATRISOME	0.00015328	0.0106323	0.374289	1.7378	0	243
GSE24634_TEFF_VS_TCONV_DAY3_IN_CULTURE_DN	0.000158203	0.0106323	0.38658	1.73729	0	183
MIKKELSEN_ES_LCP_WITH_H3K4ME3	0.000490196	0.0144811	0.409715	1.73653	2	118
GSE23321_CENTRAL_MEMORY_VS_NAIVE_CD8_TCELL_UP	0.000157853	0.0106323	0.384875	1.73336	0	186
LIEN_BREAST_CARCINOMA_METAPLASTIC_VS_DUCTAL_UP	0.00153061	0.0246982	0.440275	1.73228	8	76
GSE22886_IGM_MEMORY_BCELL_VS_BM_PLASMA_CELL_DN	0.000157085	0.0106323	0.383465	1.73098	0	189
YAMASHITA_METHYLATED_IN_PROSTATE_CANCER	0.00370566	0.0428652	0.481653	1.7287	20	47
MARTENS_TRETINOIN_RESPONSE_UP	0.000136986	0.0106323	0.340769	1.7228	0	620
GSE13411_NAIVE_BCELL_VS_PLASMA_CELL_DN	0.000159312	0.0106323	0.382941	1.71419	0	176
GSE6269_HEALTHY_VS_STAPH_PNEUMO_INF_PBMC_DN	0.000320154	0.0110967	0.387352	1.71398	1	160
PID_SYNDECAN_1_PATHWAY	0.00407152	0.0456133	0.478941	1.71214	22	46
GSE22886_NAIVE_TCELL_VS_MONOCYTE_DN	0.000156789	0.0106323	0.378105	1.71139	0	194
GSE22886_NAIVE_CD8_TCELL_VS_NEUTROPHIL_DN	0.000481618	0.0144501	0.384124	1.70925	2	168
GSE7831_1H_VS_4H_INFLUENZA_STIM_PDC_UP	0.000157555	0.0106323	0.378601	1.70894	0	190
HENDRICKS_SMARCA4_TARGETS_UP	0.00296219	0.0368871	0.463047	1.70455	16	53
KLEIN_PRIMARY_EFFUSION_LYMPHOMA_UP	0.00332983	0.0399621	0.465761	1.69996	18	51
ONDER_CDH1_TARGETS_3_DN	0.00331068	0.039789	0.461509	1.69889	18	53
CHARAFE_BREAST_CANCER_BASAL_VS_MESENCHYMAL_UP	0.000989772	0.0201325	0.406485	1.69797	5	108
GSE34156_UNTREATED_VS_6H_TLR1_TLR2_LIGAND_TREATED_MONOCYTE_UP	0.000316907	0.0110967	0.376683	1.69337	1	184
GSE22886_NAIVE_BCELL_VS_MONOCYTE_DN	0.000156593	0.0106323	0.37288	1.69145	0	196
GSE15767_MED_VS_SCS_MAC_LN_UP	0.000314169	0.0110967	0.374632	1.69111	1	189
GSE13887_ACT_CD4_VS_NO_TREATED_CD4_TCELL_UP	0.00100133	0.0201325	0.41148	1.69011	5	98
RICKMAN_TUMOR_DIFFERENTIATED_WELL_VS_MODERATELY_DN	0.000993871	0.0201325	0.409161	1.68881	5	100
QI_PLASMACYTOMA_DN	0.00100654	0.0201325	0.412515	1.68395	5	95
LIAN_LIPA_TARGETS_6M	0.0034638	0.0410182	0.445756	1.68357	19	61
GSE34156_UNTREATED_VS_24H_NOD2_LIGAND_TREATED_MONOCYTE_DN	0.000473186	0.0143314	0.373073	1.68113	2	187
GSE4748_CYANOBACTERIUM_LPSLIKE_VS_LPS_AND_CYANOBACTERIUM_LPSLIKE_STIM_DC_3H_DN	0.000642055	0.0163078	0.381241	1.68089	3	156
SWEET_KRAS_TARGETS_DN	0.0034638	0.0410182	0.444975	1.68062	19	61
GSE10094_LCMV_VS_LISTERIA_IND_EFF_CD4_TCELL_DN	0.000477555	0.0144183	0.375684	1.67709	2	172
GSE9988_ANTI_TREM1_VS_VEHICLE_TREATED_MONOCYTES_UP	0.00048	0.0144466	0.376489	1.67692	2	170
BILD_HRAS_ONCOGENIC_SIGNATURE	0.000153022	0.0106323	0.360941	1.67513	0	241
NABA_MATRISOME_ASSOCIATED	0.000137457	0.0106323	0.331023	1.67113	0	611
BAFNA_MUC4_TARGETS_DN	0.00389029	0.0439938	0.901331	1.67	19	4
GSE19401_UNSTIM_VS_RETINOIC_ACID_AND_PAM2CSK4_STIM_FOLLICULAR_DC_UP	0.000314317	0.0110967	0.368124	1.6647	1	193
LU_EZH2_TARGETS_UP	0.000151538	0.0106323	0.355422	1.66403	0	261
KOYAMA_SEMA3B_TARGETS_UP	0.000151378	0.0106323	0.354979	1.66117	0	259
PID_AVB3_INTEGRIN_PATHWAY	0.00323625	0.0391325	0.423802	1.65936	18	74
JAEGER_METASTASIS_DN	0.000153681	0.0106323	0.357808	1.65756	0	237
PID_INTEGRIN1_PATHWAY	0.00431854	0.0471836	0.432674	1.65645	24	66
DEURIG_T_CELL_PROLYMPHOCYTIC_LEUKEMIA_UP	0.00014782	0.0106323	0.343938	1.65365	0	340
GSE9960_HEALTHY_VS_GRAM_NEG_AND_POS_SEPSIS_PBMC_UP	0.000649562	0.016455	0.382347	1.65364	3	137
GSE22025_UNTREATED_VS_TGFB1_TREATED_CD4_TCELL_DN	0.000317864	0.0110967	0.368759	1.65237	1	179
GSE16385_MONOCYTE_VS_12H_IL4_TREATED_MACROPHAGE_DN	0.000471254	0.0143181	0.365204	1.64855	2	189
REN_ALVEOLAR_RHABDOMYOSARCOMA_DN	0.000145054	0.0106323	0.337228	1.64623	0	402
GSE21774_CD62L_POS_CD56_BRIGHT_VS_CD62L_NEG_CD56_DIM_NK_CELL_UP	0.000630915	0.0161531	0.36519	1.64561	3	187
SHEN_SMARCA2_TARGETS_DN	0.000150966	0.0106323	0.349222	1.6418	0	270
GSE30971_CTRL_VS_LPS_STIM_MACROPHAGE_WBP7_HET_2H_UP	0.00064	0.0162988	0.36746	1.6367	3	170
GSE12484_HEALTHY_VS_PERIDONTITIS_NEUTROPHILS_UP	0.00180862	0.0269217	0.389396	1.63028	10	109
GSE7400_CTRL_VS_CSF3_IN_VIVO_TREATED_PBMC_DN	0.000797575	0.0179965	0.36487	1.62984	4	173
GSE360_DC_VS_MAC_T_GONDII_DN	0.000940734	0.019807	0.360622	1.62787	5	188
GSE360_DC_VS_MAC_B_MALAYI_HIGH_DOSE_DN	0.000788892	0.0179965	0.358371	1.61798	4	191
DELYS_THYROID_CANCER_UP	0.00014403	0.0106323	0.329779	1.6172	0	425
GSE22103_UNSTIM_VS_LPS_STIM_NEUTROPHIL_DN	0.000787774	0.0179965	0.358057	1.61621	4	190
GSE3039_ALPHAALPHA_VS_ALPHABETA_CD8_TCELL_UP	0.00109752	0.0201325	0.357108	1.61201	6	188
GSE22886_NEUTROPHIL_VS_DC_UP	0.00112522	0.0203835	0.362514	1.60988	6	165
GSE22886_IGG_IGA_MEMORY_BCELL_VS_BM_PLASMA_CELL_DN	0.000635728	0.016233	0.359147	1.6093	3	179
HIRSCH_CELLULAR_TRANSFORMATION_SIGNATURE_UP	0.00015361	0.0106323	0.347302	1.6084	0	236
ENK_UV_RESPONSE_KERATINOCYTE_UP	0.000140095	0.0106323	0.321763	1.60354	0	510
GSE17974_CTRL_VS_ACT_IL4_AND_ANTI_IL12_0.5H_CD4_TCELL_UP	0.00178862	0.0267485	0.375229	1.60281	10	125
HSIAO_LIVER_SPECIFIC_GENES	0.000311769	0.0110967	0.35031	1.59884	1	208
GSE38697_LIGHT_ZONE_VS_DARK_ZONE_BCELL_DN	0.0026534	0.0344261	0.385878	1.59723	15	102
CERVERA_SDHB_TARGETS_2	0.0028076	0.035375	0.382067	1.59117	16	105
ICHIBA_GRAFT_VERSUS_HOST_DISEASE_35D_UP	0.00196399	0.0280183	0.373369	1.58839	11	122
GSE4984_LPS_VS_VEHICLE_CTRL_TREATED_DC_UP	0.00144162	0.023427	0.356649	1.58592	8	166
GSE9006_HEALTHY_VS_TYPE_1_DIABETES_PBMC_AT_DX_DN	0.000795418	0.0179965	0.353267	1.58419	4	180
GSE21380_NON_TFH_VS_GERMINAL_CENTER_TFH_CD4_TCELL_UP	0.00127125	0.0225606	0.353845	1.58375	7	175
NABA_ECM_AFFILIATED	0.0016239	0.0251723	0.366758	1.58276	9	134
SABATES_COLORECTAL_ADENOMA_UP	0.00262252	0.0341176	0.37527	1.58201	15	114
KIM_WT1_TARGETS_12HR_UP	0.00144208	0.023427	0.358268	1.58155	8	157
GSE29618_BCELL_VS_MONOCYTE_DN	0.00109752	0.0201325	0.348879	1.5791	6	194
NIKOLSKY_BREAST_CANCER_20Q12_Q13_AMPLICON	0.00261352	0.0340467	0.369998	1.57667	15	123
VERHAAK_GLIOBLASTOMA_MESENCHYMAL	0.000465188	0.0142228	0.344337	1.57589	2	211
GSE34156_TLR1_TLR2_LIGAND_VS_NOD2_AND_TLR1_TLR2_LIGAND_6H_TREATED_MONOCYTE_DN	0.00145161	0.0235421	0.359589	1.57519	8	149
GSE22886_IL2_VS_IL15_STIM_NKCELL_UP	0.0012798	0.022587	0.356375	1.57516	7	158
GSE46606_IRF4_KO_VS_WT_CD40L_IL2_IL5_1DAY_STIMULATED_BCELL_DN	0.00127612	0.0225636	0.352387	1.57407	7	173
GSE24634_TREG_VS_TCONV_POST_DAY7_IL4_CONVERSION_DN	0.00126044	0.0224101	0.348628	1.57365	7	190
GSE11057_PBMC_VS_MEM_CD4_TCELL_UP	0.00142744	0.023268	0.348841	1.56828	8	185
GSE29618_MONOCYTE_VS_MDC_DAY7_FLU_VACCINE_UP	0.00142001	0.0231862	0.347275	1.56788	8	191
REACTOME_RNA_POL_I_RNA_POL_III_AND_MITOCHONDRIAL_TRANSCRIPTION	0.00378227	0.0434373	0.371975	1.56228	22	111
REACTOME_MEIOSIS	0.00446798	0.0479121	0.376111	1.56045	26	103
NIKOLSKY_BREAST_CANCER_17Q21_Q25_AMPLICON	0.000300436	0.0109127	0.327454	1.55604	1	303
GSE46242_CTRL_VS_EGR2_DELETED_TH1_CD4_TCELL_UP	0.00158932	0.0251723	0.346132	1.55309	9	181
GSE22313_HEALTHY_VS_SLE_MOUSE_CD4_TCELL_UP	0.00176764	0.0265173	0.34865	1.55075	10	169
GSE46606_UNSTIM_VS_CD40L_IL2_IL5_3DAY_STIMULATED_IRF4_KO_BCELL_UP	0.00243863	0.0324123	0.359629	1.5498	14	133
GSE13887_HEALTHY_VS_LUPUS_RESTING_CD4_TCELL_UP	0.00464345	0.0492072	0.374197	1.54888	27	102
GSE28737_WT_VS_BCL6_KO_MARGINAL_ZONE_BCELL_UP	0.00191418	0.027565	0.346672	1.54855	11	173
SHETH_LIVER_CANCER_VS_TXNIP_LOSS_PAM2	0.00307842	0.0376508	0.355405	1.54809	18	144
GSE36888_STAT5_AB_KNOCKIN_VS_WT_TCELL_IL2_TREATED_2H_DN	0.00157084	0.0251723	0.342896	1.54785	9	189
MIKKELSEN_MEF_ICP_WITH_H3K27ME3	0.00240462	0.0323797	0.348681	1.54768	14	164
GSE20715_0H_VS_24H_OZONE_LUNG_DN	0.00189274	0.027565	0.343351	1.5472	11	187
SMID_BREAST_CANCER_ERBB2_UP	0.0037441	0.0431538	0.360616	1.54093	22	126
GSE2770_UNTREATED_VS_IL4_TREATED_ACT_CD4_TCELL_48H_UP	0.0017331	0.0261628	0.340541	1.53714	10	190
GSE10325_BCELL_VS_MYELOID_DN	0.00188501	0.027565	0.340193	1.53565	11	189
PICCALUGA_ANGIOIMMUNOBLASTIC_LYMPHOMA_UP	0.0017331	0.0261628	0.34016	1.53543	10	190
GSE23308_CTRL_VS_CORTICOSTERONE_TREATED_MACROPHAGE_UP	0.00190386	0.027565	0.341705	1.53419	11	182
DAIRKEE_TERT_TARGETS_UP	0.000443459	0.0139241	0.318465	1.53415	2	349
GSE24634_TEFF_VS_TCONV_DAY10_IN_CULTURE_DN	0.00172874	0.0261628	0.339069	1.53331	10	193
GSE25123_CTRL_VS_ROSIGLITAZONE_STIM_PPARG_KO_MACROPHAGE_UP	0.00206612	0.0290797	0.342175	1.53325	12	179
GSE29618_PRE_VS_DAY7_POST_LAIV_FLU_VACCINE_MONOCYTE_UP	0.00191113	0.027565	0.342442	1.533	11	178
AGUIRRE_PANCREATIC_CANCER_COPY_NUMBER_UP	0.00045045	0.013996	0.324679	1.53208	2	278
GSE27859_MACROPHAGE_VS_DC_DN	0.00256369	0.0334884	0.346541	1.52978	15	157
GSE29618_MONOCYTE_VS_PDC_DAY7_FLU_VACCINE_UP	0.0020357	0.0288697	0.336437	1.52614	12	196
GSE22886_NAIVE_TCELL_VS_NEUTROPHIL_DN	0.00207171	0.0290797	0.341086	1.52473	12	174
MIKKELSEN_MEF_HCP_WITH_H3K27ME3	0.000142674	0.0106323	0.308274	1.52432	0	467
GSE27670_BLIMP1_VS_LMP1_TRANSDUCED_GC_BCELL_UP	0.00236593	0.0320838	0.338208	1.52403	14	187
GINESTIER_BREAST_CANCER_ZNF217_AMPLIFIED_DN	0.000750188	0.0179965	0.320452	1.52223	4	300
VERHAAK_AML_WITH_NPM1_MUTATED_UP	0.00286533	0.0359139	0.340623	1.52057	17	172
GSE43863_NAIVE_VS_LY6C_LOW_CXCR5NEG_CD4_EFF_TCELL_D6_LCMV_DN	0.00207105	0.0290797	0.339263	1.51868	12	176
WAMUNYOKOLI_OVARIAN_CANCER_LMP_UP	0.000761615	0.0179965	0.325364	1.51663	4	248
GSE22886_NAIVE_CD4_TCELL_VS_MEMORY_TCELL_UP	0.00304049	0.0372938	0.340868	1.51643	18	167
GSE14000_TRANSLATED_RNA_VS_MRNA_4H_LPS_DC_DN	0.00304146	0.0372938	0.342532	1.51566	18	160
MCLACHLAN_DENTAL_CARIES_UP	0.000923503	0.0194869	0.328055	1.51523	5	230
MEISSNER_NPC_HCP_WITH_H3K4ME2	0.000142552	0.0106323	0.30687	1.51479	0	458
GSE23398_WT_VS_IL2_KO_CD4_TCELL_SCURFY_MOUSE_UP	0.00219918	0.0300916	0.335231	1.51325	13	189
GSE3039_ALPHAALPHA_CD8_TCELL_VS_B2_BCELL_DN	0.00220995	0.0301387	0.335792	1.5123	13	186
GSE3039_CD4_TCELL_VS_B1_BCELL_DN	0.00254291	0.0332623	0.337323	1.51151	15	179
MOREAUX_MULTIPLE_MYELOMA_BY_TACI_UP	0.000293902	0.010868	0.31239	1.51143	1	366
WU_CELL_MIGRATION	0.00285805	0.035898	0.337312	1.51131	17	177
GSE27786_NKTCELL_VS_ERYTHROBLAST_DN	0.00270184	0.0346797	0.336685	1.50865	16	179
TONKS_TARGETS_OF_RUNX1_RUNX1T1_FUSION_ERYTHROCYTE_UP	0.00354896	0.0417568	0.343637	1.50751	21	151
GSE21379_TFH_VS_NON_TFH_SAP_KO_CD4_TCELL_DN	0.0026835	0.0345876	0.332886	1.49921	16	186
GSE13411_IGM_MEMORY_BCELL_VS_PLASMA_CELL_DN	0.00286032	0.035898	0.334606	1.49764	17	175
GSE44732_UNSTIM_VS_IL27_STIM_IMATURE_DC_DN	0.00301444	0.0372938	0.3334	1.4969	18	182
GSE3982_DC_VS_EFF_MEMORY_CD4_TCELL_UP	0.00283912	0.0357252	0.332152	1.49674	17	187
GSE20366_CD103_POS_VS_NEG_TREG_KLRG1NEG_UP	0.00368413	0.0427706	0.33658	1.49668	22	166
CHARAFE_BREAST_CANCER_LUMINAL_VS_MESENCHYMAL_UP	0.000287687	0.0107894	0.304222	1.49081	1	420
GSE36888_UNTREATED_VS_IL2_TREATED_STAT5_AB_KNOCKIN_TCELL_6H_UP	0.00333704	0.0399987	0.332956	1.49025	20	175
GSE1460_DP_THYMOCYTE_VS_NAIVE_CD4_TCELL_CORD_BLOOD_DN	0.00398406	0.0448429	0.332829	1.48782	24	174
GSE3982_NEUTROPHIL_VS_BASOPHIL_UP	0.00349984	0.0412801	0.331668	1.48733	21	180
NABA_ECM_GLYCOPROTEINS	0.00397962	0.0448429	0.332354	1.48366	24	172
GSE9006_1MONTH_VS_4MONTH_POST_TYPE_1_DIABETES_DX_PBMC_UP	0.00415269	0.0461458	0.332755	1.48298	25	171
ONDER_CDH1_TARGETS_2_DN	0.000286821	0.0107894	0.301259	1.4816	1	437
LEI_MYB_TARGETS	0.00119725	0.0215258	0.310713	1.48051	7	313
GSE36888_UNTREATED_VS_IL2_TREATED_TCELL_6H_UP	0.00381437	0.0435212	0.329679	1.47927	23	181
GSE27670_CTRL_VS_LMP1_TRANSDUCED_GC_BCELL_DN	0.00347113	0.0410422	0.327165	1.47709	21	191
MILI_PSEUDOPODIA_HAPTOTAXIS_DN	0.000136147	0.0106323	0.291236	1.47496	0	638
GSE39820_TGFBETA1_VS_TGFBETA3_IN_IL6_IL23A_TREATED_CD4_TCELL_DN	0.00444586	0.0478265	0.329026	1.47418	27	177
YAMAZAKI_TCEB3_TARGETS_UP	0.00464893	0.049211	0.332092	1.47405	28	164
GSE15930_STIM_VS_STIM_AND_TRICHOSTATINA_72H_CD8_T_CELL_DN	0.00459515	0.0488572	0.326547	1.46799	28	184
GSE5679_PPARG_LIGAND_ROSIGLITAZONE_VS_RARA_AGONIST_AM580_TREATED_DC_UP	0.00441989	0.0476267	0.325683	1.46677	27	186
GSE17721_0.5H_VS_24H_CPG_BMDC_UP	0.00424328	0.0468075	0.323802	1.46428	26	193
RODWELL_AGING_KIDNEY_NO_BLOOD_UP	0.0039142	0.044212	0.32126	1.45796	24	197
MCBRYAN_PUBERTAL_BREAST_4_5WK_UP	0.00274683	0.0348132	0.312752	1.45767	17	250
DODD_NASOPHARYNGEAL_CARCINOMA_UP	0.000120788	0.0106323	0.274176	1.4573	0	1499
COLDREN_GEFITINIB_RESISTANCE_DN	0.00432833	0.0471836	0.317517	1.45651	27	216
DELACROIX_RARG_BOUND_MEF	0.00118186	0.021289	0.299719	1.44176	7	343
BHAT_ESR1_TARGETS_VIA_AKT1_UP	0.00377529	0.0434091	0.305765	1.43517	24	265
REACTOME_AXON_GUIDANCE	0.00461042	0.0489112	0.309116	1.43053	29	235
SMID_BREAST_CANCER_RELAPSE_IN_BONE_DN	0.00436221	0.0473885	0.299709	1.41659	28	285
MILI_PSEUDOPODIA_CHEMOTAXIS_DN	0.00100676	0.0201325	0.287296	1.41175	6	434
FEVR_CTNNB1_TARGETS_UP	0.000274048	0.0106323	0.277486	1.40211	1	616
REACTOME_METABOLISM_OF_LIPIDS_AND_LIPOPROTEINS	0.00128977	0.0226796	0.28466	1.40185	8	444
RUTELLA_RESPONSE_TO_HGF_VS_CSF2RB_AND_IL4_UP	0.00218182	0.0300492	0.283997	1.38241	14	389
CHYLA_CBFA2T3_TARGETS_UP	0.00426032	0.0468075	0.282502	1.36636	28	363
LIM_MAMMARY_STEM_CELL_UP	0.00272011	0.0347257	0.276511	1.36366	18	452
VECCHI_GASTRIC_CANCER_EARLY_UP	0.0042188	0.0467182	0.277162	1.34962	28	392
ZWANG_TRANSIENTLY_UP_BY_2ND_EGF_PULSE_ONLY	0.000124533	0.0106323	0.255516	1.34553	0	1235
JOHNSTONE_PARVB_TARGETS_3_UP	0.00432963	0.0471836	0.275022	1.34544	29	409
GRADE_COLON_CANCER_UP	0.000526524	0.0145565	0.260854	1.34391	3	820
BROWNE_HCMV_INFECTION_48HR_DN	0.00457535	0.0487546	0.271332	1.34001	31	462
MEISSNER_BRAIN_HCP_WITH_H3K4ME3_AND_H3K27ME3	0.0012837	0.0226143	0.251786	1.30852	9	949
YOSHIMURA_MAPK8_TARGETS_UP	0.0026475	0.0343961	0.240276	1.25973	20	1129
NUYTTEN_EZH2_TARGETS_UP	0.00458505	0.0488039	-0.220916	-1.2251	9	979
CASORELLI_ACUTE_PROMYELOCYTIC_LEUKEMIA_DN	0.00342335	0.0408801	-0.234364	-1.26262	8	648
IVANOVA_HEMATOPOIESIS_STEM_CELL_AND_PROGENITOR	0.0022173	0.0301961	-0.241843	-1.30062	5	627
GRAESSMANN_APOPTOSIS_BY_DOXORUBICIN_DN	0.000627353	0.0161048	-0.22889	-1.30806	0	1710
GOBERT_OLIGODENDROCYTE_DIFFERENTIATION_DN	0.0004649	0.0142228	-0.235063	-1.30835	0	1018
WONG_ADULT_TISSUE_STEM_MODULE	0.00153551	0.0247356	-0.24285	-1.31414	3	682
SCHAEFFER_PROSTATE_DEVELOPMENT_6HR_DN	0.00204499	0.028916	-0.25271	-1.33018	5	484
SENESE_HDAC3_TARGETS_UP	0.00199005	0.0283059	-0.253815	-1.33078	5	464
DUTERTRE_ESTRADIOL_RESPONSE_24HR_DN	0.00137363	0.0227714	-0.253068	-1.33284	3	492
MARSON_BOUND_BY_FOXP3_UNSTIMULATED	0.000490196	0.0144811	-0.237446	-1.33352	0	1164
KIM_ALL_DISORDERS_CALB1_CORR_UP	0.00141593	0.023159	-0.254898	-1.34631	3	517
ZWANG_TRANSIENTLY_UP_BY_1ST_EGF_PULSE_ONLY	0.000593824	0.0153261	-0.241707	-1.37254	0	1517
RICKMAN_METASTASIS_UP	0.0036452	0.0424728	-0.273942	-1.38568	11	323
MARSON_BOUND_BY_FOXP3_STIMULATED	0.000452489	0.014014	-0.252481	-1.39869	0	965
TORCHIA_TARGETS_OF_EWSR1_FLI1_FUSION_DN	0.00299401	0.0371869	-0.277994	-1.40038	9	306
KINSEY_TARGETS_OF_EWSR1_FLII_FUSION_UP	0.000502765	0.0145565	-0.250033	-1.40544	0	1195
REACTOME_IMMUNE_SYSTEM	0.00041632	0.0132794	-0.258331	-1.41484	0	822
NUYTTEN_NIPP1_TARGETS_UP	0.000391543	0.0127	-0.260696	-1.41617	0	715
FARMER_BREAST_CANCER_APOCRINE_VS_BASAL	0.00180723	0.0269217	-0.283123	-1.429	5	313
CUI_TCF21_TARGETS_2_DN	0.000397298	0.0127402	-0.261849	-1.43126	0	781
GSE35825_UNTREATED_VS_IFNG_STIM_MACROPHAGE_UP	0.00439681	0.0475773	-0.300333	-1.43174	15	193
GSE32423_MEMORY_VS_NAIVE_CD8_TCELL_DN	0.00441867	0.0476267	-0.300166	-1.43269	15	195
ROME_INSULIN_TARGETS_IN_MUSCLE_UP	0.000977836	0.0201325	-0.276343	-1.43352	2	417
GSE36009_WT_VS_NLRP10_KO_DC_DN	0.00439681	0.0475773	-0.301578	-1.43684	15	192
GSE7852_LN_VS_FAT_TREG_DN	0.00384721	0.0435938	-0.301573	-1.43765	13	193
GSE34392_ST2_KO_VS_WT_DAY8_LCMV_EFFECTOR_CD8_TCELL_UP	0.0041425	0.0461394	-0.301326	-1.43822	14	195
GSE29164_CD8_TCELL_VS_CD8_TCELL_AND_IL12_TREATED_MELANOMA_DAY7_UP	0.00440044	0.0475773	-0.302749	-1.43846	15	189
JOHNSTONE_PARVB_TARGETS_2_DN	0.00121212	0.021679	-0.284649	-1.43893	3	319
GSE3982_NEUTROPHIL_VS_EFF_MEMORY_CD4_TCELL_DN	0.0043692	0.0473996	-0.303006	-1.43925	15	187
GSE16522_MEMORY_VS_NAIVE_ANTI_CD3CD28_STIM_CD8_TCELL_DN	0.00414823	0.0461458	-0.301456	-1.43938	14	196
GSE14769_UNSTIM_VS_60MIN_LPS_BMDM_DN	0.00441501	0.0476267	-0.304232	-1.4437	15	188
GSE21546_WT_VS_SAP1A_KO_AND_ELK1_KO_DP_THYMOCYTES_DN	0.00409389	0.0457572	-0.302989	-1.44397	14	191
DOUGLAS_BMI1_TARGETS_DN	0.00149031	0.024129	-0.287119	-1.4445	4	302
GSE11961_GERMINAL_CENTER_BCELL_DAY7_VS_GERMINAL_CENTER_BCELL_DAY40_DN	0.00436324	0.0473885	-0.304888	-1.44687	15	186
GSE10273_HIGH_VS_LOW_IL7_TREATED_IRF4_8_NULL_PRE_BCELL_UP	0.00357241	0.0418622	-0.303909	-1.44795	12	192
GSE38681_WT_VS_LYL1_KO_LYMPHOID_PRIMED_MULTIPOTENT_PROGENITOR_DN	0.0035872	0.0418986	-0.303768	-1.44936	12	194
GSE46606_IRF4_KO_VS_WT_UNSTIM_BCELL_UP	0.00357241	0.0418622	-0.30441	-1.45033	12	192
GSE40273_XBP1_KO_VS_WT_TREG_DN	0.00410397	0.0457633	-0.304894	-1.45075	14	190
GSE32164_RESTING_DIFFERENTIATED_VS_CMYC_INHIBITED_MACROPHAGE_UP	0.00327511	0.0395526	-0.304552	-1.45142	11	191
GSE13484_UNSTIM_VS_YF17D_VACCINE_STIM_PBMC_DN	0.0035872	0.0418986	-0.305869	-1.45146	12	188
GSE17721_PAM3CSK4_VS_CPG_4H_BMDC_DN	0.00410397	0.0457633	-0.305116	-1.45181	14	190
GSE9006_HEALTHY_VS_TYPE_1_DIABETES_PBMC_AT_DX_UP	0.00357241	0.0418622	-0.304987	-1.45308	12	192
GSE7460_FOXP3_MUT_VS_WT_ACT_WITH_TGFB_TCONV_UP	0.00382305	0.0435212	-0.30605	-1.45371	13	187
GSE22886_IGG_IGA_MEMORY_BCELL_VS_BLOOD_PLASMA_CELL_UP	0.0046058	0.0489112	-0.30671	-1.45444	16	184
GSE2770_IL4_ACT_VS_ACT_CD4_TCELL_6H_DN	0.00381783	0.0435212	-0.306543	-1.45472	13	186
GSE26890_CXCR1_NEG_VS_POS_EFFECTOR_CD8_TCELL_UP	0.00383037	0.0435212	-0.30575	-1.45483	13	190
GSE18791_CTRL_VS_NEWCASTLE_VIRUS_DC_6H_DN	0.00385039	0.0435938	-0.306198	-1.45485	13	189
GSE17721_0.5H_VS_4H_POLYIC_BMDC_DN	0.00385039	0.0435938	-0.306219	-1.45495	13	189
GSE21927_SPLENIC_VS_TUMOR_MONOCYTES_FROM_C26GM_TUMOROUS_MICE_BALBC_DN	0.00383037	0.0435212	-0.305882	-1.45546	13	190
GSE43863_LY6C_INT_CXCR5POS_VS_LY6C_LOW_CXCR5NEG_EFFECTOR_CD4_TCELL_DN	0.00381783	0.0435212	-0.306751	-1.45571	13	186
RUTELLA_RESPONSE_TO_CSF2RB_AND_IL4_UP	0.00120809	0.021679	-0.287656	-1.45598	3	322
GSE5589_LPS_VS_LPS_AND_IL10_STIM_MACROPHAGE_180MIN_UP	0.00433487	0.0471872	-0.307321	-1.45733	15	184
GSE1112_OT1_VS_HY_CD8AB_THYMOCYTE_RTOC_CULTURE_DN	0.00378685	0.043438	-0.307043	-1.45829	13	185
GSE19772_CTRL_VS_HCMV_INF_MONOCYTES_UP	0.00331126	0.039789	-0.30575	-1.45882	11	194
GSE8515_IL1_VS_IL6_4H_STIM_MAC_UP	0.00383037	0.0435212	-0.306715	-1.45942	13	190
GSE41176_UNSTIM_VS_ANTI_IGM_STIM_BCELL_3H_DN	0.00357536	0.0418622	-0.30732	-1.46018	12	189
GSE37532_WT_VS_PPARG_KO_VISCERAL_ADIPOSE_TISSUE_TCONV_DN	0.00302281	0.0372938	-0.306627	-1.46089	10	192
GSE13306_TREG_VS_TCONV_SPLEEN_DN	0.00331126	0.039789	-0.307928	-1.46124	11	188
GSE43955_TH0_VS_TGFB_IL6_TH17_ACT_CD4_TCELL_30H_UP	0.00351637	0.0414241	-0.307753	-1.46166	12	185
GSE25123_IL4_VS_IL4_AND_ROSIGLITAZONE_STIM_MACROPHAGE_DAY10_UP	0.00272926	0.0347257	-0.306845	-1.46235	9	191
GSE10240_IL22_VS_IL17_STIM_PRIMARY_BRONCHIAL_EPITHELIAL_CELLS_UP	0.00272926	0.0347257	-0.307195	-1.46402	9	191
GSE37533_PPARG2_FOXP3_VS_FOXP3_TRANSDUCED_CD4_TCELL_UP	0.00272703	0.0347257	-0.308541	-1.46421	9	186
GSE24142_EARLY_THYMIC_PROGENITOR_VS_DN2_THYMOCYTE_ADULT_UP	0.00303784	0.0372938	-0.307076	-1.46567	10	195
DAZARD_RESPONSE_TO_UV_NHEK_DN	0.00150875	0.0243864	-0.291485	-1.46764	4	307
GSE5503_PLN_DC_VS_SPLEEN_DC_ACTIVATED_ALLOGENIC_TCELL_DN	0.00303532	0.0372938	-0.309337	-1.46792	10	188
GSE9988_LPS_VS_LPS_AND_ANTI_TREM1_MONOCYTE_UP	0.00245432	0.0324123	-0.309429	-1.46842	8	186
PILON_KLF1_TARGETS_DN	0.00069735	0.0173004	-0.255962	-1.46947	0	1908
GSE7852_THYMUS_VS_FAT_TREG_DN	0.00245432	0.0324123	-0.309801	-1.47019	8	186
GSE19941_UNSTIM_VS_LPS_STIM_IL10_KO_NFKBP50_KO_MACROPHAGE_UP	0.00243441	0.0324123	-0.309572	-1.4703	8	185
GSE7400_CTRL_VS_CSF3_IN_VIVO_TREATED_PBMC_UP	0.00219841	0.0300916	-0.308634	-1.47046	7	192
GSE27786_CD4_TCELL_VS_MONO_MAC_UP	0.00303532	0.0372938	-0.309909	-1.47063	10	188
GSE10094_LCMV_VS_LISTERIA_IND_EFF_CD4_TCELL_UP	0.00275938	0.0348132	-0.308454	-1.47173	9	194
GSE27786_LSK_VS_ERYTHROBLAST_UP	0.00219841	0.0300916	-0.308928	-1.47186	7	192
ZHANG_RESPONSE_TO_IKK_INHIBITOR_AND_TNF_UP	0.00196906	0.0280488	-0.305261	-1.47201	6	213
GSE17580_TREG_VS_TEFF_S_MANSONI_INF_DN	0.00300958	0.0372838	-0.309425	-1.47232	10	190
GSE19401_PAM2CSK4_VS_RETINOIC_ACID_STIM_FOLLICULAR_DC_UP	0.00245432	0.0324123	-0.310259	-1.47236	8	186
GSE17721_CTRL_VS_PAM3CSK4_0.5H_BMDC_UP	0.00300958	0.0372838	-0.309499	-1.47267	10	190
GSE2770_TGFB_AND_IL4_VS_IL4_TREATED_ACT_CD4_TCELL_48H_UP	0.00273075	0.0347257	-0.310551	-1.47509	9	187
GSE23505_IL6_IL1_VS_IL6_IL1_IL23_TREATED_CD4_TCELL_DN	0.00193584	0.0276577	-0.308996	-1.47538	6	196
GSE17974_0.5H_VS_72H_IL4_AND_ANTI_IL12_ACT_CD4_TCELL_UP	0.00243441	0.0324123	-0.310658	-1.47546	8	185
GSE24142_ADULT_VS_FETAL_DN2_THYMOCYTE_DN	0.00303532	0.0372938	-0.311265	-1.47707	10	188
GSE13485_DAY1_VS_DAY3_YF17D_VACCINE_PBMC_DN	0.00298022	0.0370636	-0.311618	-1.47771	10	184
GSE34006_A2AR_KO_VS_A2AR_AGONIST_TREATED_TREG_UP	0.00192361	0.027565	-0.310251	-1.47816	6	192
GSE19888_ADENOSINE_A3R_INH_VS_ACT_IN_MAST_CELL_DN	0.00432549	0.0471836	-0.312237	-1.47908	15	182
GSE23505_UNTREATED_VS_4DAY_IL6_IL1_IL23_TREATED_CD4_TCELL_UP	0.00245633	0.0324123	-0.310363	-1.47911	8	191
JOHNSTONE_PARVB_TARGETS_3_DN	0.000423908	0.013388	-0.269133	-1.47957	0	855
GSE7764_NKCELL_VS_SPLENOCYTE_UP	0.00192361	0.027565	-0.310626	-1.47995	6	192
GSE7219_WT_VS_NIK_NFKB2_KO_DC_DN	0.00423168	0.0467778	-0.316691	-1.48059	15	165
GSE30962_PRIMARY_VS_SECONDARY_CHRONIC_LCMV_INF_CD8_TCELL_UP	0.00192361	0.027565	-0.310778	-1.48067	6	192
GSE26030_UNSTIM_VS_RESTIM_TH17_DAY5_POST_POLARIZATION_UP	0.00454424	0.0485309	-0.314713	-1.4808	16	171
GSE22886_CTRL_VS_LPS_24H_DC_DN	0.00193317	0.0276577	-0.310356	-1.48132	6	195
GSE7852_TREG_VS_TCONV_DN	0.00275027	0.0348132	-0.312102	-1.4829	9	189
GSE21927_SPLEEN_C57BL6_VS_4T1_TUMOR_BALBC_MONOCYTES_DN	0.00220751	0.0301387	-0.310816	-1.483	7	194
GSE10239_MEMORY_VS_KLRG1HIGH_EFF_CD8_TCELL_DN	0.00218341	0.0300492	-0.3112	-1.4831	7	191
GSE20366_EX_VIVO_VS_DEC205_CONVERSION_NAIVE_CD4_TCELL_UP	0.00275027	0.0348132	-0.312214	-1.48343	9	189
GSE4748_CTRL_VS_CYANOBACTERIUM_LPSLIKE_STIM_DC_3H_UP	0.00275938	0.0348132	-0.312642	-1.4836	9	188
GSE3982_DC_VS_CENT_MEMORY_CD4_TCELL_DN	0.00275938	0.0348132	-0.312674	-1.48376	9	188
GSE17974_0.5H_VS_72H_UNTREATED_IN_VITRO_CD4_TCELL_DN	0.00245432	0.0324123	-0.312724	-1.48406	8	186
GSE2770_TGFB_AND_IL4_VS_TGFB_AND_IL12_TREATED_ACT_CD4_TCELL_6H_DN	0.0016488	0.0251723	-0.311563	-1.48441	5	192
GSE7831_UNSTIM_VS_CPG_STIM_PDC_1H_UP	0.001657	0.0251723	-0.311056	-1.48466	5	195
GSE40274_HELIOS_VS_FOXP3_AND_HELIOS_TRANSDUCED_ACTIVATED_CD4_TCELL_DN	0.00245432	0.0324123	-0.313141	-1.48603	8	186
GSE17974_CTRL_VS_ACT_IL4_AND_ANTI_IL12_48H_CD4_TCELL_DN	0.0016488	0.0251723	-0.311836	-1.48658	5	193
GSE5142_CTRL_VS_HTERT_TRANSDUCED_CD8_TCELL_EARLY_PASSAGE_CLONE_UP	0.0016488	0.0251723	-0.312155	-1.4881	5	193
GSE43863_DAY6_EFF_VS_DAY150_MEM_TH1_CD4_TCELL_DN	0.00245432	0.0324123	-0.313647	-1.48844	8	186
GSE37534_UNTREATED_VS_GW1929_TREATED_CD4_TCELL_PPARG1_AND_FOXP3_TRASDUCED_DN	0.0016488	0.0251723	-0.31244	-1.48859	5	192
GSE46606_UNSTIM_VS_CD40L_IL2_IL5_3DAY_STIMULATED_IRF4_KO_BCELL_DN	0.00404968	0.0454217	-0.315768	-1.48922	14	177
GSE36476_CTRL_VS_TSST_ACT_16H_MEMORY_CD4_TCELL_YOUNG_UP	0.00245767	0.0324123	-0.313628	-1.4897	8	187
PUJANA_BRCA1_PCC_NETWORK	0.000606796	0.0156189	-0.261882	-1.4899	0	1571
GSE37301_MULTIPOTENT_PROGENITOR_VS_CD4_TCELL_UP	0.0045273	0.0484577	-0.320323	-1.49083	16	161
YAGI_AML_FAB_MARKERS	0.00216743	0.0299849	-0.314424	-1.49102	7	184
GSE2706_UNSTIM_VS_2H_R848_DC_DN	0.00374231	0.0431538	-0.316921	-1.49119	13	171
GSE3720_VD1_VS_VD2_GAMMADELTA_TCELL_WITH_PMA_STIM_UP	0.00220022	0.0300916	-0.314224	-1.49298	7	189
GSE2706_2H_VS_8H_LPS_STIM_DC_DN	0.00423392	0.0467778	-0.317632	-1.49357	15	169
GSE3920_IFNA_VS_IFNG_TREATED_ENDOTHELIAL_CELL_DN	0.00426099	0.0468075	-0.321291	-1.49405	15	160
GSE7219_UNSTIM_VS_LPS_AND_ANTI_CD40_STIM_DC_UP	0.0034639	0.0410182	-0.319309	-1.49444	12	167
MULLIGHAN_MLL_SIGNATURE_1_DN	0.000849618	0.0182297	-0.308571	-1.49487	2	223
GSE16266_LPS_VS_HEATSHOCK_AND_LPS_STIM_MEF_DN	0.00296017	0.0368871	-0.316479	-1.49599	10	180
GSE38696_LIGHT_ZONE_VS_DARK_ZONE_BCELL_UP	0.00346482	0.0410182	-0.318207	-1.49622	12	170
GSE19772_HCMV_INFL_VS_HCMV_INF_MONOCYTES_AND_PI3K_INHIBITION_DN	0.001657	0.0251723	-0.313479	-1.49623	5	195
GSE2706_UNSTIM_VS_2H_LPS_AND_R848_DC_UP	0.00370272	0.0428652	-0.320074	-1.49641	13	165
GSE14415_INDUCED_TREG_VS_FOXP3_KO_INDUCED_TREG_IL2_CULTURE_UP	0.00292631	0.0365505	-0.320226	-1.49679	10	166
GSE17721_LPS_VS_GARDIQUIMOD_6H_BMDC_UP	0.0021846	0.0300492	-0.315188	-1.49711	7	187
KRIEG_KDM3A_TARGETS_NOT_HYPOXIA	0.00248344	0.0326177	-0.315492	-1.49713	8	188
GSE22229_UNTREATED_VS_IMMUNOSUPP_THERAPY_RENAL_TRANSPLANT_PATIENT_PBMC_DN	0.00191519	0.027565	-0.314679	-1.49731	6	190
GSE17974_CTRL_VS_ACT_IL4_AND_ANTI_IL12_24H_CD4_TCELL_UP	0.00375637	0.0432433	-0.318122	-1.49822	13	174
GSE2706_UNSTIM_VS_2H_LPS_DC_UP	0.00426099	0.0468075	-0.322088	-1.49905	15	161
GSE17721_0.5H_VS_4H_CPG_BMDC_DN	0.00163755	0.0251723	-0.314585	-1.49924	5	191
GSE12392_WT_VS_IFNAR_KO_CD8A_NEG_SPLEEN_DC_UP	0.00248344	0.0326177	-0.315945	-1.49928	8	188
GSE17721_POLYIC_VS_GARDIQUIMOD_1H_BMDC_DN	0.00216392	0.0299795	-0.315678	-1.4993	7	185
GSE13946_CTRL_VS_DSS_COLITIS_GD_TCELL_FROM_COLON_DN	0.00426099	0.0468075	-0.322177	-1.49947	15	161
GSE5503_LIVER_DC_VS_PLN_DC_ACTIVATED_ALLOGENIC_TCELL_DN	0.001657	0.0251723	-0.314231	-1.49982	5	195
GSE17721_0.5H_VS_12H_POLYIC_BMDC_DN	0.00190892	0.027565	-0.316125	-1.5002	6	186
GSE37416_12H_VS_48H_F_TULARENSIS_LVS_NEUTROPHIL_UP	0.00216392	0.0299795	-0.316142	-1.50151	7	185
GSE46606_DAY1_VS_DAY3_CD40L_IL2_IL5_STIMULATED_IRF4HIGH_BCELL_UP	0.001657	0.0251723	-0.314717	-1.50214	5	195
VERHAAK_GLIOBLASTOMA_PRONEURAL	0.0031881	0.0386476	-0.32181	-1.50282	11	164
GSE28737_WT_VS_BCL6_KO_MARGINAL_ZONE_BCELL_DN	0.00269107	0.0345876	-0.317923	-1.50282	9	180
GSE17186_MEMORY_VS_CD21HIGH_TRANSITIONAL_BCELL_DN	0.00165563	0.0251723	-0.315077	-1.50333	5	194
GSE21670_TGFB_VS_IL6_TREATED_STAT3_KO_CD4_TCELL_UP	0.00269107	0.0345876	-0.318128	-1.50379	9	180
GSE29618_BCELL_VS_MONOCYTE_DAY7_FLU_VACCINE_UP	0.00349181	0.041236	-0.318405	-1.50382	12	178
GSE17721_0.5H_VS_4H_GARDIQUIMOD_BMDC_DN	0.00190892	0.027565	-0.316995	-1.50432	6	186
GSE21033_CTRL_VS_POLYIC_STIM_DC_3H_UP	0.0021846	0.0300492	-0.316992	-1.50568	7	187
GSE22886_NAIVE_TCELL_VS_MONOCYTE_UP	0.00165017	0.0251723	-0.316941	-1.50589	5	189
GSE17974_IL4_AND_ANTI_IL12_VS_UNTREATED_6H_ACT_CD4_TCELL_DN	0.00242588	0.0324123	-0.318908	-1.50614	8	179
FLECHNER_BIOPSY_KIDNEY_TRANSPLANT_OK_VS_DONOR_UP	0.000351	0.011605	-0.283723	-1.50641	0	536
GSE40274_FOXP3_VS_FOXP3_AND_IRF4_TRANSDUCED_ACTIVATED_CD4_TCELL_DN	0.00165017	0.0251723	-0.317082	-1.50656	5	189
GSE43260_BTLA_POS_VS_NEG_INTRATUMORAL_CD8_TCELL_DN	0.00137969	0.0227714	-0.315828	-1.50691	4	194
GSE45382_UNTREATED_VS_TGFB_TREATED_MACROPHAGES_DN	0.00161725	0.0251723	-0.318443	-1.50716	5	181
GSE2405_0H_VS_12H_A_PHAGOCYTOPHILUM_STIM_NEUTROPHIL_UP	0.00137969	0.0227714	-0.316034	-1.50789	4	194
GSE32986_GMCSF_VS_GMCSF_AND_CURDLAN_LOWDOSE_STIM_DC_UP	0.00190892	0.027565	-0.317862	-1.50844	6	186
GSE360_T_GONDII_VS_B_MALAYI_LOW_DOSE_MAC_UP	0.00165563	0.0251723	-0.317952	-1.5088	5	188
GSE1460_INTRATHYMIC_T_PROGENITOR_VS_NAIVE_CD4_TCELL_ADULT_BLOOD_UP	0.001374	0.0227714	-0.316821	-1.50947	4	192
GSE14000_4H_VS_16H_LPS_DC_TRANSLATED_RNA_DN	0.00165017	0.0251723	-0.317757	-1.50977	5	189
JAATINEN_HEMATOPOIETIC_STEM_CELL_UP	0.000893123	0.0188874	-0.301241	-1.50996	2	295
WANG_CLIM2_TARGETS_UP	0.000566251	0.0148178	-0.312109	-1.51006	1	221
LU_EZH2_TARGETS_DN	0.000310945	0.0110967	-0.295762	-1.51006	0	357
GSE37605_TREG_VS_TCONV_NOD_FOXP3_FUSION_GFP_DN	0.00345653	0.0410182	-0.325921	-1.51109	12	157
GSE3565_CTRL_VS_LPS_INJECTED_SPLENOCYTES_UP	0.00266028	0.0344585	-0.323524	-1.51221	9	166
GSE20484_MCSG_VS_CXCL4_MONOCYTE_DERIVED_MACROPHAGE_DN	0.00216275	0.0299795	-0.319277	-1.51243	7	182
GSE45365_CD8A_DC_VS_CD11B_DC_IFNAR_KO_UP	0.00318049	0.0386042	-0.322419	-1.51261	11	168
GSE17721_LPS_VS_PAM3CSK4_12H_BMDC_UP	0.00165563	0.0251723	-0.319194	-1.51469	5	188
GSE3982_MEMORY_CD4_TCELL_VS_TH2_UP	0.00188679	0.027565	-0.320845	-1.51529	6	179
GSE18791_CTRL_VS_NEWCASTLE_VIRUS_DC_12H_DN	0.00161464	0.0251723	-0.320767	-1.51626	5	180
GSE22601_DOUBLE_NEGATIVE_VS_CD4_SINGLE_POSITIVE_THYMOCYTE_UP	0.00137969	0.0227714	-0.317913	-1.51686	4	194
DODD_NASOPHARYNGEAL_CARCINOMA_DN	0.000520291	0.0145565	-0.269012	-1.51752	0	1270
GSE3982_MAST_CELL_VS_TH1_DN	0.00109439	0.0201325	-0.318956	-1.51766	3	190
GSE4590_PRE_BCELL_VS_LARGE_PRE_BCELL_UP	0.00447133	0.0479121	-0.329526	-1.5178	16	149
GSE26488_HDAC7_KO_VS_VP16_TRANSGENIC_HDAC7_KO_DOUBLE_POSITIVE_THYMOCYTE_UP	0.00319915	0.0387327	-0.327464	-1.51857	11	158
GSE39556_CD8A_DC_VS_NK_CELL_DN	0.0010917	0.0201325	-0.318643	-1.51857	3	191
GSE2935_UV_INACTIVATED_VS_LIVE_SENDAI_VIRUS_INF_MACROPHAGE_DN	0.00266453	0.0344585	-0.324477	-1.51862	9	167
GSE13306_LAMINA_PROPRIA_VS_SPLEEN_TREG_UP	0.00109439	0.0201325	-0.31916	-1.51864	3	190
GSE21927_C26GM_VS_4T1_TUMOR_MONOCYTE_BALBC_DN	0.00190166	0.027565	-0.320665	-1.51899	6	183
GSE3039_ALPHAALPHA_VS_ALPHABETA_CD8_TCELL_DN	0.00189343	0.027565	-0.320054	-1.52009	6	185
RAO_BOUND_BY_SALL4_ISOFORM_B	0.000333222	0.011265	-0.289786	-1.52087	0	468
ENK_UV_RESPONSE_KERATINOCYTE_DN	0.0003367	0.011296	-0.288902	-1.52129	0	481
GSE3982_DC_VS_TH2_DN	0.00137514	0.0227714	-0.320204	-1.52139	4	189
GSE2770_TGFB_AND_IL4_ACT_VS_ACT_CD4_TCELL_2H_DN	0.00137514	0.0227714	-0.320222	-1.52148	4	189
GSE8678_IL7R_LOW_VS_HIGH_EFF_CD8_TCELL_DN	0.00109439	0.0201325	-0.319784	-1.52161	3	190
GSE13522_WT_VS_IFNAR_KO_SKING_T_CRUZI_Y_STRAIN_INF_UP	0.0010917	0.0201325	-0.319284	-1.52163	3	191
BLALOCK_ALZHEIMERS_DISEASE_DN	0.000499251	0.0145565	-0.27075	-1.52196	0	1186
GSE7218_IGM_VS_IGG_SIGNAL_THGOUGH_ANTIGEN_BCELL_DN	0.00239298	0.0323371	-0.326743	-1.5244	8	163
GSE46606_UNSTIM_VS_CD40L_IL2_IL5_DAY3_STIMULATED_BCELL_UP	0.0018802	0.027565	-0.322805	-1.5246	6	178
GSE42021_CD24HI_TREG_VS_CD24HI_TCONV_THYMUS_DN	0.0010992	0.0201325	-0.320193	-1.52553	3	192
GSE41867_MEMORY_VS_EXHAUSTED_CD8_TCELL_DAY30_LCMV_UP	0.00137514	0.0227714	-0.32113	-1.5258	4	189
GSE16385_IFNG_TNF_VS_UNSTIM_MACROPHAGE_ROSIGLITAZONE_TREATED_DN	0.00165563	0.0251723	-0.321597	-1.5261	5	188
GSE2706_2H_VS_8H_R848_AND_LPS_STIM_DC_DN	0.00161464	0.0251723	-0.322987	-1.52676	5	180
GSE24142_EARLY_THYMIC_PROGENITOR_VS_DN2_THYMOCYTE_FETAL_UP	0.0010917	0.0201325	-0.320379	-1.52685	3	191
GSE15624_CTRL_VS_3H_HALOFUGINONE_TREATED_CD4_TCELL_UP	0.00394529	0.0445109	-0.33161	-1.52741	14	149
GSE16385_IL4_VS_ROSIGLITAZONE_STIM_MACROPHAGE_UP	0.00161725	0.0251723	-0.323522	-1.52793	5	179
GSE6269_HEALTHY_VS_STAPH_PNEUMO_INF_PBMC_UP	0.00241936	0.0324123	-0.325171	-1.52855	8	172
GSE14415_ACT_TCONV_VS_ACT_NATURAL_TREG_UP	0.00238347	0.0322761	-0.328047	-1.52991	8	162
GSE14699_DELETIONAL_TOLERANCE_VS_ACTIVATED_CD8_TCELL_UP	0.00188985	0.027565	-0.324495	-1.53038	6	177
GSE25677_MPL_VS_R848_STIM_BCELL_DN	0.00241936	0.0324123	-0.325607	-1.5306	8	172
GSE37416_0H_VS_48H_F_TULARENSIS_LVS_NEUTROPHIL_UP	0.00110011	0.0201325	-0.322339	-1.53154	3	189
BIDUS_METASTASIS_UP	0.000845309	0.0181969	-0.318251	-1.53196	2	210
GSE17721_PAM3CSK4_VS_GADIQUIMOD_6H_BMDC_DN	0.0018924	0.027565	-0.323413	-1.53203	6	182
GSE6674_ANTI_IGM_VS_CPG_STIM_BCELL_UP	0.00109439	0.0201325	-0.322196	-1.53308	3	190
GSE18791_CTRL_VS_NEWCASTLE_VIRUS_DC_18H_DN	0.00213163	0.02979	-0.327618	-1.53333	7	167
GSE2770_IL4_ACT_VS_ACT_CD4_TCELL_2H_DN	0.00109439	0.0201325	-0.322259	-1.53338	3	190
GSE23321_CD8_STEM_CELL_MEMORY_VS_NAIVE_CD8_TCELL_DN	0.00162294	0.0251723	-0.322937	-1.53378	5	185
GSE32255_UNSTIM_VS_4H_LPS_STIM_DC_UP	0.00214305	0.0298274	-0.326022	-1.53403	7	173
GSE29949_MICROGLIA_BRAIN_VS_MONOCYTE_BONE_MARROW_DN	0.00136537	0.0227714	-0.323192	-1.53513	4	187
GSE32986_CURDLAN_HIGHDOSE_VS_GMCSF_AND_CURDLAN_HIGHDOSE_STIM_DC_DN	0.00138274	0.0227714	-0.321782	-1.53644	4	196
GSE27241_CTRL_VS_DIGOXIN_TREATED_CD4_TCELL_IN_TH17_POLARIZING_CONDITIONS_UP	0.00289245	0.0362066	-0.332885	-1.537	10	151
GSE557_WT_VS_CIITA_KO_DC_DN	0.00110011	0.0201325	-0.323948	-1.53919	3	189
REACTOME_CYTOKINE_SIGNALING_IN_IMMUNE_SYSTEM	0.000870322	0.0185397	-0.314282	-1.53926	2	247
SMID_BREAST_CANCER_NORMAL_LIKE_UP	0.000328084	0.01117	-0.295933	-1.53934	0	433
GSE40277_GATA1_AND_SATB1_TRANSDUCED_VS_CTRL_CD4_TCELL_DN	0.0010917	0.0201325	-0.323271	-1.54063	3	191
GSE13547_CTRL_VS_ANTI_IGM_STIM_BCELL_2H_UP	0.0016116	0.0251723	-0.326223	-1.54075	5	178
GSE1740_MCSF_VS_MCSF_AND_IFNG_DAY2_DERIVED_MACROPHAGE_DN	0.00137969	0.0227714	-0.324767	-1.54114	4	188
GSE45365_NK_CELL_VS_CD8_TCELL_MCMV_INFECTION_DN	0.00162294	0.0251723	-0.324521	-1.54131	5	185
GSE3720_LPS_VS_PMA_STIM_VD1_GAMMADELTA_TCELL_UP	0.00312175	0.0380837	-0.34012	-1.54197	11	134
GSE17974_1.5H_VS_72H_IL4_AND_ANTI_IL12_ACT_CD4_TCELL_UP	0.00162558	0.0251723	-0.325389	-1.54302	5	184
GSE9006_HEALTHY_VS_TYPE_1_DIABETES_PBMC_1MONTH_POST_DX_UP	0.00137969	0.0227714	-0.323448	-1.54327	4	194
GSE1460_DP_THYMOCYTE_VS_NAIVE_CD4_TCELL_ADULT_BLOOD_UP	0.0011065	0.0201325	-0.323039	-1.54342	3	197
GSE37533_PPARG1_FOXP3_VS_FOXP3_TRANSDUCED_CD4_TCELL_DN	0.0011065	0.0201325	-0.32313	-1.54386	3	197
GSE2197_IMMUNOSUPPRESSIVE_DNA_VS_UNTREATED_IN_DC_UP	0.00137969	0.0227714	-0.325521	-1.54472	4	188
GSE12003_MIR223_KO_VS_WT_BM_PROGENITOR_4D_CULTURE_UP	0.0010992	0.0201325	-0.324448	-1.5458	3	192
GSE42021_TREG_PLN_VS_CD24INT_TREG_THYMUS_UP	0.00137969	0.0227714	-0.323983	-1.54582	4	194
RICKMAN_TUMOR_DIFFERENTIATED_WELL_VS_POORLY_UP	0.000566412	0.0148178	-0.319398	-1.54732	1	223
GSE369_SOCS3_KO_VS_IFNG_KO_LIVER_UP	0.00241936	0.0324123	-0.329233	-1.54764	8	172
GSE20727_CTRL_VS_H2O2_TREATED_DC_DN	0.00161987	0.0251723	-0.32818	-1.54776	5	177
GSE22886_NAIVE_CD4_TCELL_VS_NEUTROPHIL_UP	0.0010992	0.0201325	-0.324995	-1.54841	3	192
MITSIADES_RESPONSE_TO_APLIDIN_DN	0.000578202	0.0150442	-0.316461	-1.54901	1	244
GSE21380_NON_TFH_VS_TFH_CD4_TCELL_DN	0.00110011	0.0201325	-0.326042	-1.54913	3	189
GSE17186_BLOOD_VS_CORD_BLOOD_CD21HIGH_TRANSITIONAL_BCELL_DN	0.00135465	0.0227714	-0.326713	-1.5493	4	184
GSE2770_IL12_AND_TGFB_ACT_VS_ACT_CD4_TCELL_48H_UP	0.00214305	0.0298274	-0.329508	-1.55043	7	173
GSE40274_CTRL_VS_FOXP3_AND_HELIOS_TRANSDUCED_ACTIVATED_CD4_TCELL_UP	0.00138083	0.0227714	-0.324936	-1.55091	4	195
GSE21360_NAIVE_VS_QUATERNARY_MEMORY_CD8_TCELL_DN	0.00137969	0.0227714	-0.325274	-1.55198	4	194
GSE40274_LEF1_VS_FOXP3_AND_LEF1_TRANSDUCED_ACTIVATED_CD4_TCELL_UP	0.0011065	0.0201325	-0.324993	-1.55276	3	197
GSE10325_BCELL_VS_MYELOID_UP	0.0016116	0.0251723	-0.328845	-1.55313	5	178
PASQUALUCCI_LYMPHOMA_BY_GC_STAGE_DN	0.00159532	0.0251723	-0.335077	-1.55354	5	157
GSE17186_NAIVE_VS_CD21LOW_TRANSITIONAL_BCELL_CORD_BLOOD_UP	0.0010917	0.0201325	-0.325991	-1.5536	3	191
GSE11961_FOLLICULAR_BCELL_VS_MEMORY_BCELL_DAY7_DN	0.00136351	0.0227714	-0.32744	-1.55389	4	186
GSE29618_BCELL_VS_PDC_DAY7_FLU_VACCINE_UP	0.00161987	0.0251723	-0.329489	-1.55393	5	177
GSE46606_IRF4MID_VS_WT_CD40L_IL2_IL5_DAY3_STIMULATED_BCELL_UP	0.00136537	0.0227714	-0.327422	-1.55522	4	187
GSE10325_BCELL_VS_LUPUS_BCELL_DN	0.000824402	0.0179965	-0.32635	-1.55577	2	193
GSE46606_UNSTIM_VS_CD40L_IL2_IL5_DAY1_STIMULATED_BCELL_UP	0.00135172	0.0227714	-0.32848	-1.55603	4	182
GSE22886_TH1_VS_TH2_48H_ACT_DN	0.000824402	0.0179965	-0.326487	-1.55642	2	193
GSE40685_TREG_VS_FOXP3_KO_TREG_PRECURSOR_UP	0.00108196	0.0201325	-0.327796	-1.55686	3	185
GSE22589_HEALTHY_VS_HIV_INFECTED_DC_DN	0.00108372	0.0201325	-0.328547	-1.55799	3	184
GSE11961_MARGINAL_ZONE_BCELL_VS_GERMINAL_CENTER_BCELL_DAY7_DN	0.00108196	0.0201325	-0.328082	-1.55822	3	185
GSE20366_CD103_POS_VS_NEG_TREG_KLRG1NEG_DN	0.00109439	0.0201325	-0.327534	-1.55848	3	190
GSE25087_FETAL_VS_ADULT_TCONV_UP	0.0010917	0.0201325	-0.327263	-1.55965	3	191
GSE27786_CD8_TCELL_VS_MONO_MAC_UP	0.0010992	0.0201325	-0.327501	-1.56035	3	192
GSE3920_UNTREATED_VS_IFNA_TREATED_ENDOTHELIAL_CELL_DN	0.00185332	0.0275019	-0.337129	-1.56036	6	154
GSE24634_NAIVE_CD4_TCELL_VS_DAY3_IL4_CONV_TREG_UP	0.00134771	0.0227714	-0.330527	-1.56101	4	179
GSE17301_IFNA2_VS_IFNA2_AND_ACD3_ACD28_STIM_CD8_TCELL_UP	0.0011065	0.0201325	-0.326847	-1.56162	3	197
GSE20366_TREG_VS_NAIVE_CD4_TCELL_UP	0.000824402	0.0179965	-0.327837	-1.56195	2	192
GSE39556_CD8A_DC_VS_NK_CELL_MOUSE_3H_POST_POLYIC_INJ_DN	0.000824402	0.0179965	-0.327936	-1.56242	2	192
GSE22886_NAIVE_VS_IGG_IGA_MEMORY_BCELL_DN	0.00136537	0.0227714	-0.32903	-1.56286	4	187
GSE22601_DOUBLE_POSITIVE_VS_CD8_SINGLE_POSITIVE_THYMOCYTE_UP	0.0010917	0.0201325	-0.328062	-1.56346	3	191
GSE37301_CD4_TCELL_VS_GRANULOCYTE_MONOCYTE_PROGENITOR_DN	0.00188172	0.027565	-0.332788	-1.56435	6	172
GSE3565_DUSP1_VS_WT_SPLENOCYTES_UP	0.00106355	0.0201325	-0.33763	-1.56538	3	157
GSE45739_NRAS_KO_VS_WT_UNSTIM_CD4_TCELL_DN	0.00161074	0.0251723	-0.332145	-1.5661	5	176
GSE3982_CTRL_VS_LPS_4H_MAC_DN	0.00110011	0.0201325	-0.329736	-1.56669	3	189
FEVR_CTNNB1_TARGETS_DN	0.000351741	0.011605	-0.295421	-1.5667	0	534
GSE1925_CTRL_VS_IFNG_PRIMED_MACROPHAGE_3H_IFNG_STIM_UP	0.00159872	0.0251723	-0.334774	-1.56682	5	167
GSE5542_UNTREATED_VS_IFNG_TREATED_EPITHELIAL_CELLS_6H_DN	0.000824402	0.0179965	-0.329016	-1.56756	2	192
GSE23114_WT_VS_SLE2C1_MOUSE_SPLEEN_B1A_BCELL_UP	0.000824402	0.0179965	-0.328859	-1.56773	2	193
GSE14769_UNSTIM_VS_120MIN_LPS_BMDM_DN	0.000824402	0.0179965	-0.3292	-1.56844	2	192
GSE2770_UNTREATED_VS_IL12_TREATED_ACT_CD4_TCELL_48H_UP	0.000824402	0.0179965	-0.329038	-1.56858	2	193
WANG_TUMOR_INVASIVENESS_DN	0.000840572	0.0181764	-0.327003	-1.5686	2	205
GSE16755_CTRL_VS_IFNA_TREATED_MAC_DN	0.00108666	0.0201325	-0.331198	-1.56888	3	183
GSE23505_UNTREATED_VS_4DAY_IL6_IL1_TGFB_TREATED_CD4_TCELL_DN	0.0010917	0.0201325	-0.32921	-1.56894	3	191
LEE_RECENT_THYMIC_EMIGRANT	0.000838926	0.0181764	-0.32671	-1.56927	2	206
GSE16450_CTRL_VS_IFNA_6H_STIM_IMMATURE_NEURON_CELL_LINE_DN	0.00134228	0.0227714	-0.332995	-1.57011	4	176
GSE3720_UNSTIM_VS_LPS_STIM_VD1_GAMMADELTA_TCELL_UP	0.00137969	0.0227714	-0.331186	-1.5716	4	188
GSE40666_UNTREATED_VS_IFNA_STIM_STAT4_KO_EFFECTOR_CD8_TCELL_90MIN_DN	0.00136351	0.0227714	-0.331239	-1.57192	4	186
GSE27434_WT_VS_DNMT1_KO_TREG_DN	0.000827815	0.0179965	-0.329458	-1.57194	2	194
GSE3039_ALPHABETA_CD8_TCELL_VS_B2_BCELL_UP	0.00110011	0.0201325	-0.331109	-1.57321	3	189
GSE40274_FOXP3_VS_FOXP3_AND_GATA1_TRANSDUCED_ACTIVATED_CD4_TCELL_DN	0.00110011	0.0201325	-0.331114	-1.57323	3	189
GSE26343_UNSTIM_VS_LPS_STIM_NFAT5_KO_MACROPHAGE_DN	0.000551876	0.0145565	-0.329788	-1.57351	1	194
GSE23502_BM_VS_COLON_TUMOR_MYELOID_DERIVED_SUPPRESSOR_CELL_DN	0.000824402	0.0179965	-0.330272	-1.57355	2	192
TSAI_RESPONSE_TO_IONIZING_RADIATION	0.00313316	0.0381744	-0.343072	-1.57368	11	144
GSE17301_IFNA2_VS_IFNA2_AND_ACD3_ACD28_STIM_CD8_TCELL_DN	0.00136351	0.0227714	-0.331818	-1.57467	4	186
GSE17721_0.5H_VS_24H_CPG_BMDC_DN	0.00109439	0.0201325	-0.331075	-1.57533	3	190
GSE3920_IFNA_VS_IFNG_TREATED_FIBROBLAST_UP	0.00159025	0.0251723	-0.335979	-1.57623	5	168
GSE22886_NAIVE_BCELL_VS_NEUTROPHIL_UP	0.00136351	0.0227714	-0.332229	-1.57662	4	186
HADDAD_B_LYMPHOCYTE_PROGENITOR	0.000591191	0.0152993	-0.319153	-1.57882	1	269
RODRIGUES_DCC_TARGETS_DN	0.0036036	0.0420391	-0.354764	-1.57891	13	119
GSE17721_LPS_VS_POLYIC_2H_BMDC_UP	0.0010923	0.0201325	-0.33241	-1.57891	3	187
GSE18791_UNSTIM_VS_NEWCATSLE_VIRUS_DC_18H_DN	0.00106525	0.0201325	-0.339438	-1.5798	3	161
STARK_PREFRONTAL_CORTEX_22Q11_DELETION_UP	0.00108666	0.0201325	-0.333595	-1.58024	3	183
GSE5099_UNSTIM_VS_MCSF_TREATED_MONOCYTE_DAY7_UP	0.0010923	0.0201325	-0.33274	-1.58048	3	187
GSE3565_CTRL_VS_LPS_INJECTED_SPLENOCYTES_DN	0.00158772	0.0251723	-0.336384	-1.58175	5	169
GSE34205_HEALTHY_VS_RSV_INF_INFANT_PBMC_UP	0.001343	0.0227714	-0.335009	-1.58224	4	178
GSE20727_CTRL_VS_H2O2_TREATED_DC_UP	0.00108196	0.0201325	-0.333176	-1.58241	3	185
GSE7548_NAIVE_VS_DAY7_PCC_IMMUNIZATION_CD4_TCELL_DN	0.0008285	0.0179965	-0.331731	-1.58335	2	195
QI_PLASMACYTOMA_UP	0.000578035	0.0150442	-0.322117	-1.58339	1	252
GSE5542_UNTREATED_VS_IFNA_AND_IFNG_TREATED_EPITHELIAL_CELLS_6H_UP	0.00187116	0.027565	-0.336718	-1.58434	6	171
GSE45365_HEALTHY_VS_MCMV_INFECTION_BCELL_IFNAR_KO_DN	0.00134228	0.0227714	-0.336208	-1.58525	4	176
GSE32533_WT_VS_MIR17_KO_ACT_CD4_TCELL_DN	0.00108137	0.0201325	-0.334692	-1.58545	3	182
GSE46606_DAY1_VS_DAY3_CD40L_IL2_IL5_STIMULATED_IRF4MID_BCELL_DN	0.000818777	0.0179965	-0.33273	-1.58571	2	191
GSE36527_CD62L_HIGH_VS_CD62L_LOW_TREG_CD69_NEG_KLRG1_NEG_UP	0.000820793	0.0179965	-0.333316	-1.58599	2	190
GSE21033_1H_VS_12H_POLYIC_STIM_DC_DN	0.00309997	0.0378662	-0.355885	-1.58607	11	120
DE_YY1_TARGETS_DN	0.00271337	0.0347257	-0.372947	-1.58608	10	91
GSE3982_DC_VS_TH1_DN	0.000820793	0.0179965	-0.333515	-1.58694	2	190
GSE3039_NKT_CELL_VS_ALPHAALPHA_CD8_TCELL_DN	0.00110375	0.0201325	-0.334506	-1.58736	3	188
GSE30971_CTRL_VS_LPS_STIM_MACROPHAGE_WBP7_HET_4H_UP	0.000818777	0.0179965	-0.333119	-1.58757	2	191
GSE32423_IL7_VS_IL7_IL4_NAIVE_CD8_TCELL_DN	0.000276167	0.0106323	-0.332965	-1.58924	0	195
GSE27786_CD8_TCELL_VS_NKTCELL_DN	0.00110011	0.0201325	-0.334489	-1.58927	3	189
GSE369_PRE_VS_POST_IL6_INJECTION_IFNG_KO_LIVER_DN	0.00108372	0.0201325	-0.335225	-1.58966	3	184
GSE36891_UNSTIM_VS_POLYIC_TLR3_STIM_PERITONEAL_MACROPHAGE_DN	0.000549602	0.0145565	-0.33366	-1.59062	1	193
GSE3982_NEUTROPHIL_VS_TH1_DN	0.000549602	0.0145565	-0.333964	-1.59114	1	192
PUJANA_BRCA2_PCC_NETWORK	0.000326691	0.0111621	-0.307457	-1.59121	0	410
MULLIGHAN_MLL_SIGNATURE_2_DN	0.000588235	0.0152639	-0.322645	-1.59265	1	263
GSE3982_NEUTROPHIL_VS_CENT_MEMORY_CD4_TCELL_DN	0.000825083	0.0179965	-0.335427	-1.59373	2	189
GSE29618_BCELL_VS_MONOCYTE_UP	0.00107383	0.0201325	-0.338158	-1.59445	3	176
GSE45739_UNSTIM_VS_ACD3_ACD28_STIM_NRAS_KO_CD4_TCELL_DN	0.00108137	0.0201325	-0.336828	-1.59557	3	182
GSE28726_NAIVE_VS_ACTIVATED_NKTCELL_DN	0.000818777	0.0179965	-0.334853	-1.59583	2	191
GSE17974_CTRL_VS_ACT_IL4_AND_ANTI_IL12_72H_CD4_TCELL_DN	0.00108372	0.0201325	-0.336782	-1.59704	3	184
GSE7852_THYMUS_VS_FAT_TREG_UP	0.000549602	0.0145565	-0.33507	-1.59734	1	193
MILI_PSEUDOPODIA_CHEMOTAXIS_UP	0.0045728	0.0487546	-0.393723	-1.59792	18	70
GSE29618_BCELL_VS_MDC_UP	0.00107846	0.0201325	-0.339262	-1.59808	3	175
GSE9988_ANTI_TREM1_VS_LOW_LPS_MONOCYTE_DN	0.00108666	0.0201325	-0.337376	-1.59815	3	183
GSE36476_CTRL_VS_TSST_ACT_40H_MEMORY_CD4_TCELL_YOUNG_UP	0.00108196	0.0201325	-0.336706	-1.59918	3	185
GSE3039_ALPHABETA_CD8_TCELL_VS_B1_BCELL_UP	0.000825083	0.0179965	-0.336816	-1.60032	2	189
GSE15330_HSC_VS_MEGAKARYOCYTE_ERYTHROID_PROGENITOR_DN	0.00106923	0.0201325	-0.344905	-1.60051	3	159
GSE10325_LUPUS_CD4_TCELL_VS_LUPUS_BCELL_UP	0.000827815	0.0179965	-0.337332	-1.60077	2	188
BASSO_CD40_SIGNALING_UP	0.00252207	0.0330346	-0.370845	-1.60258	9	100
RODRIGUES_THYROID_CARCINOMA_POORLY_DIFFERENTIATED_DN	0.000394633	0.0127143	-0.294924	-1.60275	0	721
GSE25123_WT_VS_PPARG_KO_MACROPHAGE_IL4_AND_ROSIGLITAZONE_STIM_DN	0.00107817	0.0201325	-0.338743	-1.60324	3	181
GSE14350_TREG_VS_TEFF_UP	0.000275938	0.0106323	-0.336127	-1.60376	0	194
GSE22886_NAIVE_CD8_TCELL_VS_DC_UP	0.00108372	0.0201325	-0.338245	-1.60398	3	184
GSE30962_ACUTE_VS_CHRONIC_LCMV_PRIMARY_INF_CD8_TCELL_DN	0.000818777	0.0179965	-0.336632	-1.60431	2	191
GSE1460_CD4_THYMOCYTE_VS_NAIVE_CD4_TCELL_ADULT_BLOOD_UP	0.000825083	0.0179965	-0.337722	-1.60463	2	189
DACOSTA_UV_RESPONSE_VIA_ERCC3_XPCS_DN	0.00342215	0.0408801	-0.382292	-1.60587	13	84
GSE22886_NAIVE_CD4_TCELL_VS_12H_ACT_TH2_DN	0.000276167	0.0106323	-0.336576	-1.60647	0	195
GSE14769_UNSTIM_VS_240MIN_LPS_BMDM_DN	0.000274801	0.0106323	-0.337102	-1.60702	0	193
GSE13484_3H_UNSTIM_VS_YF17D_VACCINE_STIM_PBMC_DN	0.000825083	0.0179965	-0.338421	-1.60795	2	189
SENGUPTA_NASOPHARYNGEAL_CARCINOMA_UP	0.000296648	0.010868	-0.322914	-1.6096	0	284
GAVIN_FOXP3_TARGETS_CLUSTER_P2	0.00292754	0.0365505	-0.391674	-1.61031	11	75
KIM_MYCN_AMPLIFICATION_TARGETS_DN	0.00250313	0.0328313	-0.374785	-1.61148	9	97
GSE16451_CTRL_VS_WEST_EQUINE_ENC_VIRUS_MATURE_NEURON_CELL_LINE_DN	0.000274801	0.0106323	-0.338318	-1.61282	0	193
GSE21927_HEALTHY_VS_TUMOROUS_BALBC_MOUSE_MONOCYTE_UP	0.00105932	0.0201325	-0.34596	-1.61346	3	162
EPPERT_PROGENITOR	0.00206986	0.0290797	-0.357223	-1.61485	7	131
MOREAUX_MULTIPLE_MYELOMA_BY_TACI_DN	0.0010627	0.0201325	-0.345839	-1.61503	3	164
GSE1460_INTRATHYMIC_T_PROGENITOR_VS_CD4_THYMOCYTE_DN	0.000825083	0.0179965	-0.340082	-1.61584	2	189
GSE25677_R848_VS_MPL_AND_R848_STIM_BCELL_DN	0.00106638	0.0201325	-0.348501	-1.61613	3	158
GSE40274_FOXP3_VS_FOXP3_AND_PBX1_TRANSDUCED_ACTIVATED_CD4_TCELL_UP	0.000827815	0.0179965	-0.340654	-1.61653	2	188
GSE22886_NAIVE_CD8_TCELL_VS_NKCELL_DN	0.00054615	0.0145565	-0.340837	-1.61894	1	187
GSE19941_UNSTIM_VS_LPS_AND_IL10_STIM_IL10_KO_MACROPHAGE_DN	0.000812788	0.0179965	-0.341559	-1.61969	2	184
SCHLOSSER_MYC_TARGETS_REPRESSED_BY_SERUM	0.00105904	0.0201325	-0.350098	-1.62038	3	154
GSE20152_SPHK1_KO_VS_WT_HTNFA_OVERXPRESS_ANKLE_DN	0.000545405	0.0145565	-0.341501	-1.62062	1	186
GSE19888_ADENOSINE_A3R_INH_PRETREAT_AND_ACT_BY_A3R_VS_A3R_INH_AND_TCELL_MEMBRANES_ACT_MAST_CELL_UP	0.00107152	0.0201325	-0.344437	-1.62068	3	173
GSE1432_CTRL_VS_IFNG_24H_MICROGLIA_DN	0.000820793	0.0179965	-0.340628	-1.62079	2	190
GSE37533_PPARG2_FOXP3_VS_FOXP3_TRANSDUCED_CD4_TCELL_DN	0.000545852	0.0145565	-0.340165	-1.62114	1	191
GSE3982_NKCELL_VS_TH2_DN	0.000274801	0.0106323	-0.340117	-1.6214	0	193
KEGG_NEUROTROPHIN_SIGNALING_PATHWAY	0.00180412	0.0269217	-0.361964	-1.62186	6	123
GSE27859_DC_VS_CD11C_INT_F480_HI_MACROPHAGE_UP	0.000550055	0.0145565	-0.341961	-1.62477	1	189
GSE32423_MEMORY_VS_NAIVE_CD8_TCELL_IL7_IL4_DN	0.000827815	0.0179965	-0.342513	-1.62535	2	188
GSE25123_WT_VS_PPARG_KO_MACROPHAGE_IL4_STIM_DN	0.000550055	0.0145565	-0.342172	-1.62577	1	189
ONKEN_UVEAL_MELANOMA_DN	0.000345304	0.0114715	-0.308087	-1.62599	0	502
GSE7348_LPS_VS_TOLERIZED_AND_LPS_STIM_MACROPHAGE_DN	0.0010627	0.0201325	-0.348342	-1.62672	3	164
GSE27241_WT_VS_RORGT_KO_TH17_POLARIZED_CD4_TCELL_TREATED_WITH_DIGOXIN_UP	0.000798935	0.0179965	-0.349856	-1.62687	2	160
GSE16450_IMMATURE_VS_MATURE_NEURON_CELL_LINE_UP	0.0010661	0.0201325	-0.346059	-1.62718	3	170
GSE27786_NKCELL_VS_MONO_MAC_UP	0.00054615	0.0145565	-0.342647	-1.62754	1	187
ALCALA_APOPTOSIS	0.00366479	0.0426493	-0.386421	-1.62787	14	85
GSE9988_ANTI_TREM1_VS_ANTI_TREM1_AND_LPS_MONOCYTE_DN	0.000806452	0.0179965	-0.346337	-1.62804	2	172
GSE23925_LIGHT_ZONE_VS_DARK_ZONE_BCELL_DN	0.000814996	0.0179965	-0.343837	-1.62875	2	183
SENGUPTA_NASOPHARYNGEAL_CARCINOMA_WITH_LMP1_UP	0.000316656	0.0110967	-0.317892	-1.62914	0	374
GSE40666_WT_VS_STAT4_KO_CD8_TCELL_WITH_IFNA_STIM_90MIN_UP	0.000545852	0.0145565	-0.34215	-1.6306	1	191
GSE21774_CD56_BRIGHT_VS_DIM_CD62L_POSITIVE_NK_CELL_UP	0.000547196	0.0145565	-0.34284	-1.63131	1	190
GSE33425_CD161_INT_VS_NEG_CD8_TCELL_UP	0.000275938	0.0106323	-0.342083	-1.63218	0	194
GSE43863_DAY6_EFF_VS_DAY150_MEM_TH1_CD4_TCELL_UP	0.000545852	0.0145565	-0.342489	-1.63222	1	191
GSE31082_DP_VS_CD8_SP_THYMOCYTE_UP	0.000275938	0.0106323	-0.342123	-1.63237	0	194
GSE10325_LUPUS_BCELL_VS_LUPUS_MYELOID_UP	0.000808625	0.0179965	-0.345281	-1.63419	2	181
GSE37301_MULTIPOTENT_PROGENITOR_VS_LYMPHOID_PRIMED_MPP_DN	0.000808843	0.0179965	-0.34696	-1.63434	2	175
GSE40274_FOXP3_VS_FOXP3_AND_XBP1_TRANSDUCED_ACTIVATED_CD4_TCELL_DN	0.000786576	0.0179965	-0.355979	-1.63627	2	147
GSE3565_CTRL_VS_LPS_INJECTED_DUSP1_KO_SPLENOCYTES_UP	0.000534616	0.0145565	-0.347868	-1.6368	1	171
GSE38697_LIGHT_ZONE_VS_DARK_ZONE_BCELL_UP	0.000797024	0.0179965	-0.350718	-1.63781	2	164
GSE14415_FOXP3_KO_NATURAL_TREG_VS_TCONV_UP	0.000798085	0.0179965	-0.350486	-1.63823	2	166
GSE20727_H2O2_VS_ROS_INHIBITOR_TREATED_DC_DN	0.000541859	0.0145565	-0.345588	-1.6388	1	184
GSE12366_NAIVE_VS_MEMORY_BCELL_DN	0.00107817	0.0201325	-0.347052	-1.63906	3	179
LINDGREN_BLADDER_CANCER_WITH_LOH_IN_CHR9Q	0.00178754	0.0267485	-0.373509	-1.63995	6	110
GSE37605_TREG_VS_TCONV_C57BL6_FOXP3_FUSION_GFP_UP	0.00206665	0.0290797	-0.36801	-1.6401	7	120
GSE7568_IL4_VS_IL4_AND_DEXAMETHASONE_TREATED_MACROPHAGE_DN	0.00130446	0.0227714	-0.358955	-1.64065	4	141
GSE7852_TREG_VS_TCONV_LN_UP	0.000274801	0.0106323	-0.344175	-1.64074	0	193
BROWNE_HCMV_INFECTION_16HR_UP	0.000283126	0.0107442	-0.339475	-1.64196	0	219
GSE21670_TGFB_VS_TGFB_AND_IL6_TREATED_STAT3_KO_CD4_TCELL_DN	0.000274801	0.0106323	-0.344747	-1.64252	0	192
GSE29949_CD8_NEG_DC_SPLEEN_VS_DC_BRAIN_DN	0.000272926	0.0106323	-0.344791	-1.64319	0	191
PUJANA_CHEK2_PCC_NETWORK	0.000398089	0.0127402	-0.301305	-1.64323	0	757
DAZARD_UV_RESPONSE_CLUSTER_G6	0.000786576	0.0179965	-0.357581	-1.64364	2	147
PUJANA_XPRSS_INT_NETWORK	0.000798085	0.0179965	-0.351762	-1.6442	2	166
GSE8515_CTRL_VS_IL1_4H_STIM_MAC_UP	0.00080732	0.0179965	-0.34792	-1.64461	2	180
GSE22886_NAIVE_CD8_TCELL_VS_MEMORY_TCELL_DN	0.000276167	0.0106323	-0.344588	-1.64472	0	195
GSE17974_CTRL_VS_ACT_IL4_AND_ANTI_IL12_6H_CD4_TCELL_DN	0.000808625	0.0179965	-0.34755	-1.64493	2	181
GSE25123_CTRL_VS_IL4_STIM_MACROPHAGE_DN	0.000551876	0.0145565	-0.346662	-1.64504	1	188
GSE5455_HEALTHY_VS_TUMOR_BEARING_MOUSE_SPLEEN_MONOCYTE_24H_INCUBATION_DN	0.000551876	0.0145565	-0.347157	-1.64739	1	188
GSE37301_PRO_BCELL_VS_RAG2_KO_NK_CELL_DN	0.000808843	0.0179965	-0.349769	-1.64757	2	175
GSE24634_TEFF_VS_TCONV_DAY7_IN_CULTURE_UP	0.000276167	0.0106323	-0.345536	-1.64924	0	195
GSE9316_CD4_TCELL_BALBC_VS_TH17_ENRI_CD4_TCELL_SKG_PMA_IONO_STIM_FR4NEG_DN	0.000545405	0.0145565	-0.347541	-1.64928	1	186
GSE2706_UNSTIM_VS_2H_LPS_AND_R848_DC_DN	0.000535762	0.0145565	-0.350827	-1.65075	1	173
GSE14308_TH2_VS_NAIVE_CD4_TCELL_DN	0.000540687	0.0145565	-0.348494	-1.65084	1	182
GEORGES_CELL_CYCLE_MIR192_TARGETS	0.00446954	0.0479121	-0.415479	-1.65178	18	62
GRAHAM_CML_DIVIDING_VS_NORMAL_QUIESCENT_DN	0.0012288	0.0219289	-0.38965	-1.65183	4	89
RUTELLA_RESPONSE_TO_HGF_VS_CSF2RB_AND_IL4_DN	0.000285959	0.0107894	-0.33933	-1.65221	0	234
GSE13229_MATURE_VS_INTMATURE_NKCELL_DN	0.000272926	0.0106323	-0.347224	-1.65479	0	191
GSE40225_WT_VS_RIP_B7X_DIABETIC_MOUSE_PANCREATIC_CD8_TCELL_UP	0.000538213	0.0145565	-0.350194	-1.65536	1	180
GSE39820_CTRL_VS_TGFBETA1_IL6_IL23A_CD4_TCELL_UP	0.000272926	0.0106323	-0.347403	-1.65564	0	191
GSE7568_CTRL_VS_24H_TGFB_TREATED_MACROPHAGES_WITH_IL4_AND_DEXAMETHASONE_UP	0.000540979	0.0145565	-0.348656	-1.65593	1	185
REACTOME_BINDING_AND_ENTRY_OF_HIV_VIRION	0.0043201	0.0471836	-0.886275	-1.65752	20	4
GRESHOCK_CANCER_COPY_NUMBER_UP	0.000301205	0.0109127	-0.328415	-1.6576	0	313
BAKKER_FOXO3_TARGETS_UP	0.00330813	0.039789	-0.423746	-1.65851	13	58
GSE7509_UNSTIM_VS_IFNA_STIM_IMMATURE_DC_DN	0.000798085	0.0179965	-0.355187	-1.66021	2	166
GSE36888_UNTREATED_VS_IL2_TREATED_TCELL_2H_UP	0.000808625	0.0179965	-0.350793	-1.66027	2	181
GSE9988_ANTI_TREM1_VS_LPS_MONOCYTE_DN	0.000543331	0.0145565	-0.350685	-1.66119	1	183
GSE20198_IL12_VS_IL12_IL18_TREATED_ACT_CD4_TCELL_UP	0.000550055	0.0145565	-0.349681	-1.66145	1	189
GSE14415_FOXP3_KO_NATURAL_TREG_VS_TCONV_DN	0.000798935	0.0179965	-0.357195	-1.66244	2	161
OKUMURA_INFLAMMATORY_RESPONSE_LPS	0.000537634	0.0145565	-0.35374	-1.66284	1	172
GSE12001_MIR223_KO_VS_WT_NEUTROPHIL_DN	0.000274801	0.0106323	-0.349384	-1.66558	0	193
GSE24210_RESTING_TREG_VS_TCONV_UP	0.000276167	0.0106323	-0.34918	-1.66663	0	195
GSE7852_TREG_VS_TCONV_FAT_DN	0.000274801	0.0106323	-0.350116	-1.66906	0	193
GSE21927_SPLEEN_C57BL6_VS_EL4_TUMOR_BALBC_MONOCYTES_UP	0.000551876	0.0145565	-0.351782	-1.66934	1	188
RAMALHO_STEMNESS_UP	0.000278242	0.010643	-0.348945	-1.67113	0	201
BERTUCCI_MEDULLARY_VS_DUCTAL_BREAST_CANCER_UP	0.000272926	0.0106323	-0.350835	-1.672	0	191
GSE9037_CTRL_VS_LPS_4H_STIM_BMDM_UP	0.000275028	0.0106323	-0.352193	-1.67339	0	189
GSE32986_UNSTIM_VS_CURDLAN_HIGHDOSE_STIM_DC_DN	0.000543331	0.0145565	-0.353356	-1.67384	1	183
ODONNELL_TARGETS_OF_MYC_AND_TFRC_UP	0.0016982	0.0257574	-0.403137	-1.67498	6	79
GSE14413_UNSTIM_VS_IFNB_STIM_NIH3T3_CELLS_DN	0.000519211	0.0145565	-0.371245	-1.6787	1	132
GSE15330_WT_VS_IKAROS_KO_GRANULOCYTE_MONOCYTE_PROGENITOR_UP	0.000272926	0.0106323	-0.352673	-1.68075	0	191
GSE39820_CTRL_VS_IL1B_IL6_CD4_TCELL_UP	0.000272926	0.0106323	-0.352689	-1.68083	0	191
GSE9988_LOW_LPS_VS_ANTI_TREM1_AND_LPS_MONOCYTE_UP	0.000539084	0.0145565	-0.355189	-1.68108	1	181
ZHANG_BREAST_CANCER_PROGENITORS_UP	0.000324781	0.0111621	-0.325351	-1.68183	0	407
GSE6674_UNSTIM_VS_ANTI_IGM_AND_CPG_STIM_BCELL_UP	0.000274801	0.0106323	-0.35281	-1.68191	0	193
GSE26030_UNSTIM_VS_RESTIM_TH1_DAY5_POST_POLARIZATION_UP	0.000272926	0.0106323	-0.353027	-1.68244	0	191
PUJANA_BRCA_CENTERED_NETWORK	0.00102749	0.0201325	-0.37915	-1.68341	3	117
BURTON_ADIPOGENESIS_11	0.00307111	0.0376093	-0.436698	-1.68358	12	54
GSE41087_WT_VS_FOXP3_MUT_ANTI_CD3_CD28_STIM_CD4_TCELL_UP	0.00027049	0.0106323	-0.354843	-1.68532	0	185
GSE6259_33D1_POS_VS_DEC205_POS_SPLENIC_DC_UP	0.000269614	0.0106323	-0.357874	-1.68574	0	175
GSE7852_TREG_VS_TCONV_UP	0.000274801	0.0106323	-0.354233	-1.68771	0	192
GSE41867_DAY15_EFFECTOR_VS_DAY30_EXHAUSTED_CD8_TCELL_LCMV_CLONE13_DN	0.000272926	0.0106323	-0.354295	-1.68849	0	191
GSE24726_WT_VS_E2-2_KO_PDC_DAY6_POST_DELETION_UP	0.00027049	0.0106323	-0.356117	-1.69137	0	185
GSE7460_TCONV_VS_TREG_LN_DN	0.000276549	0.0106323	-0.354436	-1.69235	0	196
GSE29618_BCELL_VS_PDC_UP	0.000269542	0.0106323	-0.358496	-1.69311	0	179
GSE16385_ROSIGLITAZONE_IL4_VS_IFNG_TNF_STIM_MACROPHAGE_UP	0.000274801	0.0106323	-0.355421	-1.69337	0	192
GSE36476_YOUNG_VS_OLD_DONOR_MEMORY_CD4_TCELL_72H_TSST_ACT_DN	0.000540687	0.0145565	-0.3576	-1.69397	1	182
PUJANA_ATM_PCC_NETWORK	0.000536193	0.0145565	-0.299531	-1.69415	0	1356
GSE37532_TREG_VS_TCONV_CD4_TCELL_FROM_VISCERAL_ADIPOSE_TISSUE_DN	0.000532623	0.0145565	-0.364273	-1.69538	1	161
ZHANG_ANTIVIRAL_RESPONSE_TO_RIBAVIRIN_DN	0.00369686	0.0428652	-0.449089	-1.69625	15	48
GSE22886_NAIVE_TCELL_VS_NEUTROPHIL_UP	0.000274801	0.0106323	-0.355823	-1.69627	0	193
GSE22886_NAIVE_CD4_TCELL_VS_MEMORY_TCELL_DN	0.000274801	0.0106323	-0.356505	-1.69854	0	192
PID_NFAT_TFPATHWAY	0.00346021	0.0410182	-0.45202	-1.69856	14	47
GSE22886_NAIVE_TCELL_VS_DC_UP	0.000275938	0.0106323	-0.35806	-1.69913	0	188
GSE21379_WT_VS_SAP_KO_TFH_CD4_TCELL_DN	0.000272702	0.0106323	-0.358064	-1.69922	0	186
DIRMEIER_LMP1_RESPONSE_LATE_UP	0.00188857	0.027565	-0.435978	-1.70135	7	57
GSE29618_BCELL_VS_MDC_DAY7_FLU_VACCINE_UP	0.000268456	0.0106323	-0.360866	-1.70152	0	176
GSE3720_VD1_VS_VD2_GAMMADELTA_TCELL_WITH_LPS_STIM_UP	0.000275028	0.0106323	-0.358168	-1.70177	0	189
MARSON_FOXP3_TARGETS_UP	0.00187661	0.027565	-0.426619	-1.70309	7	63
ZHAN_EARLY_DIFFERENTIATION_GENES_DN	0.00454133	0.0485309	-0.463445	-1.70316	19	42
GSE37416_CTRL_VS_24H_F_TULARENSIS_LVS_NEUTROPHIL_UP	0.000268601	0.0106323	-0.360615	-1.70318	0	178
GSE22886_NAIVE_CD4_TCELL_VS_48H_ACT_TH2_DN	0.000273598	0.0106323	-0.358015	-1.70352	0	190
GSE17974_CTRL_VS_ACT_IL4_AND_ANTI_IL12_1H_CD4_TCELL_DN	0.000268456	0.0106323	-0.361328	-1.7037	0	176
GSE42088_UNINF_VS_LEISHMANIA_INF_DC_24H_UP	0.000275938	0.0106323	-0.35708	-1.70374	0	194
GSE17974_1H_VS_72H_UNTREATED_IN_VITRO_CD4_TCELL_DN	0.000275938	0.0106323	-0.359712	-1.70697	0	188
LINDGREN_BLADDER_CANCER_CLUSTER_1_UP	0.000761421	0.0179965	-0.390155	-1.70839	2	108
CALVET_IRINOTECAN_SENSITIVE_VS_RESISTANT_UP	0.00373909	0.0431538	-0.853137	-1.70849	17	5
LEE_EARLY_T_LYMPHOCYTE_DN	0.00140746	0.0230598	-0.444327	-1.70887	5	53
GSE39820_CTRL_VS_IL1B_IL6_IL23A_CD4_TCELL_UP	0.000275938	0.0106323	-0.358198	-1.70907	0	194
GSE1740_MCSF_VS_MCSF_AND_IFNG_DAY2_DERIVED_MACROPHAGE_WITH_IFNA_STIM_UP	0.000273075	0.0106323	-0.360193	-1.71088	0	187
GSE12845_IGD_NEG_BLOOD_VS_DARKZONE_GC_TONSIL_BCELL_DN	0.000275938	0.0106323	-0.358657	-1.71126	0	194
GSE25087_FETAL_VS_ADULT_TREG_UP	0.000272702	0.0106323	-0.361304	-1.7146	0	186
TAKEDA_TARGETS_OF_NUP98_HOXA9_FUSION_3D_UP	0.00026462	0.0106323	-0.364642	-1.71462	0	169
GSE3982_MEMORY_CD4_TCELL_VS_BCELL_UP	0.000268601	0.0106323	-0.363119	-1.715	0	178
PID_IL12_2PATHWAY	0.00140746	0.0230598	-0.429722	-1.71548	5	63
SCHLOSSER_SERUM_RESPONSE_DN	0.000383583	0.012484	-0.317433	-1.71786	0	681
GSE23308_CTRL_VS_CORTICOSTERONE_TREATED_MACROPHAGE_MINERALCORTICOID_REC_KO_DN	0.000272926	0.0106323	-0.360467	-1.7179	0	191
GSE40666_NAIVE_VS_EFFECTOR_CD8_TCELL_UP	0.000274801	0.0106323	-0.361036	-1.72112	0	193
GSE7568_IL4_VS_IL4_AND_TGFB_TREATED_MACROPHAGE_24H_UP	0.000264831	0.0106323	-0.369265	-1.72214	0	162
GSE22025_PROGESTERONE_VS_TGFB1_AND_PROGESTERONE_TREATED_CD4_TCELL_UP	0.000275938	0.0106323	-0.361209	-1.72344	0	194
GSE25088_CTRL_VS_IL4_STIM_MACROPHAGE_UP	0.000268817	0.0106323	-0.366904	-1.72472	0	172
GSE22886_NAIVE_TCELL_VS_NKCELL_DN	0.000273598	0.0106323	-0.362484	-1.72478	0	190
GSE2706_UNSTIM_VS_2H_LPS_DC_DN	0.000266525	0.0106323	-0.366888	-1.72512	0	170
PID_IL2_STAT5_PATHWAY	0.00401875	0.0451804	-0.510002	-1.72549	17	30
HORIUCHI_WTAP_TARGETS_UP	0.000296648	0.010868	-0.346729	-1.72831	0	284
GSE9601_UNTREATED_VS_NFKB_INHIBITOR_TREATED_HCMV_INF_MONOCYTE_DN	0.000267308	0.0106323	-0.367387	-1.72865	0	171
PID_FOXO_PATHWAY	0.00207948	0.0291461	-0.458076	-1.7302	8	48
MARSON_FOXP3_TARGETS_DN	0.00116659	0.0210931	-0.451436	-1.73183	4	52
GSE22935_24H_VS_48H_MBOVIS_BCG_STIM_MACROPHAGE_UP	0.000269107	0.0106323	-0.36649	-1.73239	0	180
GSE3920_IFNA_VS_IFNB_TREATED_ENDOTHELIAL_CELL_DN	0.000264831	0.0106323	-0.372081	-1.73527	0	162
PID_TCR_PATHWAY	0.00118036	0.021289	-0.432458	-1.73697	4	65
GSE2706_UNSTIM_VS_8H_LPS_AND_R848_DC_DN	0.000269978	0.0106323	-0.368591	-1.73834	0	177
GSE6269_HEALTHY_VS_STAPH_AUREUS_INF_PBMC_UP	0.000267308	0.0106323	-0.374672	-1.73864	0	159
GSE4590_LARGE_PRE_BCELL_VS_VPREB_POS_LARGE_PRE_BCELL_DN	0.000269614	0.0106323	-0.369132	-1.73878	0	175
GSE39820_CTRL_VS_TGFBETA3_IL6_IL23A_CD4_TCELL_UP	0.000274801	0.0106323	-0.365009	-1.73905	0	192
MCMURRAY_TP53_HRAS_COOPERATION_RESPONSE_DN	0.00094585	0.0198711	-0.435488	-1.74215	3	64
GSE15330_LYMPHOID_MULTIPOTENT_VS_GRANULOCYTE_MONOCYTE_PROGENITOR_IKAROS_KO_UP	0.000275028	0.0106323	-0.367257	-1.74496	0	189
DUTTA_APOPTOSIS_VIA_NFKB	0.00403406	0.0452995	-0.503293	-1.74653	17	33
GSE40273_GATA1_KO_VS_WT_TREG_DN	0.000274801	0.0106323	-0.367257	-1.75078	0	193
GSE21670_UNTREATED_VS_TGFB_TREATED_STAT3_KO_CD4_TCELL_DN	0.000275028	0.0106323	-0.368694	-1.75179	0	189
ZHAN_MULTIPLE_MYELOMA_HP_UP	0.00317316	0.0386042	-0.480293	-1.75507	13	41
GSE24634_NAIVE_CD4_TCELL_VS_DAY10_IL4_CONV_TREG_DN	0.000276855	0.0106323	-0.367889	-1.75886	0	198
GSE37416_CTRL_VS_48H_F_TULARENSIS_LVS_NEUTROPHIL_UP	0.000265887	0.0106323	-0.37703	-1.75902	0	163
GSE40068_CXCR5POS_BCL6POS_TFH_VS_CXCR5NEG_BCL6NEG_CD4_TCELL_UP	0.000274801	0.0106323	-0.369392	-1.75994	0	192
GSE37532_VISCERAL_ADIPOSE_TISSUE_VS_LN_DERIVED_PPARG_KO_TCONV_CD4_TCELL_UP	0.000266312	0.0106323	-0.378574	-1.76042	0	160
GSE34156_UNTREATED_VS_6H_NOD2_AND_TLR1_TLR2_LIGAND_TREATED_MONOCYTE_DN	0.000262192	0.0106323	-0.383342	-1.76205	0	147
TING_SILENCED_BY_DICER	0.00420726	0.0466443	-0.530428	-1.76441	18	28
GSE22886_NAIVE_CD8_TCELL_VS_MONOCYTE_UP	0.000274801	0.0106323	-0.370481	-1.76512	0	192
WALLACE_PROSTATE_CANCER_RACE_UP	0.000295596	0.010868	-0.35689	-1.76551	0	269
REACTOME_CLEAVAGE_OF_GROWING_TRANSCRIPT_IN_THE_TERMINATION_REGION_	0.00317893	0.0386042	-0.480838	-1.76708	13	42
DACOSTA_UV_RESPONSE_VIA_ERCC3_DN	0.00041841	0.0133018	-0.322307	-1.76756	0	830
GSE18791_UNSTIM_VS_NEWCATSLE_VIRUS_DC_10H_DN	0.000269614	0.0106323	-0.37528	-1.76774	0	175
MMS_MOUSE_LYMPH_HIGH_4HRS_UP	0.00268938	0.0345876	-0.510302	-1.77086	11	33
GSE21360_NAIVE_VS_QUATERNARY_MEMORY_CD8_TCELL_UP	0.000276549	0.0106323	-0.370898	-1.77095	0	196
GSE9960_HEALTHY_VS_GRAM_POS_SEPSIS_PBMC_DN	0.000269978	0.0106323	-0.375941	-1.77301	0	177
GSE3982_NEUTROPHIL_VS_TH2_DN	0.000274801	0.0106323	-0.372619	-1.77531	0	192
KIM_GERMINAL_CENTER_T_HELPER_UP	0.000235239	0.0106323	-0.447248	-1.77808	0	62
GSE22601_DOUBLE_NEGATIVE_VS_IMMATURE_CD4_SP_THYMOCYTE_UP	0.000269542	0.0106323	-0.375929	-1.77924	0	181
GSE22886_NAIVE_BCELL_VS_BM_PLASMA_CELL_UP	0.000276167	0.0106323	-0.373073	-1.78067	0	195
REACTOME_DOWNSTREAM_TCR_SIGNALING	0.00246526	0.0324677	-0.513216	-1.78097	10	33
GSE2706_UNSTIM_VS_8H_R848_DC_DN	0.000268601	0.0106323	-0.377528	-1.78306	0	178
MARTINEZ_RESPONSE_TO_TRABECTEDIN_DN	0.000294638	0.010868	-0.360708	-1.78401	0	268
DEBOSSCHER_NFKB_TARGETS_REPRESSED_BY_GLUCOCORTICOIDS	0.0044484	0.0478265	-0.576171	-1.78423	19	22
ZHAN_MULTIPLE_MYELOMA_LB_DN	0.0020436	0.028916	-0.501882	-1.78548	8	37
ZHAN_MULTIPLE_MYELOMA_CD1_AND_CD2_UP	0.000488878	0.0144811	-0.425136	-1.78584	1	84
GSE7460_TREG_VS_TCONV_ACT_WITH_TGFB_UP	0.000269978	0.0106323	-0.37897	-1.78729	0	177
GSE21380_NON_TFH_VS_GERMINAL_CENTER_TFH_CD4_TCELL_DN	0.000274801	0.0106323	-0.375012	-1.78775	0	193
GSE10325_CD4_TCELL_VS_BCELL_UP	0.000273598	0.0106323	-0.375815	-1.78821	0	190
PID_CD8_TCR_PATHWAY	0.000466636	0.0142228	-0.466451	-1.78943	1	52
CHEN_HOXA5_TARGETS_9HR_UP	0.000281849	0.0107382	-0.371291	-1.78998	0	214
IKEDA_MIR30_TARGETS_UP	0.000256871	0.0106323	-0.404767	-1.79049	0	115
GSE31082_CD4_VS_CD8_SP_THYMOCYTE_UP	0.000273598	0.0106323	-0.376348	-1.79075	0	190
DACOSTA_UV_RESPONSE_VIA_ERCC3_COMMON_DN	0.000335909	0.011296	-0.341035	-1.79127	0	472
GSE29949_MICROGLIA_BRAIN_VS_CD8_POS_DC_SPLEEN_UP	0.000276549	0.0106323	-0.375396	-1.79243	0	196
GSE32986_GMCSF_VS_GMCSF_AND_CURDLAN_HIGHDOSE_STIM_DC_DN	0.000268817	0.0106323	-0.381393	-1.79283	0	172
SPIELMAN_LYMPHOBLAST_EUROPEAN_VS_ASIAN_DN	0.000358166	0.0116964	-0.335986	-1.79437	0	575
GSE11057_NAIVE_VS_EFF_MEMORY_CD4_TCELL_DN	0.00027049	0.0106323	-0.377858	-1.79462	0	185
RUNNE_GENDER_EFFECT_UP	0.00209644	0.0293409	-0.805401	-1.79468	9	7
GSE14386_UNTREATED_VS_IFNA_TREATED_ACT_PBMC_MS_PATIENT_DN	0.000261233	0.0106323	-0.391112	-1.79552	0	145
GSE39820_CTRL_VS_TGFBETA1_IL6_CD4_TCELL_UP	0.000274801	0.0106323	-0.377118	-1.79779	0	193
GSE22886_CD8_VS_CD4_NAIVE_TCELL_UP	0.000272926	0.0106323	-0.377456	-1.79886	0	191
GSE21774_CD62L_POS_CD56_BRIGHT_VS_CD62L_NEG_CD56_DIM_NK_CELL_DN	0.000272926	0.0106323	-0.377699	-1.80002	0	191
GSE22886_NAIVE_CD4_TCELL_VS_MONOCYTE_UP	0.000275938	0.0106323	-0.37982	-1.80239	0	188
GEORGES_TARGETS_OF_MIR192_AND_MIR215	0.00042123	0.0133473	-0.328116	-1.80306	0	843
PID_CD40_PATHWAY	0.00199956	0.028399	-0.536979	-1.80309	8	29
GEORGANTAS_HSC_MARKERS	0.00071599	0.0176262	-0.447897	-1.80368	2	67
KEGG_VALINE_LEUCINE_AND_ISOLEUCINE_DEGRADATION	0.00182815	0.0271704	-0.487275	-1.80612	7	44
BIOCARTA_TCAPOPTOSIS_PATHWAY	0.00340136	0.0407188	-0.748541	-1.80671	15	9
GSE40666_WT_VS_STAT1_KO_CD8_TCELL_UP	0.000276167	0.0106323	-0.378557	-1.80685	0	195
GSE34515_CD16_POS_MONOCYTE_VS_DC_UP	0.000274801	0.0106323	-0.379405	-1.80764	0	192
GSE15735_2H_VS_12H_HDAC_INHIBITOR_TREATED_CD4_TCELL_UP	0.000275938	0.0106323	-0.381025	-1.8081	0	188
BIOCARTA_TCYTOTOXIC_PATHWAY	0.00367329	0.0426965	-0.690183	-1.80932	16	12
SANA_TNF_SIGNALING_UP	0.000484966	0.0144811	-0.437328	-1.80939	1	77
GSE24634_IL4_VS_CTRL_TREATED_NAIVE_CD4_TCELL_DAY5_DN	0.000275028	0.0106323	-0.381864	-1.81436	0	189
GSE17301_CTRL_VS_48H_IFNA2_STIM_CD8_TCELL_UP	0.000276167	0.0106323	-0.380262	-1.81498	0	195
GSE21927_UNTREATED_VS_GMCSF_GCSF_TREATED_BONE_MARROW_UP	0.000266028	0.0106323	-0.388456	-1.81571	0	166
GSE9006_TYPE_1_VS_TYPE_2_DIABETES_PBMC_AT_DX_DN	0.000275938	0.0106323	-0.380749	-1.81667	0	194
GSE14000_UNSTIM_VS_4H_LPS_DC_DN	0.000273075	0.0106323	-0.382667	-1.81763	0	187
PAPASPYRIDONOS_UNSTABLE_ATEROSCLEROTIC_PLAQUE_DN	0.0013624	0.0227714	-0.500718	-1.81805	5	40
GSE27859_MACROPHAGE_VS_CD11C_INT_F480_HI_MACROPHAGE_UP	0.000265887	0.0106323	-0.390076	-1.81988	0	163
GSE25087_TREG_VS_TCONV_ADULT_UP	0.00027049	0.0106323	-0.383271	-1.82034	0	185
PID_IL27_PATHWAY	0.00266667	0.0344585	-0.559128	-1.82182	11	26
ST_TUMOR_NECROSIS_FACTOR_PATHWAY	0.00155521	0.025011	-0.542559	-1.82183	6	29
GSE14000_UNSTIM_VS_16H_LPS_DC_TRANSLATED_RNA_DN	0.000269107	0.0106323	-0.385499	-1.82225	0	180
GSE39820_CTRL_VS_TGFBETA3_IL6_CD4_TCELL_UP	0.000276167	0.0106323	-0.382153	-1.82401	0	195
BIOCARTA_THELPER_PATHWAY	0.00345722	0.0410182	-0.696159	-1.82499	15	12
BOSCO_ALLERGEN_INDUCED_TH2_ASSOCIATED_MODULE	0.000260892	0.0106323	-0.399604	-1.82762	0	142
GSE25146_UNSTIM_VS_HELIOBACTER_PYLORI_LPS_STIM_AGS_CELL_DN	0.000266596	0.0106323	-0.39428	-1.82843	0	158
GSE22886_NAIVE_CD8_TCELL_VS_NEUTROPHIL_UP	0.000272926	0.0106323	-0.383889	-1.82952	0	191
REACTOME_MRNA_3_END_PROCESSING	0.00134469	0.0227714	-0.527661	-1.8311	5	33
GSE41867_NAIVE_VS_DAY30_LCMV_CLONE13_EXHAUSTED_CD8_TCELL_UP	0.000268817	0.0106323	-0.389567	-1.83126	0	172
HAMAI_APOPTOSIS_VIA_TRAIL_UP	0.000357398	0.0116964	-0.344166	-1.83599	0	562
PID_IL12_STAT4_PATHWAY	0.00112057	0.0203377	-0.529754	-1.83836	4	33
GSE4984_LPS_VS_VEHICLE_CTRL_TREATED_DC_DN	0.00027049	0.0106323	-0.388064	-1.8431	0	185
GSE11057_CD4_EFF_MEM_VS_PBMC_UP	0.000275938	0.0106323	-0.388416	-1.84318	0	188
GSE3982_NEUTROPHIL_VS_BASOPHIL_DN	0.000274801	0.0106323	-0.387391	-1.84569	0	192
TIAN_TNF_SIGNALING_VIA_NFKB	0.00110717	0.0201325	-0.554935	-1.84593	4	28
BOSCO_INTERFERON_INDUCED_ANTIVIRAL_MODULE	0.000726216	0.0178322	-0.449603	-1.84599	2	74
GSE37533_PPARG1_FOXP3_VS_PPARG2_FOXP3_TRANSDUCED_CD4_TCELL_DN	0.000268456	0.0106323	-0.391628	-1.84656	0	176
GSE10239_MEMORY_VS_DAY4.5_EFF_CD8_TCELL_DN	0.000274801	0.0106323	-0.387826	-1.84776	0	192
GSE18791_CTRL_VS_NEWCASTLE_VIRUS_DC_10H_DN	0.000270343	0.0106323	-0.390263	-1.8487	0	182
GSE10325_CD4_TCELL_VS_MYELOID_UP	0.000273075	0.0106323	-0.389367	-1.84946	0	187
HUANG_FOXA2_TARGETS_UP	0.00137678	0.0227714	-0.502512	-1.85116	5	43
GSE40277_EOS_AND_LEF1_TRANSDUCED_VS_CTRL_CD4_TCELL_UP	0.000276625	0.0106323	-0.387615	-1.85195	0	197
GSE12366_GC_VS_NAIVE_BCELL_UP	0.00027049	0.0106323	-0.390716	-1.85569	0	185
GSE17974_IL4_AND_ANTI_IL12_VS_UNTREATED_48H_ACT_CD4_TCELL_DN	0.000266525	0.0106323	-0.395017	-1.85738	0	170
GSE45739_UNSTIM_VS_ACD3_ACD28_STIM_WT_CD4_TCELL_DN	0.000272926	0.0106323	-0.389948	-1.8584	0	191
GSE13485_CTRL_VS_DAY1_YF17D_VACCINE_PBMC_UP	0.000270343	0.0106323	-0.392526	-1.85942	0	182
DIAZ_CHRONIC_MEYLOGENOUS_LEUKEMIA_UP	0.000536193	0.0145565	-0.328857	-1.86019	0	1357
GSE5542_UNTREATED_VS_IFNA_TREATED_EPITHELIAL_CELLS_24H_UP	0.000274801	0.0106323	-0.390723	-1.86156	0	192
WINTER_HYPOXIA_DN	0.000464037	0.0142228	-0.490888	-1.86203	1	49
REACTOME_EARLY_PHASE_OF_HIV_LIFE_CYCLE	0.002589	0.033773	-0.696717	-1.86913	11	13
GSE13547_WT_VS_ZFX_KO_BCELL_UP	0.000265111	0.0106323	-0.403794	-1.87073	0	156
SA_FAS_SIGNALING	0.00127551	0.0225636	-0.77543	-1.87161	5	9
FUJII_YBX1_TARGETS_UP	0.000227066	0.0106323	-0.515536	-1.87185	0	40
WANG_RESPONSE_TO_BEXAROTENE_DN	0.00088574	0.0187726	-0.563595	-1.87473	3	28
BIOCARTA_CTLA4_PATHWAY	0.00239495	0.0323371	-0.626564	-1.87639	10	19
RICKMAN_TUMOR_DIFFERENTIATED_WELL_VS_MODERATELY_UP	0.000251762	0.0106323	-0.432745	-1.87764	0	102
GSE43863_NAIVE_VS_LY6C_INT_CXCR5POS_CD4_EFF_TCELL_D6_LCMV_UP	0.000265041	0.0106323	-0.400546	-1.87914	0	168
GSE40274_FOXP3_VS_FOXP3_AND_HELIOS_TRANSDUCED_ACTIVATED_CD4_TCELL_DN	0.000257732	0.0106323	-0.419608	-1.88015	0	123
GSE17974_CTRL_VS_ACT_IL4_AND_ANTI_IL12_0.5H_CD4_TCELL_DN	0.000266454	0.0106323	-0.402196	-1.88237	0	167
GSE37532_WT_VS_PPARG_KO_LN_TCONV_UP	0.000272702	0.0106323	-0.396889	-1.88347	0	186
GSE11057_NAIVE_VS_MEMORY_CD4_TCELL_DN	0.000273598	0.0106323	-0.395982	-1.88417	0	190
GSE5542_UNTREATED_VS_IFNA_TREATED_EPITHELIAL_CELLS_6H_UP	0.000268312	0.0106323	-0.40021	-1.88481	0	174
RHEIN_ALL_GLUCOCORTICOID_THERAPY_DN	0.000310559	0.0110967	-0.369766	-1.8867	0	355
KUROZUMI_RESPONSE_TO_ONCOCYTIC_VIRUS_AND_CYCLIC_RGD	0.00130976	0.0227714	-0.622499	-1.88801	5	20
GSE11057_PBMC_VS_MEM_CD4_TCELL_DN	0.000270343	0.0106323	-0.398848	-1.88936	0	182
GSE14000_UNSTIM_VS_4H_LPS_DC_TRANSLATED_RNA_DN	0.000269978	0.0106323	-0.400795	-1.89022	0	177
BIOCARTA_CYTOKINE_PATHWAY	0.00130976	0.0227714	-0.623551	-1.8912	5	20
MARSON_FOXP3_TARGETS_STIMULATED_UP	0.00088574	0.0187726	-0.569103	-1.89305	3	28
HAHTOLA_MYCOSIS_FUNGOIDES_CD4_DN	0.000255754	0.0106323	-0.430636	-1.89571	0	112
GSE22886_IGM_MEMORY_BCELL_VS_BM_PLASMA_CELL_UP	0.000272702	0.0106323	-0.399685	-1.89673	0	186
GSE16450_IMMATURE_VS_MATURE_NEURON_CELL_LINE_12H_IFNA_STIM_DN	0.000275028	0.0106323	-0.399966	-1.90037	0	189
GSE24634_TEFF_VS_TCONV_DAY10_IN_CULTURE_UP	0.000274801	0.0106323	-0.399338	-1.90261	0	192
MARZEC_IL2_SIGNALING_DN	0.000679194	0.0170705	-0.540562	-1.91021	2	36
GSE25087_TREG_VS_TCONV_FETUS_UP	0.000270343	0.0106323	-0.403571	-1.91174	0	182
ZHENG_BOUND_BY_FOXP3	0.000333222	0.011265	-0.365354	-1.91747	0	468
BIOCARTA_MITOCHONDRIA_PATHWAY	0.00176367	0.0265132	-0.625896	-1.91884	7	21
GSE3039_NKT_CELL_VS_B2_BCELL_UP	0.000273075	0.0106323	-0.404768	-1.92261	0	187
GSE46606_IRF4MID_VS_WT_CD40L_IL2_IL5_DAY1_STIMULATED_BCELL_DN	0.000269542	0.0106323	-0.407303	-1.92361	0	179
HUTTMANN_B_CLL_POOR_SURVIVAL_DN	0.000236072	0.0106323	-0.493816	-1.92706	0	57
REACTOME_TCR_SIGNALING	0.000463177	0.0142228	-0.506156	-1.92842	1	50
BIOCARTA_TGFB_PATHWAY	0.00174178	0.0262525	-0.644498	-1.9301	7	19
PID_FAS_PATHWAY	0.00022805	0.0106323	-0.539555	-1.93048	0	38
GSE13738_RESTING_VS_BYSTANDER_ACTIVATED_CD4_TCELL_DN	0.000275028	0.0106323	-0.408887	-1.94276	0	189
KIM_MYC_AMPLIFICATION_TARGETS_DN	0.000245038	0.0106323	-0.457138	-1.94308	0	90
LEE_DIFFERENTIATING_T_LYMPHOCYTE	0.000270343	0.0106323	-0.410209	-1.94318	0	182
LASTOWSKA_NEUROBLASTOMA_COPY_NUMBER_DN	0.000394477	0.0127143	-0.357571	-1.94839	0	744
GSE14415_NATURAL_TREG_VS_TCONV_UP	0.000261097	0.0106323	-0.424832	-1.94871	0	144
KEGG_T_CELL_RECEPTOR_SIGNALING_PATHWAY	0.000252589	0.0106323	-0.448868	-1.94906	0	103
GSE22886_NAIVE_VS_MEMORY_TCELL_DN	0.000276167	0.0106323	-0.408733	-1.95088	0	195
ZHENG_FOXP3_TARGETS_IN_THYMUS_UP	0.00027049	0.0106323	-0.411756	-1.95562	0	185
ZHANG_TLX_TARGETS_36HR_DN	0.000271665	0.0106323	-0.4146	-1.96395	0	183
RASHI_NFKB1_TARGETS	0.00087089	0.0185397	-0.657882	-1.97019	3	19
FARMER_BREAST_CANCER_CLUSTER_1	0.000227066	0.0106323	-0.543146	-1.9721	0	40
BIOCARTA_DEATH_PATHWAY	0.000445236	0.0139241	-0.573441	-1.97466	1	32
GSE44649_NAIVE_VS_ACTIVATED_CD8_TCELL_MIR155_KO_DN	0.000275938	0.0106323	-0.414462	-1.97752	0	194
GSE11386_NAIVE_VS_MEMORY_BCELL_DN	0.000263158	0.0106323	-0.429442	-1.98555	0	152
BIOCARTA_TOB1_PATHWAY	0.000653168	0.0165028	-0.666629	-1.99638	2	19
GSE22886_IGG_IGA_MEMORY_BCELL_VS_BM_PLASMA_CELL_UP	0.000272926	0.0106323	-0.419057	-1.99712	0	191
GSE10325_CD4_TCELL_VS_LUPUS_CD4_TCELL_DN	0.000272702	0.0106323	-0.421565	-2.00057	0	186
REACTOME_BRANCHED_CHAIN_AMINO_ACID_CATABOLISM	0.000863371	0.0184615	-0.688569	-2.00235	3	17
ONO_AML1_TARGETS_DN	0.000226296	0.0106323	-0.560148	-2.02055	0	39
GSE12366_PLASMA_CELL_VS_MEMORY_BCELL_DN	0.000272702	0.0106323	-0.427304	-2.02781	0	186
BIOCARTA_NKT_PATHWAY	0.000444346	0.0139241	-0.604708	-2.03052	1	29
ZHENG_FOXP3_TARGETS_IN_T_LYMPHOCYTE_DN	0.000448229	0.0139722	-0.587475	-2.03866	1	33
GSE5542_UNTREATED_VS_IFNG_TREATED_EPITHELIAL_CELLS_24H_UP	0.000272702	0.0106323	-0.432408	-2.05202	0	186
GABRIELY_MIR21_TARGETS	0.000297177	0.010868	-0.413194	-2.05653	0	282
GSE10239_NAIVE_VS_MEMORY_CD8_TCELL_UP	0.000275938	0.0106323	-0.434968	-2.07536	0	194
GSE11057_NAIVE_VS_CENT_MEMORY_CD4_TCELL_DN	0.000273598	0.0106323	-0.438271	-2.08539	0	190
GSE13547_2H_VS_12_H_ANTI_IGM_STIM_ZFX_KO_BCELL_UP	0.000265111	0.0106323	-0.45214	-2.09471	0	156
GSE10325_LUPUS_CD4_TCELL_VS_LUPUS_MYELOID_UP	0.000273598	0.0106323	-0.44272	-2.10656	0	190
SHEN_SMARCA2_TARGETS_UP	0.000325945	0.0111621	-0.4095	-2.12427	0	417
PID_HIV_NEF_PATHWAY	0.000225073	0.0106323	-0.608472	-2.12635	0	34
GSE9960_HEALTHY_VS_GRAM_NEG_AND_POS_SEPSIS_PBMC_DN	0.000268312	0.0106323	-0.451981	-2.12863	0	174
BIOCARTA_HIVNEF_PATHWAY	0.000236072	0.0106323	-0.549827	-2.14563	0	57
BIOCARTA_HDAC_PATHWAY	0.000222222	0.0106323	-0.659972	-2.1504	0	26
GSE7348_UNSTIM_VS_LPS_STIM_MACROPHAGE_DN	0.000265887	0.0106323	-0.464157	-2.1655	0	163
GSE25088_CTRL_VS_ROSIGLITAZONE_STIM_MACROPHAGE_UP	0.000269107	0.0106323	-0.459944	-2.17415	0	180
GENTLES_LEUKEMIC_STEM_CELL_UP	0.000222568	0.0106323	-0.667944	-2.1962	0	27
MILI_PSEUDOPODIA_HAPTOTAXIS_UP	0.00034459	0.0114715	-0.419591	-2.21524	0	503
BIOCARTA_FAS_PATHWAY	0.000223264	0.0106323	-0.659206	-2.2303	0	30
VILIMAS_NOTCH1_TARGETS_UP	0.000232775	0.0106323	-0.584071	-2.2314	0	51
GSE24634_TREG_VS_TCONV_POST_DAY10_IL4_CONVERSION_UP	0.000276549	0.0106323	-0.470356	-2.24585	0	196
GSE17974_IL4_AND_ANTI_IL12_VS_UNTREATED_72H_ACT_CD4_TCELL_DN	0.000268312	0.0106323	-0.492117	-2.31766	0	174
GSE26495_NAIVE_VS_PD1LOW_CD8_TCELL_DN	0.000274801	0.0106323	-0.497335	-2.3695	0	192
GSE26495_NAIVE_VS_PD1HIGH_CD8_TCELL_DN	0.000272702	0.0106323	-0.508617	-2.41368	0	186
NIKOLSKY_BREAST_CANCER_19Q13.1_AMPLICON	0.00022242	0.0106323	-0.783646	-2.42672	0	22
LINDSTEDT_DENDRITIC_CELL_MATURATION_B	0.000232019	0.0106323	-0.640642	-2.43007	0	49
DEURIG_T_CELL_PROLYMPHOCYTIC_LEUKEMIA_DN	0.000297708	0.010868	-0.497351	-2.49296	0	295
REACTOME_GENERIC_TRANSCRIPTION_PATHWAY	0.000303767	0.0109642	-0.500297	-2.53066	0	323
