# Supplementary material for: Targetable vulnerabilities in T- and NK-cell lymphomas identified through preclinical models
Source: Nat Commun. 2018 May 22;9:2024. doi: 10.1038/s41467-018-04356-9 (PMC5964252; doi:10.1038/s41467-018-04356-9)
Supplement: Supplementary file 7 — Supplementary Data 4 [file 41467_2018_4356_MOESM7_ESM.xlsx]

## Sheet: Supplementary Data File 4
Supplementary Data File 4: GSEA of PDX models of AITL vs PDX models of other subtypes in Supplementary Figure 4a
MSigDB gene sets queried: H, C2, C5, C6, C7
pathway	pval	padj	ES	NES	nMoreExtreme	size
GSE11057_NAIVE_VS_CENT_MEMORY_CD4_TCELL_DN	0.00110619	0.0142837	0.733908	2.79361	0	190
LEE_DIFFERENTIATING_T_LYMPHOCYTE	0.00111483	0.0142837	0.735933	2.78426	0	182
GSE11057_PBMC_VS_MEM_CD4_TCELL_DN	0.00111483	0.0142837	0.728437	2.7559	0	182
GSE11057_NAIVE_VS_MEMORY_CD4_TCELL_DN	0.00110742	0.0142837	0.72115	2.74477	0	189
GSE10325_CD4_TCELL_VS_BCELL_UP	0.00110619	0.0142837	0.711646	2.70887	0	190
DEURIG_T_CELL_PROLYMPHOCYTIC_LEUKEMIA_DN	0.00105708	0.0142837	0.678023	2.67521	0	295
GSE26495_NAIVE_VS_PD1LOW_CD8_TCELL_DN	0.00110742	0.0142837	0.695808	2.64694	0	192
GSE11057_NAIVE_VS_EFF_MEMORY_CD4_TCELL_DN	0.00111111	0.0142837	0.695943	2.63871	0	184
GSE10325_LUPUS_CD4_TCELL_VS_LUPUS_BCELL_UP	0.00110742	0.0142837	0.690123	2.62362	0	188
GSE5542_UNTREATED_VS_IFNA_TREATED_EPITHELIAL_CELLS_24H_UP	0.00110742	0.0142837	0.688555	2.61935	0	192
PID_TCR_PATHWAY	0.00127389	0.0147752	0.779521	2.59951	0	65
GSE5542_UNTREATED_VS_IFNG_TREATED_EPITHELIAL_CELLS_24H_UP	0.00110865	0.0142837	0.677327	2.56995	0	186
GSE22886_TCELL_VS_BCELL_NAIVE_UP	0.00110865	0.0142837	0.668468	2.54237	0	193
GSE11057_CD4_CENT_MEM_VS_PBMC_UP	0.00110742	0.0142837	0.668254	2.54048	0	188
GSE10325_LUPUS_CD4_TCELL_VS_LUPUS_MYELOID_UP	0.00110619	0.0142837	0.663584	2.52592	0	190
GSE26495_NAIVE_VS_PD1HIGH_CD8_TCELL_DN	0.00110865	0.0142837	0.66474	2.52219	0	186
GSE5542_UNTREATED_VS_IFNA_TREATED_EPITHELIAL_CELLS_6H_UP	0.00112108	0.0142837	0.658428	2.48502	0	174
GSE22886_CD4_TCELL_VS_BCELL_NAIVE_UP	0.00110865	0.0142837	0.647483	2.46245	0	191
PID_CD8_TCR_PATHWAY	0.0013245	0.0150234	0.758894	2.44443	0	52
GSE9988_LPS_VS_CTRL_TREATED_MONOCYTE_DN	0.00110619	0.0142837	0.642364	2.44086	0	187
GSE4984_LPS_VS_VEHICLE_CTRL_TREATED_DC_DN	0.00110619	0.0142837	0.637711	2.42201	0	185
KEGG_T_CELL_RECEPTOR_SIGNALING_PATHWAY	0.00119474	0.0143674	0.680104	2.42162	0	103
GO_LYMPHOCYTE_COSTIMULATION	0.00125471	0.014659	0.714761	2.41137	0	68
GSE22886_NAIVE_CD8_TCELL_VS_MEMORY_TCELL_DN	0.00110254	0.0142837	0.629599	2.39992	0	194
GSE21927_SPLEEN_C57BL6_VS_EL4_TUMOR_BALBC_MONOCYTES_UP	0.00110742	0.0142837	0.629208	2.39204	0	188
GSE16450_IMMATURE_VS_MATURE_NEURON_CELL_LINE_UP	0.00111982	0.0142837	0.628943	2.36964	0	170
GSE22886_NAIVE_TCELL_VS_DC_UP	0.00110742	0.0142837	0.62324	2.36935	0	188
LEE_EARLY_T_LYMPHOCYTE_DN	0.001321	0.0150234	0.730919	2.3652	0	53
GSE3982_MEMORY_CD4_TCELL_VS_BCELL_UP	0.00111607	0.0142837	0.62199	2.35304	0	178
GSE11057_CD4_EFF_MEM_VS_PBMC_UP	0.00110742	0.0142837	0.618766	2.35234	0	188
GSE9988_LOW_LPS_VS_CTRL_TREATED_MONOCYTE_DN	0.00110742	0.0142837	0.61794	2.35195	0	189
GSE25677_MPL_VS_R848_STIM_BCELL_DN	0.00111982	0.0142837	0.622472	2.3501	0	172
GSE22886_DAY0_VS_DAY7_MONOCYTE_IN_CULTURE_UP	0.00110619	0.0142837	0.616905	2.34824	0	190
GSE9988_ANTI_TREM1_VS_CTRL_TREATED_MONOCYTES_DN	0.00110865	0.0142837	0.618502	2.34675	0	186
GSE22886_CD8_TCELL_VS_BCELL_NAIVE_UP	0.00110865	0.0142837	0.61496	2.33886	0	193
GO_LEUKOCYTE_CELL_CELL_ADHESION	0.00106952	0.0142837	0.600616	2.33249	0	230
REACTOME_COSTIMULATION_BY_THE_CD28_FAMILY	0.00128205	0.0148163	0.704111	2.32346	0	60
GSE9988_ANTI_TREM1_AND_LPS_VS_CTRL_TREATED_MONOCYTES_DN	0.00110742	0.0142837	0.610111	2.31944	0	188
GSE7218_UNSTIM_VS_ANTIGEN_STIM_THROUGH_IGG_BCELL_DN	0.00112233	0.0142837	0.616839	2.31678	0	162
GSE10325_CD4_TCELL_VS_MYELOID_UP	0.00110619	0.0142837	0.609321	2.3153	0	187
GSE22886_NAIVE_CD8_TCELL_VS_DC_UP	0.00111111	0.0142837	0.61031	2.31403	0	184
GSE32986_UNSTIM_VS_CURDLAN_HIGHDOSE_STIM_DC_DN	0.00111235	0.0142837	0.610199	2.31022	0	183
GSE32986_UNSTIM_VS_GMCSF_AND_CURDLAN_LOWDOSE_STIM_DC_DN	0.00110619	0.0142837	0.608218	2.31	0	185
GSE32533_WT_VS_MIR17_KO_ACT_CD4_TCELL_DN	0.00111483	0.0142837	0.610328	2.30906	0	182
BIOCARTA_TCR_PATHWAY	0.00135318	0.015178	0.735015	2.30651	0	44
GSE36476_CTRL_VS_TSST_ACT_16H_MEMORY_CD4_TCELL_YOUNG_UP	0.00110619	0.0142837	0.60665	2.30515	0	187
GSE15735_2H_VS_12H_HDAC_INHIBITOR_TREATED_CD4_TCELL_UP	0.00110742	0.0142837	0.60611	2.30423	0	188
VILIMAS_NOTCH1_TARGETS_UP	0.00131926	0.0150234	0.71543	2.29781	0	51
GSE45881_CXCR6HI_VS_CXCR1LO_COLONIC_LAMINA_PROPRIA_UP	0.00110865	0.0142837	0.60348	2.2951	0	191
GSE21927_C26GM_VS_4T1_TUMOR_MONOCYTE_BALBC_DN	0.00111483	0.0142837	0.606162	2.2933	0	182
GSE21927_SPLENIC_VS_TUMOR_MONOCYTES_FROM_C26GM_TUMOROUS_MICE_BALBC_DN	0.00110619	0.0142837	0.6002	2.28465	0	190
REACTOME_TCR_SIGNALING	0.00131406	0.0150234	0.70951	2.2826	0	50
BIOCARTA_CTLA4_PATHWAY	0.00155039	0.0160514	0.857544	2.27882	0	19
GSE30962_ACUTE_VS_CHRONIC_LCMV_PRIMARY_INF_CD8_TCELL_UP	0.00110742	0.0142837	0.597808	2.27414	0	192
GO_T_CELL_DIFFERENTIATION	0.00116959	0.0142837	0.62616	2.2693	0	118
GENTLES_LEUKEMIC_STEM_CELL_UP	0.00146199	0.0156566	0.791666	2.26858	0	27
ONO_AML1_TARGETS_DN	0.00138696	0.0153102	0.745881	2.26819	0	39
GSE3565_CTRL_VS_LPS_INJECTED_SPLENOCYTES_UP	0.00111483	0.0142837	0.600795	2.26339	0	166
GSE22886_NAIVE_CD4_TCELL_VS_DC_UP	0.00111607	0.0142837	0.598046	2.26246	0	178
GSE26488_CTRL_VS_PEPTIDE_INJECTION_OT2_THYMOCYTE_DN	0.00112108	0.0142837	0.599092	2.26107	0	174
GSE22886_NAIVE_CD4_TCELL_VS_MONOCYTE_UP	0.00110619	0.0142837	0.594038	2.25723	0	187
ZHENG_BOUND_BY_FOXP3	0.00101626	0.0142837	0.556801	2.2522	0	468
GSE22886_NAIVE_CD8_TCELL_VS_MONOCYTE_UP	0.00110742	0.0142837	0.591066	2.24849	0	192
GSE22601_DOUBLE_POSITIVE_VS_CD8_SINGLE_POSITIVE_THYMOCYTE_UP	0.00110865	0.0142837	0.590122	2.2443	0	191
SCHLOSSER_SERUM_RESPONSE_UP	0.0011655	0.0142837	0.615802	2.24336	0	124
GSE40666_WT_VS_STAT1_KO_CD8_TCELL_UP	0.00110375	0.0142837	0.58702	2.23915	0	195
GSE22886_NAIVE_VS_MEMORY_TCELL_DN	0.00110254	0.0142837	0.58686	2.23701	0	194
GO_LYMPHOCYTE_DIFFERENTIATION	0.00110742	0.0142837	0.587677	2.23676	0	189
THEILGAARD_NEUTROPHIL_AT_SKIN_WOUND_DN	0.00107527	0.0142837	0.578206	2.23673	0	224
GO_T_CELL_RECEPTOR_SIGNALING_PATHWAY	0.00114679	0.0142837	0.605117	2.23468	0	140
GSE3039_NKT_CELL_VS_ALPHAALPHA_CD8_TCELL_DN	0.00110742	0.0142837	0.587744	2.23441	0	188
ST_T_CELL_SIGNAL_TRANSDUCTION	0.0013369	0.0150587	0.707753	2.22962	0	45
QI_PLASMACYTOMA_UP	0.0010627	0.0142837	0.569969	2.22442	0	250
GSE23568_ID3_TRANSDUCED_VS_ID3_KO_CD8_TCELL_UP	0.00110742	0.0142837	0.584629	2.22401	0	192
GSE5542_UNTREATED_VS_IFNG_TREATED_EPITHELIAL_CELLS_6H_DN	0.00110742	0.0142837	0.58392	2.22131	0	192
GSE32901_TH1_VS_TH17_ENRICHED_CD4_TCELL_UP	0.00111857	0.0142837	0.589902	2.22054	0	164
GSE43863_DAY6_EFF_VS_DAY150_MEM_LY6C_INT_CXCR5POS_CD4_TCELL_DN	0.00110865	0.0142837	0.582596	2.21567	0	191
DUNNE_TARGETS_OF_AML1_MTG8_FUSION_UP	0.0013459	0.0151175	0.70174	2.213	0	46
GSE1460_INTRATHYMIC_T_PROGENITOR_VS_CD4_THYMOCYTE_DN	0.00110742	0.0142837	0.580847	2.21077	0	189
REACTOME_PD1_SIGNALING	0.00159236	0.016338	0.864743	2.20956	0	17
GSE2935_UV_INACTIVATED_VS_LIVE_SENDAI_VIRUS_INF_MACROPHAGE_DN	0.00110988	0.0142837	0.585018	2.2088	0	167
GSE14350_TREG_VS_TEFF_UP	0.00110254	0.0142837	0.579151	2.20762	0	194
WALLACE_PROSTATE_CANCER_RACE_UP	0.00105597	0.0142837	0.560855	2.20531	0	269
GSE16385_ROSIGLITAZONE_IL4_VS_IFNG_TNF_STIM_MACROPHAGE_UP	0.00110742	0.0142837	0.578736	2.20159	0	192
GSE24634_TREG_VS_TCONV_POST_DAY10_IL4_CONVERSION_UP	0.00109769	0.0142837	0.5758	2.20118	0	196
GO_LYMPHOCYTE_ACTIVATION	0.00103842	0.0142837	0.554161	2.20115	0	315
GSE7831_UNSTIM_VS_CPG_STIM_PDC_1H_UP	0.00110375	0.0142837	0.576695	2.19977	0	195
GSE14415_NATURAL_TREG_VS_TCONV_UP	0.00113507	0.0142837	0.5926	2.19952	0	144
PID_FCER1_PATHWAY	0.00128205	0.0148163	0.665963	2.19758	0	60
GSE24671_CTRL_VS_SENDAI_VIRUS_INFECTED_MOUSE_SPLENOCYTES_DN	0.00110865	0.0142837	0.577682	2.19699	0	191
GSE9988_ANTI_TREM1_AND_LPS_VS_VEHICLE_TREATED_MONOCYTES_DN	0.00110742	0.0142837	0.577277	2.19604	0	192
GO_POSITIVE_REGULATION_OF_CELL_CELL_ADHESION	0.00107643	0.0142837	0.567244	2.19576	0	226
GSE25088_IL4_VS_IL4_AND_ROSIGLITAZONE_STIM_STAT6_KO_MACROPHAGE_DAY10_UP	0.00110742	0.0142837	0.576955	2.19339	0	188
GSE22886_NAIVE_TCELL_VS_MONOCYTE_UP	0.00110742	0.0142837	0.574212	2.18551	0	189
GO_TUMOR_NECROSIS_FACTOR_RECEPTOR_SUPERFAMILY_BINDING	0.0013459	0.0151175	0.692678	2.18442	0	46
GSE45739_UNSTIM_VS_ACD3_ACD28_STIM_NRAS_KO_CD4_TCELL_UP	0.00110742	0.0142837	0.574315	2.18336	0	188
GSE2405_0H_VS_12H_A_PHAGOCYTOPHILUM_STIM_NEUTROPHIL_UP	0.00110254	0.0142837	0.572559	2.18249	0	194
GSE21670_UNTREATED_VS_TGFB_IL6_TREATED_STAT3_KO_CD4_TCELL_DN	0.00110619	0.0142837	0.573318	2.18233	0	190
GSE36476_CTRL_VS_TSST_ACT_40H_MEMORY_CD4_TCELL_YOUNG_UP	0.00110619	0.0142837	0.574491	2.1819	0	185
GSE24634_IL4_VS_CTRL_TREATED_NAIVE_CD4_TCELL_DAY5_DN	0.00110742	0.0142837	0.573139	2.18143	0	189
GSE16450_CTRL_VS_IFNA_6H_STIM_IMMATURE_NEURON_CELL_LINE_DN	0.00111982	0.0142837	0.57681	2.17993	0	176
GSE37605_FOXP3_FUSION_GFP_VS_IRES_GFP_TREG_NOD_DN	0.00112233	0.0142837	0.580105	2.17882	0	162
GSE24210_RESTING_TREG_VS_TCONV_UP	0.00110375	0.0142837	0.570918	2.17773	0	195
GSE5679_PPARG_LIGAND_ROSIGLITAZONE_VS_RARA_AGONIST_AM580_TREATED_DC_DN	0.00110742	0.0142837	0.571895	2.17415	0	188
GSE17186_BLOOD_VS_CORD_BLOOD_CD21LOW_TRANSITIONAL_BCELL_UP	0.00110742	0.0142837	0.571237	2.17306	0	192
REACTOME_PHOSPHORYLATION_OF_CD3_AND_TCR_ZETA_CHAINS	0.0015873	0.016338	0.861068	2.17106	0	15
MARSHALL_VIRAL_INFECTION_RESPONSE_DN	0.00146628	0.0156566	0.749953	2.16959	0	29
GSE9988_LOW_LPS_VS_VEHICLE_TREATED_MONOCYTE_DN	0.00110865	0.0142837	0.57122	2.16735	0	186
GSE32986_UNSTIM_VS_CURDLAN_LOWDOSE_STIM_DC_DN	0.00109769	0.0142837	0.565921	2.16341	0	196
BIOCARTA_TCRA_PATHWAY	0.00165837	0.0167048	0.911228	2.16274	0	11
GSE8685_IL2_STARVED_VS_IL2_ACT_IL2_STARVED_CD4_TCELL_UP	0.00110865	0.0142837	0.568118	2.16061	0	191
GSE24634_TEFF_VS_TCONV_DAY7_IN_CULTURE_UP	0.00110375	0.0142837	0.566256	2.15995	0	195
GSE40666_UNTREATED_VS_IFNA_STIM_EFFECTOR_CD8_TCELL_90MIN_UP	0.00111359	0.0142837	0.570139	2.15836	0	181
REACTOME_DOWNSTREAM_TCR_SIGNALING	0.00142045	0.0154991	0.725202	2.1581	0	33
GSE8621_UNSTIM_VS_LPS_STIM_MACROPHAGE_DN	0.00110742	0.0142837	0.567166	2.15618	0	188
GSE3982_MEMORY_CD4_TCELL_VS_TH2_UP	0.00111857	0.0142837	0.570352	2.15561	0	179
GSE2770_TGFB_AND_IL4_VS_IL12_TREATED_ACT_CD4_TCELL_6H_UP	0.00110742	0.0142837	0.56599	2.1531	0	192
GSE7852_TREG_VS_TCONV_FAT_DN	0.00110865	0.0142837	0.565127	2.14933	0	193
GSE21360_PRIMARY_VS_QUATERNARY_MEMORY_CD8_TCELL_DN	0.00110865	0.0142837	0.565034	2.14898	0	193
GO_LEUKOCYTE_ACTIVATION	0.00102145	0.0142837	0.533995	2.14774	0	381
GSE7218_IGM_VS_IGG_SIGNAL_THGOUGH_ANTIGEN_BCELL_DN	0.00112108	0.0142837	0.57126	2.14738	0	163
GSE22886_DC_VS_MONOCYTE_DN	0.00110742	0.0142837	0.563757	2.14321	0	188
HALLMARK_ALLOGRAFT_REJECTION	0.00110742	0.0142837	0.563387	2.1432	0	192
GSE37416_0H_VS_48H_F_TULARENSIS_LVS_NEUTROPHIL_UP	0.00110742	0.0142837	0.562974	2.14274	0	189
PID_CXCR4_PATHWAY	0.00119904	0.0143867	0.602359	2.14093	0	102
GSE23321_CD8_STEM_CELL_MEMORY_VS_NAIVE_CD8_TCELL_DN	0.00110619	0.0142837	0.563582	2.14047	0	185
GO_ALPHA_BETA_T_CELL_ACTIVATION	0.0013245	0.0150234	0.663776	2.13805	0	52
GSE9988_ANTI_TREM1_VS_VEHICLE_TREATED_MONOCYTES_DN	0.00110619	0.0142837	0.561598	2.13771	0	190
BIOCARTA_THELPER_PATHWAY	0.00163934	0.0165548	0.885728	2.13499	0	12
WINTER_HYPOXIA_DN	0.00132626	0.0150234	0.666166	2.13356	0	49
ZHENG_FOXP3_TARGETS_IN_THYMUS_UP	0.00110619	0.0142837	0.561373	2.13208	0	185
GSE369_PRE_VS_POST_IL6_INJECTION_IFNG_WT_LIVER_DN	0.00110865	0.0142837	0.560253	2.1307	0	191
GO_REGULATION_OF_HOMOTYPIC_CELL_CELL_ADHESION	0.0010582	0.0142837	0.540962	2.13061	0	282
GO_POSITIVE_REGULATION_OF_CELL_ACTIVATION	0.00106045	0.0142837	0.542552	2.12948	0	271
GSE5503_PLN_DC_VS_SPLEEN_DC_ACTIVATED_ALLOGENIC_TCELL_DN	0.00110742	0.0142837	0.559398	2.12664	0	188
GSE25087_TREG_VS_TCONV_ADULT_UP	0.00110619	0.0142837	0.559911	2.12653	0	185
GSE16385_IFNG_TNF_VS_UNSTIM_MACROPHAGE_ROSIGLITAZONE_TREATED_DN	0.00110742	0.0142837	0.558526	2.12333	0	188
GSE24634_NAIVE_CD4_TCELL_VS_DAY3_IL4_CONV_TREG_UP	0.00111857	0.0142837	0.561568	2.12241	0	179
GSE41867_NAIVE_VS_DAY8_LCMV_EFFECTOR_CD8_TCELL_DN	0.00110742	0.0142837	0.557897	2.12231	0	192
GSE17974_1.5H_VS_72H_IL4_AND_ANTI_IL12_ACT_CD4_TCELL_UP	0.00111111	0.0142837	0.559666	2.122	0	184
GSE23568_CTRL_VS_ID3_TRANSDUCED_CD8_TCELL_UP	0.00110865	0.0142837	0.557785	2.12141	0	193
GSE37301_HEMATOPOIETIC_STEM_CELL_VS_RAG2_KO_NK_CELL_DN	0.00112108	0.0142837	0.562062	2.12132	0	174
GSE22601_IMMATURE_CD4_SINGLE_POSITIVE_VS_CD8_SINGLE_POSITIVE_THYMOCYTE_UP	0.00109769	0.0142837	0.554746	2.12069	0	196
PID_TNF_PATHWAY	0.0013369	0.0150587	0.672917	2.11988	0	45
GSE27896_HDAC6_KO_VS_WT_TREG_UP	0.00111857	0.0142837	0.562896	2.11889	0	164
GSE9650_NAIVE_VS_MEMORY_CD8_TCELL_DN	0.00110375	0.0142837	0.555484	2.11886	0	195
KEGG_RIG_I_LIKE_RECEPTOR_SIGNALING_PATHWAY	0.00129702	0.0149246	0.647441	2.11669	0	57
GSE17974_IL4_AND_ANTI_IL12_VS_UNTREATED_72H_ACT_CD4_TCELL_DN	0.00112108	0.0142837	0.560749	2.11636	0	174
GSE32164_ALTERNATIVELY_ACT_M2_VS_CMYC_INHIBITED_MACROPHAGE_UP	0.00110254	0.0142837	0.554727	2.11452	0	194
GO_ACTIVATION_OF_CYSTEINE_TYPE_ENDOPEPTIDASE_ACTIVITY_INVOLVED_IN_APOPTOTIC_SIGNALING_PATHWAY	0.00163666	0.0165548	0.871001	2.11449	0	13
REACTOME_EXTRINSIC_PATHWAY_FOR_APOPTOSIS	0.00163666	0.0165548	0.869852	2.1117	0	13
GSE6092_UNSTIM_VS_IFNG_STIM_ENDOTHELIAL_CELL_DN	0.00110742	0.0142837	0.554395	2.11009	0	189
ONO_FOXP3_TARGETS_DN	0.00137552	0.0153102	0.684554	2.10996	0	41
ZHENG_FOXP3_TARGETS_IN_T_LYMPHOCYTE_DN	0.00142045	0.0154991	0.708713	2.10903	0	33
GSE3565_CTRL_VS_LPS_INJECTED_DUSP1_KO_SPLENOCYTES_UP	0.00111982	0.0142837	0.558914	2.10889	0	171
GSE4590_LARGE_PRE_BCELL_VS_VPREB_POS_LARGE_PRE_BCELL_DN	0.00112108	0.0142837	0.558202	2.10857	0	175
KEGG_CELL_ADHESION_MOLECULES_CAMS	0.00116686	0.0142837	0.580799	2.10844	0	121
ZHAN_EARLY_DIFFERENTIATION_GENES_DN	0.00137174	0.0153102	0.6798	2.10809	0	42
ST_TUMOR_NECROSIS_FACTOR_PATHWAY	0.00146628	0.0156566	0.728689	2.10808	0	29
GSE21033_CTRL_VS_POLYIC_STIM_DC_24H_UP	0.00113895	0.0142837	0.568654	2.10759	0	143
GO_ALPHA_BETA_T_CELL_DIFFERENTIATION	0.00135318	0.015178	0.671439	2.107	0	44
GSE27291_0H_VS_7D_STIM_GAMMADELTA_TCELL_DN	0.00112108	0.0142837	0.557704	2.10669	0	175
GO_REGULATION_OF_ALPHA_BETA_T_CELL_PROLIFERATION	0.00149925	0.0157875	0.760464	2.10543	0	23
GSE7568_IL4_TGFB_DEXAMETHASONE_VS_IL4_TGFB_TREATED_MACROPHAGE_DN	0.00111982	0.0142837	0.558775	2.10527	0	170
GSE40273_GATA1_KO_VS_WT_TREG_DN	0.00110865	0.0142837	0.553428	2.10484	0	193
BIOCARTA_TCYTOTOXIC_PATHWAY	0.00163934	0.0165548	0.872598	2.10334	0	12
GSE9988_LPS_VS_VEHICLE_TREATED_MONOCYTE_DN	0.00110619	0.0142837	0.552404	2.10272	0	190
GSE7509_UNSTIM_VS_FCGRIIB_STIM_DC_DN	0.00110988	0.0142837	0.556349	2.10056	0	167
GSE28726_ACT_CD4_TCELL_VS_ACT_VA24NEG_NKTCELL_DN	0.00110254	0.0142837	0.550865	2.0998	0	194
GO_REGULATION_OF_T_CELL_APOPTOTIC_PROCESS	0.00145985	0.0156566	0.721131	2.09929	0	30
GSE30083_SP1_VS_SP4_THYMOCYTE_DN	0.00110865	0.0142837	0.551744	2.09834	0	191
GSE14350_TREG_VS_TEFF_IN_IL2RB_KO_UP	0.00110742	0.0142837	0.550892	2.09567	0	192
GO_POSITIVE_REGULATION_OF_CYSTEINE_TYPE_ENDOPEPTIDASE_ACTIVITY_INVOLVED_IN_APOPTOTIC_SIGNALING_PATHWAY	0.00159236	0.016338	0.820017	2.09528	0	17
GO_LEUKOCYTE_DIFFERENTIATION	0.00105597	0.0142837	0.532571	2.0941	0	269
GSE27786_LIN_NEG_VS_BCELL_DN	0.00111857	0.0142837	0.55397	2.0937	0	179
GSE14699_DELETIONAL_TOLERANCE_VS_ACTIVATED_CD8_TCELL_UP	0.00111982	0.0142837	0.553771	2.09287	0	176
GO_TUMOR_NECROSIS_FACTOR_RECEPTOR_BINDING	0.00145985	0.0156566	0.718902	2.0928	0	30
FUJII_YBX1_TARGETS_UP	0.00138504	0.0153102	0.684366	2.09266	0	40
MARTENS_BOUND_BY_PML_RARA_FUSION	0.00102041	0.0142837	0.518902	2.09263	0	432
GSE40274_GATA1_VS_FOXP3_AND_GATA1_TRANSDUCED_ACTIVATED_CD4_TCELL_UP	0.00110865	0.0142837	0.550125	2.09219	0	191
BIOCARTA_TCAPOPTOSIS_PATHWAY	0.00164745	0.0166052	0.925785	2.08964	0	9
SHIPP_DLBCL_VS_FOLLICULAR_LYMPHOMA_DN	0.00137552	0.0153102	0.677892	2.08943	0	41
GSE24671_CTRL_VS_BAKIMULC_INFECTED_MOUSE_SPLENOCYTES_UP	0.00110865	0.0142837	0.549368	2.0894	0	193
GSE40666_UNTREATED_VS_IFNA_STIM_STAT4_KO_EFFECTOR_CD8_TCELL_90MIN_UP	0.00110619	0.0142837	0.548706	2.08864	0	190
GSE7852_TREG_VS_TCONV_DN	0.00110742	0.0142837	0.548711	2.08845	0	189
GSE40666_WT_VS_STAT4_KO_CD8_TCELL_WITH_IFNA_STIM_90MIN_UP	0.00110865	0.0142837	0.549048	2.08809	0	191
GO_LEUKOCYTE_PROLIFERATION	0.00123153	0.0145084	0.608982	2.08785	0	73
PID_IL12_STAT4_PATHWAY	0.00142045	0.0154991	0.701047	2.08622	0	33
GSE17301_CTRL_VS_48H_IFNA2_STIM_CD8_TCELL_UP	0.00110375	0.0142837	0.54686	2.08596	0	195
GSE3565_DUSP1_VS_WT_SPLENOCYTES_UP	0.00112486	0.0142837	0.556876	2.0858	0	157
GSE33374_CD8_ALPHAALPHA_VS_ALPHABETA_CD161_HIGH_TCELL_DN	0.00110865	0.0142837	0.548329	2.08545	0	193
GO_ANTIGEN_RECEPTOR_MEDIATED_SIGNALING_PATHWAY	0.00111982	0.0142837	0.553084	2.08383	0	170
GSE23568_CTRL_TRANSDUCED_VS_WT_CD8_TCELL_DN	0.00110619	0.0142837	0.547348	2.08347	0	190
GSE27786_LIN_NEG_VS_NKTCELL_DN	0.00110619	0.0142837	0.548063	2.08254	0	187
MARSON_FOXP3_TARGETS_DN	0.0013245	0.0150234	0.6465	2.0824	0	52
GSE31082_DN_VS_DP_THYMOCYTE_DN	0.00110865	0.0142837	0.547348	2.08162	0	191
GSE32986_GMCSF_VS_GMCSF_AND_CURDLAN_LOWDOSE_STIM_DC_UP	0.00110865	0.0142837	0.548273	2.08028	0	186
GSE13411_PLASMA_CELL_VS_MEMORY_BCELL_DN	0.00110742	0.0142837	0.546352	2.07947	0	189
GO_T_CELL_HOMEOSTASIS	0.00142045	0.0154991	0.698693	2.07921	0	33
PID_TRAIL_PATHWAY	0.00144718	0.0156299	0.716627	2.07572	0	28
GINESTIER_BREAST_CANCER_20Q13_AMPLIFICATION_DN	0.00112867	0.0142837	0.55475	2.07257	0	154
FLECHNER_BIOPSY_KIDNEY_TRANSPLANT_REJECTED_VS_OK_UP	0.00123457	0.0145084	0.596099	2.07053	0	84
GSE5589_UNSTIM_VS_180MIN_LPS_AND_IL10_STIM_MACROPHAGE_DN	0.00110742	0.0142837	0.544623	2.07047	0	188
GSE3982_DC_VS_CENT_MEMORY_CD4_TCELL_DN	0.00110619	0.0142837	0.544735	2.06989	0	187
GSE13738_RESTING_VS_BYSTANDER_ACTIVATED_CD4_TCELL_DN	0.00110742	0.0142837	0.543306	2.06788	0	189
GSE1460_INTRATHYMIC_T_PROGENITOR_VS_NAIVE_CD4_TCELL_ADULT_BLOOD_DN	0.00111111	0.0142837	0.545243	2.06732	0	184
GSE32255_UNSTIM_VS_4H_LPS_STIM_DC_UP	0.00112486	0.0142837	0.546648	2.06266	0	173
KAECH_NAIVE_VS_DAY8_EFF_CD8_TCELL_DN	0.00109769	0.0142837	0.539352	2.06184	0	196
GSE21033_CTRL_VS_POLYIC_STIM_DC_12H_UP	0.00112994	0.0142837	0.552548	2.06126	0	152
GSE43863_TH1_VS_TFH_MEMORY_CD4_TCELL_DN	0.00110619	0.0142837	0.541371	2.06072	0	190
GO_REGULATION_OF_CELL_CELL_ADHESION	0.00102564	0.0142837	0.514274	2.05968	0	349
GSE17186_NAIVE_VS_CD21LOW_TRANSITIONAL_BCELL_CORD_BLOOD_UP	0.00110865	0.0142837	0.540878	2.05702	0	191
GSE10240_IL22_VS_IL22_AND_IL17_STIM_PRIMARY_BRONCHIAL_EPITHELIAL_CELLS_UP	0.00110742	0.0142837	0.54011	2.05571	0	189
GSE40274_XBP1_VS_FOXP3_AND_XBP1_TRANSDUCED_ACTIVATED_CD4_TCELL_UP	0.00109769	0.0142837	0.537531	2.05534	0	197
GSE22886_NAIVE_VS_IGG_IGA_MEMORY_BCELL_DN	0.00110619	0.0142837	0.540902	2.05533	0	187
GSE5679_RARA_AGONIST_AM580_VS_AM580_AND_ROSIGLITAZONE_TREATED_DC_DN	0.00110254	0.0142837	0.538982	2.0545	0	194
GSE17186_BLOOD_VS_CORD_BLOOD_CD21HIGH_TRANSITIONAL_BCELL_DN	0.00111111	0.0142837	0.541317	2.05243	0	184
GSE10273_HIGH_VS_LOW_IL7_TREATED_IRF4_8_NULL_PRE_BCELL_DN	0.00110619	0.0142837	0.539172	2.05235	0	190
GSE37533_PPARG1_FOXP3_VS_PPARG2_FOXP3_TRANSDUCED_CD4_TCELL_DN	0.00111982	0.0142837	0.542963	2.05202	0	176
GSE37532_WT_VS_PPARG_KO_LN_TCONV_UP	0.00110865	0.0142837	0.540691	2.05152	0	186
SENGUPTA_EBNA1_ANTICORRELATED	0.00114155	0.0142837	0.553685	2.05073	0	145
BIOCARTA_CTL_PATHWAY	0.00163666	0.0165548	0.844483	2.05011	0	13
GSE40443_INDUCED_VS_TOTAL_TREG_DN	0.00110742	0.0142837	0.538193	2.04842	0	189
BIOCARTA_CSK_PATHWAY	0.00151515	0.0158922	0.754365	2.0484	0	21
GSE11924_TFH_VS_TH17_CD4_TCELL_UP	0.00110619	0.0142837	0.539065	2.04834	0	187
MARSON_FOXP3_TARGETS_UP	0.00127065	0.0147591	0.61524	2.04705	0	63
GO_LYMPHOCYTE_MIGRATION	0.00136986	0.0153102	0.65687	2.04533	0	43
GSE37301_CD4_TCELL_VS_GRANULOCYTE_MONOCYTE_PROGENITOR_DN	0.00111982	0.0142837	0.541557	2.04461	0	172
GSE9601_UNTREATED_VS_PI3K_INHIBITOR_TREATED_HCMV_INF_MONOCYTE_UP	0.00111982	0.0142837	0.542516	2.04401	0	170
GSE24634_IL4_VS_CTRL_TREATED_NAIVE_CD4_TCELL_DAY3_DN	0.00110619	0.0142837	0.536836	2.04346	0	190
WATANABE_ULCERATIVE_COLITIS_WITH_CANCER_DN	0.00161031	0.0164065	0.825756	2.04123	0	14
GSE12366_PLASMA_CELL_VS_MEMORY_BCELL_DN	0.00110865	0.0142837	0.537468	2.03929	0	186
GSE14415_INDUCED_TREG_VS_FOXP3_KO_INDUCED_TREG_IL2_CULTURE_DN	0.00118064	0.0142837	0.56735	2.03908	0	112
GSE3720_LPS_VS_PMA_STIM_VD1_GAMMADELTA_TCELL_DN	0.00111483	0.0142837	0.541219	2.03895	0	166
GSE37301_PRO_BCELL_VS_GRANULOCYTE_MONOCYTE_PROGENITOR_DN	0.00111732	0.0142837	0.540442	2.03794	0	169
GSE27786_LIN_NEG_VS_CD8_TCELL_DN	0.00110742	0.0142837	0.535771	2.03682	0	188
GSE37416_CTRL_VS_12H_F_TULARENSIS_LVS_NEUTROPHIL_UP	0.00111483	0.0142837	0.538229	2.03629	0	182
GSE5455_EX_VIVO_VS_POST_24H_INCUBATION_MONOCYTES_FROM_TUMOR_BEARING_MOUSE_DN	0.00110865	0.0142837	0.535949	2.03352	0	186
GSE15624_CTRL_VS_3H_HALOFUGINONE_TREATED_CD4_TCELL_UP	0.00113507	0.0142837	0.546066	2.03277	0	149
PID_HIV_NEF_PATHWAY	0.00142857	0.0155338	0.680483	2.03206	0	34
GSE39916_B_CELL_SPLEEN_VS_PLASMA_CELL_BONE_MARROW_DN	0.00110742	0.0142837	0.53387	2.03197	0	189
GSE4535_BM_DERIVED_DC_VS_FOLLICULAR_DC_UP	0.00110865	0.0142837	0.534905	2.02956	0	186
GO_LYMPHOCYTE_HOMEOSTASIS	0.00132626	0.0150234	0.633583	2.02921	0	49
RICKMAN_METASTASIS_DN	0.00106496	0.0142837	0.521084	2.02915	0	239
REACTOME_P38MAPK_EVENTS	0.00163666	0.0165548	0.835755	2.02893	0	13
GSE36888_UNTREATED_VS_IL2_TREATED_TCELL_2H_UP	0.00111359	0.0142837	0.535529	2.02734	0	181
GSE37416_CTRL_VS_3H_F_TULARENSIS_LVS_NEUTROPHIL_UP	0.00112486	0.0142837	0.537123	2.02672	0	173
GSE7219_WT_VS_NIK_NFKB2_KO_DC_DN	0.00111857	0.0142837	0.538299	2.02659	0	165
GSE22432_UNTREATED_VS_TGFB1_TREATED_COMMON_DC_PROGENITOR_DN	0.00110742	0.0142837	0.532422	2.0254	0	192
GO_CD4_POSITIVE_ALPHA_BETA_T_CELL_ACTIVATION	0.00142045	0.0154991	0.68054	2.02519	0	33
GO_T_CELL_DIFFERENTIATION_INVOLVED_IN_IMMUNE_RESPONSE	0.00144718	0.0156299	0.698958	2.02455	0	28
GSE6269_HEALTHY_VS_STAPH_PNEUMO_INF_PBMC_UP	0.00111982	0.0142837	0.535985	2.02358	0	172
GSE28726_NAIVE_CD4_TCELL_VS_NAIVE_NKTCELL_DN	0.00110619	0.0142837	0.531839	2.01992	0	185
GSE32164_RESTING_DIFFERENTIATED_VS_ALTERNATIVELY_ACT_M2_MACROPHAGE_DN	0.00110375	0.0142837	0.529483	2.01968	0	195
BIOCARTA_IL17_PATHWAY	0.0015873	0.016338	0.800524	2.0184	0	15
GSE9650_NAIVE_VS_EFF_CD8_TCELL_DN	0.00110742	0.0142837	0.530325	2.01742	0	192
GSE28726_NAIVE_VS_ACTIVATED_CD4_TCELL_UP	0.00110865	0.0142837	0.530439	2.01732	0	191
GO_REGULATION_OF_CYSTEINE_TYPE_ENDOPEPTIDASE_ACTIVITY_INVOLVED_IN_APOPTOTIC_SIGNALING_PATHWAY	0.00149925	0.0157875	0.734147	2.01693	0	22
GSE17186_NAIVE_VS_CD21LOW_TRANSITIONAL_BCELL_UP	0.00110865	0.0142837	0.530277	2.01679	0	193
GO_T_CELL_MIGRATION	0.00161031	0.0164065	0.815825	2.01668	0	14
GSE15271_CXCR4_POS_VS_NEG_GC_BCELL_DN	0.00112233	0.0142837	0.536886	2.01649	0	162
GSE25146_UNSTIM_VS_HELIOBACTER_PYLORI_LPS_STIM_AGS_CELL_DN	0.00112867	0.0142837	0.538042	2.01629	0	158
GSE23568_ID3_TRANSDUCED_VS_ID3_KO_CD8_TCELL_DN	0.00110254	0.0142837	0.528568	2.01481	0	194
GSE7509_UNSTIM_VS_IFNA_STIM_IMMATURE_DC_DN	0.00111483	0.0142837	0.534803	2.01478	0	166
GO_NATURAL_KILLER_CELL_ACTIVATION	0.00138504	0.0153102	0.663948	2.01463	0	38
CHIARETTI_T_ALL_RELAPSE_PROGNOSIS	0.00155039	0.0160514	0.757864	2.01394	0	19
PID_FAS_PATHWAY	0.00138504	0.0153102	0.66352	2.01333	0	38
GSE24574_BCL6_HIGH_TFH_VS_TFH_CD4_TCELL_DN	0.00110254	0.0142837	0.528166	2.01327	0	194
GSE17301_IFNA2_VS_IFNA5_STIM_ACD3_ACD28_ACT_CD8_TCELL_UP	0.00110742	0.0142837	0.529479	2.0129	0	188
GSE36476_CTRL_VS_TSST_ACT_72H_MEMORY_CD4_TCELL_YOUNG_UP	0.00110865	0.0142837	0.529152	2.01242	0	191
PID_NFAT_TFPATHWAY	0.00134228	0.0151087	0.635496	2.01176	0	47
BIOCARTA_IL7_PATHWAY	0.00159236	0.016338	0.787025	2.01098	0	17
GO_REGULATION_OF_BONE_RESORPTION	0.00146628	0.0156566	0.694178	2.00824	0	29
GSE17974_0.5H_VS_72H_IL4_AND_ANTI_IL12_ACT_CD4_TCELL_UP	0.00111111	0.0142837	0.529519	2.0077	0	184
KAECH_NAIVE_VS_MEMORY_CD8_TCELL_DN	0.00110375	0.0142837	0.526196	2.00714	0	195
GSE22886_IGG_IGA_MEMORY_BCELL_VS_BM_PLASMA_CELL_UP	0.00110865	0.0142837	0.527747	2.00708	0	191
GSE13306_LAMINA_PROPRIA_VS_SPLEEN_TREG_UP	0.00110619	0.0142837	0.526723	2.00496	0	190
GO_POSITIVE_REGULATION_OF_CYTOKINE_BIOSYNTHETIC_PROCESS	0.00129534	0.0149246	0.614484	2.00442	0	56
GSE28726_ACT_CD4_TCELL_VS_ACT_NKTCELL_DN	0.00110742	0.0142837	0.526802	2.00402	0	192
GO_REGULATION_OF_CELL_ACTIVATION	0.00101937	0.0142837	0.496469	2.00397	0	428
REACTOME_TRANSLOCATION_OF_ZAP_70_TO_IMMUNOLOGICAL_SYNAPSE	0.00163666	0.0165548	0.825442	2.00389	0	13
PID_P38_MKK3_6PATHWAY	0.00148588	0.015766	0.707418	2.00154	0	26
REACTOME_RIG_I_MDA5_MEDIATED_INDUCTION_OF_IFN_ALPHA_BETA_PATHWAYS	0.00127065	0.0147591	0.602755	2.00106	0	62
REACTOME_GENERATION_OF_SECOND_MESSENGER_MOLECULES	0.00148588	0.015766	0.707216	2.00097	0	26
GO_REGULATION_OF_LYMPHOCYTE_MEDIATED_IMMUNITY	0.00117786	0.0142837	0.558635	2.00081	0	109
GSE15624_3H_VS_6H_HALOFUGINONE_TREATED_CD4_TCELL_UP	0.00111857	0.0142837	0.532671	2.00067	0	159
GSE18893_TCONV_VS_TREG_2H_TNF_STIM_DN	0.00111607	0.0142837	0.528818	2.00056	0	178
GSE27786_LIN_NEG_VS_MONO_MAC_DN	0.00111359	0.0142837	0.528144	1.99938	0	181
BIOCARTA_HIVNEF_PATHWAY	0.00129702	0.0149246	0.61151	1.99922	0	57
BIOCARTA_TOB1_PATHWAY	0.00155039	0.0160514	0.751738	1.99766	0	19
GSE7852_LN_VS_FAT_TCONV_DN	0.00110865	0.0142837	0.525233	1.99761	0	193
GSE15330_HSC_VS_LYMPHOID_PRIMED_MULTIPOTENT_PROGENITOR_DN	0.00111982	0.0142837	0.528143	1.99601	0	176
GO_REGULATION_OF_ADAPTIVE_IMMUNE_RESPONSE	0.00116686	0.0142837	0.550301	1.99566	0	119
BIOCARTA_SODD_PATHWAY	0.00164204	0.0165611	0.860228	1.99503	0	10
BIOCARTA_NO2IL12_PATHWAY	0.00159236	0.016338	0.780568	1.99448	0	17
BIOCARTA_KERATINOCYTE_PATHWAY	0.0013369	0.0150587	0.632637	1.99299	0	45
GO_POSITIVE_REGULATION_OF_CELL_ADHESION	0.00102564	0.0142837	0.497269	1.99206	0	350
GO_T_CELL_PROLIFERATION	0.00142045	0.0154991	0.666579	1.99077	0	35
PID_IL12_2PATHWAY	0.00127065	0.0147591	0.598093	1.99	0	63
GO_IMMUNOLOGICAL_SYNAPSE	0.00142248	0.0154991	0.673106	1.98823	0	32
GSE27786_BCELL_VS_CD4_TCELL_DN	0.00111607	0.0142837	0.525509	1.98804	0	178
GSE31082_DN_VS_CD8_SP_THYMOCYTE_DN	0.00110742	0.0142837	0.522862	1.98775	0	188
GO_ACTIVATION_OF_IMMUNE_RESPONSE	0.00102564	0.0142837	0.494795	1.98636	0	368
GSE15330_MEGAKARYOCYTE_ERYTHROID_VS_GRANULOCYTE_MONOCYTE_PROGENITOR_UP	0.00111982	0.0142837	0.526086	1.9862	0	172
GO_T_CELL_SELECTION	0.00139082	0.0153105	0.66007	1.98564	0	36
GSE17974_CTRL_VS_ACT_IL4_AND_ANTI_IL12_24H_CD4_TCELL_UP	0.00112108	0.0142837	0.52587	1.98472	0	174
GSE16697_CD4_TCELL_VS_TFH_CD4_TCELL_DN	0.00110742	0.0142837	0.521723	1.9847	0	192
KAECH_NAIVE_VS_DAY15_EFF_CD8_TCELL_DN	0.00110865	0.0142837	0.521598	1.98378	0	193
GSE15330_WT_VS_IKAROS_KO_HSC_UP	0.00110254	0.0142837	0.520287	1.98324	0	194
GO_REGULATION_OF_T_CELL_DIFFERENTIATION	0.00119474	0.0143674	0.556914	1.98299	0	103
GSE18893_TCONV_VS_TREG_24H_CULTURE_UP	0.00110619	0.0142837	0.520847	1.98259	0	190
MARSON_FOXP3_TARGETS_STIMULATED_UP	0.00144718	0.0156299	0.684384	1.98233	0	28
GSE22886_UNSTIM_VS_STIM_MEMORY_TCELL_UP	0.00111982	0.0142837	0.523948	1.97974	0	180
GSE22886_NAIVE_CD4_TCELL_VS_MEMORY_TCELL_DN	0.00110742	0.0142837	0.519994	1.97813	0	192
GSE27241_CTRL_VS_DIGOXIN_TREATED_CD4_TCELL_IN_TH17_POLARIZING_CONDITIONS_UP	0.00113636	0.0142837	0.531439	1.97811	0	150
REACTOME_SIGNALLING_TO_ERKS	0.00139082	0.0153105	0.657515	1.97796	0	36
GO_REGULATION_OF_INTERLEUKIN_4_PRODUCTION	0.00144718	0.0156299	0.682767	1.97765	0	28
GSE40655_FOXO1_KO_VS_WT_NTREG_UP	0.00110742	0.0142837	0.520166	1.9775	0	188
GO_MICROVILLUS_ORGANIZATION	0.00153374	0.0160033	0.735767	1.97663	0	20
GSE37301_HEMATOPOIETIC_STEM_CELL_VS_GRAN_MONO_PROGENITOR_DN	0.00111982	0.0142837	0.523607	1.97568	0	171
GSE7219_UNSTIM_VS_LPS_AND_ANTI_CD40_STIM_NIK_NFKB2_KO_DC_UP	0.00112486	0.0142837	0.523281	1.97449	0	173
REACTOME_SIGNALLING_TO_RAS	0.00146199	0.0156566	0.68897	1.9743	0	27
GSE3920_IFNA_VS_IFNG_TREATED_FIBROBLAST_UP	0.00110988	0.0142837	0.522494	1.97278	0	168
GSE41867_NAIVE_VS_DAY6_LCMV_EFFECTOR_CD8_TCELL_DN	0.00110742	0.0142837	0.518566	1.97269	0	192
GSE22886_DAY0_VS_DAY1_MONOCYTE_IN_CULTURE_UP	0.00109769	0.0142837	0.515766	1.97212	0	197
GO_POSITIVE_REGULATION_OF_INTERLEUKIN_10_PRODUCTION	0.00146628	0.0156566	0.681661	1.97203	0	29
GO_POSITIVE_REGULATION_OF_INTERLEUKIN_2_BIOSYNTHETIC_PROCESS	0.00163934	0.0165548	0.817862	1.9714	0	12
GO_NEGATIVE_REGULATION_OF_CD4_POSITIVE_ALPHA_BETA_T_CELL_ACTIVATION	0.0015873	0.016338	0.78091	1.96895	0	15
LINDSTEDT_DENDRITIC_CELL_MATURATION_C	0.00127389	0.0147752	0.590334	1.96862	0	65
GSE11057_EFF_MEM_VS_CENT_MEM_CD4_TCELL_UP	0.00111732	0.0142837	0.520432	1.9683	0	177
GSE15330_HSC_VS_LYMPHOID_PRIMED_MULTIPOTENT_PROGENITOR_UP	0.00111483	0.0142837	0.519692	1.96615	0	182
GSE7219_UNSTIM_VS_LPS_AND_ANTI_CD40_STIM_DC_UP	0.00110988	0.0142837	0.520662	1.96582	0	167
GSE14415_INDUCED_TREG_VS_FOXP3_KO_INDUCED_TREG_DN	0.00112108	0.0142837	0.520298	1.96539	0	175
GSE37533_PPARG2_FOXP3_VS_FOXP3_TRANSDUCED_CD4_TCELL_DN	0.00110865	0.0142837	0.516468	1.96418	0	191
GO_POSITIVE_REGULATION_OF_INTERLEUKIN_4_PRODUCTION	0.00151515	0.0158922	0.723015	1.96327	0	21
GSE2770_UNTREATED_VS_TGFB_AND_IL4_TREATED_ACT_CD4_TCELL_4H_UP	0.00110742	0.0142837	0.516375	1.96309	0	188
GSE15330_LYMPHOID_MULTIPOTENT_VS_MEGAKARYOCYTE_ERYTHROID_PROGENITOR_IKAROS_KO_DN	0.00112108	0.0142837	0.520011	1.96261	0	174
GSE30083_SP2_VS_SP4_THYMOCYTE_DN	0.00110865	0.0142837	0.516017	1.96247	0	191
KEGG_VEGF_SIGNALING_PATHWAY	0.00125471	0.014659	0.581382	1.96139	0	68
GSE40274_CTRL_VS_FOXP3_TRANSDUCED_ACTIVATED_CD4_TCELL_DN	0.00110254	0.0142837	0.514537	1.96132	0	194
GO_CELL_ACTIVATION	0.00100908	0.0142837	0.483118	1.96103	0	521
GSE3720_VD1_VS_VD2_GAMMADELTA_TCELL_WITH_LPS_STIM_DN	0.00110742	0.0142837	0.515176	1.96082	0	189
GO_CELL_ACTIVATION_INVOLVED_IN_IMMUNE_RESPONSE	0.00116959	0.0142837	0.540803	1.95995	0	118
GSE3691_CONVENTIONAL_VS_PLASMACYTOID_DC_SPLEEN_UP	0.00110619	0.0142837	0.514773	1.95947	0	190
GSE6674_PL2_3_VS_ANTI_IGM_AND_CPG_STIM_BCELL_UP	0.00110742	0.0142837	0.514815	1.95944	0	189
GO_IMMUNE_RESPONSE_REGULATING_CELL_SURFACE_RECEPTOR_SIGNALING_PATHWAY	0.00106157	0.0142837	0.498133	1.95848	0	279
GSE41867_NAIVE_VS_DAY6_LCMV_EFFECTOR_CD8_TCELL_UP	0.00110742	0.0142837	0.515126	1.95834	0	188
BIOCARTA_DEATH_PATHWAY	0.00142248	0.0154991	0.662818	1.95784	0	32
GO_POSITIVE_REGULATION_OF_ANTIGEN_RECEPTOR_MEDIATED_SIGNALING_PATHWAY	0.00161031	0.0164065	0.790969	1.95524	0	14
GSE12366_GC_VS_NAIVE_BCELL_DN	0.00111483	0.0142837	0.516777	1.95513	0	182
WEST_ADRENOCORTICAL_CARCINOMA_VS_ADENOMA_DN	0.00151515	0.0158922	0.719927	1.95489	0	21
GSE5099_CLASSICAL_M1_VS_ALTERNATIVE_M2_MACROPHAGE_UP	0.00111982	0.0142837	0.51725	1.95443	0	180
BIOCARTA_EGF_PATHWAY	0.00143885	0.0156299	0.664693	1.95437	0	31
GSE43863_NAIVE_VS_MEMORY_TFH_CD4_TCELL_D150_LCMV_UP	0.00111483	0.0142837	0.516465	1.95395	0	182
GSE42088_2H_VS_24H_LEISHMANIA_INF_DC_UP	0.00110619	0.0142837	0.513262	1.95372	0	190
PID_IL5_PATHWAY	0.00161031	0.0164065	0.790308	1.95361	0	14
GO_REGULATION_OF_LYMPHOCYTE_APOPTOTIC_PROCESS	0.00131926	0.0150234	0.608094	1.95307	0	51
GSE10094_LCMV_VS_LISTERIA_IND_EFF_CD4_TCELL_UP	0.00110254	0.0142837	0.512108	1.95206	0	194
GSE34205_RSV_VS_FLU_INF_INFANT_PBMC_DN	0.00112108	0.0142837	0.517184	1.95194	0	174
GSE24574_NAIVE_VS_TCONV_CD4_TCELL_UP	0.00110619	0.0142837	0.5132	1.95006	0	187
PID_TCR_JNK_PATHWAY	0.00161031	0.0164065	0.788719	1.94968	0	14
SMID_BREAST_CANCER_NORMAL_LIKE_UP	0.00102041	0.0142837	0.483431	1.94959	0	432
GSE16522_ANTI_CD3CD28_STIM_VS_UNSTIM_MEMORY_CD8_TCELL_DN	0.00110742	0.0142837	0.511846	1.94814	0	189
GO_BIOACTIVE_LIPID_RECEPTOR_ACTIVITY	0.00163666	0.0165548	0.802038	1.94707	0	13
GSE22886_NAIVE_CD4_TCELL_VS_12H_ACT_TH2_UP	0.00110742	0.0142837	0.512129	1.94694	0	188
GO_REGULATION_OF_LYMPHOCYTE_DIFFERENTIATION	0.00115741	0.0142837	0.531888	1.94654	0	127
FERRANDO_TAL1_NEIGHBORS	0.00155039	0.0160514	0.731912	1.94497	0	19
GSE17974_0.5H_VS_72H_UNTREATED_IN_VITRO_CD4_TCELL_UP	0.00111982	0.0142837	0.515465	1.94495	0	171
GSE6259_FLT3L_INDUCED_33D1_POS_DC_VS_BCELL_DN	0.00110619	0.0142837	0.511607	1.94401	0	187
REACTOME_SIGNALING_BY_THE_B_CELL_RECEPTOR_BCR	0.00116686	0.0142837	0.535476	1.94391	0	121
GO_REGULATION_OF_IMMUNOGLOBULIN_PRODUCTION	0.0013459	0.0151175	0.615287	1.94036	0	46
GSE22601_IMMATURE_CD4_SINGLE_POSITIVE_VS_CD8_SINGLE_POSITIVE_THYMOCYTE_DN	0.00110742	0.0142837	0.509967	1.93998	0	192
GSE13547_2H_VS_12_H_ANTI_IGM_STIM_ZFX_KO_BCELL_UP	0.00112233	0.0142837	0.517522	1.93963	0	156
GSE1432_1H_VS_24H_IFNG_MICROGLIA_DN	0.00110619	0.0142837	0.509501	1.93941	0	190
GSE27786_LIN_NEG_VS_CD4_TCELL_DN	0.00110619	0.0142837	0.510293	1.93808	0	185
BIOCARTA_IL12_PATHWAY	0.00151515	0.0158922	0.713478	1.93738	0	21
GSE22601_CD4_SINGLE_POSITIVE_VS_CD8_SINGLE_POSITIVE_THYMOCYTE_DN	0.00110375	0.0142837	0.507634	1.93634	0	195
GSE40274_FOXP3_VS_FOXP3_AND_XBP1_TRANSDUCED_ACTIVATED_CD4_TCELL_DN	0.00113895	0.0142837	0.520824	1.93497	0	147
KEGG_TOLL_LIKE_RECEPTOR_SIGNALING_PATHWAY	0.00121507	0.0144055	0.550334	1.93356	0	91
GSE11924_TFH_VS_TH2_CD4_TCELL_UP	0.00110619	0.0142837	0.507672	1.93244	0	190
REACTOME_ADAPTIVE_IMMUNE_SYSTEM	0.00101215	0.0142837	0.476453	1.93137	0	498
GSE19825_CD24LOW_VS_IL2RA_HIGH_DAY3_EFF_CD8_TCELL_UP	0.00110619	0.0142837	0.508046	1.93048	0	187
GSE22886_NAIVE_CD4_TCELL_VS_12H_ACT_TH1_UP	0.00110865	0.0142837	0.507602	1.93047	0	191
REACTOME_NOD1_2_SIGNALING_PATHWAY	0.00146628	0.0156566	0.667265	1.93038	0	29
GSE27786_LSK_VS_BCELL_DN	0.00110865	0.0142837	0.508752	1.93033	0	186
GSE1460_NAIVE_CD4_TCELL_ADULT_BLOOD_VS_THYMIC_STROMAL_CELL_UP	0.00111982	0.0142837	0.510727	1.92978	0	180
GSE32164_RESTING_DIFFERENTIATED_VS_CMYC_INHIBITED_MACROPHAGE_DN	0.00109769	0.0142837	0.5045	1.92904	0	197
GSE25088_ROSIGLITAZONE_VS_IL4_AND_ROSIGLITAZONE_STIM_STAT6_KO_MACROPHAGE_DAY10_UP	0.00111111	0.0142837	0.508683	1.9287	0	184
GSE27786_LSK_VS_CD4_TCELL_DN	0.00110619	0.0142837	0.507819	1.92868	0	185
GO_REGULATION_OF_LEUKOCYTE_MEDIATED_CYTOTOXICITY	0.00131926	0.0150234	0.600407	1.92838	0	51
GSE31082_DN_VS_CD4_SP_THYMOCYTE_DN	0.00110742	0.0142837	0.506598	1.92817	0	189
KEGG_FC_EPSILON_RI_SIGNALING_PATHWAY	0.00123153	0.0145084	0.56213	1.92722	0	73
GSE22432_CDC_VS_COMMON_DC_PROGENITOR_UP	0.00110375	0.0142837	0.505226	1.92715	0	195
MORI_PRE_BI_LYMPHOCYTE_DN	0.00123153	0.0145084	0.562058	1.92697	0	73
BIOCARTA_STRESS_PATHWAY	0.00149031	0.015766	0.688928	1.92684	0	24
GSE40068_CXCR5NEG_BCL6NEG_CD4_TCELL_VS_CXCR5POS_BCL6NEG_TFH_DN	0.00110619	0.0142837	0.505954	1.9259	0	190
GSE22886_NAIVE_CD4_TCELL_VS_48H_ACT_TH1_UP	0.00110742	0.0142837	0.506565	1.92579	0	188
PID_PDGFRB_PATHWAY	0.00116279	0.0142837	0.526757	1.9255	0	128
KEGG_ALLOGRAFT_REJECTION	0.00142045	0.0154991	0.644622	1.9252	0	35
GSE7460_FOXP3_MUT_VS_WT_ACT_WITH_TGFB_TCONV_DN	0.00110619	0.0142837	0.505685	1.92488	0	190
PID_IL2_1PATHWAY	0.00130719	0.0149877	0.589786	1.92488	0	55
TARTE_PLASMA_CELL_VS_B_LYMPHOCYTE_DN	0.00138504	0.0153102	0.6342	1.92437	0	38
SIG_CD40PATHWAYMAP	0.00142857	0.0155338	0.644353	1.92416	0	34
WANG_RESPONSE_TO_BEXAROTENE_DN	0.00144718	0.0156299	0.664103	1.92359	0	28
GSE28408_LY6G_POS_VS_NEG_DC_UP	0.00111235	0.0142837	0.50794	1.92307	0	183
GSE31622_WT_VS_KLF3_KO_BCELL_DN	0.00110865	0.0142837	0.506785	1.92287	0	186
ST_FAS_SIGNALING_PATHWAY	0.00127065	0.0147591	0.576459	1.92214	0	64
REACTOME_THE_ROLE_OF_NEF_IN_HIV1_REPLICATION_AND_DISEASE_PATHOGENESIS	0.00146199	0.0156566	0.670728	1.92203	0	27
GO_REGULATION_OF_NECROTIC_CELL_DEATH	0.00147929	0.015743	0.680444	1.92162	0	25
GO_REGULATION_OF_INTERFERON_GAMMA_SECRETION	0.00164204	0.0165611	0.828561	1.92159	0	10
GSE41867_DAY6_EFFECTOR_VS_DAY30_MEMORY_CD8_TCELL_LCMV_ARMSTRONG_UP	0.00110742	0.0142837	0.504838	1.92147	0	189
GSE36009_UNSTIM_VS_LPS_STIM_DC_DN	0.00110742	0.0142837	0.505004	1.91986	0	188
VALK_AML_CLUSTER_4	0.00147929	0.015743	0.679534	1.91905	0	25
BIOCARTA_MAPK_PATHWAY	0.00123457	0.0145084	0.552159	1.9179	0	84
GSE37533_PPARG1_FOXP3_VS_FOXP3_TRANSDUCED_CD4_TCELL_DN	0.00109769	0.0142837	0.501586	1.9179	0	197
GO_NEGATIVE_REGULATION_OF_LYMPHOCYTE_MEDIATED_IMMUNITY	0.00142857	0.0155338	0.642137	1.91755	0	34
GO_POSITIVE_REGULATION_OF_INTERFERON_GAMMA_PRODUCTION	0.00127714	0.0147808	0.57935	1.91736	0	61
GSE40274_CTRL_VS_XBP1_TRANSDUCED_ACTIVATED_CD4_TCELL_UP	0.00112867	0.0142837	0.51161	1.91724	0	158
REACTOME_DOWNSTREAM_SIGNALING_EVENTS_OF_B_CELL_RECEPTOR_BCR	0.00121951	0.0144055	0.545107	1.9156	0	92
KEGG_AUTOIMMUNE_THYROID_DISEASE	0.00138696	0.0153102	0.62988	1.91544	0	39
GO_POSITIVE_REGULATION_OF_ALPHA_BETA_T_CELL_PROLIFERATION	0.00155039	0.0160514	0.720552	1.91478	0	19
GO_NUCLEUS_LOCALIZATION	0.00155039	0.0160514	0.720264	1.91402	0	19
GSE42088_UNINF_VS_LEISHMANIA_INF_DC_24H_UP	0.00110254	0.0142837	0.502125	1.91401	0	194
GSE16450_CTRL_VS_IFNA_6H_STIM_MATURE_NEURON_CELL_LINE_DN	0.00110865	0.0142837	0.50327	1.91399	0	191
GSE29618_PDC_VS_MDC_DN	0.00110254	0.0142837	0.502105	1.91393	0	194
GO_NEGATIVE_REGULATION_OF_EXTRINSIC_APOPTOTIC_SIGNALING_PATHWAY_VIA_DEATH_DOMAIN_RECEPTORS	0.00142045	0.0154991	0.643121	1.91384	0	33
GO_POSITIVE_REGULATION_OF_NATURAL_KILLER_CELL_MEDIATED_IMMUNITY	0.00153374	0.0160033	0.71232	1.91364	0	20
REACTOME_APOPTOSIS	0.00115075	0.0142837	0.518842	1.91353	0	139
MULLIGHAN_MLL_SIGNATURE_2_UP	0.00101937	0.0142837	0.474641	1.9135	0	397
GO_SPHINGOLIPID_MEDIATED_SIGNALING_PATHWAY	0.00331675	0.0289094	0.806155	1.91336	1	11
GO_SPHINGOSINE_1_PHOSPHATE_SIGNALING_PATHWAY	0.00331675	0.0289094	0.806155	1.91336	1	11
BIOCARTA_STATHMIN_PATHWAY	0.00156495	0.0161708	0.7356	1.91326	0	18
GSE29618_PDC_VS_MDC_DAY7_FLU_VACCINE_DN	0.00110865	0.0142837	0.502924	1.91276	0	193
GSE3720_UNSTIM_VS_LPS_STIM_VD1_GAMMADELTA_TCELL_UP	0.00110742	0.0142837	0.50303	1.91235	0	188
PID_FOXO_PATHWAY	0.00133156	0.0150515	0.600729	1.91233	0	48
GSE15767_MED_VS_SCS_MAC_LN_DN	0.00110865	0.0142837	0.502813	1.91225	0	191
GSE40273_XBP1_KO_VS_WT_TREG_DN	0.00110619	0.0142837	0.502266	1.91187	0	190
DUTTA_APOPTOSIS_VIA_NFKB	0.00142045	0.0154991	0.642367	1.9116	0	33
GSE29618_BCELL_VS_PDC_DAY7_FLU_VACCINE_UP	0.00111732	0.0142837	0.505348	1.91125	0	177
GREENBAUM_E2A_TARGETS_DN	0.00153374	0.0160033	0.711208	1.91065	0	20
GSE3982_DC_VS_NEUTROPHIL_DN	0.00111483	0.0142837	0.504985	1.91051	0	182
BIOCARTA_FCER1_PATHWAY	0.00138504	0.0153102	0.629587	1.91037	0	38
GSE29949_DC_BRAIN_VS_MONOCYTE_BONE_MARROW_UP	0.00110742	0.0142837	0.502429	1.91007	0	188
WIELAND_UP_BY_HBV_INFECTION	0.00120627	0.0144055	0.540089	1.90901	0	97
GO_POSITIVE_REGULATION_OF_LYMPHOCYTE_APOPTOTIC_PROCESS	0.00156495	0.0161708	0.733748	1.90844	0	18
BIOCARTA_ASBCELL_PATHWAY	0.00163934	0.0165548	0.791714	1.90838	0	12
GO_LIGAND_GATED_CALCIUM_CHANNEL_ACTIVITY	0.0016	0.0163849	0.749932	1.90832	0	16
MOREIRA_RESPONSE_TO_TSA_UP	0.00144718	0.0156299	0.658766	1.90813	0	28
BIOCARTA_NTHI_PATHWAY	0.00149925	0.0157875	0.689105	1.90787	0	23
GO_REGULATION_OF_REGULATORY_T_CELL_DIFFERENTIATION	0.00163666	0.0165548	0.785669	1.90734	0	13
GSE2770_IL12_AND_TGFB_VS_IL4_TREATED_ACT_CD4_TCELL_48H_DN	0.00112867	0.0142837	0.508938	1.90723	0	158
GO_REGULATION_OF_ANTIGEN_RECEPTOR_MEDIATED_SIGNALING_PATHWAY	0.00138504	0.0153102	0.628148	1.906	0	38
KEGG_NEUROTROPHIN_SIGNALING_PATHWAY	0.0011655	0.0142837	0.523566	1.90487	0	123
GSE41176_UNSTIM_VS_ANTI_IGM_STIM_BCELL_1H_DN	0.00110742	0.0142837	0.500422	1.90466	0	189
GSE369_IFNG_KO_VS_WT_LIVER_UP	0.00110619	0.0142837	0.501388	1.90426	0	185
PENG_GLUTAMINE_DEPRIVATION_UP	0.00138504	0.0153102	0.627544	1.90417	0	38
REACTOME_TRIF_MEDIATED_TLR3_SIGNALING	0.00123916	0.0145304	0.557422	1.90385	0	72
KEGG_APOPTOSIS	0.00124533	0.0145707	0.549788	1.90361	0	81
GSE7852_THYMUS_VS_FAT_TCONV_DN	0.00110865	0.0142837	0.500459	1.90338	0	193
GSE13946_CTRL_VS_DSS_COLITIS_GD_TCELL_FROM_COLON_UP	0.00112486	0.0142837	0.504431	1.90336	0	173
GO_POSITIVE_REGULATION_OF_IMMUNE_RESPONSE	0.00101112	0.0142837	0.469097	1.90289	0	493
REACTOME_CD28_DEPENDENT_PI3K_AKT_SIGNALING	0.00153374	0.0160033	0.708245	1.90269	0	20
GSE21063_CTRL_VS_ANTI_IGM_STIM_BCELL_NFATC1_KO_8H_UP	0.00111483	0.0142837	0.502841	1.9024	0	182
BIOCARTA_PDGF_PATHWAY	0.00142248	0.0154991	0.643757	1.90153	0	32
GO_REGULATION_OF_NATURAL_KILLER_CELL_MEDIATED_IMMUNITY	0.00142045	0.0154991	0.638876	1.90121	0	33
GSE24142_EARLY_THYMIC_PROGENITOR_VS_DN2_THYMOCYTE_DN	0.00110619	0.0142837	0.499387	1.90091	0	190
GSE24634_IL4_VS_CTRL_TREATED_NAIVE_CD4_TCELL_DAY10_UP	0.00110619	0.0142837	0.500483	1.90082	0	185
GSE26495_PD1HIGH_VS_PD1LOW_CD8_TCELL_UP	0.00112108	0.0142837	0.505536	1.90032	0	163
GSE2770_UNTREATED_VS_IL4_TREATED_ACT_CD4_TCELL_6H_DN	0.00110375	0.0142837	0.498181	1.90028	0	195
GSE21670_UNTREATED_VS_IL6_TREATED_CD4_TCELL_DN	0.00110375	0.0142837	0.497801	1.89883	0	195
GSE7568_IL4_VS_IL4_AND_TGFB_TREATED_MACROPHAGE_24H_UP	0.00112233	0.0142837	0.505248	1.89766	0	162
GSE37533_PPARG1_FOXP3_VS_PPARG2_FOXP3_TRANSDUCED_CD4_TCELL_PIOGLITAZONE_TREATED_DN	0.00110254	0.0142837	0.497831	1.89764	0	194
PID_PI3KCI_PATHWAY	0.00132626	0.0150234	0.592493	1.8976	0	49
GO_REGULATION_OF_BONE_REMODELING	0.00139082	0.0153105	0.630662	1.89718	0	36
REACTOME_NEF_MEDIATES_DOWN_MODULATION_OF_CELL_SURFACE_RECEPTORS_BY_RECRUITING_THEM_TO_CLATHRIN_ADAPTERS	0.00153374	0.0160033	0.706051	1.8968	0	20
GSE34006_UNTREATED_VS_A2AR_AGONIST_TREATED_TREG_DN	0.00110619	0.0142837	0.498126	1.89611	0	190
GSE21670_UNTREATED_VS_IL6_TREATED_STAT3_KO_CD4_TCELL_UP	0.00110865	0.0142837	0.498349	1.89536	0	193
PID_IL27_PATHWAY	0.00148588	0.015766	0.669763	1.895	0	26
GSE5503_LIVER_DC_VS_MLN_DC_ACTIVATED_ALLOGENIC_TCELL_DN	0.00110619	0.0142837	0.497834	1.895	0	190
GO_AUTOPHAGOSOME	0.00123609	0.0145157	0.55255	1.89408	0	75
GSE1432_CTRL_VS_IFNG_24H_MICROGLIA_DN	0.00110619	0.0142837	0.497509	1.89376	0	190
GO_SINGLE_ORGANISM_CELL_ADHESION	0.00101729	0.0142837	0.468784	1.89349	0	420
GSE4748_CTRL_VS_CYANOBACTERIUM_LPSLIKE_STIM_DC_3H_UP	0.00110742	0.0142837	0.498044	1.8934	0	188
GSE7596_AKT_TRANSD_VS_CTRL_CD4_TCONV_WITH_TGFB_UP	0.00113636	0.0142837	0.508615	1.89316	0	150
GSE15330_HSC_VS_MEGAKARYOCYTE_ERYTHROID_PROGENITOR_IKAROS_KO_UP	0.00110742	0.0142837	0.497139	1.89216	0	189
XU_RESPONSE_TO_TRETINOIN_AND_NSC682994_UP	0.00159236	0.016338	0.740402	1.89185	0	17
GSE14415_INDUCED_TREG_VS_FAILED_INDUCED_TREG_DN	0.00112108	0.0142837	0.500467	1.89048	0	175
PID_EPHRINB_REV_PATHWAY	0.00145985	0.0156566	0.649207	1.88991	0	30
GO_INTRACELLULAR_LIGAND_GATED_ION_CHANNEL_ACTIVITY	0.00149031	0.015766	0.675718	1.88989	0	24
PID_CD8_TCR_DOWNSTREAM_PATHWAY	0.00130719	0.0149877	0.57886	1.88922	0	55
GO_REGULATION_OF_TUMOR_NECROSIS_FACTOR_SUPERFAMILY_CYTOKINE_PRODUCTION	0.00121951	0.0144055	0.537466	1.88874	0	92
GSE7219_UNSTIM_VS_LPS_AND_ANTI_CD40_STIM_NIK_NFKB2_KO_DC_DN	0.00110865	0.0142837	0.497386	1.88721	0	186
GO_NATURAL_KILLER_CELL_DIFFERENTIATION	0.00163934	0.0165548	0.782656	1.88654	0	12
GO_REGULATION_OF_LEUKOCYTE_APOPTOTIC_PROCESS	0.00124069	0.0145377	0.550625	1.88541	0	74
GSE3720_LPS_VS_PMA_STIM_VD1_GAMMADELTA_TCELL_UP	0.00114416	0.0142837	0.511313	1.88521	0	134
GO_REGULATION_OF_INTERLEUKIN_2_PRODUCTION	0.00133156	0.0150515	0.591835	1.88402	0	48
GSE26030_UNSTIM_VS_RESTIM_TH17_DAY5_POST_POLARIZATION_UP	0.00111982	0.0142837	0.499314	1.88401	0	171
GO_POSITIVE_REGULATION_OF_LEUKOCYTE_APOPTOTIC_PROCESS	0.00148588	0.015766	0.665857	1.88395	0	26
GO_NECROTIC_CELL_DEATH	0.00144718	0.0156299	0.650357	1.88377	0	28
GSE16450_IMMATURE_VS_MATURE_NEURON_CELL_LINE_12H_IFNA_STIM_UP	0.00110865	0.0142837	0.495117	1.88306	0	193
GSE5542_UNTREATED_VS_IFNA_AND_IFNG_TREATED_EPITHELIAL_CELLS_6H_DN	0.00110619	0.0142837	0.495595	1.88226	0	185
REACTOME_SYNTHESIS_OF_PIPS_AT_THE_PLASMA_MEMBRANE	0.00145985	0.0156566	0.646553	1.88218	0	30
GO_MYELOID_DENDRITIC_CELL_ACTIVATION	0.00149031	0.015766	0.672928	1.88209	0	24
GSE7460_WT_VS_FOXP3_HET_ACT_WITH_TGFB_TCONV_UP	0.00110619	0.0142837	0.495327	1.88124	0	185
GSE17974_CTRL_VS_ACT_IL4_AND_ANTI_IL12_6H_CD4_TCELL_UP	0.00112486	0.0142837	0.498559	1.8812	0	173
GSE41867_DAY6_EFFECTOR_VS_DAY30_MEMORY_CD8_TCELL_LCMV_ARMSTRONG_DN	0.00110865	0.0142837	0.494602	1.88102	0	191
SIG_INSULIN_RECEPTOR_PATHWAY_IN_CARDIAC_MYOCYTES	0.00132626	0.0150234	0.587289	1.88094	0	49
GSE12366_NAIVE_VS_MEMORY_BCELL_DN	0.00111857	0.0142837	0.497473	1.88017	0	179
GO_POSITIVE_REGULATION_OF_LYMPHOCYTE_MEDIATED_IMMUNITY	0.00250941	0.0235852	0.55728	1.88008	1	68
GO_LEUKOCYTE_HOMEOSTASIS	0.00130039	0.0149526	0.574387	1.87999	0	58
GSE32255_WT_UNSTIM_VS_JMJD2D_KNOCKDOWN_4H_LPS_STIM_DC_UP	0.00111857	0.0142837	0.499294	1.87974	0	165
GSE5455_HEALTHY_VS_TUMOR_BEARING_MOUSE_SPLEEN_MONOCYTE_DN	0.00110865	0.0142837	0.495211	1.87895	0	186
GSE32986_UNSTIM_VS_GMCSF_AND_CURDLAN_HIGHDOSE_STIM_DC_DN	0.00111982	0.0142837	0.497001	1.87831	0	176
GSE37301_MULTIPOTENT_PROGENITOR_VS_CD4_TCELL_UP	0.00111732	0.0142837	0.499727	1.87824	0	160
GSE3982_MAST_CELL_VS_BASOPHIL_DN	0.00111359	0.0142837	0.496117	1.87813	0	181
GSE17186_MEMORY_VS_CD21HIGH_TRANSITIONAL_BCELL_DN	0.00110254	0.0142837	0.492629	1.87781	0	194
GO_REGULATION_OF_INTERLEUKIN_2_BIOSYNTHETIC_PROCESS	0.00156495	0.0161708	0.721769	1.87728	0	18
GSE31082_CD4_VS_CD8_SP_THYMOCYTE_UP	0.00110619	0.0142837	0.493095	1.87696	0	190
GSE24634_TEFF_VS_TCONV_DAY10_IN_CULTURE_UP	0.00110742	0.0142837	0.493218	1.87627	0	192
JI_CARCINOGENESIS_BY_KRAS_AND_STK11_UP	0.00327869	0.0289094	0.778366	1.8762	1	12
REACTOME_ACTIVATED_TLR4_SIGNALLING	0.00121359	0.0144055	0.534862	1.87579	0	90
GSE40274_FOXP3_VS_FOXP3_AND_PBX1_TRANSDUCED_ACTIVATED_CD4_TCELL_UP	0.00110742	0.0142837	0.492967	1.87409	0	188
SHIN_B_CELL_LYMPHOMA_CLUSTER_3	0.00144718	0.0156299	0.646942	1.87388	0	28
NIKOLSKY_BREAST_CANCER_19Q13.1_AMPLICON	0.00149925	0.0157875	0.681997	1.87366	0	22
GSE22886_DAY1_VS_DAY7_MONOCYTE_IN_CULTURE_UP	0.00110742	0.0142837	0.492235	1.87253	0	192
PID_ANGIOPOIETIN_RECEPTOR_PATHWAY	0.00133156	0.0150515	0.588148	1.87228	0	48
GSE21063_CTRL_VS_ANTI_IGM_STIM_BCELL_3H_UP	0.00112108	0.0142837	0.497995	1.87198	0	163
GSE43863_DAY6_EFF_VS_DAY150_MEM_TH1_CD4_TCELL_UP	0.00110865	0.0142837	0.492075	1.87141	0	191
GSE3982_MEMORY_CD4_TCELL_VS_TH1_UP	0.00111359	0.0142837	0.494262	1.87111	0	181
GO_NEGATIVE_REGULATION_OF_ERBB_SIGNALING_PATHWAY	0.00136986	0.0153102	0.60075	1.87059	0	43
GSE21670_STAT3_KO_VS_WT_CD4_TCELL_TGFB_IL6_TREATED_UP	0.00110619	0.0142837	0.491375	1.87041	0	190
GO_REGULATION_OF_EXTRINSIC_APOPTOTIC_SIGNALING_PATHWAY_VIA_DEATH_DOMAIN_RECEPTORS	0.001321	0.0150234	0.577861	1.86991	0	53
GO_REGULATION_OF_LEUKOCYTE_MEDIATED_IMMUNITY	0.00113636	0.0142837	0.502337	1.86979	0	150
GSE25677_R848_VS_MPL_AND_R848_STIM_BCELL_DN	0.00112867	0.0142837	0.498927	1.86971	0	158
GSE21670_UNTREATED_VS_TGFB_TREATED_STAT3_KO_CD4_TCELL_DN	0.00110742	0.0142837	0.491234	1.86969	0	189
GO_PRE_AUTOPHAGOSOMAL_STRUCTURE_MEMBRANE	0.00161031	0.0164065	0.756352	1.86967	0	14
GO_SPLEEN_DEVELOPMENT	0.00142045	0.0154991	0.625744	1.86882	0	35
NIKOLSKY_BREAST_CANCER_7P22_AMPLICON	0.00142045	0.0154991	0.627848	1.86839	0	33
GSE37301_MULTIPOTENT_PROGENITOR_VS_COMMON_LYMPHOID_PROGENITOR_UP	0.00112233	0.0142837	0.497381	1.86811	0	162
GSE22601_IMMATURE_CD4_SINGLE_POSITIVE_VS_CD4_SINGLE_POSITIVE_THYMOCYTE_UP	0.00110375	0.0142837	0.489686	1.86788	0	195
GSE3982_MAST_CELL_VS_NEUTROPHIL_DN	0.00111483	0.0142837	0.493706	1.86784	0	182
GO_TUMOR_NECROSIS_FACTOR_MEDIATED_SIGNALING_PATHWAY	0.00117096	0.0142837	0.516692	1.86658	0	115
GO_CALCIUM_ION_TRANSMEMBRANE_IMPORT_INTO_CYTOSOL	0.00138696	0.0153102	0.613663	1.86613	0	39
GO_CALCIUM_ION_IMPORT_INTO_CYTOSOL	0.00138696	0.0153102	0.613663	1.86613	0	39
GO_STRESS_ACTIVATED_PROTEIN_KINASE_SIGNALING_CASCADE	0.00119904	0.0143867	0.526918	1.86596	0	99
GSE3982_MAST_CELL_VS_EFF_MEMORY_CD4_TCELL_DN	0.00111982	0.0142837	0.494227	1.86592	0	172
GSE22886_NAIVE_TCELL_VS_NKCELL_DN	0.00110742	0.0142837	0.490232	1.86587	0	189
GO_POSITIVE_REGULATION_OF_LEUKOCYTE_PROLIFERATION	0.00116279	0.0142837	0.510252	1.86517	0	128
GSE3039_ALPHABETA_CD8_TCELL_VS_B1_BCELL_UP	0.00110742	0.0142837	0.490024	1.86508	0	189
GSE2770_UNTREATED_VS_IL12_TREATED_ACT_CD4_TCELL_2H_UP	0.00110375	0.0142837	0.488662	1.86397	0	195
GO_CELLULAR_EXTRAVASATION	0.00149925	0.0157875	0.673232	1.86392	0	23
MULLIGHAN_MLL_SIGNATURE_1_UP	0.00102564	0.0142837	0.46407	1.86321	0	361
GSE13411_NAIVE_BCELL_VS_PLASMA_CELL_UP	0.00111857	0.0142837	0.492833	1.86263	0	179
PID_CXCR3_PATHWAY	0.00137552	0.0153102	0.604288	1.86256	0	41
GO_EXTERNAL_SIDE_OF_PLASMA_MEMBRANE	0.00109051	0.0142837	0.485596	1.86194	0	200
GSE22886_NAIVE_VS_IGM_MEMORY_BCELL_DN	0.00110742	0.0142837	0.489741	1.86183	0	188
GO_POSITIVE_REGULATION_OF_ADAPTIVE_IMMUNE_RESPONSE	0.00246305	0.0234334	0.543019	1.8617	1	73
GO_NEGATIVE_REGULATION_OF_HOMEOSTATIC_PROCESS	0.00117233	0.0142837	0.514751	1.86153	0	117
KEGG_VIRAL_MYOCARDITIS	0.00126422	0.0147591	0.553324	1.86142	0	67
GSE40274_HELIOS_VS_FOXP3_AND_HELIOS_TRANSDUCED_ACTIVATED_CD4_TCELL_UP	0.00110742	0.0142837	0.489309	1.8614	0	192
GSE21063_CTRL_VS_ANTI_IGM_STIM_BCELL_NFATC1_KO_3H_DN	0.00111607	0.0142837	0.491962	1.86113	0	178
GO_POSITIVE_REGULATION_OF_IMMUNE_SYSTEM_PROCESS	0.001001	0.0142837	0.451798	1.86104	0	772
KEGG_PHOSPHATIDYLINOSITOL_SIGNALING_SYSTEM	0.00246305	0.0234334	0.542825	1.86103	1	73
GO_RECEPTOR_SIGNALING_PROTEIN_ACTIVITY	0.00112108	0.0142837	0.495437	1.8609	0	161
GSE2770_IL12_VS_IL4_TREATED_ACT_CD4_TCELL_48H_DN	0.00110742	0.0142837	0.488815	1.86048	0	189
GO_REGULATION_OF_CELL_KILLING	0.00127714	0.0147808	0.561611	1.85865	0	61
GO_T_CELL_RECEPTOR_COMPLEX	0.00155039	0.0160514	0.699221	1.8581	0	19
KEGG_INTESTINAL_IMMUNE_NETWORK_FOR_IGA_PRODUCTION	0.0013369	0.0150587	0.58968	1.85766	0	45
GSE21670_UNTREATED_VS_IL6_TREATED_CD4_TCELL_UP	0.00111982	0.0142837	0.492023	1.8576	0	172
GO_CYCLIN_DEPENDENT_PROTEIN_SERINE_THREONINE_KINASE_INHIBITOR_ACTIVITY	0.00491803	0.0383429	0.770608	1.8575	2	12
GSE3720_VD1_VS_VD2_GAMMADELTA_TCELL_WITH_LPS_STIM_UP	0.00110742	0.0142837	0.487913	1.85705	0	189
GSE29618_BCELL_VS_MDC_DAY7_FLU_VACCINE_UP	0.00111982	0.0142837	0.491149	1.8562	0	176
GO_AUTOPHAGOSOME_ORGANIZATION	0.00138696	0.0153102	0.610279	1.85583	0	39
GSE37416_0H_VS_12H_F_TULARENSIS_LVS_NEUTROPHIL_UP	0.00110619	0.0142837	0.487508	1.85569	0	190
BIOCARTA_MONOCYTE_PATHWAY	0.00492611	0.0383872	0.800083	1.85554	2	10
GSE15930_STIM_VS_STIM_AND_IFNAB_48H_CD8_T_CELL_UP	0.00110742	0.0142837	0.487753	1.85548	0	192
HOFMANN_CELL_LYMPHOMA_DN	0.00138504	0.0153102	0.611441	1.85531	0	38
GSE3982_MAST_CELL_VS_NKCELL_DN	0.00111235	0.0142837	0.489877	1.85468	0	183
GSE27786_LIN_NEG_VS_NKCELL_DN	0.00110865	0.0142837	0.487669	1.85466	0	191
MARSON_FOXP3_CORE_DIRECT_TARGETS	0.00155039	0.0160514	0.697848	1.85445	0	19
BIOCARTA_PML_PATHWAY	0.00159236	0.016338	0.725289	1.85323	0	17
GO_CELL_CELL_ADHESION	0.00100705	0.0142837	0.456304	1.85289	0	529
KEGG_CHEMOKINE_SIGNALING_PATHWAY	0.00112108	0.0142837	0.490813	1.85241	0	174
GSE22432_PDC_VS_TGFB1_TREATEDCOMMON_DC_PROGENITOR_DN	0.00110742	0.0142837	0.486685	1.85238	0	189
GO_NEGATIVE_REGULATION_OF_LEUKOCYTE_MEDIATED_IMMUNITY	0.0013369	0.0150587	0.587878	1.85198	0	45
KEGG_REGULATION_OF_ACTIN_CYTOSKELETON	0.00109769	0.0142837	0.484309	1.85142	0	196
GO_REGULATION_OF_TISSUE_REMODELING	0.00130719	0.0149877	0.567106	1.85086	0	55
GO_ESTABLISHMENT_OF_NUCLEUS_LOCALIZATION	0.00161031	0.0164065	0.748689	1.85073	0	14
GSE9006_HEALTHY_VS_TYPE_2_DIABETES_PBMC_AT_DX_UP	0.00110742	0.0142837	0.486812	1.8507	0	188
GO_REGULATION_OF_PHOSPHATIDYLINOSITOL_3_KINASE_SIGNALING	0.00117096	0.0142837	0.509585	1.85047	0	122
HALLMARK_PI3K_AKT_MTOR_SIGNALING	0.00119474	0.0143674	0.519393	1.84939	0	103
GSE17974_2.5H_VS_72H_IL4_AND_ANTI_IL12_ACT_CD4_TCELL_UP	0.00110619	0.0142837	0.486855	1.84906	0	185
GSE41867_DAY6_VS_DAY8_LCMV_CLONE13_EFFECTOR_CD8_TCELL_UP	0.00110619	0.0142837	0.486753	1.84868	0	185
GILMORE_CORE_NFKB_PATHWAY	0.00161031	0.0164065	0.747328	1.84736	0	14
GO_NEGATIVE_REGULATION_OF_TUMOR_NECROSIS_FACTOR_SUPERFAMILY_CYTOKINE_PRODUCTION	0.00138504	0.0153102	0.611214	1.84692	0	37
KEGG_NATURAL_KILLER_CELL_MEDIATED_CYTOTOXICITY	0.00117233	0.0142837	0.510566	1.84639	0	117
GSE14699_NAIVE_VS_DELETIONAL_TOLERANCE_CD8_TCELL_DN	0.00110865	0.0142837	0.486621	1.84636	0	186
GO_SIDE_OF_MEMBRANE	0.00102145	0.0142837	0.458986	1.84625	0	380
GSE8685_IL2_ACT_IL2_STARVED_VS_IL21_ACT_IL2_STARVED_CD4_TCELL_UP	0.00110988	0.0142837	0.488785	1.84551	0	168
LI_INDUCED_T_TO_NATURAL_KILLER_UP	0.00105932	0.0142837	0.468092	1.84544	0	294
GO_JNK_CASCADE	0.00124224	0.0145452	0.534175	1.84511	0	79
GO_CALCIUM_ION_IMPORT	0.00129032	0.0148903	0.562418	1.84507	0	59
GSE3039_NKT_CELL_VS_B1_BCELL_UP	0.00111235	0.0142837	0.487121	1.84425	0	183
GSE2405_S_AUREUS_VS_A_PHAGOCYTOPHILUM_NEUTROPHIL_DN	0.00110619	0.0142837	0.484474	1.84414	0	190
PID_CD40_PATHWAY	0.00146628	0.0156566	0.637381	1.84393	0	29
GO_POSITIVE_T_CELL_SELECTION	0.00151515	0.0158922	0.678996	1.84375	0	21
GSE22886_TH1_VS_TH2_48H_ACT_DN	0.00110865	0.0142837	0.484625	1.84316	0	193
GSE17974_IL4_AND_ANTI_IL12_VS_UNTREATED_48H_ACT_CD4_TCELL_DN	0.00110988	0.0142837	0.488155	1.84313	0	168
GSE5099_DAY3_VS_DAY7_MCSF_TREATED_MACROPHAGE_UP	0.00111235	0.0142837	0.486736	1.84279	0	183
GSE12366_PLASMA_CELL_VS_NAIVE_BCELL_DN	0.00110865	0.0142837	0.48544	1.84188	0	186
GO_REGULATION_OF_IMMUNE_RESPONSE	0.001	0.0142837	0.446931	1.84075	0	751
GSE7764_NKCELL_VS_SPLENOCYTE_UP	0.00110742	0.0142837	0.483782	1.84037	0	192
KEGG_TYPE_I_DIABETES_MELLITUS	0.00138696	0.0153102	0.605161	1.84027	0	39
LINDGREN_BLADDER_CANCER_CLUSTER_2B	0.00102459	0.0142837	0.458289	1.83996	0	370
GSE13522_WT_VS_IFNAR_KO_SKING_T_CRUZI_Y_STRAIN_INF_UP	0.00110865	0.0142837	0.483798	1.83994	0	191
GSE2770_IL12_AND_TGFB_VS_IL4_TREATED_ACT_CD4_TCELL_48H_UP	0.00110619	0.0142837	0.483363	1.83991	0	190
GO_POSITIVE_REGULATION_OF_T_CELL_APOPTOTIC_PROCESS	0.00163666	0.0165548	0.757884	1.83988	0	13
GSE37416_12H_VS_48H_F_TULARENSIS_LVS_NEUTROPHIL_UP	0.00110619	0.0142837	0.484242	1.83914	0	185
KEGG_ENDOCYTOSIS	0.00112486	0.0142837	0.487293	1.8387	0	173
GSE24142_EARLY_THYMIC_PROGENITOR_VS_DN2_THYMOCYTE_ADULT_DN	0.00110619	0.0142837	0.483845	1.83852	0	187
GO_NEGATIVE_REGULATION_OF_ADAPTIVE_IMMUNE_RESPONSE	0.00285714	0.0259838	0.615496	1.83799	1	34
GSE1448_CTRL_VS_ANTI_VBETA5_DP_THYMOCYTE_DN	0.00110742	0.0142837	0.483443	1.83789	0	188
GSE42021_TREG_PLN_VS_CD24INT_TREG_THYMUS_UP	0.00110254	0.0142837	0.482146	1.83785	0	194
GSE24210_CTRL_VS_IL35_TREATED_TCONV_CD4_TCELL_UP	0.00110865	0.0142837	0.484328	1.83766	0	186
GO_NUCLEOTIDE_BINDING_DOMAIN_LEUCINE_RICH_REPEAT_CONTAINING_RECEPTOR_SIGNALING_PATHWAY	0.00144718	0.0156299	0.6342	1.83697	0	28
REACTOME_CTLA4_INHIBITORY_SIGNALING	0.00151515	0.0158922	0.676364	1.8366	0	21
GSE3039_NKT_CELL_VS_B2_BCELL_UP	0.00110865	0.0142837	0.483994	1.8364	0	186
GSE15733_BM_VS_SPLEEN_MEMORY_CD4_TCELL_DN	0.00110742	0.0142837	0.482704	1.83627	0	192
GSE23114_PERITONEAL_CAVITY_B1A_BCELL_VS_SPLEEN_BCELL_IN_SLE2C1_MOUSE_UP	0.00110742	0.0142837	0.4823	1.83568	0	189
GSE43863_LY6C_INT_CXCR5POS_VS_LY6C_LOW_CXCR5NEG_EFFECTOR_CD4_TCELL_DN	0.00110865	0.0142837	0.483645	1.83507	0	186
GO_HISTONE_DEMETHYLASE_ACTIVITY	0.00149031	0.015766	0.656042	1.83486	0	24
GO_PML_BODY	0.00121507	0.0144055	0.521111	1.83481	0	94
GSE1740_MCSF_VS_MCSF_AND_IFNG_DAY2_DERIVED_MACROPHAGE_UP	0.00111857	0.0142837	0.488389	1.83435	0	159
KEGG_LEUKOCYTE_TRANSENDOTHELIAL_MIGRATION	0.00118064	0.0142837	0.513631	1.83388	0	106
GSE5455_HEALTHY_VS_TUMOR_BEARING_MOUSE_SPLEEN_MONOCYTE_24H_INCUBATION_DN	0.00110742	0.0142837	0.482308	1.83357	0	188
GO_POSITIVE_REGULATION_OF_INTERLEUKIN_2_PRODUCTION	0.0028777	0.0261558	0.623574	1.83347	1	31
GO_CYTOPLASMIC_PATTERN_RECOGNITION_RECEPTOR_SIGNALING_PATHWAY	0.00284091	0.0258655	0.616105	1.83344	1	33
GSE1432_CTRL_VS_IFNG_6H_MICROGLIA_DN	0.00110742	0.0142837	0.481901	1.83322	0	192
GO_POSITIVE_REGULATION_OF_INNATE_IMMUNE_RESPONSE	0.0010661	0.0142837	0.470819	1.8331	0	232
GSE36078_WT_VS_IL1R_KO_LUNG_DC_AFTER_AD5_T425A_HEXON_INF_UP	0.00110619	0.0142837	0.482397	1.83302	0	187
GSE27859_CD11C_INT_F480_HI_MACROPHAGE_VS_CD11C_ING_F480_INT_DC_DN	0.00110619	0.0142837	0.482327	1.83275	0	187
GO_CELL_DIVISION_SITE	0.00131926	0.0150234	0.570611	1.83269	0	51
HAHTOLA_SEZARY_SYNDROM_UP	0.00121655	0.0144055	0.520737	1.83261	0	93
GO_NEGATIVE_REGULATION_OF_DEPHOSPHORYLATION	0.00251889	0.0236466	0.540895	1.83258	1	70
MARKS_HDAC_TARGETS_UP	0.00149925	0.0157875	0.666984	1.83242	0	22
SANA_RESPONSE_TO_IFNG_UP	0.00248139	0.0234334	0.534977	1.83183	1	74
GO_MYELOID_LEUKOCYTE_MEDIATED_IMMUNITY	0.00138504	0.0153102	0.606192	1.83174	0	37
GO_I_KAPPAB_KINASE_NF_KAPPAB_SIGNALING	0.00252845	0.0237084	0.543153	1.83166	1	69
GO_LEUKOCYTE_MIGRATION	0.00106496	0.0142837	0.470137	1.8316	0	240
GSE43863_NAIVE_VS_MEMORY_LY6C_INT_CXCR5POS_CD4_TCELL_D150_LCMV_UP	0.00111111	0.0142837	0.482996	1.83131	0	184
REACTOME_INNATE_IMMUNE_SYSTEM	0.00108696	0.0142837	0.476551	1.83092	0	209
GSE40274_FOXP3_VS_FOXP3_AND_IRF4_TRANSDUCED_ACTIVATED_CD4_TCELL_UP	0.00110865	0.0142837	0.481402	1.83091	0	193
GO_NEGATIVE_REGULATION_OF_PROTEIN_TYROSINE_KINASE_ACTIVITY	0.00155039	0.0160514	0.688841	1.83052	0	19
HUI_MAPK14_TARGETS_UP	0.00153374	0.0160033	0.681085	1.82973	0	20
VALK_AML_CLUSTER_11	0.00139082	0.0153105	0.608202	1.82961	0	36
GO_REGULATION_OF_LEUKOCYTE_PROLIFERATION	0.00110865	0.0142837	0.481006	1.82932	0	191
GO_JAK_STAT_CASCADE_INVOLVED_IN_GROWTH_HORMONE_SIGNALING_PATHWAY	0.00491803	0.0383429	0.758677	1.82874	2	12
GSE16385_IFNG_TNF_VS_IL4_STIM_MACROPHAGE_ROSIGLITAZONE_TREATED_DN	0.00110865	0.0142837	0.480808	1.82864	0	193
GO_REGULATION_OF_T_CELL_RECEPTOR_SIGNALING_PATHWAY	0.00292398	0.0265463	0.638083	1.82848	1	27
GSE27786_LSK_VS_NKTCELL_DN	0.00111111	0.0142837	0.482235	1.82842	0	184
GSE37532_WT_VS_PPARG_KO_LN_TCONV_DN	0.00111982	0.0142837	0.485253	1.82826	0	170
YU_MYC_TARGETS_DN	0.0013245	0.0150234	0.567492	1.82792	0	52
VERHAAK_GLIOBLASTOMA_MESENCHYMAL	0.00108108	0.0142837	0.475004	1.8279	0	211
GSE22140_GERMFREE_VS_SPF_ARTHRITIC_MOUSE_CD4_TCELL_DN	0.00110254	0.0142837	0.479461	1.82762	0	194
GSE43863_DAY6_EFF_VS_DAY150_MEM_LY6C_INT_CXCR5POS_CD4_TCELL_UP	0.00110865	0.0142837	0.481448	1.82673	0	186
GSE17322_CD103_POS_VS_CD11B_HIGH_LUNG_DC_UP	0.00110619	0.0142837	0.480925	1.82654	0	185
GO_CELLULAR_RESPONSE_TO_GROWTH_HORMONE_STIMULUS	0.00159236	0.016338	0.714819	1.82648	0	17
KEGG_PRIMARY_IMMUNODEFICIENCY	0.00284091	0.0258655	0.611485	1.82623	1	35
BIOCARTA_ERK5_PATHWAY	0.00159236	0.016338	0.714684	1.82614	0	17
GSE25088_WT_VS_STAT6_KO_MACROPHAGE_IL4_STIM_UP	0.00110865	0.0142837	0.481244	1.82596	0	186
BIOCARTA_MCALPAIN_PATHWAY	0.00149925	0.0157875	0.659401	1.82563	0	23
GSE23925_LIGHT_ZONE_VS_NAIVE_BCELL_UP	0.00111111	0.0142837	0.481432	1.82538	0	184
GO_IMMUNE_SYSTEM_DEVELOPMENT	0.00100908	0.0142837	0.449394	1.82523	0	538
REACTOME_IMMUNE_SYSTEM	0.001	0.0142837	0.442296	1.82521	0	819
BIOCARTA_LAIR_PATHWAY	0.0016	0.0163849	0.716894	1.82425	0	16
BIOCARTA_ECM_PATHWAY	0.00149031	0.015766	0.65206	1.82373	0	24
GSE5679_CTRL_VS_PPARG_LIGAND_ROSIGLITAZONE_TREATED_DC_DN	0.00110865	0.0142837	0.4806	1.82352	0	186
GO_PROTEIN_DEALKYLATION	0.00438596	0.0355255	0.636233	1.82318	2	27
GO_PROTEIN_DEMETHYLATION	0.00438596	0.0355255	0.636233	1.82318	2	27
NIKOLSKY_BREAST_CANCER_20Q12_Q13_AMPLICON	0.0011655	0.0142837	0.500999	1.82276	0	123
SIG_PIP3_SIGNALING_IN_B_LYMPHOCYTES	0.00284091	0.0258655	0.610297	1.82268	1	35
GSE3982_MAC_VS_NKCELL_DN	0.00111857	0.0142837	0.48226	1.82267	0	179
REACTOME_NUCLEOTIDE_BINDING_DOMAIN_LEUCINE_RICH_REPEAT_CONTAINING_RECEPTOR_NLR_SIGNALING_PATHWAYS	0.00270636	0.0248668	0.580793	1.82255	1	44
GO_REGULATION_OF_LEUKOCYTE_DIFFERENTIATION	0.00108225	0.0142837	0.473474	1.82197	0	213
GO_TOLERANCE_INDUCTION	0.00491803	0.0383429	0.755847	1.82192	2	12
RASHI_RESPONSE_TO_IONIZING_RADIATION_6	0.00248447	0.0234334	0.528512	1.82179	1	78
SA_FAS_SIGNALING	0.00494234	0.0384762	0.806869	1.82122	2	9
GSE41176_UNSTIM_VS_ANTI_IGM_STIM_BCELL_6H_DN	0.00110865	0.0142837	0.478662	1.8204	0	191
GSE11924_TFH_VS_TH1_CD4_TCELL_UP	0.00110619	0.0142837	0.478082	1.81981	0	190
GSE18893_CTRL_VS_TNF_TREATED_TREG_24H_DN	0.00111607	0.0142837	0.480981	1.81959	0	178
GO_MAST_CELL_MEDIATED_IMMUNITY	0.0016	0.0163849	0.715063	1.81959	0	16
PID_IL6_7_PATHWAY	0.00268456	0.0247708	0.574434	1.81846	1	47
GO_POSITIVE_REGULATION_OF_TUMOR_NECROSIS_FACTOR_SUPERFAMILY_CYTOKINE_PRODUCTION	0.00130719	0.0149877	0.556933	1.81766	0	55
GO_THYMIC_T_CELL_SELECTION	0.00155039	0.0160514	0.683247	1.81565	0	19
GSE43955_TH0_VS_TGFB_IL6_IL23_TH17_ACT_CD4_TCELL_60H_DN	0.00110865	0.0142837	0.477024	1.81417	0	191
GSE1460_CD4_THYMOCYTE_VS_THYMIC_STROMAL_CELL_UP	0.00111235	0.0142837	0.479167	1.81413	0	183
GSE11961_FOLLICULAR_BCELL_VS_GERMINAL_CENTER_BCELL_DAY40_UP	0.00110619	0.0142837	0.476399	1.8134	0	190
GSE21670_TGFB_VS_IL6_TREATED_STAT3_KO_CD4_TCELL_DN	0.00110742	0.0142837	0.47697	1.81328	0	188
GO_CYTOSOLIC_CALCIUM_ION_TRANSPORT	0.00132626	0.0150234	0.566108	1.8131	0	49
GSE22611_NOD2_TRANSDUCED_VS_CTRL_HEK293T_STIMULATED_WITH_MDP_2H_UP	0.00111982	0.0142837	0.480493	1.813	0	171
GO_POSITIVE_REGULATION_OF_T_CELL_PROLIFERATION	0.00121951	0.0144055	0.515731	1.81237	0	92
GSE3982_MAST_CELL_VS_CENT_MEMORY_CD4_TCELL_DN	0.00111982	0.0142837	0.479482	1.81211	0	176
GO_REGULATION_OF_PRODUCTION_OF_MOLECULAR_MEDIATOR_OF_IMMUNE_RESPONSE	0.00121507	0.0144055	0.514628	1.81198	0	94
GAVIN_FOXP3_TARGETS_CLUSTER_T4	0.00121507	0.0144055	0.515729	1.81197	0	91
XU_RESPONSE_TO_TRETINOIN_UP	0.00322061	0.0286543	0.732963	1.81185	1	14
GO_NEGATIVE_REGULATION_OF_LYMPHOCYTE_DIFFERENTIATION	0.00277008	0.025336	0.597086	1.81175	1	38
GSE23114_WT_VS_SLE2C1_MOUSE_SPLEEN_B1A_BCELL_DN	0.00110619	0.0142837	0.475963	1.81174	0	190
GO_T_CELL_ACTIVATION_INVOLVED_IN_IMMUNE_RESPONSE	0.0026738	0.024738	0.575025	1.81149	1	45
GSE30962_ACUTE_VS_CHRONIC_LCMV_SECONDARY_INF_CD8_TCELL_UP	0.00110742	0.0142837	0.476371	1.81101	0	188
GSE10211_UV_INACT_SENDAI_VS_LIVE_SENDAI_VIRUS_TRACHEAL_EPITHELIAL_CELLS_DN	0.00112994	0.0142837	0.485421	1.81085	0	152
GO_PEPTIDE_ANTIGEN_BINDING	0.00147929	0.015743	0.641207	1.81081	0	25
GO_MYELOID_CELL_ACTIVATION_INVOLVED_IN_IMMUNE_RESPONSE	0.00277008	0.025336	0.599215	1.81066	1	37
GSE10273_LOW_IL7_VS_HIGH_IL7_AND_IRF4_IN_IRF4_8_NULL_PRE_BCELL_DN	0.00111111	0.0142837	0.477548	1.81065	0	184
GO_REGULATION_OF_CYTOKINE_BIOSYNTHETIC_PROCESS	0.00121507	0.0144055	0.515342	1.81061	0	91
GO_CYTOPLASMIC_MICROTUBULE_ORGANIZATION	0.00277008	0.025336	0.599183	1.81057	1	37
GSE40274_IRF4_VS_FOXP3_AND_IRF4_TRANSDUCED_ACTIVATED_CD4_TCELL_UP	0.00111982	0.0142837	0.480438	1.81013	0	170
GSE36476_CTRL_VS_TSST_ACT_16H_MEMORY_CD4_TCELL_OLD_UP	0.00111359	0.0142837	0.478147	1.8101	0	181
GSE15330_WT_VS_IKAROS_KO_GRANULOCYTE_MONOCYTE_PROGENITOR_UP	0.00110865	0.0142837	0.475954	1.8101	0	191
GSE1460_DP_THYMOCYTE_VS_NAIVE_CD4_TCELL_ADULT_BLOOD_DN	0.00110742	0.0142837	0.475254	1.80887	0	189
GSE40666_NAIVE_VS_EFFECTOR_CD8_TCELL_WITH_IFNA_STIM_90MIN_UP	0.00110619	0.0142837	0.475151	1.80865	0	190
GSE27241_WT_VS_RORGT_KO_TH17_POLARIZED_CD4_TCELL_TREATED_WITH_DIGOXIN_UP	0.00111732	0.0142837	0.48121	1.80865	0	160
GSE1460_DP_THYMOCYTE_VS_THYMIC_STROMAL_CELL_UP	0.00111982	0.0142837	0.478493	1.80837	0	176
GSE22886_NAIVE_BCELL_VS_BM_PLASMA_CELL_UP	0.00110375	0.0142837	0.473994	1.80802	0	195
GSE37416_0H_VS_24H_F_TULARENSIS_LVS_NEUTROPHIL_UP	0.00111111	0.0142837	0.476808	1.80785	0	184
GSE39556_CD8A_DC_VS_NK_CELL_MOUSE_3H_POST_POLYIC_INJ_DN	0.00110742	0.0142837	0.475159	1.80757	0	192
GO_ENDOSOME_ORGANIZATION	0.00129032	0.0148903	0.550913	1.80732	0	59
GSE13738_TCR_VS_BYSTANDER_ACTIVATED_CD4_TCELL_DN	0.00111857	0.0142837	0.478147	1.80713	0	179
GSE43863_TH1_VS_TFH_EFFECTOR_CD4_TCELL_DN	0.00110865	0.0142837	0.475148	1.80712	0	193
GSE2770_IL12_VS_TGFB_AND_IL12_TREATED_ACT_CD4_TCELL_48H_UP	0.00110865	0.0142837	0.475093	1.80683	0	191
REACTOME_CD28_DEPENDENT_VAV1_PATHWAY	0.0066335	0.0476803	0.761088	1.80639	3	11
GO_THYMOCYTE_AGGREGATION	0.0026738	0.024738	0.573309	1.80609	1	45
GO_T_CELL_DIFFERENTIATION_IN_THYMUS	0.0026738	0.024738	0.573309	1.80609	1	45
GO_PROTEIN_K48_LINKED_DEUBIQUITINATION	0.00155039	0.0160514	0.679612	1.80599	0	19
GSE40274_CTRL_VS_FOXP3_AND_HELIOS_TRANSDUCED_ACTIVATED_CD4_TCELL_UP	0.00110375	0.0142837	0.473448	1.80594	0	195
GO_REGULATION_OF_CYTOKINE_PRODUCTION	0.00100908	0.0142837	0.444449	1.80519	0	516
HUANG_GATA2_TARGETS_UP	0.00114286	0.0142837	0.487851	1.8049	0	141
GSE26030_UNSTIM_VS_RESTIM_TH1_DAY5_POST_POLARIZATION_UP	0.00110865	0.0142837	0.474398	1.80419	0	191
GSE25088_WT_VS_STAT6_KO_MACROPHAGE_ROSIGLITAZONE_AND_IL4_STIM_DN	0.00111982	0.0142837	0.477311	1.8039	0	176
SIG_IL4RECEPTOR_IN_B_LYPHOCYTES	0.00438596	0.0355255	0.629453	1.80375	2	27
GO_PROTEIN_K63_LINKED_DEUBIQUITINATION	0.0029985	0.0271288	0.651369	1.80339	1	23
GO_REGULATION_OF_INTERLEUKIN_8_PRODUCTION	0.001321	0.0150234	0.557247	1.80321	0	53
GSE17974_0H_VS_12H_IN_VITRO_ACT_CD4_TCELL_UP	0.00112486	0.0142837	0.477875	1.80316	0	173
GSE7831_CPG_VS_INFLUENZA_STIM_PDC_1H_UP	0.00109769	0.0142837	0.471678	1.80314	0	196
GAVIN_FOXP3_TARGETS_CLUSTER_P2	0.00247219	0.0234334	0.525968	1.80296	1	75
REACTOME_CD28_CO_STIMULATION	0.00145985	0.0156566	0.619255	1.80272	0	30
GSE5542_UNTREATED_VS_IFNA_AND_IFNG_TREATED_EPITHELIAL_CELLS_6H_UP	0.00111982	0.0142837	0.477545	1.80187	0	171
GO_CENTROSOME_LOCALIZATION	0.00318471	0.0283981	0.705082	1.8016	1	17
BIOCARTA_HSP27_PATHWAY	0.00322061	0.0286543	0.728426	1.80064	1	14
GSE25123_ROSIGLITAZONE_VS_IL4_AND_ROSIGLITAZONE_STIM_PPARG_KO_MACROPHAGE_DAY10_DN	0.00111359	0.0142837	0.475602	1.80047	0	181
GSE21033_1H_VS_24H_POLYIC_STIM_DC_DN	0.00112994	0.0142837	0.482586	1.80027	0	152
REACTOME_IL_2_SIGNALING	0.00138696	0.0153102	0.591869	1.79985	0	39
GO_POSITIVE_REGULATION_OF_CYTOKINE_PRODUCTION	0.00102564	0.0142837	0.450135	1.79984	0	341
KEGG_COLORECTAL_CANCER	0.00127065	0.0147591	0.542108	1.79973	0	62
GO_LEUKOCYTE_DEGRANULATION	0.00438596	0.0355255	0.627859	1.79918	2	27
SCHUHMACHER_MYC_TARGETS_DN	0.00676819	0.0480891	0.838942	1.79887	3	7
GO_MAST_CELL_ACTIVATION	0.00155039	0.0160514	0.676891	1.79876	0	19
PID_P38_ALPHA_BETA_PATHWAY	0.00145985	0.0156566	0.617821	1.79854	0	30
GSE7348_UNSTIM_VS_LPS_STIM_MACROPHAGE_UP	0.00113895	0.0142837	0.484095	1.79851	0	147
BIOCARTA_GLEEVEC_PATHWAY	0.0029985	0.0271288	0.649581	1.79844	1	23
GSE21033_3H_VS_24H_POLYIC_STIM_DC_UP	0.00113507	0.0142837	0.482759	1.79794	0	151
BIOCARTA_GRANULOCYTES_PATHWAY	0.00163666	0.0165548	0.740594	1.79791	0	13
GSE46606_IRF4MID_VS_WT_CD40L_IL2_IL5_DAY3_STIMULATED_BCELL_DN	0.00110865	0.0142837	0.472656	1.79756	0	191
GSE24026_PD1_LIGATION_VS_CTRL_IN_ACT_TCELL_LINE_UP	0.00110742	0.0142837	0.472095	1.79685	0	189
GSE22601_DOUBLE_NEGATIVE_VS_DOUBLE_POSITIVE_THYMOCYTE_DN	0.00110375	0.0142837	0.471032	1.79672	0	195
GSE411_100MIN_VS_400MIN_IL6_STIM_SOCS3_KO_MACROPHAGE_DN	0.00110619	0.0142837	0.472786	1.7965	0	187
REACTOME_G_ALPHA1213_SIGNALLING_EVENTS	0.0025	0.0235382	0.528136	1.79602	1	71
GSE1112_HY_CD8AB_VS_HY_CD8AA_THYMOCYTE_RTOC_CULTURE_UP	0.00111857	0.0142837	0.477087	1.79588	0	164
GO_REGULATION_OF_B_CELL_ACTIVATION	0.00120482	0.0144055	0.507252	1.79555	0	100
GSE15330_MEGAKARYOCYTE_ERYTHROID_VS_GRANULOCYTE_MONOCYTE_PROGENITOR_IKAROS_KO_DN	0.00110619	0.0142837	0.47167	1.7954	0	190
GSE6674_ANTI_IGM_VS_ANTI_IGM_AND_CPG_STIM_BCELL_UP	0.00110619	0.0142837	0.472493	1.79538	0	187
GO_REGULATION_OF_T_CELL_PROLIFERATION	0.00115075	0.0142837	0.486666	1.79487	0	139
GSE15330_HSC_VS_MEGAKARYOCYTE_ERYTHROID_PROGENITOR_UP	0.00112613	0.0142837	0.479499	1.79483	0	155
GOLDRATH_NAIVE_VS_MEMORY_CD8_TCELL_DN	0.00110254	0.0142837	0.470721	1.79431	0	194
GSE26928_NAIVE_VS_EFF_MEMORY_CD4_TCELL_DN	0.00111982	0.0142837	0.475204	1.7941	0	172
REACTOME_SIGNALLING_BY_NGF	0.00108696	0.0142837	0.466962	1.79408	0	209
GO_NECROPTOTIC_PROCESS	0.0030303	0.0273565	0.660684	1.79402	1	21
GSE18893_TCONV_VS_TREG_2H_CULTURE_DN	0.00110254	0.0142837	0.470577	1.79376	0	194
GO_REGULATION_OF_CELL_ADHESION	0.00100705	0.0142837	0.440571	1.79324	0	585
GSE40277_EOS_AND_LEF1_TRANSDUCED_VS_CTRL_CD4_TCELL_UP	0.00109769	0.0142837	0.46896	1.79315	0	197
GSE5503_LIVER_DC_VS_SPLEEN_DC_ACTIVATED_ALLOGENIC_TCELL_DN	0.00110742	0.0142837	0.4715	1.79249	0	188
BERTUCCI_MEDULLARY_VS_DUCTAL_BREAST_CANCER_UP	0.00110865	0.0142837	0.471306	1.79243	0	191
GSE12366_GC_VS_MEMORY_BCELL_DN	0.00110865	0.0142837	0.472269	1.79191	0	186
GSE33162_HDAC3_KO_VS_HDAC3_KO_4H_LPS_STIM_MACROPHAGE_UP	0.00110254	0.0142837	0.470045	1.79173	0	194
GO_NEGATIVE_REGULATION_OF_PRODUCTION_OF_MOLECULAR_MEDIATOR_OF_IMMUNE_RESPONSE	0.00578871	0.0430149	0.618556	1.79166	3	28
BIOCARTA_RELA_PATHWAY	0.0048	0.0376209	0.704074	1.79162	2	16
PID_IL2_STAT5_PATHWAY	0.00145985	0.0156566	0.615166	1.79081	0	30
GSE17974_CTRL_VS_ACT_IL4_AND_ANTI_IL12_12H_CD4_TCELL_UP	0.00110988	0.0142837	0.474215	1.79045	0	167
GO_REGULATION_OF_INTERLEUKIN_10_PRODUCTION	0.00270636	0.0248668	0.570552	1.79041	1	44
GSE8921_UNSTIM_0H_VS_TLR1_2_STIM_MONOCYTE_12H_DN	0.00110742	0.0142837	0.470328	1.79012	0	189
GO_ESTABLISHMENT_OF_ENDOTHELIAL_BARRIER	0.00145985	0.0156566	0.614911	1.79007	0	30
GSE37416_0H_VS_3H_F_TULARENSIS_LVS_NEUTROPHIL_UP	0.00110742	0.0142837	0.470312	1.79006	0	189
GSE40685_TREG_VS_FOXP3_KO_TREG_PRECURSOR_DN	0.00111111	0.0142837	0.47203	1.78973	0	184
GSE26343_WT_VS_NFAT5_KO_MACROPHAGE_UP	0.00110865	0.0142837	0.470571	1.78971	0	193
GO_ENDOTHELIAL_CELL_DIFFERENTIATION	0.00253807	0.0237708	0.533902	1.78922	1	66
BIOCARTA_NKT_PATHWAY	0.00293255	0.0266091	0.617968	1.78776	1	29
MARSON_BOUND_BY_FOXP3_STIMULATED	0.001	0.0142837	0.432454	1.78768	0	964
NUNODA_RESPONSE_TO_DASATINIB_IMATINIB_DN	0.00490998	0.0383429	0.736036	1.78684	2	13
GO_PEPTIDYL_SERINE_MODIFICATION	0.00113895	0.0142837	0.481999	1.78642	0	143
HOFFMANN_LARGE_TO_SMALL_PRE_BII_LYMPHOCYTE_DN	0.00252845	0.0237084	0.53099	1.78629	1	67
GO_VACUOLE_ORGANIZATION	0.00112233	0.0142837	0.476521	1.78596	0	156
GSE3982_MAC_VS_CENT_MEMORY_CD4_TCELL_DN	0.00112486	0.0142837	0.473285	1.78584	0	173
GSE27786_CD4_TCELL_VS_NKTCELL_UP	0.00110865	0.0142837	0.469458	1.7854	0	191
GSE8685_IL15_ACT_IL2_STARVED_VS_IL21_ACT_IL2_STARVED_CD4_TCELL_UP	0.00112486	0.0142837	0.476521	1.78483	0	157
ZHENG_FOXP3_TARGETS_UP	0.00445765	0.0355457	0.630785	1.78472	2	26
PID_ERBB1_INTERNALIZATION_PATHWAY	0.00275103	0.0252541	0.578959	1.78449	1	41
GSE21670_STAT3_KO_VS_WT_CD4_TCELL_TGFB_IL6_TREATED_DN	0.00110742	0.0142837	0.469058	1.78436	0	192
GSE32986_CURDLAN_LOWDOSE_VS_CURDLAN_HIGHDOSE_STIM_DC_UP	0.00110742	0.0142837	0.468801	1.78431	0	189
GOLDRATH_ANTIGEN_RESPONSE	0.00102881	0.0142837	0.446988	1.78429	0	335
GRAHAM_CML_DIVIDING_VS_NORMAL_QUIESCENT_DN	0.00121212	0.0144055	0.509137	1.78419	0	89
GSE13229_IMM_VS_INTMATURE_NKCELL_DN	0.00110619	0.0142837	0.468539	1.78348	0	190
GO_ADAPTIVE_IMMUNE_RESPONSE	0.00107411	0.0142837	0.460802	1.78347	0	227
BIOCARTA_TNFR2_PATHWAY	0.00477707	0.0374996	0.697954	1.78339	2	17
KEGG_LONG_TERM_POTENTIATION	0.00127065	0.0147591	0.53716	1.7833	0	62
NIKOLSKY_BREAST_CANCER_16Q24_AMPLICON	0.00266312	0.024725	0.560145	1.78314	1	48
GSE3982_MAST_CELL_VS_TH1_DN	0.00110619	0.0142837	0.468422	1.78304	0	190
GO_NEGATIVE_REGULATION_OF_CYTOKINE_PRODUCTION	0.00110865	0.0142837	0.468669	1.7824	0	191
GO_REGULATION_OF_T_CELL_CYTOKINE_PRODUCTION	0.00606061	0.0446005	0.656392	1.78237	3	21
ODONNELL_TARGETS_OF_MYC_AND_TFRC_UP	0.00248447	0.0234334	0.516	1.78233	1	79
GSE9988_ANTI_TREM1_VS_ANTI_TREM1_AND_LPS_MONOCYTE_UP	0.00110742	0.0142837	0.468252	1.78222	0	189
HALLMARK_IL2_STAT5_SIGNALING	0.0010929	0.0142837	0.465104	1.78132	0	198
GO_POSITIVE_REGULATION_OF_LEUKOCYTE_MEDIATED_IMMUNITY	0.00123916	0.0145304	0.513372	1.78117	0	83
GO_RESPONSE_TO_COBALT_ION	0.00490998	0.0383429	0.733698	1.78117	2	13
REACTOME_NEGATIVE_REGULATORS_OF_RIG_I_MDA5_SIGNALING	0.00291971	0.0265226	0.611748	1.78086	1	30
GSE13485_DAY1_VS_DAY21_YF17D_VACCINE_PBMC_UP	0.00110988	0.0142837	0.471653	1.78082	0	168
HOSHIDA_LIVER_CANCER_SUBCLASS_S1	0.0010661	0.0142837	0.457298	1.78045	0	232
GSE36527_CD69_NEG_VS_POS_TREG_CD62L_LOS_KLRG1_NEG_UP	0.00110742	0.0142837	0.468257	1.78016	0	188
GSE44649_WT_VS_MIR155_KO_ACTIVATED_CD8_TCELL_UP	0.00110619	0.0142837	0.468316	1.77951	0	187
OHASHI_AURKA_TARGETS	0.00343053	0.0293946	0.877275	1.7793	1	6
GSE17974_0H_VS_24H_IN_VITRO_ACT_CD4_TCELL_UP	0.00111857	0.0142837	0.472616	1.77905	0	164
FARMER_BREAST_CANCER_CLUSTER_1	0.00277008	0.025336	0.581747	1.77887	1	40
PID_MET_PATHWAY	0.00246914	0.0234334	0.513913	1.77881	1	80
GSE8868_SPLEEN_VS_INTESTINE_CD11B_POS_CD11C_NEG_DC_UP	0.00110619	0.0142837	0.46787	1.77782	0	187
GO_MYELOID_LEUKOCYTE_ACTIVATION	0.00121507	0.0144055	0.506006	1.77781	0	91
GO_NEGATIVE_REGULATION_OF_T_CELL_DIFFERENTIATION	0.00431655	0.0355255	0.60444	1.77721	2	31
GUENTHER_GROWTH_SPHERICAL_VS_ADHERENT_DN	0.00147929	0.015743	0.629135	1.77672	0	25
REACTOME_ACTIVATION_OF_NF_KAPPAB_IN_B_CELLS	0.00127714	0.0147808	0.536796	1.77653	0	61
HASLINGER_B_CLL_WITH_17P13_DELETION	0.00310078	0.0277889	0.668517	1.77651	1	19
GSE27786_CD8_TCELL_VS_MONO_MAC_UP	0.00110742	0.0142837	0.466951	1.77634	0	192
VARELA_ZMPSTE24_TARGETS_UP	0.00692521	0.0489814	0.585389	1.77626	4	38
GSE18203_CTRL_VS_INTRATUMORAL_CPG_INJ_MC38_TUMOR_DN	0.00110254	0.0142837	0.465713	1.77522	0	194
GO_NEGATIVE_REGULATION_OF_IMMUNE_RESPONSE	0.00117509	0.0142837	0.492338	1.77514	0	113
GSE30083_SP1_VS_SP3_THYMOCYTE_DN	0.00111857	0.0142837	0.469581	1.77475	0	179
GSE18791_UNSTIM_VS_NEWCATSLE_VIRUS_DC_6H_DN	0.00111607	0.0142837	0.469111	1.77468	0	178
GSE7460_TCONV_VS_TREG_LN_UP	0.00111607	0.0142837	0.468994	1.77424	0	178
GSE17974_0H_VS_6H_IN_VITRO_ACT_CD4_TCELL_UP	0.00111732	0.0142837	0.470453	1.77402	0	169
GSE36527_CD62L_HIGH_VS_CD62L_LOW_TREG_CD69_NEG_KLRG1_NEG_UP	0.00110619	0.0142837	0.466011	1.77386	0	190
GSE16385_MONOCYTE_VS_12H_IL4_TREATED_MACROPHAGE_DN	0.00110742	0.0142837	0.466003	1.77366	0	189
SCHWAB_TARGETS_OF_BMYB_POLYMORPHIC_VARIANTS_DN	0.00477707	0.0374996	0.694114	1.77358	2	17
GSE10240_CTRL_VS_IL22_STIM_PRIMARY_BRONCHIAL_EPITHELIAL_CELLS_DN	0.00110619	0.0142837	0.465756	1.77289	0	190
GO_CYTOKINE_PRODUCTION	0.00117509	0.0142837	0.491699	1.77284	0	113
GSE46242_CTRL_VS_EGR2_DELETED_ANERGIC_TH1_CD4_TCELL_UP	0.00110619	0.0142837	0.466777	1.77281	0	185
GSE3920_IFNA_VS_IFNB_TREATED_ENDOTHELIAL_CELL_DN	0.00112233	0.0142837	0.471995	1.77276	0	162
KEGG_NOD_LIKE_RECEPTOR_SIGNALING_PATHWAY	0.00129702	0.0149246	0.542163	1.7725	0	57
GO_LENS_FIBER_CELL_DIFFERENTIATION	0.005997	0.0442953	0.640184	1.77242	3	23
GSE25123_IL4_VS_IL4_AND_ROSIGLITAZONE_STIM_MACROPHAGE_DAY10_UP	0.00110865	0.0142837	0.465966	1.77212	0	191
GSE13306_RA_VS_UNTREATED_MEM_CD4_TCELL_UP	0.00111359	0.0142837	0.468102	1.77208	0	181
GSE24142_EARLY_THYMIC_PROGENITOR_VS_DN3_THYMOCYTE_ADULT_DN	0.00110619	0.0142837	0.466285	1.7718	0	187
GO_REGULATION_OF_TRANSCRIPTION_FACTOR_IMPORT_INTO_NUCLEUS	0.00121507	0.0144055	0.504272	1.77172	0	91
KEGG_CHRONIC_MYELOID_LEUKEMIA	0.00247831	0.0234334	0.51866	1.77146	1	72
GSE30971_2H_VS_4H_LPS_STIM_MACROPHAGE_WBP7_KO_UP	0.00111483	0.0142837	0.468228	1.77145	0	182
GSE8921_UNSTIM_VS_TLR1_2_STIM_MONOCYTE_3H_DN	0.00110742	0.0142837	0.465381	1.77129	0	189
GSE23321_CD8_STEM_CELL_MEMORY_VS_CENTRAL_MEMORY_CD8_TCELL_DN	0.00112108	0.0142837	0.46926	1.77107	0	174
BIOCARTA_MEF2D_PATHWAY	0.00477707	0.0374996	0.693108	1.77101	2	17
GSE26669_CTRL_VS_COSTIM_BLOCK_MLR_CD8_TCELL_DN	0.00110865	0.0142837	0.46563	1.77092	0	193
GSE2770_UNTREATED_VS_TGFB_AND_IL4_TREATED_ACT_CD4_TCELL_2H_DN	0.00110742	0.0142837	0.46581	1.77086	0	188
GO_POSITIVE_REGULATION_OF_I_KAPPAB_KINASE_NF_KAPPAB_SIGNALING	0.00111982	0.0142837	0.469022	1.77076	0	172
PID_P38_MK2_PATHWAY	0.00153374	0.0160033	0.659132	1.77075	0	20
GO_POSITIVE_REGULATION_OF_DEFENSE_RESPONSE	0.00102881	0.0142837	0.443884	1.77073	0	333
GSE12003_MIR223_KO_VS_WT_BM_PROGENITOR_4D_CULTURE_UP	0.00110742	0.0142837	0.465466	1.77069	0	192
GO_POSITIVE_REGULATION_OF_CELL_KILLING	0.00692521	0.0489814	0.583419	1.77028	4	38
GSE2405_0H_VS_1.5H_A_PHAGOCYTOPHILUM_STIM_NEUTROPHIL_DN	0.00109769	0.0142837	0.462936	1.77012	0	197
GSE39556_CD8A_DC_VS_NK_CELL_DN	0.00110865	0.0142837	0.465419	1.77004	0	191
GO_MATURE_B_CELL_DIFFERENTIATION	0.0064	0.0466902	0.695485	1.76977	3	16
GSE1460_DP_VS_CD4_THYMOCYTE_DN	0.00111111	0.0142837	0.466666	1.76939	0	184
GO_REGULATION_OF_CAMP_MEDIATED_SIGNALING	0.00153374	0.0160033	0.658619	1.76937	0	20
REACTOME_SIGNALING_BY_ILS	0.00119474	0.0143674	0.496814	1.76899	0	103
GO_MEMBRANE_MICRODOMAIN	0.00105597	0.0142837	0.449941	1.76855	0	270
GO_REGULATION_OF_I_KAPPAB_KINASE_NF_KAPPAB_SIGNALING	0.00107527	0.0142837	0.457129	1.76836	0	224
GSE2770_TGFB_AND_IL4_VS_IL12_TREATED_ACT_CD4_TCELL_48H_DN	0.00110742	0.0142837	0.46515	1.76835	0	188
GO_NUCLEUS_ORGANIZATION	0.00115741	0.0142837	0.483149	1.76817	0	127
GSE14308_TH17_VS_INDUCED_TREG_UP	0.00110619	0.0142837	0.464482	1.76804	0	190
FOURNIER_ACINAR_DEVELOPMENT_EARLY_DN	0.00343053	0.0293946	0.871693	1.76797	1	6
FINETTI_BREAST_CANCER_KINOME_GREEN	0.0064	0.0466902	0.694709	1.76779	3	16
GO_POSITIVE_REGULATION_OF_ORGANELLE_ASSEMBLY	0.00269179	0.0247756	0.560449	1.76742	1	46
GSE29618_BCELL_VS_PDC_UP	0.00111857	0.0142837	0.467636	1.7674	0	179
GSE8384_CTRL_VS_B_ABORTUS_4H_MAC_CELL_LINE_DN	0.00110742	0.0142837	0.464514	1.76707	0	192
GO_NEGATIVE_REGULATION_OF_CHROMOSOME_ORGANIZATION	0.00121655	0.0144055	0.501963	1.76654	0	93
GSE22886_IGM_MEMORY_BCELL_VS_BM_PLASMA_CELL_UP	0.00110865	0.0142837	0.465579	1.76652	0	186
GO_DEATH_RECEPTOR_BINDING	0.00477707	0.0374996	0.691242	1.76624	2	17
GSE2770_TGFB_AND_IL4_ACT_VS_ACT_CD4_TCELL_6H_UP	0.00112486	0.0142837	0.467831	1.76526	0	173
GO_CUL4_RING_E3_UBIQUITIN_LIGASE_COMPLEX	0.00147929	0.015743	0.624991	1.76502	0	25
GSE25087_TREG_VS_TCONV_FETUS_UP	0.00111483	0.0142837	0.466491	1.76488	0	182
GSE18203_CTRL_VS_INTRATUMORAL_CPG_INJ_MC38_TUMOR_UP	0.00111359	0.0142837	0.466189	1.76484	0	181
GSE3982_BASOPHIL_VS_CENT_MEMORY_CD4_TCELL_DN	0.00111235	0.0142837	0.466134	1.76479	0	183
GSE37301_HEMATOPOIETIC_STEM_CELL_VS_GRAN_MONO_PROGENITOR_UP	0.00113507	0.0142837	0.47534	1.76429	0	144
GSE4984_GALECTIN1_VS_VEHICLE_CTRL_TREATED_DC_UP	0.00112108	0.0142837	0.466993	1.76403	0	175
GSE3039_ALPHABETA_CD8_TCELL_VS_B2_BCELL_UP	0.00110742	0.0142837	0.463355	1.76358	0	189
GSE11961_FOLLICULAR_BCELL_VS_PLASMA_CELL_DAY7_DN	0.00110619	0.0142837	0.464058	1.76333	0	187
GSE14415_INDUCED_TREG_VS_TCONV_DN	0.00113507	0.0142837	0.473426	1.76318	0	151
GO_SYNCYTIUM_FORMATION	0.005997	0.0442953	0.641614	1.76272	3	22
GSE37301_HEMATOPOIETIC_STEM_CELL_VS_RAG2_KO_NK_CELL_UP	0.00111857	0.0142837	0.468182	1.76261	0	165
GSE13493_DP_VS_CD4INTCD8POS_THYMOCYTE_UP	0.00111359	0.0142837	0.465531	1.76234	0	181
GSE29617_CTRL_VS_DAY3_TIV_FLU_VACCINE_PBMC_2008_UP	0.00110988	0.0142837	0.466651	1.76194	0	168
KIM_GERMINAL_CENTER_T_HELPER_UP	0.00127065	0.0147591	0.530725	1.76193	0	62
GO_CYTOKINESIS	0.00123457	0.0145084	0.506948	1.76086	0	84
GO_ACTIVATION_OF_INNATE_IMMUNE_RESPONSE	0.00110865	0.0142837	0.463	1.76084	0	191
GSE7460_CD8_TCELL_VS_TREG_ACT_UP	0.00110865	0.0142837	0.464057	1.76075	0	186
RUTELLA_RESPONSE_TO_HGF_VS_CSF2RB_AND_IL4_DN	0.00106724	0.0142837	0.452354	1.76072	0	233
GSE42021_CD24HI_VS_CD24INT_TREG_THYMUS_DN	0.00110375	0.0142837	0.461518	1.76043	0	195
BIOCARTA_TPO_PATHWAY	0.00298063	0.02703	0.629174	1.75972	1	24
GO_PHOSPHATASE_BINDING	0.00112867	0.0142837	0.469489	1.75939	0	158
GSE41867_NAIVE_VS_DAY15_LCMV_EFFECTOR_CD8_TCELL_DN	0.00110619	0.0142837	0.462036	1.75873	0	190
GSE3982_DC_VS_EFF_MEMORY_CD4_TCELL_DN	0.00111982	0.0142837	0.465339	1.75865	0	176
GSE7219_UNSTIM_VS_LPS_AND_ANTI_CD40_STIM_DC_DN	0.00111982	0.0142837	0.465807	1.75862	0	172
REACTOME_GAB1_SIGNALOSOME	0.00417246	0.0345675	0.58443	1.7581	2	36
AMIT_EGF_RESPONSE_480_HELA	0.00112867	0.0142837	0.469102	1.75794	0	158
REACTOME_SIGNALING_BY_SCF_KIT	0.00247219	0.0234334	0.512697	1.75747	1	75
GSE3994_WT_VS_PAC1_KO_ACTIVATED_MAST_CELL_DN	0.00110742	0.0142837	0.461974	1.75741	0	192
GSE14308_TH2_VS_NAIVE_CD4_TCELL_DN	0.00111483	0.0142837	0.464508	1.75738	0	182
GSE10239_NAIVE_VS_KLRG1HIGH_EFF_CD8_TCELL_UP	0.00110619	0.0142837	0.461514	1.75674	0	190
GSE6269_HEALTHY_VS_E_COLI_INF_PBMC_UP	0.00111857	0.0142837	0.466587	1.75636	0	164
GSE41867_DAY8_VS_DAY15_LCMV_CLONE13_EFFECTOR_CD8_TCELL_UP	0.00110619	0.0142837	0.461396	1.75629	0	190
GSE42021_TREG_PLN_VS_CD24INT_TREG_THYMUS_DN	0.00110254	0.0142837	0.460736	1.75624	0	194
GO_NEGATIVE_REGULATION_OF_CYTOKINE_PRODUCTION_INVOLVED_IN_IMMUNE_RESPONSE	0.005997	0.0442953	0.639166	1.75599	3	22
SHEN_SMARCA2_TARGETS_UP	0.00101729	0.0142837	0.434613	1.75553	0	417
GSE22103_UNSTIM_VS_LPS_STIM_NEUTROPHIL_UP	0.00110742	0.0142837	0.4609	1.75423	0	189
GSE40274_CTRL_VS_SATB1_TRANSDUCED_ACTIVATED_CD4_TCELL_UP	0.00112108	0.0142837	0.46667	1.75423	0	163
DAZARD_UV_RESPONSE_CLUSTER_G6	0.00113895	0.0142837	0.472167	1.7542	0	147
GSE1432_1H_VS_6H_IFNG_MICROGLIA_DN	0.00110375	0.0142837	0.459846	1.75406	0	195
GSE3982_EFF_MEMORY_CD4_TCELL_VS_NKCELL_UP	0.00111732	0.0142837	0.463622	1.75344	0	177
GO_POSITIVE_REGULATION_OF_B_CELL_MEDIATED_IMMUNITY	0.00594354	0.0440427	0.619688	1.75332	3	26
GO_POSITIVE_REGULATION_OF_IMMUNOGLOBULIN_MEDIATED_IMMUNE_RESPONSE	0.00594354	0.0440427	0.619688	1.75332	3	26
GSE33162_HDAC3_KO_VS_HDAC3_KO_MACROPHAGE_DN	0.00110865	0.0142837	0.461	1.75331	0	193
GO_REGULATION_OF_DEFENSE_RESPONSE_TO_VIRUS_BY_VIRUS	0.0058651	0.0435219	0.605919	1.75291	3	29
GSE25087_FETAL_VS_ADULT_TREG_DN	0.00111857	0.0142837	0.465659	1.75286	0	164
GO_FC_RECEPTOR_SIGNALING_PATHWAY	0.00111483	0.0142837	0.463313	1.75285	0	182
GO_FC_EPSILON_RECEPTOR_SIGNALING_PATHWAY	0.0011655	0.0142837	0.481656	1.75239	0	123
GO_T_HELPER_1_TYPE_IMMUNE_RESPONSE	0.00620155	0.0454913	0.659293	1.75199	3	19
GSE27786_LIN_NEG_VS_NEUTROPHIL_DN	0.00111111	0.0142837	0.462069	1.75196	0	184
GSE7548_NAIVE_VS_DAY7_PCC_IMMUNIZATION_CD4_TCELL_DN	0.00110375	0.0142837	0.459281	1.7519	0	195
GSE15735_CTRL_VS_HDAC_INHIBITOR_TREATED_CD4_TCELL_12H_DN	0.00110742	0.0142837	0.460485	1.75175	0	192
GSE26928_NAIVE_VS_CXCR5_POS_CD4_TCELL_DN	0.00111982	0.0142837	0.463978	1.75172	0	172
GO_LYMPHOCYTE_ACTIVATION_INVOLVED_IN_IMMUNE_RESPONSE	0.00249066	0.0234641	0.505915	1.75171	1	81
GSE557_WT_VS_CIITA_KO_DC_DN	0.00110742	0.0142837	0.460142	1.75135	0	189
GSE20366_TREG_VS_NAIVE_CD4_TCELL_DN	0.00110619	0.0142837	0.4611	1.75125	0	185
FERRANDO_T_ALL_WITH_MLL_ENL_FUSION_UP	0.00123457	0.0145084	0.503119	1.75098	0	85
PID_ILK_PATHWAY	0.0026738	0.024738	0.555676	1.75054	1	45
GSE7852_TREG_VS_TCONV_UP	0.00110742	0.0142837	0.460164	1.75053	0	192
GO_REGULATION_OF_TUMOR_NECROSIS_FACTOR_MEDIATED_SIGNALING_PATHWAY	0.00269179	0.0247756	0.555022	1.75031	1	46
GSE34156_NOD2_LIGAND_VS_TLR1_TLR2_LIGAND_6H_TREATED_MONOCYTE_UP	0.00110742	0.0142837	0.460345	1.75008	0	188
PURBEY_TARGETS_OF_CTBP1_NOT_SATB1_DN	0.00101729	0.0142837	0.433286	1.74781	0	398
KEGG_MAPK_SIGNALING_PATHWAY	0.0010582	0.0142837	0.447873	1.74778	0	241
TONKS_TARGETS_OF_RUNX1_RUNX1T1_FUSION_HSC_DN	0.00112108	0.0142837	0.462622	1.74752	0	175
BIOCARTA_INTEGRIN_PATHWAY	0.00417246	0.0345675	0.580864	1.74737	2	36
PARK_TRETINOIN_RESPONSE_AND_PML_RARA_FUSION	0.00437956	0.0355255	0.600234	1.74734	2	30
ZHANG_ANTIVIRAL_RESPONSE_TO_RIBAVIRIN_DN	0.00399467	0.0334519	0.548616	1.74644	2	48
GSE40184_HEALTHY_VS_HCV_INFECTED_DONOR_PBMC_DN	0.00110619	0.0142837	0.458551	1.74547	0	190
GO_REGULATION_OF_RNA_SPLICING	0.00121359	0.0144055	0.49769	1.74542	0	90
GO_REGULATION_OF_IMMUNE_SYSTEM_PROCESS	0.000999001	0.0142837	0.420371	1.74538	0	1253
GSE23321_CD8_STEM_CELL_MEMORY_VS_EFFECTOR_MEMORY_CD8_TCELL_DN	0.00110619	0.0142837	0.458439	1.74504	0	190
REACTOME_SIGNALING_BY_EGFR_IN_CANCER	0.00119474	0.0143674	0.490064	1.74495	0	103
GSE34006_A2AR_KO_VS_A2AR_AGONIST_TREATED_TREG_DN	0.00110619	0.0142837	0.458369	1.74477	0	190
GO_EARLY_ENDOSOME_MEMBRANE	0.00119048	0.0143674	0.489552	1.74468	0	104
PID_HDAC_CLASSIII_PATHWAY	0.00596125	0.0441535	0.623659	1.74429	3	24
GSE38681_WT_VS_LYL1_KO_LYMPHOID_PRIMED_MULTIPOTENT_PROGENITOR_DN	0.00110865	0.0142837	0.458528	1.74391	0	193
GSE5589_LPS_AND_IL10_VS_LPS_AND_IL6_STIM_IL6_KO_MACROPHAGE_45MIN_UP	0.00110742	0.0142837	0.458066	1.74345	0	189
GSE27241_WT_CTRL_VS_DIGOXIN_TREATED_RORGT_KO_CD4_TCELL_IN_TH17_POLARIZING_CONDITIONS_UP	0.00110988	0.0142837	0.461584	1.74277	0	167
GSE23502_BM_VS_COLON_TUMOR_HDC_KO_MYELOID_DERIVED_SUPPRESSOR_CELL_DN	0.00110865	0.0142837	0.458222	1.74274	0	193
GO_NEGATIVE_REGULATION_OF_STRESS_FIBER_ASSEMBLY	0.00634921	0.0464043	0.691002	1.74226	3	15
GSE12845_NAIVE_VS_PRE_GC_TONSIL_BCELL_UP	0.00110865	0.0142837	0.459164	1.74218	0	186
ZHAN_MULTIPLE_MYELOMA_PR_DN	0.00270636	0.0248668	0.555054	1.74178	1	44
GO_LATE_ENDOSOME_MEMBRANE	0.00121507	0.0144055	0.495696	1.74159	0	91
GO_ENDOTHELIAL_CELL_DEVELOPMENT	0.00410959	0.034135	0.559288	1.74149	2	43
GSE46606_IRF4_KO_VS_WT_CD40L_IL2_IL5_3DAY_STIMULATED_BCELL_DN	0.00111982	0.0142837	0.461133	1.74098	0	172
GO_CHEMOKINE_BINDING	0.00477707	0.0374996	0.681293	1.74082	2	17
GSE27786_LSK_VS_CD8_TCELL_DN	0.00110742	0.0142837	0.457804	1.74042	0	188
GO_MULTIVESICULAR_BODY_ORGANIZATION	0.00437956	0.0355255	0.597693	1.73995	2	30
GO_REGULATION_OF_CHROMATIN_ORGANIZATION	0.00115473	0.0142837	0.472666	1.7393	0	138
GSE17186_NAIVE_VS_CD21LOW_TRANSITIONAL_BCELL_DN	0.00110865	0.0142837	0.457258	1.739	0	191
GSE14699_NAIVE_VS_DELETIONAL_TOLERANCE_CD8_TCELL_UP	0.00115075	0.0142837	0.471386	1.73851	0	139
GSE27786_CD4_VS_CD8_TCELL_UP	0.00110619	0.0142837	0.456698	1.73841	0	190
GSE3982_CTRL_VS_LPS_4H_MAC_DN	0.00110742	0.0142837	0.456724	1.73834	0	189
GO_REGULATION_OF_HEMOPOIESIS	0.00105597	0.0142837	0.440388	1.73806	0	291
GSE21033_1H_VS_12H_POLYIC_STIM_DC_UP	0.00110988	0.0142837	0.460247	1.73772	0	167
MARSON_BOUND_BY_FOXP3_UNSTIMULATED	0.000999001	0.0142837	0.418633	1.73714	0	1164
GO_NEGATIVE_REGULATION_OF_INTERLEUKIN_12_PRODUCTION	0.00634921	0.0464043	0.688928	1.73703	3	15
GSE12392_WT_VS_IFNAR_KO_CD8A_NEG_SPLEEN_DC_UP	0.00110742	0.0142837	0.456813	1.73665	0	188
GO_LIPID_PHOSPHORYLATION	0.002457	0.0234334	0.497419	1.73642	1	88
GO_REGULATION_OF_VIRAL_TRANSCRIPTION	0.00259403	0.0241959	0.530908	1.7357	1	57
GSE17721_PAM3CSK4_VS_CPG_8H_BMDC_DN	0.00110865	0.0142837	0.457443	1.73565	0	186
GSE1460_INTRATHYMIC_T_PROGENITOR_VS_DP_THYMOCYTE_DN	0.00111483	0.0142837	0.458699	1.7354	0	182
GINESTIER_BREAST_CANCER_ZNF217_AMPLIFIED_DN	0.00105152	0.0142837	0.438806	1.73525	0	300
BIOCARTA_PITX2_PATHWAY	0.00634921	0.0464043	0.688209	1.73522	3	15
GSE39556_UNTREATED_VS_3H_POLYIC_INJ_MOUSE_CD8A_DC_UP	0.00110254	0.0142837	0.455201	1.73515	0	194
GSE37301_LYMPHOID_PRIMED_MPP_VS_CD4_TCELL_DN	0.00110742	0.0142837	0.45575	1.73463	0	189
GSE3720_LPS_VS_PMA_STIM_VD2_GAMMADELTA_TCELL_UP	0.00115741	0.0142837	0.475034	1.73457	0	125
GSE7852_TREG_VS_TCONV_THYMUS_UP	0.00110865	0.0142837	0.455993	1.73419	0	191
GSE26156_DOUBLE_POSITIVE_VS_CD4_SINGLE_POSITIVE_THYMOCYTE_UP	0.00110619	0.0142837	0.456355	1.73406	0	187
PASQUALUCCI_LYMPHOMA_BY_GC_STAGE_DN	0.00112486	0.0142837	0.462955	1.73402	0	157
GO_PHOSPHATASE_COMPLEX	0.00410959	0.034135	0.55678	1.73368	2	43
GSE15930_STIM_VS_STIM_AND_TRICHOSTATINA_48H_CD8_T_CELL_UP	0.00110865	0.0142837	0.455805	1.73348	0	191
PID_RHOA_PATHWAY	0.0026738	0.024738	0.550149	1.73313	1	45
GSE37301_PRO_BCELL_VS_CD4_TCELL_DN	0.00113507	0.0142837	0.465529	1.73297	0	149
GO_UBIQUITIN_LIKE_PROTEIN_BINDING	0.00116686	0.0142837	0.478845	1.73295	0	116
GSE22601_DOUBLE_NEGATIVE_VS_CD4_SINGLE_POSITIVE_THYMOCYTE_UP	0.00110254	0.0142837	0.454597	1.73284	0	194
GSE17580_TREG_VS_TEFF_S_MANSONI_INF_DN	0.00110619	0.0142837	0.455195	1.73269	0	190
REACTOME_MYD88_MAL_CASCADE_INITIATED_ON_PLASMA_MEMBRANE	0.00246914	0.0234334	0.500398	1.73203	1	80
MORI_LARGE_PRE_BII_LYMPHOCYTE_DN	0.00259067	0.0241786	0.530957	1.73196	1	56
GSE3039_ALPHAALPHA_VS_ALPHABETA_CD8_TCELL_DN	0.00110619	0.0142837	0.455932	1.73162	0	185
GSE40274_FOXP3_VS_FOXP3_AND_IRF4_TRANSDUCED_ACTIVATED_CD4_TCELL_DN	0.00110742	0.0142837	0.454748	1.73082	0	189
GO_NUCLEAR_ENVELOPE_ORGANIZATION	0.00247831	0.0234334	0.503747	1.72989	1	76
GSE3982_NEUTROPHIL_VS_BCELL_UP	0.00111857	0.0142837	0.457482	1.72903	0	179
KEGG_PANCREATIC_CANCER	0.00251889	0.0236466	0.510279	1.72885	1	70
REACTOME_PI_METABOLISM	0.00268456	0.0247708	0.546125	1.72884	1	47
GO_REGULATION_OF_ALPHA_BETA_T_CELL_ACTIVATION	0.00250941	0.0235852	0.512436	1.72879	1	68
GSE22045_TREG_VS_TCONV_UP	0.00112486	0.0142837	0.461503	1.72858	0	157
GSE20500_RETINOIC_ACID_VS_RARA_ANTAGONIST_TREATED_CD4_TCELL_UP	0.00112108	0.0142837	0.45784	1.72796	0	174
GO_RESPONSE_TO_MURAMYL_DIPEPTIDE	0.00634921	0.0464043	0.685328	1.72795	3	15
GSE46242_TH1_VS_ANERGIC_TH1_CD4_TCELL_WITH_EGR2_DELETED_DN	0.00111982	0.0142837	0.457673	1.72791	0	172
JOHNSTONE_PARVB_TARGETS_3_UP	0.00101626	0.0142837	0.427847	1.72781	0	409
GSE2770_TGFB_AND_IL4_ACT_VS_ACT_CD4_TCELL_2H_DN	0.00110742	0.0142837	0.453907	1.72762	0	189
GSE37301_PRO_BCELL_VS_RAG2_KO_NK_CELL_DN	0.00112108	0.0142837	0.457339	1.72756	0	175
GO_ENDOSOMAL_PART	0.00102249	0.0142837	0.428947	1.72752	0	395
BASSO_CD40_SIGNALING_UP	0.00120482	0.0144055	0.488021	1.72748	0	100
GSE21063_CTRL_VS_ANTI_IGM_STIM_BCELL_NFATC1_KO_16H_UP	0.00111982	0.0142837	0.457091	1.72712	0	180
GSE46606_IRF4MID_VS_WT_CD40L_IL2_IL5_DAY1_STIMULATED_BCELL_DN	0.00111857	0.0142837	0.456841	1.72661	0	179
GSE5142_CTRL_VS_HTERT_TRANSDUCED_CD8_TCELL_EARLY_PASSAGE_CLONE_UP	0.00110865	0.0142837	0.453764	1.72579	0	193
GSE22886_NAIVE_CD8_TCELL_VS_NKCELL_DN	0.00110619	0.0142837	0.454154	1.7257	0	187
GSE411_UNSTIM_VS_100MIN_IL6_STIM_SOCS3_KO_MACROPHAGE_DN	0.00110254	0.0142837	0.452636	1.72537	0	194
GSE39820_CTRL_VS_IL1B_IL6_IL23A_CD4_TCELL_UP	0.00110254	0.0142837	0.452613	1.72528	0	194
GSE39820_CTRL_VS_TGFBETA1_IL6_CD4_TCELL_DN	0.00110742	0.0142837	0.453433	1.72492	0	192
GSE7460_FOXP3_MUT_VS_HET_ACT_TCONV_UP	0.00111857	0.0142837	0.456325	1.72465	0	179
REACTOME_ACTIVATED_TAK1_MEDIATES_P38_MAPK_ACTIVATION	0.00477707	0.0374996	0.674792	1.72421	2	17
GO_PHOSPHATIDYLINOSITOL_3_KINASE_ACTIVITY	0.0025413	0.0237871	0.519341	1.72414	1	62
GSE36888_STAT5_AB_KNOCKIN_VS_WT_TCELL_IL2_TREATED_17H_UP	0.00110619	0.0142837	0.452913	1.72401	0	190
GSE22886_NAIVE_CD4_TCELL_VS_NEUTROPHIL_UP	0.00110742	0.0142837	0.45319	1.724	0	192
GSE8678_IL7R_LOW_VS_HIGH_EFF_CD8_TCELL_UP	0.00110619	0.0142837	0.452865	1.72382	0	190
GSE46468_LUNG_INNATE_LYMPHOID_CELL_VS_SPLEEN_CD4_TCELL_UP	0.00111982	0.0142837	0.456125	1.72347	0	180
GSE5679_CTRL_VS_RARA_AGONIST_AM580_TREATED_DC_DN	0.00110865	0.0142837	0.454145	1.72314	0	186
GSE3982_MAC_VS_BASOPHIL_DN	0.00111483	0.0142837	0.455394	1.7229	0	182
GO_ENDOTHELIUM_DEVELOPMENT	0.00249066	0.0234641	0.497575	1.72283	1	81
REACTOME_NGF_SIGNALLING_VIA_TRKA_FROM_THE_PLASMA_MEMBRANE	0.00115075	0.0142837	0.468508	1.72278	0	131
GSE3982_BASOPHIL_VS_TH1_UP	0.00111982	0.0142837	0.455787	1.72219	0	180
RODWELL_AGING_KIDNEY_UP	0.00101833	0.0142837	0.426723	1.72202	0	441
GSE2770_IL12_VS_TGFB_AND_IL12_TREATED_ACT_CD4_TCELL_6H_DN	0.00110619	0.0142837	0.453092	1.72166	0	187
GSE22140_HEALTHY_VS_ARTHRITIC_GERMFREE_MOUSE_CD4_TCELL_UP	0.0010929	0.0142837	0.449499	1.72155	0	198
GSE45365_NK_CELL_VS_BCELL_MCMV_INFECTION_DN	0.00110865	0.0142837	0.452637	1.72143	0	191
GSE24574_BCL6_HIGH_VS_LOW_TFH_CD4_TCELL_UP	0.00110619	0.0142837	0.45218	1.72122	0	190
GSE19198_1H_VS_24H_IL21_TREATED_TCELL_UP	0.00110619	0.0142837	0.452883	1.72087	0	187
GOLDRATH_NAIVE_VS_EFF_CD8_TCELL_DN	0.00110254	0.0142837	0.451449	1.72084	0	194
GSE40277_GATA1_AND_SATB1_TRANSDUCED_VS_CTRL_CD4_TCELL_UP	0.00110865	0.0142837	0.452459	1.72075	0	191
GO_NEGATIVE_REGULATION_OF_OSSIFICATION	0.00381194	0.0320789	0.517166	1.72074	2	63
IKEDA_MIR133_TARGETS_UP	0.00684932	0.0485519	0.552603	1.72067	4	43
GSE6259_FLT3L_INDUCED_DEC205_POS_DC_VS_CD8_TCELL_DN	0.00112233	0.0142837	0.458029	1.72031	0	162
GSE10325_BCELL_VS_MYELOID_UP	0.00111607	0.0142837	0.454725	1.72026	0	178
GO_MYELINATION_IN_PERIPHERAL_NERVOUS_SYSTEM	0.00613497	0.0450649	0.640297	1.72015	3	20
GO_PERIPHERAL_NERVOUS_SYSTEM_AXON_ENSHEATHMENT	0.00613497	0.0450649	0.640297	1.72015	3	20
GSE21670_TGFB_VS_TGFB_AND_IL6_TREATED_CD4_TCELL_DN	0.00110742	0.0142837	0.452438	1.72002	0	188
GSE27786_CD8_TCELL_VS_NKTCELL_DN	0.00110742	0.0142837	0.451876	1.71989	0	189
GSE6259_CD4_TCELL_VS_CD8_TCELL_DN	0.00112108	0.0142837	0.457819	1.71961	0	161
GO_SH3_DOMAIN_BINDING	0.00118064	0.0142837	0.478402	1.7194	0	112
GAVIN_FOXP3_TARGETS_CLUSTER_P7	0.00246305	0.0234334	0.493217	1.71932	1	86
JUBAN_TARGETS_OF_SPI1_AND_FLI1_UP	0.00117786	0.0142837	0.479978	1.71909	0	109
GSE23505_UNTREATED_VS_4DAY_IL6_IL1_IL23_TREATED_CD4_TCELL_DN	0.00110375	0.0142837	0.450542	1.71857	0	195
DAZARD_RESPONSE_TO_UV_NHEK_DN	0.00104822	0.0142837	0.433984	1.71836	0	307
GSE36888_STAT5_AB_KNOCKIN_VS_WT_TCELL_IL2_TREATED_6H_UP	0.00111235	0.0142837	0.45379	1.71806	0	183
GO_PHOSPHATASE_REGULATOR_ACTIVITY	0.00248447	0.0234334	0.49732	1.71781	1	79
GSE41867_NAIVE_VS_DAY8_LCMV_ARMSTRONG_EFFECTOR_CD8_TCELL_DN	0.00111111	0.0142837	0.452771	1.71671	0	184
GO_NEGATIVE_REGULATION_OF_ESTABLISHMENT_OF_PROTEIN_LOCALIZATION	0.00110254	0.0142837	0.450207	1.71611	0	194
GSE7831_UNSTIM_VS_CPG_STIM_PDC_4H_UP	0.00109769	0.0142837	0.448538	1.71468	0	196
GSE7852_LN_VS_FAT_TREG_DN	0.00110865	0.0142837	0.450789	1.71448	0	193
GO_PEPTIDYL_TYROSINE_DEPHOSPHORYLATION	0.00240964	0.0231366	0.484702	1.71443	1	96
GSE33425_CD161_INT_VS_NEG_CD8_TCELL_UP	0.00110254	0.0142837	0.44975	1.71437	0	194
GSE26928_NAIVE_VS_CENT_MEMORY_CD4_TCELL_DN	0.00111982	0.0142837	0.454283	1.7141	0	171
JOHNSTONE_PARVB_TARGETS_2_UP	0.00114811	0.0142837	0.465354	1.7139	0	133
GSE40274_CTRL_VS_FOXP3_AND_EOS_TRANSDUCED_ACTIVATED_CD4_TCELL_UP	0.00112233	0.0142837	0.457204	1.71356	0	156
GSE360_L_DONOVANI_VS_M_TUBERCULOSIS_MAC_DN	0.00111111	0.0142837	0.451893	1.71338	0	184
GSE15330_WT_VS_IKAROS_KO_LYMPHOID_MULTIPOTENT_PROGENITOR_UP	0.00110742	0.0142837	0.450685	1.71336	0	188
LINDSTEDT_DENDRITIC_CELL_MATURATION_B	0.00397878	0.0333775	0.534826	1.71291	2	49
GSE20715_0H_VS_48H_OZONE_LUNG_UP	0.00110742	0.0142837	0.450241	1.71278	0	192
GSE11961_MEMORY_BCELL_DAY7_VS_GERMINAL_CENTER_BCELL_DAY7_UP	0.00110619	0.0142837	0.450641	1.71235	0	187
GSE37301_LYMPHOID_PRIMED_MPP_VS_GRAN_MONO_PROGENITOR_DN	0.00110619	0.0142837	0.45064	1.71152	0	185
GSE16385_ROSIGLITAZONE_VS_UNTREATED_IFNG_TNF_STIM_MACROPHAGE_DN	0.00110619	0.0142837	0.45056	1.71122	0	185
PID_FAK_PATHWAY	0.00390117	0.032778	0.522757	1.711	2	58
GSE13547_WT_VS_ZFX_KO_BCELL_UP	0.00112233	0.0142837	0.456504	1.71094	0	156
GSE40274_FOXP3_VS_FOXP3_AND_SATB1_TRANSDUCED_ACTIVATED_CD4_TCELL_DN	0.00111483	0.0142837	0.454121	1.71082	0	166
GSE32423_MEMORY_VS_NAIVE_CD8_TCELL_UP	0.00110619	0.0142837	0.4504	1.71061	0	185
PID_BCR_5PATHWAY	0.00636943	0.0465308	0.512914	1.71044	4	65
GSE21670_STAT3_KO_VS_WT_CD4_TCELL_DN	0.00110742	0.0142837	0.44987	1.71025	0	188
GO_INTERACTION_WITH_HOST	0.0011655	0.0142837	0.470076	1.71025	0	123
GSE3982_EOSINOPHIL_VS_MAST_CELL_UP	0.00111111	0.0142837	0.450895	1.7096	0	184
GO_NEGATIVE_REGULATION_OF_IMMUNE_EFFECTOR_PROCESS	0.00120627	0.0144055	0.483663	1.70956	0	97
GO_CYTOPLASMIC_SIDE_OF_MEMBRANE	0.00112108	0.0142837	0.455122	1.70948	0	161
GSE19888_ADENOSINE_A3R_INH_PRETREAT_AND_ACT_BY_A3R_VS_A3R_INH_AND_TCELL_MEMBRANES_ACT_MAST_CELL_UP	0.00112486	0.0142837	0.453029	1.70941	0	173
GO_PATTERN_RECOGNITION_RECEPTOR_SIGNALING_PATHWAY	0.00119474	0.0143674	0.480021	1.70919	0	103
BOSCO_TH1_CYTOTOXIC_MODULE	0.00119048	0.0143674	0.479405	1.70919	0	105
GSE7460_CTRL_VS_TGFB_TREATED_ACT_FOXP3_MUT_TCONV_DN	0.00111857	0.0142837	0.45185	1.70774	0	179
KASLER_HDAC7_TARGETS_1_UP	0.00110619	0.0142837	0.448635	1.70772	0	190
GSE45365_NK_CELL_VS_CD11B_DC_MCMV_INFECTION_DN	0.00110742	0.0142837	0.449062	1.70718	0	188
GO_POSITIVE_REGULATION_OF_TRANSCRIPTION_FACTOR_IMPORT_INTO_NUCLEUS	0.00397878	0.0333775	0.532918	1.7068	2	49
GSE17301_IFNA2_VS_IFNA2_AND_ACD3_ACD28_STIM_CD8_TCELL_UP	0.00109769	0.0142837	0.446325	1.7066	0	197
GSE32901_NAIVE_VS_TH17_ENRICHED_CD4_TCELL_UP	0.0011534	0.0142837	0.463315	1.70654	0	137
REACTOME_NFKB_AND_MAP_KINASES_ACTIVATION_MEDIATED_BY_TLR4_SIGNALING_REPERTOIRE	0.00377834	0.0318295	0.503642	1.70636	2	70
GSE36078_WT_VS_IL1R_KO_LUNG_DC_AFTER_AD5_INF_UP	0.00110865	0.0142837	0.448651	1.70627	0	191
GSE13485_CTRL_VS_DAY21_YF17D_VACCINE_PBMC_UP	0.00111483	0.0142837	0.450979	1.70619	0	182
GSE6092_UNSTIM_VS_IFNG_STIM_AND_B_BURGDORFERI_INF_ENDOTHELIAL_CELL_UP	0.00111235	0.0142837	0.450443	1.70538	0	183
GO_PHOSPHOPROTEIN_PHOSPHATASE_ACTIVITY	0.00111982	0.0142837	0.451682	1.7053	0	172
GSE17301_ACD3_ACD28_VS_ACD3_ACD28_AND_IFNA2_STIM_CD8_TCELL_DN	0.00110254	0.0142837	0.447078	1.70418	0	194
POOLA_INVASIVE_BREAST_CANCER_UP	0.00105932	0.0142837	0.434398	1.70388	0	264
BASSO_B_LYMPHOCYTE_NETWORK	0.00115075	0.0142837	0.461964	1.70376	0	139
GSE5142_HTERT_TRANSDUCED_VS_CTRL_CD8_TCELL_LATE_PASSAGE_CLONE_DN	0.00110619	0.0142837	0.447411	1.70306	0	190
REACTOME_NRAGE_SIGNALS_DEATH_THROUGH_JNK	0.00684932	0.0485519	0.546787	1.70256	4	43
GSE9650_EXHAUSTED_VS_MEMORY_CD8_TCELL_DN	0.00110865	0.0142837	0.447626	1.70244	0	193
GSE411_WT_VS_SOCS3_KO_MACROPHAGE_DN	0.00110742	0.0142837	0.447485	1.70229	0	192
GSE40068_CXCR5POS_BCL6POS_TFH_VS_CXCR5NEG_BCL6NEG_CD4_TCELL_UP	0.00110742	0.0142837	0.447356	1.7018	0	192
REACTOME_TOLL_RECEPTOR_CASCADES	0.00118064	0.0142837	0.47344	1.70156	0	112
GSE22601_DOUBLE_NEGATIVE_VS_CD4_SINGLE_POSITIVE_THYMOCYTE_DN	0.00110865	0.0142837	0.447353	1.70141	0	193
GSE40274_FOXP3_VS_FOXP3_AND_LEF1_TRANSDUCED_ACTIVATED_CD4_TCELL_UP	0.00110742	0.0142837	0.447535	1.70138	0	188
RODRIGUES_DCC_TARGETS_DN	0.00116686	0.0142837	0.469103	1.7012	0	119
GSE34515_CD16_NEG_MONOCYTE_VS_DC_DN	0.00110865	0.0142837	0.447311	1.70117	0	191
GSE3982_MAC_VS_NEUTROPHIL_DN	0.00111982	0.0142837	0.450203	1.70109	0	180
GAVIN_FOXP3_TARGETS_CLUSTER_P3	0.00112994	0.0142837	0.455972	1.70099	0	152
GO_POST_GOLGI_VESICLE_MEDIATED_TRANSPORT	0.00247831	0.0234334	0.490603	1.70097	1	82
GSE32986_CURDLAN_LOWDOSE_VS_CURDLAN_HIGHDOSE_STIM_DC_DN	0.00110742	0.0142837	0.446695	1.70017	0	189
GO_LEUKOCYTE_MEDIATED_IMMUNITY	0.00113507	0.0142837	0.457969	1.69982	0	144
GSE38696_LIGHT_ZONE_VS_DARK_ZONE_BCELL_UP	0.00111982	0.0142837	0.45115	1.69978	0	170
GSE35825_UNTREATED_VS_IFNA_STIM_MACROPHAGE_DN	0.00112867	0.0142837	0.455036	1.69939	0	153
GSE34156_UNTREATED_VS_6H_NOD2_AND_TLR1_TLR2_LIGAND_TREATED_MONOCYTE_DN	0.00113895	0.0142837	0.457396	1.69932	0	147
SIG_BCR_SIGNALING_PATHWAY	0.00672948	0.0479359	0.53861	1.69855	4	46
GSE7460_FOXP3_MUT_VS_WT_ACT_WITH_TGFB_TCONV_UP	0.00110865	0.0142837	0.447457	1.69776	0	186
GO_REGULATION_OF_ORGANELLE_ASSEMBLY	0.00113895	0.0142837	0.457989	1.69744	0	143
GSE22601_IMMATURE_CD4_SINGLE_POSITIVE_VS_DOUBLE_POSITIVE_THYMOCYTE_DN	0.00110865	0.0142837	0.446317	1.69739	0	191
GO_MOVEMENT_IN_ENVIRONMENT_OF_OTHER_ORGANISM_INVOLVED_IN_SYMBIOTIC_INTERACTION	0.00248447	0.0234334	0.492413	1.69736	1	78
GO_ENTRY_INTO_CELL_OF_OTHER_ORGANISM_INVOLVED_IN_SYMBIOTIC_INTERACTION	0.00248447	0.0234334	0.492413	1.69736	1	78
GO_VIRAL_ENTRY_INTO_HOST_CELL	0.00248447	0.0234334	0.492413	1.69736	1	78
GO_ENTRY_INTO_OTHER_ORGANISM_INVOLVED_IN_SYMBIOTIC_INTERACTION	0.00248447	0.0234334	0.492413	1.69736	1	78
GO_MOVEMENT_IN_HOST_ENVIRONMENT	0.00248447	0.0234334	0.492413	1.69736	1	78
GO_ENTRY_INTO_HOST	0.00248447	0.0234334	0.492413	1.69736	1	78
GO_ENTRY_INTO_HOST_CELL	0.00248447	0.0234334	0.492413	1.69736	1	78
GO_REGULATION_OF_MYOBLAST_FUSION	0.00477707	0.0374996	0.663878	1.69632	2	17
GSE37416_0H_VS_6H_F_TULARENSIS_LVS_NEUTROPHIL_UP	0.00110742	0.0142837	0.445547	1.6958	0	189
GSE37416_CTRL_VS_24H_F_TULARENSIS_LVS_NEUTROPHIL_UP	0.00111607	0.0142837	0.448239	1.69572	0	178
GO_MYELOID_LEUKOCYTE_DIFFERENTIATION	0.00121951	0.0144055	0.482224	1.69462	0	92
GO_POSITIVE_REGULATION_OF_CYTOKINE_SECRETION	0.00246914	0.0234334	0.487845	1.69451	1	84
GSE3982_MAC_VS_TH1_DN	0.00110619	0.0142837	0.445901	1.69434	0	187
GSE37416_12H_VS_24H_F_TULARENSIS_LVS_NEUTROPHIL_UP	0.00111111	0.0142837	0.446781	1.694	0	184
PICCALUGA_ANGIOIMMUNOBLASTIC_LYMPHOMA_DN	0.00116279	0.0142837	0.463325	1.69363	0	128
GO_PROTEIN_TYROSINE_PHOSPHATASE_ACTIVITY	0.00119904	0.0143867	0.478236	1.69357	0	99
GSE11961_FOLLICULAR_BCELL_VS_GERMINAL_CENTER_BCELL_DAY40_DN	0.00111111	0.0142837	0.446598	1.6933	0	184
GSE40274_CTRL_VS_FOXP3_AND_PBX1_TRANSDUCED_ACTIVATED_CD4_TCELL_UP	0.00113636	0.0142837	0.454874	1.69313	0	150
GSE3039_CD4_TCELL_VS_NKT_CELL_UP	0.00110619	0.0142837	0.444736	1.69288	0	190
GO_KINASE_BINDING	0.00100806	0.0142837	0.41611	1.69278	0	576
REACTOME_TRAF6_MEDIATED_INDUCTION_OF_NFKB_AND_MAP_KINASES_UPON_TLR7_8_OR_9_ACTIVATION	0.00372208	0.0313887	0.494253	1.69238	2	74
GO_B_CELL_DIFFERENTIATION	0.00372208	0.0313887	0.494159	1.69206	2	74
GO_POSITIVE_REGULATION_OF_APOPTOTIC_SIGNALING_PATHWAY	0.00110988	0.0142837	0.448122	1.69198	0	168
GSE14769_UNSTIM_VS_240MIN_LPS_BMDM_DN	0.00110865	0.0142837	0.444847	1.69187	0	193
GO_CELLULAR_RESPONSE_TO_MECHANICAL_STIMULUS	0.00370828	0.0313053	0.493509	1.69169	2	75
GSE36527_CD69_NEG_VS_POS_TREG_CD62L_LOS_KLRG1_NEG_DN	0.00110742	0.0142837	0.444673	1.69159	0	192
GO_NEGATIVE_REGULATION_OF_CELL_CYCLE_G1_S_PHASE_TRANSITION	0.00240096	0.0230671	0.477616	1.69154	1	95
GSE24634_NAIVE_CD4_TCELL_VS_DAY10_IL4_CONV_TREG_DN	0.0010929	0.0142837	0.441655	1.69151	0	198
GSE34515_CD16_NEG_MONOCYTE_VS_DC_UP	0.00111483	0.0142837	0.447047	1.69132	0	182
GSE17186_NAIVE_VS_CD21HIGH_TRANSITIONAL_BCELL_CORD_BLOOD_DN	0.00110619	0.0142837	0.444906	1.69056	0	187
GSE20727_CTRL_VS_H2O2_TREATED_DC_UP	0.00110619	0.0142837	0.445065	1.69035	0	185
GSE3982_CENT_MEMORY_CD4_TCELL_VS_TH2_UP	0.00112108	0.0142837	0.447868	1.69033	0	174
GSE45365_NK_CELL_VS_CD8_TCELL_MCMV_INFECTION_DN	0.00110619	0.0142837	0.44506	1.69033	0	185
GSE7852_LN_VS_THYMUS_TCONV_UP	0.00110865	0.0142837	0.444333	1.68985	0	191
GSE28726_NAIVE_CD4_TCELL_VS_NAIVE_VA24NEG_NKTCELL_DN	0.00110619	0.0142837	0.444912	1.68977	0	185
GSE29164_DAY3_VS_DAY7_CD8_TCELL_TREATED_MELANOMA_UP	0.00110742	0.0142837	0.444421	1.68954	0	188
GSE1460_CD4_THYMOCYTE_VS_NAIVE_CD4_TCELL_ADULT_BLOOD_DN	0.00110619	0.0142837	0.443683	1.68887	0	190
GSE2770_UNTREATED_VS_IL12_TREATED_ACT_CD4_TCELL_48H_UP	0.00110865	0.0142837	0.443885	1.68822	0	193
GSE1740_UNSTIM_VS_IFNA_STIMULATED_MCSF_IFNG_DERIVED_MACROPHAGE_UP	0.00112994	0.0142837	0.452524	1.68812	0	152
GO_INTERFERON_GAMMA_MEDIATED_SIGNALING_PATHWAY	0.00507614	0.0391749	0.503642	1.68781	3	66
GSE17721_0.5H_VS_8H_LPS_BMDC_DN	0.00111235	0.0142837	0.44575	1.68761	0	183
RUTELLA_RESPONSE_TO_HGF_DN	0.00107411	0.0142837	0.43599	1.68744	0	227
GO_ADAPTIVE_IMMUNE_RESPONSE_BASED_ON_SOMATIC_RECOMBINATION_OF_IMMUNE_RECEPTORS_BUILT_FROM_IMMUNOGLOBULIN_SUPERFAMILY_DOMAINS	0.00116686	0.0142837	0.466255	1.68739	0	116
GO_MODIFICATION_OF_MORPHOLOGY_OR_PHYSIOLOGY_OF_OTHER_ORGANISM	0.00246914	0.0234334	0.485694	1.68704	1	84
GSE27786_LSK_VS_NKCELL_DN	0.00110619	0.0142837	0.443143	1.68682	0	190
REACTOME_P75_NTR_RECEPTOR_MEDIATED_SIGNALLING	0.00248447	0.0234334	0.488316	1.6867	1	79
GSE33292_DN3_THYMOCYTE_VS_TCF1_KO_TCELL_LYMPHOMA_UP	0.00110865	0.0142837	0.443411	1.68634	0	191
GO_REGULATION_OF_INTERFERON_GAMMA_PRODUCTION	0.002457	0.0234334	0.482845	1.68555	1	88
GSE17301_CTRL_VS_48H_IFNA2_STIM_CD8_TCELL_DN	0.00111483	0.0142837	0.44543	1.6852	0	182
GSE369_PRE_VS_POST_IL6_INJECTION_IFNG_KO_LIVER_UP	0.00110742	0.0142837	0.442744	1.68513	0	189
GO_NEGATIVE_REGULATION_OF_IMMUNE_SYSTEM_PROCESS	0.00102669	0.0142837	0.421263	1.6849	0	345
GSE29164_UNTREATED_VS_CD8_TCELL_AND_IL12_TREATED_MELANOMA_DAY7_UP	0.00110865	0.0142837	0.442966	1.68472	0	193
GSE10239_NAIVE_VS_KLRG1INT_EFF_CD8_TCELL_UP	0.00110865	0.0142837	0.442963	1.68464	0	191
GSE13484_3H_UNSTIM_VS_YF17D_VACCINE_STIM_PBMC_DN	0.00110742	0.0142837	0.442518	1.68427	0	189
STARK_PREFRONTAL_CORTEX_22Q11_DELETION_UP	0.00111235	0.0142837	0.444616	1.68332	0	183
GSE4142_GC_BCELL_VS_MEMORY_BCELL_UP	0.00111483	0.0142837	0.444878	1.68311	0	182
GSE26030_UNSTIM_VS_RESTIM_TH1_DAY15_POST_POLARIZATION_UP	0.00110375	0.0142837	0.441195	1.68291	0	195
PID_TXA2PATHWAY	0.00388601	0.032685	0.515781	1.68246	2	56
GO_IMMUNE_EFFECTOR_PROCESS	0.00101833	0.0142837	0.416623	1.68185	0	407
GSE44955_MCSF_VS_MCSF_AND_IL27_STIM_MACROPHAGE_DN	0.00111111	0.0142837	0.443347	1.68098	0	184
GSE2770_TGFB_AND_IL4_VS_TGFB_AND_IL12_TREATED_ACT_CD4_TCELL_6H_DN	0.00110865	0.0142837	0.44184	1.68036	0	191
GSE27786_CD4_TCELL_VS_NKCELL_UP	0.00111982	0.0142837	0.444668	1.68018	0	180
GSE22886_NAIVE_BCELL_VS_NEUTROPHIL_DN	0.00110742	0.0142837	0.441851	1.67977	0	188
GSE9006_TYPE_1_VS_TYPE_2_DIABETES_PBMC_AT_DX_UP	0.00110865	0.0142837	0.441551	1.67927	0	191
GSE43955_1H_VS_60H_ACT_CD4_TCELL_WITH_TGFB_IL6_UP	0.00110742	0.0142837	0.441369	1.67903	0	192
GSE20366_EX_VIVO_VS_HOMEOSTATIC_CONVERSION_NAIVE_CD4_TCELL_UP	0.00110742	0.0142837	0.441118	1.67894	0	189
GSE14308_TH2_VS_TH1_DN	0.00110619	0.0142837	0.441006	1.67868	0	190
GSE20366_TREG_VS_NAIVE_CD4_TCELL_HOMEOSTATIC_CONVERSION_DN	0.00110619	0.0142837	0.440904	1.67829	0	190
GSE22886_NAIVE_CD4_TCELL_VS_NKCELL_UP	0.00111982	0.0142837	0.444144	1.6782	0	180
GSE37301_MULTIPOTENT_PROGENITOR_VS_LYMPHOID_PRIMED_MPP_DN	0.00112108	0.0142837	0.444244	1.6781	0	175
GO_NEGATIVE_REGULATION_OF_PROTEIN_SECRETION	0.00241255	0.0231506	0.47475	1.67806	1	97
SAFFORD_T_LYMPHOCYTE_ANERGY	0.00246914	0.0234334	0.48305	1.67786	1	84
GO_POSITIVE_REGULATION_OF_B_CELL_ACTIVATION	0.00634518	0.0464043	0.500646	1.67777	4	66
GSE15330_WT_VS_IKAROS_KO_MEGAKARYOCYTE_ERYTHROID_PROGENITOR_DN	0.00111857	0.0142837	0.443772	1.67721	0	179
GSE39110_UNTREATED_VS_IL2_TREATED_CD8_TCELL_DAY6_POST_IMMUNIZATION_UP	0.00110254	0.0142837	0.439917	1.67688	0	194
GSE14386_UNTREATED_VS_IFNA_TREATED_ACT_PBMC_MS_PATIENT_DN	0.00114155	0.0142837	0.452732	1.67682	0	145
GO_REGULATION_OF_RAS_PROTEIN_SIGNAL_TRANSDUCTION	0.00112108	0.0142837	0.443647	1.67584	0	175
GSE29618_BCELL_VS_MDC_DN	0.00109769	0.0142837	0.438346	1.67571	0	196
GSE33162_UNTREATED_VS_4H_LPS_STIM_HDAC3_KO_MACROPHAGE_UP	0.00110375	0.0142837	0.439281	1.67561	0	195
GSE3720_UNSTIM_VS_LPS_STIM_VD2_GAMMADELTA_TCELL_UP	0.00112486	0.0142837	0.447361	1.67561	0	157
GSE13411_SWITCHED_MEMORY_BCELL_VS_PLASMA_CELL_UP	0.00110865	0.0142837	0.440579	1.67557	0	191
GSE19941_LPS_VS_LPS_AND_IL10_STIM_IL10_KO_NFKBP50_KO_MACROPHAGE_UP	0.00112108	0.0142837	0.443898	1.67535	0	174
GSE26030_UNSTIM_VS_RESTIM_TH1_DAY5_POST_POLARIZATION_DN	0.00110742	0.0142837	0.440206	1.6746	0	192
GSE7852_TREG_VS_TCONV_LN_UP	0.00110865	0.0142837	0.440272	1.67447	0	193
GSE14308_NAIVE_CD4_TCELL_VS_INDUCED_TREG_UP	0.00111982	0.0142837	0.442873	1.6734	0	180
GSE42021_CD24INT_VS_CD24LOW_TCONV_THYMUS_UP	0.00111982	0.0142837	0.442763	1.67298	0	180
GSE12198_LOW_IL2_STIM_NK_CELL_VS_HIGH_IL2_STIM_NK_CELL_UP	0.00110742	0.0142837	0.439466	1.67265	0	189
GSE43863_DAY6_EFF_VS_DAY150_MEM_TH1_CD4_TCELL_DN	0.00110865	0.0142837	0.440814	1.67256	0	186
GSE17974_CTRL_VS_ACT_IL4_AND_ANTI_IL12_1H_CD4_TCELL_DN	0.00111982	0.0142837	0.44232	1.67166	0	176
GSE27786_CD8_TCELL_VS_ERYTHROBLAST_UP	0.00110865	0.0142837	0.440572	1.67164	0	186
GSE6259_FLT3L_INDUCED_VS_WT_SPLENIC_DC_33D1_POS_UP	0.00112486	0.0142837	0.446268	1.67152	0	157
GSE13306_TREG_VS_TCONV_SPLEEN_DN	0.00110619	0.0142837	0.439894	1.67151	0	187
GSE29949_CD8_NEG_DC_SPLEEN_VS_MONOCYTE_BONE_MARROW_UP	0.00110619	0.0142837	0.439108	1.67145	0	190
REACTOME_HOST_INTERACTIONS_OF_HIV_FACTORS	0.00116686	0.0142837	0.460804	1.6711	0	119
GSE12845_PRE_GC_VS_DARKZONE_GC_TONSIL_BCELL_UP	0.00111982	0.0142837	0.442189	1.67081	0	180
GSE45837_WT_VS_GFI1_KO_PDC_DN	0.00110375	0.0142837	0.438	1.67072	0	195
GSE40685_TREG_VS_FOXP3_KO_TREG_PRECURSOR_UP	0.00110619	0.0142837	0.439871	1.67062	0	185
GSE17974_CTRL_VS_ACT_IL4_AND_ANTI_IL12_72H_CD4_TCELL_UP	0.00111359	0.0142837	0.441218	1.6703	0	181
GSE20727_H2O2_VS_ROS_INHIBITOR_TREATED_DC_DN	0.00111111	0.0142837	0.440451	1.66999	0	184
YAGI_AML_WITH_T_8_21_TRANSLOCATION	0.00102354	0.0142837	0.417155	1.66985	0	344
GO_PHOSPHATIDYLINOSITOL_PHOSPHATE_BINDING	0.00117233	0.0142837	0.46594	1.66981	0	108
GO_REGULATION_OF_IMMUNE_EFFECTOR_PROCESS	0.00101937	0.0142837	0.414032	1.66916	0	397
GSE19888_CTRL_VS_A3R_INHIBITOR_TREATED_MAST_CELL_DN	0.00112108	0.0142837	0.441851	1.66906	0	175
GSE36392_EOSINOPHIL_VS_NEUTROPHIL_IL25_TREATED_LUNG_UP	0.00110619	0.0142837	0.439234	1.66901	0	187
GSE16266_CTRL_VS_LPS_STIM_MEF_UP	0.00110742	0.0142837	0.43893	1.66867	0	188
GSE20484_MCSG_VS_CXCL4_MONOCYTE_DERIVED_MACROPHAGE_DN	0.00111483	0.0142837	0.44104	1.66859	0	182
GSE40274_FOXP3_VS_FOXP3_AND_HELIOS_TRANSDUCED_ACTIVATED_CD4_TCELL_DN	0.0011655	0.0142837	0.458616	1.66856	0	123
GSE15930_STIM_VS_STIM_AND_TRICHOSTATINA_72H_CD8_T_CELL_UP	0.00111235	0.0142837	0.440575	1.66802	0	183
GSE17721_0.5H_VS_24H_PAM3CSK4_BMDC_UP	0.00110742	0.0142837	0.438154	1.66766	0	189
GSE339_EX_VIVO_VS_IN_CULTURE_CD8POS_DC_DN	0.00110865	0.0142837	0.438406	1.66731	0	191
GSE19772_CTRL_VS_HCMV_INF_MONOCYTES_UP	0.00110254	0.0142837	0.437331	1.66703	0	194
GSE36392_MAC_VS_NEUTROPHIL_IL25_TREATED_LUNG_UP	0.00110619	0.0142837	0.438868	1.66681	0	185
GSE17721_12H_VS_24H_GARDIQUIMOD_BMDC_UP	0.00110742	0.0142837	0.438434	1.66678	0	188
GSE13411_IGM_MEMORY_BCELL_VS_PLASMA_CELL_UP	0.00110619	0.0142837	0.438572	1.66649	0	187
GSE5589_LPS_VS_LPS_AND_IL10_STIM_IL10_KO_MACROPHAGE_45MIN_DN	0.00111857	0.0142837	0.440831	1.66609	0	179
HALLMARK_MITOTIC_SPINDLE	0.00109051	0.0142837	0.434461	1.66587	0	200
GSE37532_TREG_VS_TCONV_PPARG_KO_CD4_TCELL_FROM_VISCERAL_ADIPOSE_TISSUE_DN	0.00110742	0.0142837	0.438195	1.66587	0	188
GSE1791_CTRL_VS_NEUROMEDINU_IN_T_CELL_LINE_6H_DN	0.00110619	0.0142837	0.438173	1.66497	0	187
GSE12392_CD8A_POS_VS_NEG_SPLEEN_DC_DN	0.00109769	0.0142837	0.435447	1.66463	0	196
GSE13547_WT_VS_ZFX_KO_BCELL_ANTI_IGM_STIM_12H_DN	0.00114943	0.0142837	0.452256	1.66462	0	132
GSE7460_TCONV_VS_TREG_THYMUS_DN	0.00110254	0.0142837	0.436632	1.66436	0	194
GSE40277_EOS_AND_LEF1_TRANSDUCED_VS_GATA1_AND_SATB1_TRANSDUCED_CD4_TCELL_UP	0.00110254	0.0142837	0.436605	1.66426	0	194
GSE41867_NAIVE_VS_DAY15_LCMV_ARMSTRONG_EFFECTOR_CD8_TCELL_DN	0.00110742	0.0142837	0.43722	1.66411	0	189
GO_REGULATION_OF_HOMEOSTATIC_PROCESS	0.00101833	0.0142837	0.412	1.66318	0	407
REACTOME_ER_PHAGOSOME_PATHWAY	0.00390117	0.032778	0.507964	1.66258	2	58
GSE7348_LPS_VS_TOLERIZED_AND_LPS_STIM_MACROPHAGE_DN	0.00111857	0.0142837	0.441662	1.66253	0	164
GO_FILOPODIUM	0.00364078	0.0308656	0.473991	1.66231	2	90
GSE10325_CD4_TCELL_VS_LUPUS_CD4_TCELL_DN	0.00110865	0.0142837	0.437982	1.66181	0	186
GSE29618_BCELL_VS_MDC_UP	0.00112108	0.0142837	0.439712	1.66098	0	175
GSE26343_WT_VS_NFAT5_KO_MACROPHAGE_DN	0.00110254	0.0142837	0.435742	1.66097	0	194
SANSOM_APC_TARGETS_DN	0.00102881	0.0142837	0.415911	1.66087	0	338
GSE17974_IL4_AND_ANTI_IL12_VS_UNTREATED_2H_ACT_CD4_TCELL_UP	0.00112867	0.0142837	0.443172	1.66077	0	158
GSE27786_LSK_VS_MONO_MAC_DN	0.00111732	0.0142837	0.439115	1.66075	0	177
GSE37605_C57BL6_VS_NOD_FOXP3_IRES_GFP_TREG_DN	0.00110865	0.0142837	0.437642	1.66052	0	186
GSE7509_DC_VS_MONOCYTE_WITH_FCGRIIB_STIM_DN	0.00110619	0.0142837	0.437034	1.65985	0	185
GO_POSITIVE_REGULATION_OF_LEUKOCYTE_DIFFERENTIATION	0.0011655	0.0142837	0.456208	1.6598	0	123
GSE41978_ID2_KO_VS_BIM_KO_KLRG1_LOW_EFFECTOR_CD8_TCELL_UP	0.00110742	0.0142837	0.436233	1.65949	0	192
GO_PROTEIN_POLYUBIQUITINATION	0.00106496	0.0142837	0.426038	1.65904	0	239
GSE5463_CTRL_VS_DEXAMETHASONE_TREATED_THYMOCYTE_UP	0.00110865	0.0142837	0.436162	1.65884	0	193
GSE25123_WT_VS_PPARG_KO_MACROPHAGE_IL4_STIM_DN	0.00110742	0.0142837	0.4358	1.6587	0	189
GSE19941_IL10_KO_VS_IL10_KO_AND_NFKBP50_KO_LPS_AND_IL10_STIM_MACROPHAGE_UP	0.00110865	0.0142837	0.437119	1.65854	0	186
GSE20715_0H_VS_24H_OZONE_LUNG_UP	0.00110742	0.0142837	0.436192	1.65826	0	188
GSE36826_NORMAL_VS_STAPH_AUREUS_INF_IL1R_KO_SKIN_DN	0.00110619	0.0142837	0.436565	1.65807	0	185
GSE7764_IL15_NK_CELL_24H_VS_SPLENOCYTE_DN	0.00110742	0.0142837	0.436131	1.65803	0	188
GSE17721_POLYIC_VS_PAM3CSK4_16H_BMDC_UP	0.00110619	0.0142837	0.436244	1.65764	0	187
GSE11057_EFF_MEM_VS_CENT_MEM_CD4_TCELL_DN	0.00111857	0.0142837	0.440295	1.65738	0	164
GSE2770_IL12_ACT_VS_ACT_CD4_TCELL_2H_DN	0.00110619	0.0142837	0.436374	1.65734	0	185
GSE37301_PRO_BCELL_VS_CD4_TCELL_UP	0.00111857	0.0142837	0.44125	1.6573	0	159
HOEBEKE_LYMPHOID_STEM_CELL_UP	0.00364078	0.0308656	0.472498	1.65707	2	90
OKUMURA_INFLAMMATORY_RESPONSE_LPS	0.00111982	0.0142837	0.438825	1.65676	0	172
GSE14308_INDUCED_VS_NATURAL_TREG_DN	0.00110865	0.0142837	0.435565	1.65657	0	193
GSE27786_LSK_VS_NEUTROPHIL_DN	0.00111359	0.0142837	0.437579	1.65653	0	181
GO_CLATHRIN_BINDING	0.0063857	0.0466284	0.500453	1.65625	4	61
GSE15139_GMCSF_TREATED_VS_UNTREATED_NEUTROPHILS_UP	0.00110619	0.0142837	0.436031	1.65604	0	185
GSE3982_MAC_VS_BCELL_DN	0.00111857	0.0142837	0.43804	1.65555	0	179
GSE360_CTRL_VS_L_DONOVANI_MAC_DN	0.00110742	0.0142837	0.434807	1.65492	0	189
GSE14415_FOXP3_KO_NATURAL_TREG_VS_TCONV_UP	0.00111483	0.0142837	0.439238	1.65475	0	166
GSE42021_TREG_VS_TCONV_PLN_UP	0.00110865	0.0142837	0.434951	1.65424	0	193
GSE30083_SP3_VS_SP4_THYMOCYTE_DN	0.00110865	0.0142837	0.434896	1.65395	0	191
GSE21063_WT_VS_NFATC1_KO_16H_ANTI_IGM_STIM_BCELL_UP	0.00111111	0.0142837	0.436091	1.65346	0	184
REACTOME_SIGNALING_BY_RHO_GTPASES	0.00117786	0.0142837	0.461632	1.65338	0	109
CUI_TCF21_TARGETS_2_DN	0.001001	0.0142837	0.401301	1.65253	0	781
GSE13522_WT_VS_IFNAR_KO_SKIN_DN	0.00111982	0.0142837	0.438562	1.65235	0	170
GSE24142_EARLY_THYMIC_PROGENITOR_VS_DN3_THYMOCYTE_DN	0.00110619	0.0142837	0.434828	1.65226	0	187
GSE7568_CTRL_VS_3H_TGFB_TREATED_MACROPHAGES_WITH_IL4_AND_DEXAMETHASONE_DN	0.00111857	0.0142837	0.439847	1.65203	0	159
GSE6259_FLT3L_INDUCED_33D1_POS_DC_VS_CD4_TCELL_DN	0.00111857	0.0142837	0.439566	1.65098	0	159
GSE411_UNSTIM_VS_100MIN_IL6_STIM_MACROPHAGE_DN	0.00110619	0.0142837	0.433723	1.65096	0	190
GO_COVALENT_CHROMATIN_MODIFICATION	0.00103842	0.0142837	0.415571	1.65066	0	315
GO_REGULATION_OF_MRNA_METABOLIC_PROCESS	0.00117509	0.0142837	0.458905	1.65057	0	111
ICHIBA_GRAFT_VERSUS_HOST_DISEASE_D7_UP	0.00239808	0.0230533	0.466078	1.65051	1	99
GSE14769_UNSTIM_VS_60MIN_LPS_BMDM_UP	0.00111359	0.0142837	0.435929	1.65028	0	181
GO_IMMUNE_RESPONSE	0.001	0.0142837	0.399658	1.64993	0	923
LI_INDUCED_T_TO_NATURAL_KILLER_DN	0.00117786	0.0142837	0.459773	1.64977	0	110
GSE21360_SECONDARY_VS_QUATERNARY_MEMORY_CD8_TCELL_UP	0.00111483	0.0142837	0.437879	1.64963	0	166
GSE41867_NAIVE_VS_DAY30_LCMV_CLONE13_EXHAUSTED_CD8_TCELL_DN	0.00110375	0.0142837	0.432424	1.64946	0	195
GSE10422_WT_VS_BAFF_TRANSGENIC_LN_BCELL_UP	0.00112108	0.0142837	0.43906	1.64915	0	161
GSE15330_WT_VS_IKAROS_KO_HSC_DN	0.00110865	0.0142837	0.433589	1.64898	0	191
GSE17974_CTRL_VS_ACT_IL4_AND_ANTI_IL12_2H_CD4_TCELL_UP	0.00111982	0.0142837	0.43672	1.64881	0	172
GSE42021_TCONV_PLN_VS_TREG_PRECURSORS_THYMUS_DN	0.00110865	0.0142837	0.433321	1.64804	0	193
GSE10240_IL17_VS_IL17_AND_IL22_STIM_PRIMARY_BRONCHIAL_EPITHELIAL_CELLS_UP	0.00110742	0.0142837	0.43295	1.64785	0	189
GSE42021_CD24HI_VS_CD24INT_TCONV_THYMUS_DN	0.00111359	0.0142837	0.435232	1.64765	0	181
GO_PROTEIN_DEPHOSPHORYLATION	0.00111111	0.0142837	0.434409	1.64709	0	184
GSE21546_WT_VS_SAP1A_KO_DP_THYMOCYTES_UP	0.00111982	0.0142837	0.43578	1.6466	0	180
GSE16522_MEMORY_VS_NAIVE_ANTI_CD3CD28_STIM_CD8_TCELL_DN	0.00109769	0.0142837	0.430661	1.64634	0	196
GSE37532_VISCERAL_ADIPOSE_TISSUE_VS_LN_DERIVED_PPARG_KO_TREG_CD4_TCELL_DN	0.00116686	0.0142837	0.454903	1.6463	0	116
GSE6674_ANTI_IGM_VS_CPG_STIM_BCELL_UP	0.00110619	0.0142837	0.432445	1.6461	0	190
GSE8621_LPS_STIM_VS_LPS_PRIMED_AND_LPS_STIM_MACROPHAGE_DN	0.00110619	0.0142837	0.432392	1.64589	0	190
GSE369_SOCS3_KO_VS_WT_LIVER_DN	0.00110619	0.0142837	0.432366	1.64579	0	190
GSE29164_UNTREATED_VS_CD8_TCELL_AND_IL12_TREATED_MELANOMA_DAY3_DN	0.00110865	0.0142837	0.432614	1.64535	0	193
GSE20198_IL12_VS_IFNA_TREATED_ACT_CD4_TCELL_DN	0.00110742	0.0142837	0.432713	1.64503	0	188
GSE16450_IMMATURE_VS_MATURE_NEURON_CELL_LINE_6H_IFNA_STIM_UP	0.00111235	0.0142837	0.434385	1.64459	0	183
GO_REGULATION_OF_INNATE_IMMUNE_RESPONSE	0.00103093	0.0142837	0.412521	1.64446	0	325
GO_NEGATIVE_REGULATION_OF_PROTEIN_MODIFICATION_PROCESS	0.00100604	0.0142837	0.403804	1.64411	0	584
GSE45365_WT_VS_IFNAR_KO_CD8A_DC_MCMV_INFECTION_UP	0.00110865	0.0142837	0.433044	1.64308	0	186
GSE36009_WT_VS_NLRP10_KO_DC_DN	0.00110742	0.0142837	0.431838	1.64277	0	192
GSE3982_DC_VS_TH1_DN	0.00110619	0.0142837	0.431553	1.6427	0	190
GSE25123_WT_VS_PPARG_KO_MACROPHAGE_IL4_AND_ROSIGLITAZONE_STIM_DN	0.00111359	0.0142837	0.433775	1.64213	0	181
GSE4984_GALECTIN1_VS_LPS_STIM_DC_UP	0.00112233	0.0142837	0.438118	1.64202	0	156
GO_CLATHRIN_COATED_VESICLE	0.00114155	0.0142837	0.443298	1.64188	0	145
GSE1791_CTRL_VS_NEUROMEDINU_IN_T_CELL_LINE_3H_UP	0.00112867	0.0142837	0.439482	1.6413	0	153
GO_POSITIVE_REGULATION_OF_CATABOLIC_PROCESS	0.00102354	0.0142837	0.40883	1.64105	0	371
GO_NUCLEAR_BODY	0.00102775	0.0142837	0.411174	1.64092	0	334
GSE7831_UNSTIM_VS_INFLUENZA_STIM_PDC_1H_UP	0.00111235	0.0142837	0.433378	1.64078	0	183
GSE40666_WT_VS_STAT1_KO_CD8_TCELL_WITH_IFNA_STIM_90MIN_UP	0.00110619	0.0142837	0.431972	1.64062	0	185
GSE15324_NAIVE_VS_ACTIVATED_ELF4_KO_CD8_TCELL_UP	0.00111235	0.0142837	0.433287	1.64043	0	183
GSE17721_CTRL_VS_CPG_6H_BMDC_DN	0.00110742	0.0142837	0.431437	1.64018	0	188
GSE7348_UNSTIM_VS_LPS_STIM_MACROPHAGE_DN	0.00112108	0.0142837	0.436308	1.64009	0	163
KRIGE_RESPONSE_TO_TOSEDOSTAT_24HR_UP	0.001001	0.0142837	0.399204	1.64005	0	704
GO_POSITIVE_REGULATION_OF_IMMUNE_EFFECTOR_PROCESS	0.00113379	0.0142837	0.440668	1.63986	0	148
GSE6875_WT_VS_FOXP3_KO_TREG_UP	0.00111111	0.0142837	0.432498	1.63984	0	184
GO_REGULATION_OF_DEPHOSPHORYLATION	0.00114286	0.0142837	0.443179	1.63956	0	142
GSE43863_TH1_VS_LY6C_LOW_CXCR5NEG_EFFECTOR_CD4_TCELL_DN	0.00110254	0.0142837	0.429687	1.63789	0	194
GSE13493_DP_VS_CD8POS_THYMOCYTE_UP	0.00111111	0.0142837	0.431976	1.63786	0	184
GSE28237_EARLY_VS_LATE_GC_BCELL_DN	0.00110619	0.0142837	0.431244	1.63785	0	185
GSE21033_CTRL_VS_POLYIC_STIM_DC_6H_DN	0.00230947	0.0222683	0.445061	1.63772	1	138
ALCALA_APOPTOSIS	0.00246914	0.0234334	0.470459	1.63731	1	85
GSE4590_SMALL_VS_LARGE_PRE_BCELL_DN	0.00113507	0.0142837	0.439547	1.637	0	151
GSE42021_CD24HI_TREG_VS_CD24HI_TCONV_THYMUS_UP	0.00110742	0.0142837	0.430584	1.63694	0	188
GSE42724_B1_BCELL_VS_PLASMABLAST_DN	0.00110742	0.0142837	0.430289	1.63687	0	192
GO_MYELOID_CELL_DIFFERENTIATION	0.00111857	0.0142837	0.433098	1.63687	0	179
GSE33424_CD161_HIGH_VS_INT_CD8_TCELL_DN	0.00111111	0.0142837	0.431651	1.63663	0	184
GSE23502_BM_VS_COLON_TUMOR_MYELOID_DERIVED_SUPPRESSOR_CELL_UP	0.00110619	0.0142837	0.429942	1.63657	0	190
GSE1460_INTRATHYMIC_T_PROGENITOR_VS_THYMIC_STROMAL_CELL_UP	0.00111111	0.0142837	0.431496	1.63604	0	184
GSE22033_UNTREATED_VS_MRL24_TREATED_MEF_DN	0.00110865	0.0142837	0.431124	1.63579	0	186
GSE7460_CTRL_VS_TGFB_TREATED_ACT_FOXP3_HET_TCONV_DN	0.00110619	0.0142837	0.430643	1.63557	0	185
GSE34006_UNTREATED_VS_A2AR_AGONIST_TREATED_TREG_UP	0.00110742	0.0142837	0.429929	1.63551	0	192
GO_REGULATION_OF_PROTEIN_KINASE_B_SIGNALING	0.00235018	0.0226063	0.454648	1.63526	1	111
GSE13522_CTRL_VS_T_CRUZI_Y_STRAIN_INF_SKIN_IFNAR_KO_UP	0.00111235	0.0142837	0.431912	1.63522	0	183
GO_RESPONSE_TO_TUMOR_NECROSIS_FACTOR	0.00107527	0.0142837	0.423627	1.63478	0	216
GO_PROTEIN_HOMOOLIGOMERIZATION	0.00107411	0.0142837	0.421478	1.63423	0	229
GSE26030_UNSTIM_VS_RESTIM_TH17_DAY15_POST_POLARIZATION_DN	0.00109769	0.0142837	0.427457	1.63409	0	196
GSE22611_UNSTIM_VS_6H_MDP_STIM_MUTANT_NOD2_TRANSDUCED_HEK293T_CELL_UP	0.00111235	0.0142837	0.431548	1.63385	0	183
GSE42021_TREG_PLN_VS_TREG_PRECURSORS_THYMUS_DN	0.00110865	0.0142837	0.429539	1.63365	0	193
GSE38304_MYC_NEG_VS_POS_GC_BCELL_DN	0.00110254	0.0142837	0.428565	1.63361	0	194
GSE3920_IFNA_VS_IFNB_TREATED_ENDOTHELIAL_CELL_UP	0.00112233	0.0142837	0.434865	1.63331	0	162
GSE19401_NAIVE_VS_IMMUNIZED_MOUSE_PLN_FOLLICULAR_DC_DN	0.00110375	0.0142837	0.428144	1.63313	0	195
GSE6269_FLU_VS_E_COLI_INF_PBMC_UP	0.00113507	0.0142837	0.438474	1.63301	0	151
GSE40274_FOXP3_VS_FOXP3_AND_EOS_TRANSDUCED_ACTIVATED_CD4_TCELL_UP	0.00110865	0.0142837	0.429365	1.63299	0	193
GSE43955_TH0_VS_TGFB_IL6_TH17_ACT_CD4_TCELL_4H_UP	0.00110742	0.0142837	0.429504	1.63283	0	188
GO_IMMUNE_SYSTEM_PROCESS	0.000999001	0.0142837	0.392344	1.6327	0	1758
GSE37533_UNTREATED_VS_PIOGLIZATONE_TREATED_CD4_TCELL_PPARG1_AND_FOXP3_TRASDUCED_DN	0.00110865	0.0142837	0.429204	1.63231	0	191
GSE7768_OVA_ALONE_VS_OVA_WITH_LPS_IMMUNIZED_MOUSE_WHOLE_SPLEEN_6H_DN	0.00112233	0.0142837	0.434558	1.63215	0	162
GO_REGULATION_OF_CELL_CYCLE_G1_S_PHASE_TRANSITION	0.00114679	0.0142837	0.44187	1.63181	0	140
GSE22886_CD8_VS_CD4_NAIVE_TCELL_DN	0.00111982	0.0142837	0.432289	1.63111	0	171
GO_PROTEIN_PHOSPHATASE_BINDING	0.00116686	0.0142837	0.45067	1.63099	0	116
GSE29949_MICROGLIA_BRAIN_VS_MONOCYTE_BONE_MARROW_DN	0.00110619	0.0142837	0.428993	1.63009	0	187
GSE16522_ANTI_CD3CD28_STIM_VS_UNSTIM_NAIVE_CD8_TCELL_DN	0.00110742	0.0142837	0.428749	1.62996	0	188
BIDUS_METASTASIS_DN	0.00113895	0.0142837	0.43861	1.62953	0	147
GSE21546_SAP1A_KO_VS_SAP1A_KO_AND_ELK1_KO_DP_THYMOCYTES_DN	0.00111483	0.0142837	0.430682	1.6294	0	182
GSE9509_LPS_VS_LPS_AND_IL10_STIM_IL10_KO_MACROPHAGE_10MIN_DN	0.00110742	0.0142837	0.428293	1.62928	0	192
REACTOME_GENERIC_TRANSCRIPTION_PATHWAY	0.0010352	0.0142837	0.409348	1.62927	0	323
GSE3982_CENT_MEMORY_CD4_TCELL_VS_TH1_UP	0.00112108	0.0142837	0.433416	1.62922	0	163
GSE21063_CTRL_VS_ANTI_IGM_STIM_BCELL_NFATC1_KO_3H_UP	0.00110865	0.0142837	0.428327	1.62897	0	191
GSE44649_NAIVE_VS_ACTIVATED_CD8_TCELL_UP	0.00110742	0.0142837	0.42844	1.62879	0	188
GSE32901_TH17_EMRICHED_VS_TH17_NEG_CD4_TCELL_DN	0.00112233	0.0142837	0.433601	1.62856	0	162
GSE25123_CTRL_VS_ROSIGLITAZONE_STIM_MACROPHAGE_UP	0.00110865	0.0142837	0.428187	1.62851	0	193
GSE39820_TGFBETA1_IL6_VS_TGFBETA1_IL6_IL23A_TREATED_CD4_TCELL_UP	0.00110254	0.0142837	0.427199	1.6284	0	194
GSE15330_WT_VS_IKAROS_KO_GRANULOCYTE_MONOCYTE_PROGENITOR_DN	0.00110619	0.0142837	0.428514	1.62827	0	187
GO_POSITIVE_REGULATION_OF_INTRACELLULAR_SIGNAL_TRANSDUCTION	0.001	0.0142837	0.394949	1.62802	0	801
GO_POSITIVE_REGULATION_OF_HEMOPOIESIS	0.00112867	0.0142837	0.435816	1.62761	0	153
GO_REGULATION_OF_CHROMOSOME_ORGANIZATION	0.0010582	0.0142837	0.416121	1.62759	0	257
GO_POSITIVE_REGULATION_OF_CHROMOSOME_ORGANIZATION	0.00114679	0.0142837	0.440692	1.62746	0	140
HALLMARK_INTERFERON_GAMMA_RESPONSE	0.00109769	0.0142837	0.425697	1.62736	0	196
GSE40274_CTRL_VS_GATA1_TRANSDUCED_ACTIVATED_CD4_TCELL_UP	0.0011655	0.0142837	0.446652	1.62715	0	124
GSE36891_UNSTIM_VS_POLYIC_TLR3_STIM_PERITONEAL_MACROPHAGE_DN	0.00110865	0.0142837	0.427697	1.62665	0	193
GSE15330_LYMPHOID_MULTIPOTENT_VS_PRO_BCELL_DN	0.00110865	0.0142837	0.428619	1.62629	0	186
GSE17721_POLYIC_VS_PAM3CSK4_8H_BMDC_UP	0.00110742	0.0142837	0.427472	1.62616	0	192
GSE15930_STIM_VS_STIM_AND_IL-12_48H_CD8_T_CELL_UP	0.00109769	0.0142837	0.425277	1.62576	0	196
GSE3982_DC_VS_BCELL_DN	0.00111982	0.0142837	0.430207	1.62554	0	180
GSE6259_BCELL_VS_CD8_TCELL_DN	0.00111607	0.0142837	0.429583	1.62515	0	178
GSE27786_NEUTROPHIL_VS_MONO_MAC_UP	0.00111235	0.0142837	0.429246	1.62513	0	183
GSE15330_GRANULOCYTE_MONOCYTE_PROGENITOR_VS_PRO_BCELL_DN	0.00110742	0.0142837	0.426836	1.62458	0	189
GSE29618_PRE_VS_DAY7_FLU_VACCINE_PDC_DN	0.00110742	0.0142837	0.426978	1.62428	0	192
GSE23502_BM_VS_COLON_TUMOR_MYELOID_DERIVED_SUPPRESSOR_CELL_DN	0.00110865	0.0142837	0.427079	1.62423	0	191
GSE42724_MEMORY_BCELL_VS_PLASMABLAST_UP	0.00110865	0.0142837	0.427037	1.62414	0	193
GO_TOLL_LIKE_RECEPTOR_SIGNALING_PATHWAY	0.00373599	0.0314893	0.469048	1.62406	2	81
GSE8921_UNSTIM_0H_VS_TLR1_2_STIM_MONOCYTE_24H_DN	0.00110865	0.0142837	0.427001	1.62393	0	191
GSE32986_GMCSF_AND_CURDLAN_LOWDOSE_VS_GMCSF_AND_CURDLAN_HIGHDOSE_STIM_DC_DN	0.00112233	0.0142837	0.433276	1.62388	0	156
GSE40493_BCL6_KO_VS_WT_TREG_UP	0.00111982	0.0142837	0.430359	1.62383	0	171
GSE25088_IL4_VS_IL4_AND_ROSIGLITAZONE_STIM_MACROPHAGE_DAY10_DN	0.00110619	0.0142837	0.42732	1.62373	0	187
GSE360_CTRL_VS_L_MAJOR_MAC_UP	0.00110865	0.0142837	0.427885	1.6235	0	186
GSE34205_HEALTHY_VS_RSV_INF_INFANT_PBMC_UP	0.00111607	0.0142837	0.429109	1.62335	0	178
GSE43955_TH0_VS_TGFB_IL6_IL23_TH17_ACT_CD4_TCELL_52H_DN	0.00110742	0.0142837	0.426608	1.62287	0	192
GSE22103_LPS_VS_GMCSF_AND_IFNG_STIM_NEUTROPHIL_DN	0.00110865	0.0142837	0.426701	1.62286	0	193
GO_REGULATION_OF_PROTEIN_BINDING	0.00112108	0.0142837	0.432013	1.62268	0	161
GSE10240_CTRL_VS_IL17_STIM_PRIMARY_BRONCHIAL_EPITHELIAL_CELLS_DN	0.00110865	0.0142837	0.426671	1.62268	0	191
GSE9946_IMMATURE_VS_PROSTAGLANDINE2_TREATED_MATURE_DC_UP	0.00347222	0.0296724	0.443239	1.62211	2	127
GAVIN_FOXP3_TARGETS_CLUSTER_T7	0.00480192	0.0376209	0.457979	1.622	3	95
GO_B_CELL_ACTIVATION	0.00117096	0.0142837	0.448878	1.6216	0	115
GO_TISSUE_REMODELING	0.00619579	0.0454699	0.472065	1.6211	4	76
GO_EXTRINSIC_COMPONENT_OF_CYTOPLASMIC_SIDE_OF_PLASMA_MEMBRANE	0.00364964	0.0309243	0.460617	1.62103	2	93
GSE14908_RESTING_VS_HDM_STIM_CD4_TCELL_NONATOPIC_PATIENT_DN	0.00110865	0.0142837	0.42715	1.62071	0	186
GSE10239_NAIVE_VS_DAY4.5_EFF_CD8_TCELL_UP	0.00110865	0.0142837	0.426135	1.62064	0	191
GSE27241_CTRL_VS_DIGOXIN_TREATED_RORGT_KO_CD4_TCELL_IN_TH17_POLARIZING_CONDITIONS_DN	0.00111732	0.0142837	0.429667	1.62022	0	169
CHANG_CORE_SERUM_RESPONSE_DN	0.0010929	0.0142837	0.423003	1.62007	0	198
GSE14699_NAIVE_VS_ACT_CD8_TCELL_DN	0.00110988	0.0142837	0.429049	1.61992	0	167
GO_PROTEIN_ACETYLATION	0.00233645	0.0224878	0.447961	1.6196	1	114
GSE25890_CTRL_VS_IL33_IL7_TREATED_NUOCYTES_DN	0.00110865	0.0142837	0.425815	1.61949	0	193
GSE39820_TGFBETA3_IL6_VS_TGFBETA3_IL6_IL23A_TREATED_CD4_TCELL_UP	0.00110742	0.0142837	0.425877	1.61904	0	188
GSE29618_BCELL_VS_MDC_DAY7_FLU_VACCINE_DN	0.00110619	0.0142837	0.425279	1.61882	0	190
GSE17721_4H_VS_24H_POLYIC_BMDC_DN	0.00109769	0.0142837	0.423439	1.61873	0	196
GSE13522_CTRL_VS_T_CRUZI_Y_STRAIN_INF_SKIN_IFNAR_KO_DN	0.00110619	0.0142837	0.425241	1.61867	0	190
PILON_KLF1_TARGETS_DN	0.000999001	0.0142837	0.388393	1.61824	0	1908
GAVIN_FOXP3_TARGETS_CLUSTER_P4	0.00361446	0.0307402	0.457424	1.61795	2	96
GSE26669_CTRL_VS_COSTIM_BLOCK_MLR_CD4_TCELL_DN	0.00110742	0.0142837	0.425089	1.61793	0	189
GO_EXTRINSIC_APOPTOTIC_SIGNALING_PATHWAY	0.00361882	0.0307446	0.45763	1.61755	2	97
GSE18791_CTRL_VS_NEWCASTLE_VIRUS_DC_10H_DN	0.00111483	0.0142837	0.42753	1.61748	0	182
GSE17580_TREG_VS_TEFF_DN	0.00110865	0.0142837	0.425177	1.61707	0	193
GSE24634_TREG_VS_TCONV_POST_DAY7_IL4_CONVERSION_UP	0.00110865	0.0142837	0.426172	1.617	0	186
GSE27786_CD4_TCELL_VS_ERYTHTROBLAST_UP	0.00110865	0.0142837	0.425119	1.61677	0	191
GSE22886_NAIVE_TCELL_VS_NKCELL_UP	0.00110619	0.0142837	0.425359	1.61628	0	187
GSE32533_MIR17_KO_VS_MIR17_OVEREXPRESS_ACT_CD4_TCELL_UP	0.00111235	0.0142837	0.426888	1.6162	0	183
GO_NIK_NF_KAPPAB_SIGNALING	0.00498132	0.0387232	0.466763	1.61614	3	81
GSE3982_DC_VS_NKCELL_DN	0.00112108	0.0142837	0.428083	1.61566	0	174
GSE12845_NAIVE_VS_DARKZONE_GC_TONSIL_BCELL_UP	0.00111607	0.0142837	0.426951	1.61519	0	178
GSE46606_DAY1_VS_DAY3_CD40L_IL2_IL5_STIMULATED_IRF4HIGH_BCELL_DN	0.00110742	0.0142837	0.424752	1.61477	0	188
GSE43863_LY6C_INT_CXCR5POS_VS_LY6C_LOW_CXCR5NEG_EFFECTOR_CD4_TCELL_UP	0.00111235	0.0142837	0.426441	1.61451	0	183
GSE24142_DN2_VS_DN3_THYMOCYTE_DN	0.00110742	0.0142837	0.424381	1.6144	0	192
GSE3920_UNTREATED_VS_IFNA_TREATED_ENDOTHELIAL_CELL_DN	0.00112867	0.0142837	0.432087	1.6143	0	154
GSE27786_ERYTHROBLAST_VS_MONO_MAC_DN	0.00110619	0.0142837	0.423943	1.61373	0	190
GSE15330_LYMPHOID_MULTIPOTENT_VS_GRANULOCYTE_MONOCYTE_PROGENITOR_IKAROS_KO_DN	0.00110619	0.0142837	0.424825	1.61348	0	185
GSE27241_CTRL_VS_DIGOXIN_TREATED_CD4_TCELL_IN_TH17_POLARIZING_CONDITIONS_DN	0.00110865	0.0142837	0.425204	1.61333	0	186
GSE339_EX_VIVO_VS_IN_CULTURE_CD4CD8DN_DC_UP	0.00110742	0.0142837	0.423839	1.61318	0	189
FOSTER_TOLERANT_MACROPHAGE_DN	0.00101833	0.0142837	0.399952	1.61305	0	401
GSE23505_IL6_IL1_VS_IL6_IL1_IL23_TREATED_CD4_TCELL_DN	0.00109769	0.0142837	0.421922	1.61293	0	196
GO_NEGATIVE_REGULATION_OF_PHOSPHORUS_METABOLIC_PROCESS	0.00101215	0.0142837	0.398001	1.61281	0	497
GO_NEGATIVE_REGULATION_OF_PHOSPHATE_METABOLIC_PROCESS	0.00101215	0.0142837	0.398001	1.61281	0	497
GSE43955_TH0_VS_TGFB_IL6_TH17_ACT_CD4_TCELL_1H_UP	0.00111483	0.0142837	0.42617	1.61233	0	182
GSE41867_LCMV_ARMSTRONG_VS_CLONE13_DAY8_EFFECTOR_CD8_TCELL_UP	0.00110742	0.0142837	0.423833	1.61232	0	192
GSE41867_DAY6_EFFECTOR_VS_DAY30_EXHAUSTED_CD8_TCELL_LCMV_CLONE13_UP	0.00111483	0.0142837	0.42609	1.61203	0	182
GSE29164_UNTREATED_VS_CD8_TCELL_TREATED_MELANOMA_DAY7_UP	0.00109769	0.0142837	0.421583	1.61163	0	196
GO_VACUOLAR_MEMBRANE	0.00100806	0.0142837	0.396601	1.61155	0	548
GSE24634_NAIVE_CD4_TCELL_VS_DAY7_IL4_CONV_TREG_UP	0.00110619	0.0142837	0.424029	1.61123	0	187
GO_REGULATION_OF_SEQUESTERING_OF_CALCIUM_ION	0.00361882	0.0307446	0.455699	1.61072	2	97
GSE7460_WT_VS_FOXP3_HET_ACT_TCONV_UP	0.00110619	0.0142837	0.42315	1.61071	0	190
GSE22886_NAIVE_CD8_TCELL_VS_NEUTROPHIL_UP	0.00110865	0.0142837	0.423501	1.61062	0	191
GSE40685_NAIVE_CD4_TCELL_VS_FOXP3_KO_TREG_PRECURSOR_UP	0.00111111	0.0142837	0.424709	1.61031	0	184
GSE7768_OVA_ALONE_VS_OVA_WITH_LPS_IMMUNIZED_MOUSE_WHOLE_SPLEEN_6H_UP	0.00224215	0.0216958	0.428583	1.60979	1	161
GSE15330_LYMPHOID_MULTIPOTENT_VS_GRANULOCYTE_MONOCYTE_PROGENITOR_DN	0.00110865	0.0142837	0.424212	1.60957	0	186
GO_POSITIVE_REGULATION_OF_LEUKOCYTE_MIGRATION	0.00361446	0.0307402	0.454681	1.60947	2	100
GSE29618_BCELL_VS_MONOCYTE_UP	0.00111982	0.0142837	0.425725	1.60894	0	176
GSE36476_YOUNG_VS_OLD_DONOR_MEMORY_CD4_TCELL_72H_TSST_ACT_DN	0.00111483	0.0142837	0.425166	1.60853	0	182
REACTOME_DOWNSTREAM_SIGNAL_TRANSDUCTION	0.00484848	0.03793	0.458889	1.6081	3	89
GSE17580_UNINFECTED_VS_S_MANSONI_INF_TEFF_DN	0.00110619	0.0142837	0.423399	1.60806	0	185
GSE40277_EOS_AND_LEF1_TRANSDUCED_VS_GATA1_AND_SATB1_TRANSDUCED_CD4_TCELL_DN	0.00110375	0.0142837	0.421493	1.60776	0	195
GSE40274_FOXP3_VS_FOXP3_AND_PBX1_TRANSDUCED_ACTIVATED_CD4_TCELL_DN	0.00110375	0.0142837	0.421492	1.60775	0	195
GSE34392_ST2_KO_VS_WT_DAY8_LCMV_EFFECTOR_CD8_TCELL_UP	0.00110375	0.0142837	0.421415	1.60746	0	195
GSE26290_CTRL_VS_AKT_INHIBITOR_TREATED_ANTI_CD3_AND_IL2_STIM_CD8_TCELL_DN	0.00110742	0.0142837	0.422534	1.60737	0	192
GSE17721_PAM3CSK4_VS_CPG_12H_BMDC_DN	0.00111111	0.0142837	0.423922	1.60732	0	184
GSE17721_POLYIC_VS_PAM3CSK4_4H_BMDC_DN	0.00111235	0.0142837	0.424404	1.6068	0	183
HALLMARK_APOPTOSIS	0.00112867	0.0142837	0.428676	1.60645	0	158
GSE2770_TGFB_AND_IL4_ACT_VS_ACT_CD4_TCELL_48H_UP	0.00110619	0.0142837	0.422751	1.60637	0	187
GSE16522_MEMORY_VS_NAIVE_CD8_TCELL_UP	0.00110619	0.0142837	0.422852	1.60598	0	185
GSE29618_PRE_VS_DAY7_POST_TIV_FLU_VACCINE_PDC_DN	0.00110865	0.0142837	0.422125	1.60539	0	191
GSE33425_CD161_HIGH_VS_NEG_CD8_TCELL_UP	0.00110742	0.0142837	0.42193	1.60508	0	192
GSE29949_CD8_POS_DC_SPLEEN_VS_MONOCYTE_BONE_MARROW_DN	0.00110865	0.0142837	0.423	1.60497	0	186
GSE12845_IGD_POS_BLOOD_VS_NAIVE_TONSIL_BCELL_DN	0.00110865	0.0142837	0.421966	1.60485	0	193
GSE22025_PROGESTERONE_VS_TGFB1_AND_PROGESTERONE_TREATED_CD4_TCELL_UP	0.00110254	0.0142837	0.421015	1.60483	0	194
GSE40274_CTRL_VS_EOS_TRANSDUCED_ACTIVATED_CD4_TCELL_DN	0.0023015	0.0222048	0.436409	1.60475	1	131
GSE20366_TREG_VS_TCONV_DN	0.00110742	0.0142837	0.421809	1.60462	0	192
GSE41087_WT_VS_FOXP3_MUT_ANTI_CD3_CD28_STIM_CD4_TCELL_UP	0.00111483	0.0142837	0.424067	1.60438	0	182
GSE7509_UNSTIM_VS_FCGRIIB_STIM_MONOCYTE_DN	0.00112613	0.0142837	0.42861	1.60435	0	155
GSE20500_CTRL_VS_RETINOIC_ACID_TREATED_CD4_TCELL_DN	0.00111857	0.0142837	0.42439	1.60396	0	179
GO_POSITIVE_REGULATION_OF_CELL_DEATH	0.00100705	0.0142837	0.394005	1.60371	0	585
GSE7460_WT_VS_FOXP3_HET_ACT_TCONV_DN	0.00110619	0.0142837	0.422011	1.60356	0	187
GSE17721_PAM3CSK4_VS_GADIQUIMOD_6H_BMDC_DN	0.00111483	0.0142837	0.423731	1.6031	0	182
GSE16451_CTRL_VS_WEST_EQUINE_ENC_VIRUS_MATURE_NEURON_CELL_LINE_DN	0.00110865	0.0142837	0.421425	1.6028	0	193
GSE8678_IL7R_LOW_VS_HIGH_EFF_CD8_TCELL_DN	0.00110619	0.0142837	0.420936	1.60229	0	190
GO_REGULATION_OF_TYPE_I_INTERFERON_PRODUCTION	0.00353357	0.0301483	0.446523	1.60223	2	110
GSE27859_MACROPHAGE_VS_CD11C_INT_F480_HI_MACROPHAGE_UP	0.00224215	0.0216958	0.426185	1.60204	1	163
GO_POSITIVE_REGULATION_OF_HOMEOSTATIC_PROCESS	0.00110742	0.0142837	0.421112	1.60196	0	192
GSE14350_IL2RB_KO_VS_WT_TEFF_UP	0.00110619	0.0142837	0.420799	1.60176	0	190
GSE41867_DAY8_EFFECTOR_VS_DAY30_MEMORY_CD8_TCELL_LCMV_ARMSTRONG_DN	0.00110619	0.0142837	0.420789	1.60173	0	190
GSE25123_CTRL_VS_IL4_STIM_MACROPHAGE_UP	0.00110742	0.0142837	0.421257	1.60148	0	188
FERREIRA_EWINGS_SARCOMA_UNSTABLE_VS_STABLE_DN	0.0036855	0.0311458	0.458582	1.60085	2	88
GSE35825_UNTREATED_VS_IFNG_STIM_MACROPHAGE_DN	0.00111732	0.0142837	0.423225	1.60066	0	177
GSE37416_0H_VS_6H_F_TULARENSIS_LVS_NEUTROPHIL_DN	0.00110865	0.0142837	0.420879	1.60065	0	191
GSE3982_DC_VS_BASOPHIL_DN	0.00110865	0.0142837	0.421736	1.60017	0	186
GSE2585_THYMIC_MACROPHAGE_VS_MTEC_UP	0.00111607	0.0142837	0.422959	1.60009	0	178
GSE5589_IL6_KO_VS_IL10_KO_LPS_AND_IL10_STIM_MACROPHAGE_180MIN_UP	0.00110619	0.0142837	0.421089	1.60006	0	187
GSE4748_LPS_VS_LPS_AND_CYANOBACTERIUM_LPSLIKE_STIM_DC_3H_UP	0.00111982	0.0142837	0.423285	1.59972	0	176
CHUNG_BLISTER_CYTOTOXICITY_UP	0.002331	0.0224489	0.439101	1.59964	1	124
GSE22886_CD8_VS_CD4_NAIVE_TCELL_UP	0.00110865	0.0142837	0.4206	1.59959	0	191
GSE18893_CTRL_VS_TNF_TREATED_TCONV_2H_UP	0.00110865	0.0142837	0.421557	1.59949	0	186
GSE46606_DAY1_VS_DAY3_CD40L_IL2_IL5_STIMULATED_IRF4MID_BCELL_DN	0.00110865	0.0142837	0.420489	1.59917	0	191
ACOSTA_PROLIFERATION_INDEPENDENT_MYC_TARGETS_DN	0.00353357	0.0301483	0.445662	1.59914	2	110
GSE2770_UNTREATED_VS_TGFB_AND_IL4_TREATED_ACT_CD4_TCELL_48H_DN	0.00110619	0.0142837	0.419953	1.59854	0	190
GSE16450_CTRL_VS_IFNA_6H_STIM_IMMATURE_NEURON_CELL_LINE_UP	0.00111359	0.0142837	0.422139	1.59808	0	181
GO_POSITIVE_REGULATION_OF_VIRAL_PROCESS	0.00369458	0.0312061	0.458274	1.59751	2	86
GSE15330_HSC_VS_GRANULOCYTE_MONOCYTE_PROGENITOR_UP	0.00111235	0.0142837	0.421874	1.59722	0	183
GSE2706_R848_VS_LPS_8H_STIM_DC_DN	0.00224467	0.0216958	0.425192	1.59698	1	162
GSE17721_POLYIC_VS_GARDIQUIMOD_1H_BMDC_UP	0.00110865	0.0142837	0.420882	1.59693	0	186
CHIARADONNA_NEOPLASTIC_TRANSFORMATION_CDC25_DN	0.00113507	0.0142837	0.428975	1.59689	0	149
GSE38697_LIGHT_ZONE_VS_DARK_ZONE_BCELL_UP	0.00223714	0.0216958	0.424144	1.59659	1	164
GO_POSITIVE_REGULATION_OF_NF_KAPPAB_TRANSCRIPTION_FACTOR_ACTIVITY	0.00345622	0.0295672	0.434591	1.59658	2	130
GSE26351_UNSTIM_VS_WNT_PATHWAY_STIM_HEMATOPOIETIC_PROGENITORS_UP	0.00110865	0.0142837	0.419774	1.59651	0	193
GSE13484_12H_VS_3H_YF17D_VACCINE_STIM_PBMC_DN	0.00110619	0.0142837	0.420322	1.59638	0	185
DAZARD_RESPONSE_TO_UV_SCC_DN	0.00232019	0.0223582	0.439386	1.59625	1	120
GSE27786_ERYTHROBLAST_VS_NEUTROPHIL_DN	0.00110619	0.0142837	0.420074	1.5962	0	187
GSE21927_SPLEEN_C57BL6_VS_4T1_TUMOR_BALBC_MONOCYTES_DN	0.00110254	0.0142837	0.418714	1.59606	0	194
GSE46606_IRF4HIGH_VS_IRF4MID_CD40L_IL2_IL5_DAY1_STIMULATED_BCELL_UP	0.00110254	0.0142837	0.418703	1.59602	0	194
GSE40274_CTRL_VS_FOXP3_AND_IRF4_TRANSDUCED_ACTIVATED_CD4_TCELL_UP	0.00229358	0.0221417	0.432083	1.59567	1	140
GSE7460_TREG_VS_TCONV_ACT_UP	0.00110619	0.0142837	0.419897	1.59553	0	187
JAATINEN_HEMATOPOIETIC_STEM_CELL_DN	0.0010989	0.0142837	0.416705	1.59536	0	205
GSE41867_MEMORY_VS_EXHAUSTED_CD8_TCELL_DAY30_LCMV_UP	0.00110742	0.0142837	0.419114	1.59519	0	189
GSE45365_HEALTHY_VS_MCMV_INFECTION_CD11B_DC_UP	0.00223464	0.0216958	0.424356	1.59496	1	160
GSE27859_MACROPHAGE_VS_DC_UP	0.00111857	0.0142837	0.424647	1.59494	0	159
FLECHNER_PBL_KIDNEY_TRANSPLANT_OK_VS_DONOR_UP	0.00342466	0.0293757	0.430223	1.59481	2	146
GSE21360_PRIMARY_VS_TERTIARY_MEMORY_CD8_TCELL_UP	0.00110865	0.0142837	0.419324	1.59473	0	191
GSE7460_CTRL_VS_TGFB_TREATED_ACT_FOXP3_MUT_TCONV_UP	0.00110619	0.0142837	0.419613	1.59445	0	187
GSE28726_NAIVE_VS_ACTIVATED_NKTCELL_DN	0.00110865	0.0142837	0.419129	1.59399	0	191
GSE1740_UNSTIM_VS_IFNA_STIMULATED_MCSF_DERIVED_MACROPHAGE_DN	0.00110988	0.0142837	0.421988	1.59326	0	167
GSE1791_CTRL_VS_NEUROMEDINU_IN_T_CELL_LINE_0.8H_UP	0.00111607	0.0142837	0.421105	1.59307	0	178
GSE11057_NAIVE_CD4_VS_PBMC_CD4_TCELL_UP	0.00111732	0.0142837	0.421219	1.59307	0	177
GSE14415_ACT_TCONV_VS_ACT_NATURAL_TREG_UP	0.00224467	0.0216958	0.424146	1.59305	1	162
GSE22140_GERMFREE_VS_SPF_MOUSE_CD4_TCELL_UP	0.00110865	0.0142837	0.419848	1.59301	0	186
GO_CELL_CORTEX	0.00107875	0.0142837	0.411912	1.59259	0	225
GSE27786_LSK_VS_ERYTHROBLAST_UP	0.00110742	0.0142837	0.418622	1.59249	0	192
GSE5589_LPS_VS_LPS_AND_IL10_STIM_IL6_KO_MACROPHAGE_45MIN_DN	0.00111235	0.0142837	0.420599	1.59239	0	183
GSE1791_CTRL_VS_NEUROMEDINU_IN_T_CELL_LINE_12H_UP	0.00111982	0.0142837	0.421271	1.59177	0	180
GSE29164_DAY3_VS_DAY7_UNTREATED_MELANOMA_UP	0.00111982	0.0142837	0.421606	1.59175	0	172
GSE23505_UNTREATED_VS_4DAY_IL6_IL1_TGFB_TREATED_CD4_TCELL_UP	0.00111982	0.0142837	0.421245	1.59168	0	180
GSE22886_UNSTIM_VS_IL2_STIM_NKCELL_UP	0.00111857	0.0142837	0.421138	1.59167	0	179
GSE27786_BCELL_VS_CD8_TCELL_DN	0.00111607	0.0142837	0.420677	1.59146	0	178
GSE23308_WT_VS_MINERALCORTICOID_REC_KO_MACROPHAGE_CORTICOSTERONE_TREATED_DN	0.00110619	0.0142837	0.419009	1.59139	0	185
GSE3982_EOSINOPHIL_VS_DC_UP	0.00111483	0.0142837	0.420588	1.59121	0	182
GSE34156_NOD2_LIGAND_VS_TLR1_TLR2_LIGAND_24H_TREATED_MONOCYTE_UP	0.00341686	0.0293245	0.428292	1.5912	2	147
GO_REGULATION_OF_LEUKOCYTE_MIGRATION	0.00229358	0.0221417	0.43128	1.59086	1	135
LINSLEY_MIR16_TARGETS	0.00109769	0.0142837	0.416038	1.59079	0	197
GSE9960_GRAM_POS_VS_GRAM_NEG_AND_POS_SEPSIS_PBMC_DN	0.00111732	0.0142837	0.420588	1.59068	0	177
GO_ENDOMEMBRANE_SYSTEM_ORGANIZATION	0.00101729	0.0142837	0.393642	1.59003	0	447
GO_CELL_CORTEX_PART	0.00471143	0.0372033	0.443932	1.58999	3	109
GSE32986_CURDLAN_HIGHDOSE_VS_GMCSF_AND_CURDLAN_HIGHDOSE_STIM_DC_DN	0.00110375	0.0142837	0.416818	1.58993	0	195
GSE1460_CORD_VS_ADULT_BLOOD_NAIVE_CD4_TCELL_DN	0.00110865	0.0142837	0.418052	1.5899	0	191
GO_NEGATIVE_REGULATION_OF_TRANSPORT	0.00101626	0.0142837	0.39357	1.5896	0	408
GSE24671_CTRL_VS_SENDAI_VIRUS_INFECTED_MOUSE_SPLENOCYTES_UP	0.003386	0.0291065	0.425529	1.58919	2	153
GSE2585_THYMIC_DC_VS_THYMIC_MACROPHAGE_DN	0.00111982	0.0142837	0.420503	1.58887	0	180
GSE16385_ROSIGLITAZONE_IL4_VS_IL4_ALONE_STIM_MACROPHAGE_12H_UP	0.00110865	0.0142837	0.418753	1.58885	0	186
GSE29618_MONOCYTE_VS_PDC_UP	0.00110619	0.0142837	0.417367	1.5887	0	190
GSE22886_NAIVE_CD8_TCELL_VS_NKCELL_UP	0.00110865	0.0142837	0.418651	1.58847	0	186
GO_NEGATIVE_REGULATION_OF_CELL_ACTIVATION	0.00341686	0.0293245	0.427556	1.58846	2	147
GSE3982_DC_VS_MAC_UP	0.00111607	0.0142837	0.419835	1.58827	0	178
GSE7460_FOXP3_MUT_VS_WT_ACT_TCONV_UP	0.00110619	0.0142837	0.417929	1.58805	0	187
GSE32128_INOS_DEPENDENT_VS_INOS_INDEPENDENT_ACTIVATED_TCELL_DN	0.00111483	0.0142837	0.419607	1.5875	0	182
GSE2706_UNSTIM_VS_2H_LPS_DC_DN	0.00111982	0.0142837	0.421319	1.58738	0	170
HALLMARK_HEME_METABOLISM	0.00110742	0.0142837	0.417522	1.58728	0	188
GO_GOLGI_ORGANIZATION	0.00493827	0.0384632	0.456909	1.58705	3	84
GO_EXTRINSIC_COMPONENT_OF_MEMBRANE	0.0010661	0.0142837	0.407519	1.58664	0	232
GSE26030_TH1_VS_TH17_DAY15_POST_POLARIZATION_UP	0.00110865	0.0142837	0.418089	1.58633	0	186
GSE46606_IRF4MID_VS_WT_CD40L_IL2_IL5_DAY1_STIMULATED_BCELL_UP	0.00110865	0.0142837	0.417097	1.58633	0	193
GO_INNATE_IMMUNE_RESPONSE_ACTIVATING_CELL_SURFACE_RECEPTOR_SIGNALING_PATHWAY	0.00479616	0.0376126	0.447817	1.58585	3	99
GSE339_EX_VIVO_VS_IN_CULTURE_CD8POS_DC_UP	0.00110619	0.0142837	0.416591	1.58575	0	190
GSE22140_HEALTHY_VS_ARTHRITIC_MOUSE_CD4_TCELL_DN	0.00110375	0.0142837	0.415699	1.58566	0	195
GO_NEGATIVE_REGULATION_OF_PHOSPHORYLATION	0.00102145	0.0142837	0.393488	1.58543	0	391
GO_CYTOPLASMIC_REGION	0.00105597	0.0142837	0.403017	1.58468	0	269
GSE24726_WT_VS_E2-2_KO_PDC_UP	0.00110619	0.0142837	0.416124	1.58397	0	190
GSE35685_CD34POS_CD10NEG_CD62LPOS_VS_CD34POS_CD10POS_BONE_MARROW_UP	0.00110375	0.0142837	0.415206	1.58378	0	195
GSE37605_NOD_VS_C57BL6_IRES_GFP_TREG_UP	0.00343249	0.0293957	0.429311	1.58287	2	134
GSE1791_CTRL_VS_NEUROMEDINU_IN_T_CELL_LINE_12H_DN	0.00456621	0.0362354	0.427337	1.58276	3	145
GSE27786_NKTCELL_VS_ERYTHROBLAST_UP	0.00110865	0.0142837	0.416174	1.58275	0	191
GSE17721_LPS_VS_PAM3CSK4_16H_BMDC_UP	0.00110742	0.0142837	0.415766	1.58245	0	189
GSE2706_UNSTIM_VS_2H_LPS_AND_R848_DC_DN	0.00111982	0.0142837	0.419009	1.58194	0	172
GSE3982_BCELL_VS_CENT_MEMORY_CD4_TCELL_DN	0.00112108	0.0142837	0.419063	1.58161	0	174
GSE42724_MEMORY_VS_B1_BCELL_UP	0.00222222	0.0216958	0.417055	1.58129	1	184
GSE20727_CTRL_VS_H2O2_TREATED_DC_DN	0.00111732	0.0142837	0.418004	1.58091	0	177
GSE17721_CPG_VS_GARDIQUIMOD_6H_BMDC_DN	0.00110254	0.0142837	0.414735	1.5809	0	194
GSE40685_NAIVE_CD4_TCELL_VS_TREG_DN	0.00221239	0.0216958	0.416161	1.58057	1	185
GSE37301_COMMON_LYMPHOID_PROGENITOR_VS_PRO_BCELL_DN	0.00110742	0.0142837	0.415437	1.58038	0	192
GSE32034_UNTREATED_VS_ROSIGLIZATONE_TREATED_LY6C_LOW_MONOCYTE_DN	0.00221976	0.0216958	0.418498	1.58012	1	168
GSE11864_CSF1_PAM3CYS_VS_CSF1_IFNG_PAM3CYS_IN_MAC_DN	0.00111982	0.0142837	0.418521	1.5801	0	172
GO_UBIQUITIN_LIKE_PROTEIN_TRANSFERASE_ACTIVITY	0.00101729	0.0142837	0.391245	1.57822	0	398
GSE2770_IL12_AND_TGFB_VS_IL4_TREATED_ACT_CD4_TCELL_2H_UP	0.00110619	0.0142837	0.415283	1.578	0	187
GSE17974_0H_VS_1H_IN_VITRO_ACT_CD4_TCELL_DN	0.00111359	0.0142837	0.416783	1.5778	0	181
GSE27291_6H_VS_7D_STIM_GAMMADELTA_TCELL_UP	0.00112108	0.0142837	0.418022	1.57768	0	174
JAZAG_TGFB1_SIGNALING_VIA_SMAD4_UP	0.00479616	0.0376126	0.44495	1.57746	3	101
GSE6092_IFNG_VS_IFNG_AND_B_BURGDORFERI_INF_ENDOTHELIAL_CELL_DN	0.00223964	0.0216958	0.418012	1.57724	1	171
GSE3565_DUSP1_VS_WT_SPLENOCYTES_DN	0.00112108	0.0142837	0.417883	1.57716	0	174
GSE2935_UV_INACTIVATED_VS_LIVE_SENDAI_VIRUS_INF_MACROPHAGE_UP	0.00224215	0.0216958	0.419795	1.57679	1	161
GO_ACETYLTRANSFERASE_COMPLEX	0.00484848	0.03793	0.449931	1.57671	3	89
GSE11973_MIR223_KOVS_WT_BONE_MARROW_NEUTROPHIL_UP	0.00332594	0.0289094	0.414431	1.5762	2	193
GSE19941_LPS_VS_LPS_AND_IL10_STIM_IL10_KO_NFKBP50_KO_MACROPHAGE_DN	0.00222222	0.0216958	0.415705	1.57617	1	184
GSE43863_TH1_VS_LY6C_INT_CXCR5POS_EFFECTOR_CD4_TCELL_DN	0.00332594	0.0289094	0.414392	1.57605	2	193
GSE23695_CD57_POS_VS_NEG_NK_CELL_UP	0.00110742	0.0142837	0.414057	1.57595	0	189
GO_NEGATIVE_REGULATION_OF_SECRETION	0.00223964	0.0216958	0.417597	1.57568	1	171
GO_POSITIVE_REGULATION_OF_PROTEIN_SERINE_THREONINE_KINASE_ACTIVITY	0.0021164	0.0210013	0.401541	1.57528	1	265
GSE21033_1H_VS_24H_POLYIC_STIM_DC_UP	0.003367	0.0289588	0.420305	1.57527	2	156
GSE5679_PPARG_LIGAND_ROSIGLITAZONE_VS_ROSIGLITAZONE_AND_RARA_AGONIST_AM580_TREATED_DC_UP	0.00110742	0.0142837	0.413746	1.57476	0	189
GSE16755_CTRL_VS_IFNA_TREATED_MAC_UP	0.00111235	0.0142837	0.415878	1.57452	0	183
GO_POSITIVE_REGULATION_OF_PROTEIN_CATABOLIC_PROCESS	0.0021164	0.0210013	0.402919	1.57441	1	248
GSE26030_UNSTIM_VS_RESTIM_TH1_DAY15_POST_POLARIZATION_DN	0.00109769	0.0142837	0.411824	1.57433	0	196
GSE25088_CTRL_VS_ROSIGLITAZONE_STIM_STAT6_KO_MACROPHAGE_DN	0.00221239	0.0216958	0.414426	1.57398	1	185
GO_ENDOSOME	0.001001	0.0142837	0.382983	1.57396	0	720
GSE20727_ROS_INH_VS_ROS_INH_AND_DNFB_ALLERGEN_TREATED_DC_UP	0.00221239	0.0216958	0.414401	1.57388	1	185
GSE360_CTRL_VS_T_GONDII_MAC_UP	0.00110865	0.0142837	0.413825	1.57382	0	191
GSE11961_MEMORY_BCELL_DAY7_VS_GERMINAL_CENTER_BCELL_DAY40_DN	0.00222965	0.0216958	0.415987	1.57381	1	182
PUJANA_ATM_PCC_NETWORK	0.000999001	0.0142837	0.378788	1.57368	0	1352
GSE2770_IL4_ACT_VS_ACT_CD4_TCELL_6H_DN	0.00110865	0.0142837	0.414736	1.57361	0	186
GSE45365_HEALTHY_VS_MCMV_INFECTION_CD8A_DC_IFNAR_KO_DN	0.00110865	0.0142837	0.413686	1.57329	0	191
GSE17721_LPS_VS_PAM3CSK4_8H_BMDC_UP	0.00110742	0.0142837	0.413759	1.57297	0	188
GSE1925_CTRL_VS_IFNG_PRIMED_MACROPHAGE_3H_IFNG_STIM_UP	0.00332963	0.0289094	0.416521	1.57262	2	167
GSE42724_NAIVE_VS_B1_BCELL_UP	0.00110865	0.0142837	0.4144	1.57233	0	186
GSE21678_WT_VS_FOXO1_FOXO3_KO_TREG_UP	0.00112486	0.0142837	0.416656	1.57216	0	173
GSE12845_IGD_POS_BLOOD_VS_NAIVE_TONSIL_BCELL_UP	0.00111359	0.0142837	0.415153	1.57163	0	181
GSE24726_WT_VS_E2-2_KO_PDC_DAY6_POST_DELETION_DN	0.00330761	0.0289094	0.412243	1.5714	2	194
GSE2770_IL4_ACT_VS_ACT_CD4_TCELL_2H_UP	0.00110742	0.0142837	0.412712	1.57082	0	189
GSE2405_HEAT_KILLED_LYSATE_VS_LIVE_A_PHAGOCYTOPHILUM_STIM_NEUTROPHIL_9H_DN	0.00220751	0.0216958	0.411799	1.57078	1	195
GO_TRANSPORT_VESICLE_MEMBRANE	0.00347222	0.0296724	0.429192	1.57071	2	127
GSE45739_UNSTIM_VS_ACD3_ACD28_STIM_WT_CD4_TCELL_UP	0.00222965	0.0216958	0.414765	1.56918	1	182
GSE25677_MPL_VS_MPL_AND_R848_STIM_BCELL_UP	0.00340909	0.0292893	0.42145	1.56871	2	150
GO_REGULATION_OF_INTRACELLULAR_SIGNAL_TRANSDUCTION	0.000999001	0.0142837	0.376911	1.56833	0	1521
GSE37533_UNTREATED_VS_PIOGLIZATONE_TREATED_CD4_TCELL_PPARG2_AND_FOXP3_TRASDUCED_DN	0.00564972	0.0421189	0.420397	1.56828	4	152
GSE2405_S_AUREUS_VS_A_PHAGOCYTOPHILUM_NEUTROPHIL_UP	0.00110742	0.0142837	0.412439	1.56795	0	188
GO_INOSITOL_LIPID_MEDIATED_SIGNALING	0.0047619	0.0374996	0.439828	1.56747	3	104
GABRIELY_MIR21_TARGETS	0.0021164	0.0210013	0.39797	1.56743	1	282
GSE36392_TYPE_2_MYELOID_VS_NEUTROPHIL_IL25_TREATED_LUNG_UP	0.00110865	0.0142837	0.413075	1.56731	0	186
GO_HOMEOSTASIS_OF_NUMBER_OF_CELLS	0.0033557	0.0289094	0.416294	1.56726	2	165
GSE6259_DEC205_POS_DC_VS_BCELL_DN	0.0033557	0.0289094	0.416352	1.56725	2	164
CAIRO_HEPATOBLASTOMA_CLASSES_DN	0.00110742	0.0142837	0.412232	1.56717	0	188
GSE24634_TEFF_VS_TCONV_DAY5_IN_CULTURE_DN	0.00110865	0.0142837	0.412898	1.56664	0	186
GSE17721_LPS_VS_PAM3CSK4_12H_BMDC_UP	0.00110742	0.0142837	0.411934	1.56604	0	188
GSE17721_LPS_VS_CPG_6H_BMDC_UP	0.00221239	0.0216958	0.411407	1.56601	1	190
GSE26912_TUMORICIDAL_VS_CTRL_MACROPHAGE_DN	0.00111359	0.0142837	0.413642	1.56591	0	181
GSE39820_CTRL_VS_IL1B_IL6_IL23A_CD4_TCELL_DN	0.00221729	0.0216958	0.411693	1.56571	1	191
GSE8685_IL2_ACT_IL2_STARVED_VS_IL15_ACT_IL2_STARVED_CD4_TCELL_UP	0.00110742	0.0142837	0.411334	1.56558	0	189
GSE32423_IL7_VS_IL4_MEMORY_CD8_TCELL_UP	0.00110619	0.0142837	0.412013	1.56557	0	187
GSE21360_TERTIARY_VS_QUATERNARY_MEMORY_CD8_TCELL_DN	0.00223464	0.0216958	0.415137	1.56543	1	169
GSE3982_BCELL_VS_NKCELL_DN	0.00112486	0.0142837	0.414835	1.56529	0	173
GSE17974_0H_VS_4H_IN_VITRO_ACT_CD4_TCELL_UP	0.00223964	0.0216958	0.414834	1.56525	1	171
GSE360_DC_VS_MAC_B_MALAYI_HIGH_DOSE_UP	0.00110619	0.0142837	0.411874	1.56504	0	187
GSE33513_TCF7_KO_VS_HET_EARLY_THYMIC_PROGENITOR_UP	0.00223964	0.0216958	0.414323	1.56425	1	172
GSE7460_CD8_TCELL_VS_CD4_TCELL_ACT_UP	0.00110619	0.0142837	0.411661	1.56424	0	187
GSE42021_TREG_PLN_VS_CD24HI_TREG_THYMUS_DN	0.00221729	0.0216958	0.411288	1.56417	1	191
GSE28237_FOLLICULAR_VS_LATE_GC_BCELL_DN	0.00110619	0.0142837	0.411547	1.5638	0	187
GSE13484_UNSTIM_VS_YF17D_VACCINE_STIM_PBMC_DN	0.00110742	0.0142837	0.411311	1.56367	0	188
GSE33424_CD161_HIGH_VS_NEG_CD8_TCELL_DN	0.00110865	0.0142837	0.412099	1.56361	0	186
GSE16755_CTRL_VS_IFNA_TREATED_MAC_DN	0.00333704	0.0289094	0.412787	1.56282	2	183
GSE3982_BCELL_VS_EFF_MEMORY_CD4_TCELL_DN	0.00223464	0.0216958	0.413163	1.5626	1	177
GSE14350_IL2RB_KO_VS_WT_TREG_DN	0.00329308	0.0289094	0.408729	1.56249	2	196
GSE41867_DAY15_EFFECTOR_VS_DAY30_EXHAUSTED_CD8_TCELL_LCMV_CLONE13_UP	0.00333333	0.0289094	0.412075	1.56241	2	184
GSE14908_RESTING_VS_HDM_STIM_CD4_TCELL_NONATOPIC_PATIENT_UP	0.00333704	0.0289094	0.412668	1.56237	2	183
GSE3982_DC_VS_MAC_LPS_STIM_UP	0.00221239	0.0216958	0.411324	1.5622	1	185
GSE6092_B_BURGDOFERI_VS_B_BURGDORFERI_AND_IFNG_STIM_ENDOTHELIAL_CELL_DN	0.00112486	0.0142837	0.414003	1.56215	0	173
PASINI_SUZ12_TARGETS_DN	0.00104932	0.0142837	0.394525	1.56195	0	304
GSE29164_CD8_TCELL_VS_CD8_TCELL_AND_IL12_TREATED_MELANOMA_DAY3_DN	0.00332594	0.0289094	0.410439	1.56094	2	191
GSE5589_UNSTIM_VS_45MIN_LPS_AND_IL6_STIM_MACROPHAGE_UP	0.00332594	0.0289094	0.410436	1.56093	2	191
GSE3982_NEUTROPHIL_VS_CENT_MEMORY_CD4_TCELL_UP	0.00221484	0.0216958	0.410256	1.56067	1	192
REACTOME_HIV_INFECTION	0.00110619	0.0142837	0.410718	1.56065	0	187
GSE7460_CTRL_VS_TGFB_TREATED_ACT_TCONV_UP	0.00333704	0.0289094	0.412193	1.56057	2	183
GSE3982_CENT_MEMORY_CD4_TCELL_VS_NKCELL_UP	0.00223464	0.0216958	0.41256	1.56032	1	177
GSE42021_CD24HI_VS_CD24LOW_TCONV_THYMUS_DN	0.00332594	0.0289094	0.410271	1.5603	2	191
GO_REGULATION_OF_MAP_KINASE_ACTIVITY	0.0021164	0.0210013	0.395631	1.56029	1	293
GO_VACUOLAR_TRANSPORT	0.00213447	0.0211675	0.400848	1.56025	1	233
GO_PROTEIN_ACYLATION	0.0045403	0.0360476	0.420365	1.56024	3	144
GSE2706_UNSTIM_VS_2H_R848_DC_DN	0.00335946	0.0289094	0.413497	1.56021	2	171
GSE33425_CD8_ALPHAALPHA_VS_ALPHABETA_CD161_HIGH_TCELL_DN	0.00221484	0.0216958	0.410132	1.5602	1	192
GSE26343_UNSTIM_VS_LPS_STIM_NFAT5_KO_MACROPHAGE_DN	0.00330761	0.0289094	0.40918	1.55972	2	194
GO_PHOSPHATASE_ACTIVITY	0.0021164	0.0210013	0.398718	1.55952	1	257
PECE_MAMMARY_STEM_CELL_DN	0.00345622	0.0295672	0.424479	1.55943	2	130
GO_REGULATION_OF_PROTEIN_COMPLEX_DISASSEMBLY	0.00219058	0.0216958	0.407042	1.55915	1	204
GO_REGULATION_OF_RESPONSE_TO_CYTOKINE_STIMULUS	0.00460829	0.0365331	0.426309	1.55913	3	126
GRESHOCK_CANCER_COPY_NUMBER_UP	0.00103627	0.0142837	0.392223	1.55858	0	312
HAHTOLA_MYCOSIS_FUNGOIDES_CD4_DN	0.00472255	0.0372728	0.433594	1.55835	3	112
GO_REGULATION_OF_APOPTOTIC_SIGNALING_PATHWAY	0.00102669	0.0142837	0.389438	1.55809	0	346
OSWALD_HEMATOPOIETIC_STEM_CELL_IN_COLLAGEN_GEL_DN	0.00211416	0.0210013	0.397691	1.55764	1	255
GSE27786_BCELL_VS_CD8_TCELL_UP	0.00332594	0.0289094	0.409486	1.55732	2	191
GSE12845_IGD_POS_VS_NEG_BLOOD_BCELL_UP	0.00222717	0.0216958	0.411358	1.55726	1	181
GSE14308_TH17_VS_NATURAL_TREG_DN	0.00222717	0.0216958	0.411307	1.55707	1	181
GSE26928_EFF_MEMORY_VS_CXCR5_POS_CD4_TCELL_UP	0.00674916	0.0479907	0.415694	1.557	5	157
GSE14769_40MIN_VS_360MIN_LPS_BMDM_DN	0.00222965	0.0216958	0.41147	1.55672	1	182
OSMAN_BLADDER_CANCER_DN	0.00102564	0.0142837	0.387658	1.55658	0	360
GO_EXTRINSIC_COMPONENT_OF_PLASMA_MEMBRANE	0.00576037	0.0428242	0.425329	1.55555	4	126
GO_CELL_LEADING_EDGE	0.00102881	0.0142837	0.389546	1.55504	0	336
MCLACHLAN_DENTAL_CARIES_UP	0.00214823	0.0212907	0.400924	1.55454	1	229
GSE23925_DARK_ZONE_VS_NAIVE_BCELL_DN	0.00444939	0.0355457	0.410596	1.55452	3	183
GSE29618_PRE_VS_DAY7_POST_LAIV_FLU_VACCINE_BCELL_UP	0.00333333	0.0289094	0.409867	1.55403	2	184
GO_RUFFLE	0.00564972	0.0421189	0.416446	1.55354	4	152
GSE11961_MARGINAL_ZONE_BCELL_VS_PLASMA_CELL_DAY7_DN	0.00223714	0.0216958	0.411028	1.55346	1	179
GSE9037_CTRL_VS_LPS_1H_STIM_BMDM_UP	0.00445931	0.0355457	0.4106	1.55343	3	182
GSE35685_CD34POS_CD38NEG_VS_CD34POS_CD10POS_BONE_MARROW_DN	0.00332594	0.0289094	0.408405	1.55327	2	193
GSE17721_CTRL_VS_LPS_12H_BMDC_DN	0.00332594	0.0289094	0.409332	1.55311	2	186
GSE20727_H2O2_VS_ROS_INHIBITOR_TREATED_DC_UP	0.00221484	0.0216958	0.408056	1.55311	1	189
GSE17721_POLYIC_VS_GARDIQUIMOD_0.5H_BMDC_DN	0.00331858	0.0289094	0.408869	1.55288	2	185
GO_CELLULAR_RESPONSE_TO_INTERFERON_GAMMA	0.00706714	0.0498531	0.433568	1.55287	5	109
GO_REGULATION_OF_SMALL_GTPASE_MEDIATED_SIGNAL_TRANSDUCTION	0.00211416	0.0210013	0.395449	1.55282	1	266
GSE16266_CTRL_VS_HEATSHOCK_AND_LPS_STIM_MEF_UP	0.00330761	0.0289094	0.407319	1.55263	2	194
GSE32986_GMCSF_VS_GMCSF_AND_CURDLAN_HIGHDOSE_STIM_DC_DN	0.00335946	0.0289094	0.411488	1.55263	2	171
GSE32423_MEMORY_VS_NAIVE_CD8_TCELL_IL7_UP	0.00223714	0.0216958	0.410798	1.55259	1	179
GSE7852_TREG_VS_TCONV_LN_DN	0.00444939	0.0355457	0.410077	1.55256	3	183
WANG_CLIM2_TARGETS_DN	0.00334821	0.0289094	0.41028	1.55212	2	178
GO_INTRACELLULAR_RECEPTOR_SIGNALING_PATHWAY	0.00677201	0.0480891	0.414177	1.55211	5	158
GSE5589_UNSTIM_VS_180MIN_LPS_STIM_MACROPHAGE_DN	0.00331858	0.0289094	0.407743	1.55207	2	190
GSE7768_OVA_WITH_LPS_VS_OVA_WITH_MPL_IMMUNIZED_MOUSE_WHOLE_SPLEEN_6H_DN	0.00448934	0.0356607	0.413012	1.55123	3	162
GSE2706_LPS_VS_R848_AND_LPS_8H_STIM_DC_UP	0.00223714	0.0216958	0.410264	1.55057	1	179
GSE40225_WT_VS_RIP_B7X_DIABETIC_MOUSE_PANCREATIC_CD8_TCELL_UP	0.00223964	0.0216958	0.410298	1.55031	1	180
GSE32986_UNSTIM_VS_GMCSF_AND_CURDLAN_HIGHDOSE_STIM_DC_UP	0.00221484	0.0216958	0.407767	1.5502	1	188
GSE22611_UNSTIM_VS_2H_MDP_STIM_MUTANT_NOD2_TRANSDUCED_HEK293T_CELL_DN	0.00442478	0.0355255	0.408155	1.55016	3	185
GSE11961_MEMORY_BCELL_DAY7_VS_PLASMA_CELL_DAY7_DN	0.00331858	0.0289094	0.407194	1.54998	2	190
GO_REGULATION_OF_CYSTEINE_TYPE_ENDOPEPTIDASE_ACTIVITY	0.0021978	0.0216958	0.404784	1.54972	1	205
GSE22886_IGG_IGA_MEMORY_BCELL_VS_BLOOD_PLASMA_CELL_UP	0.00444444	0.0355457	0.408587	1.54918	3	184
GSE20366_CD103_POS_VS_NEG_TREG_KLRG1NEG_DN	0.00332226	0.0289094	0.406992	1.54905	2	189
GSE7852_THYMUS_VS_FAT_TREG_DN	0.00332594	0.0289094	0.40818	1.54874	2	186
GSE32423_IL7_VS_IL7_IL4_MEMORY_CD8_TCELL_UP	0.00331858	0.0289094	0.406824	1.54857	2	190
GO_REGULATION_OF_MICROTUBULE_POLYMERIZATION_OR_DEPOLYMERIZATION	0.00559284	0.0418274	0.411361	1.54847	4	164
GSE5589_WT_VS_IL6_KO_LPS_AND_IL6_STIM_MACROPHAGE_45MIN_UP	0.00335946	0.0289094	0.410963	1.54837	2	170
GREGORY_SYNTHETIC_LETHAL_WITH_IMATINIB	0.00461361	0.0365572	0.420366	1.54834	3	137
GSE3982_BCELL_VS_TH1_DN	0.00331858	0.0289094	0.406747	1.54827	2	190
GSE42724_MEMORY_VS_B1_BCELL_DN	0.00444939	0.0355457	0.40893	1.54821	3	183
GSE17721_LPS_VS_PAM3CSK4_4H_BMDC_UP	0.00332594	0.0289094	0.408033	1.54818	2	186
GO_POSITIVE_REGULATION_OF_BINDING	0.00583431	0.0433336	0.426296	1.54756	4	121
GSE11961_FOLLICULAR_BCELL_VS_MEMORY_BCELL_DAY7_UP	0.00332226	0.0289094	0.406478	1.5471	2	189
GO_LAMELLIPODIUM	0.00559284	0.0418274	0.410907	1.54676	4	164
GSE3720_UNSTIM_VS_PMA_STIM_VD1_GAMMADELTA_TCELL_UP	0.00445931	0.0355457	0.410561	1.54672	3	166
GSE24972_MARGINAL_ZONE_BCELL_VS_FOLLICULAR_BCELL_IRF8_KO_UP	0.00444939	0.0355457	0.408519	1.54666	3	183
GSE23308_CTRL_VS_CORTICOSTERONE_TREATED_MACROPHAGE_DN	0.00331858	0.0289094	0.406268	1.54645	2	190
GSE39382_IL3_VS_IL3_IL33_TREATED_MAST_CELL_DN	0.00221484	0.0216958	0.406762	1.54637	1	188
GSE22601_DOUBLE_NEGATIVE_VS_IMMATURE_CD4_SP_THYMOCYTE_UP	0.00334076	0.0289094	0.408379	1.54599	2	181
GO_INTRACELLULAR_SIGNAL_TRANSDUCTION	0.000999001	0.0142837	0.371858	1.54585	0	1471
GSE5542_UNTREATED_VS_IFNA_AND_IFNG_TREATED_EPITHELIAL_CELLS_24H_DN	0.00332594	0.0289094	0.407291	1.54536	2	186
GSE41867_NAIVE_VS_DAY8_LCMV_CLONE13_EFFECTOR_CD8_TCELL_UP	0.00442478	0.0355255	0.406848	1.5452	3	185
GO_RAS_PROTEIN_SIGNAL_TRANSDUCTION	0.00575374	0.0427948	0.418968	1.54519	4	139
GSE26727_WT_VS_KLF2_KO_LPS_STIM_MACROPHAGE_UP	0.00332226	0.0289094	0.405928	1.54501	2	189
GSE37532_WT_VS_PPARG_KO_LN_TREG_UP	0.00447928	0.0355985	0.409901	1.54436	3	170
SMID_BREAST_CANCER_LUMINAL_B_DN	0.00101215	0.0142837	0.380675	1.54424	0	501
GSE46143_CTRL_VS_LMP2A_TRANSDUCED_CD10_POS_GC_BCELL_DN	0.00330761	0.0289094	0.405026	1.54389	2	194
GO_NEGATIVE_REGULATION_OF_MITOTIC_CELL_CYCLE	0.00332226	0.0289094	0.405562	1.54361	2	189
GINESTIER_BREAST_CANCER_20Q13_AMPLIFICATION_UP	0.007034	0.0496631	0.4306	1.54316	5	108
GO_PROTEIN_UBIQUITINATION	0.00100705	0.0142837	0.378744	1.54309	0	593
GSE17974_CTRL_VS_ACT_IL4_AND_ANTI_IL12_48H_CD4_TCELL_UP	0.00335196	0.0289094	0.409182	1.54297	2	169
GO_REGULATION_OF_RNA_STABILITY	0.00688863	0.048809	0.418903	1.54282	5	133
GSE43955_TH0_VS_TGFB_IL6_TH17_ACT_CD4_TCELL_30H_UP	0.00555556	0.0417671	0.406796	1.54239	4	184
GSE5542_IFNA_VS_IFNA_AND_IFNG_TREATED_EPITHELIAL_CELLS_6H_UP	0.0033557	0.0289094	0.407709	1.54091	2	179
GO_NEGATIVE_REGULATION_OF_ORGANELLE_ORGANIZATION	0.00102459	0.0142837	0.383622	1.54082	0	367
GSE23398_WT_VS_IL2_KO_CD4_TCELL_SCURFY_MOUSE_DN	0.00330761	0.0289094	0.40422	1.54081	2	194
GSE19198_CTRL_VS_IL21_TREATED_TCELL_24H_DN	0.00331858	0.0289094	0.404777	1.54077	2	190
GSE16450_CTRL_VS_IFNA_6H_STIM_MATURE_NEURON_CELL_LINE_UP	0.00334076	0.0289094	0.406997	1.54075	2	181
ZWANG_CLASS_3_TRANSIENTLY_INDUCED_BY_EGF	0.00326087	0.0289094	0.400994	1.54063	2	209
GSE2405_S_AUREUS_VS_UNTREATED_NEUTROPHIL_UP	0.00442968	0.0355255	0.404895	1.54027	3	192
GSE19888_ADENOSINE_A3R_INH_PRETREAT_AND_ACT_BY_A3R_VS_TCELL_MEMBRANES_ACT_MAST_CELL_UP	0.00331858	0.0289094	0.404392	1.53931	2	190
GSE29618_BCELL_VS_MONOCYTE_DAY7_FLU_VACCINE_UP	0.00446429	0.0355676	0.406868	1.53921	3	178
GSE43955_1H_VS_10H_ACT_CD4_TCELL_UP	0.00442968	0.0355255	0.404171	1.53832	3	189
GSE2770_IL4_ACT_VS_ACT_CD4_TCELL_48H_DN	0.00334076	0.0289094	0.406314	1.53817	2	181
GSE3720_UNSTIM_VS_PMA_STIM_VD2_GAMMADELTA_TCELL_DN	0.00331858	0.0289094	0.403998	1.53781	2	190
GSE360_T_GONDII_VS_B_MALAYI_LOW_DOSE_MAC_DN	0.00443459	0.0355255	0.40433	1.53771	3	191
ICHIBA_GRAFT_VERSUS_HOST_DISEASE_35D_UP	0.0058548	0.0434657	0.423421	1.53758	4	122
GSE36476_CTRL_VS_TSST_ACT_40H_MEMORY_CD4_TCELL_OLD_UP	0.00558659	0.0418274	0.406478	1.53732	4	177
GSE20152_HTNFA_OVERXPRESS_ANKLE_VS_CTRL_SPHK1_KO_ANKLE_UP	0.00558659	0.0418274	0.406477	1.53732	4	177
GSE25088_IL4_VS_IL4_AND_ROSIGLITAZONE_STIM_MACROPHAGE_DAY10_UP	0.00442968	0.0355255	0.404072	1.53714	3	192
GSE14699_DELETIONAL_TOLERANCE_VS_ACTIVATED_CD8_TCELL_DN	0.00335196	0.0289094	0.407616	1.53707	2	169
GSE17580_UNINFECTED_VS_S_MANSONI_INF_TREG_UP	0.00442968	0.0355255	0.404018	1.53694	3	192
REACTOME_ANTIGEN_PROCESSING_UBIQUITINATION_PROTEASOME_DEGRADATION	0.00443459	0.0355255	0.404036	1.53666	3	193
GSE43955_1H_VS_20H_ACT_CD4_TCELL_UP	0.00555556	0.0417671	0.405275	1.53662	4	184
GSE1740_UNSTIM_VS_IFNA_STIMULATED_MCSF_IFNG_DERIVED_MACROPHAGE_DN	0.00335946	0.0289094	0.406673	1.53661	2	180
GSE3720_UNSTIM_VS_LPS_STIM_VD1_GAMMADELTA_TCELL_DN	0.00465116	0.0367637	0.420312	1.53641	3	128
GSE5589_LPS_VS_LPS_AND_IL10_STIM_IL10_KO_MACROPHAGE_180MIN_DN	0.00443459	0.0355255	0.404914	1.53634	3	186
GO_NEGATIVE_REGULATION_OF_HEMOPOIESIS	0.00700117	0.0494531	0.42341	1.53549	5	119
GSE23505_UNTREATED_VS_4DAY_IL6_IL1_IL23_TREATED_CD4_TCELL_UP	0.00443459	0.0355255	0.403719	1.53539	3	191
GSE37416_CTRL_VS_48H_F_TULARENSIS_LVS_NEUTROPHIL_UP	0.00560538	0.0418274	0.408438	1.53533	4	163
GSE22919_RESTING_VS_IL2_IL12_IL15_STIM_NK_CELL_DN	0.00443459	0.0355255	0.40368	1.53524	3	191
BROCKE_APOPTOSIS_REVERSED_BY_IL6	0.00457143	0.0362588	0.414861	1.5348	3	142
GSE3920_UNTREATED_VS_IFNG_TREATED_FIBROBLAST_DN	0.0055991	0.0418274	0.407359	1.53479	4	170
GO_DEPHOSPHORYLATION	0.00316456	0.0282656	0.390214	1.53433	2	268
GO_EPITHELIAL_CELL_DEVELOPMENT	0.00447427	0.0355985	0.405881	1.534	3	179
GSE41867_DAY8_EFFECTOR_VS_DAY30_EXHAUSTED_CD8_TCELL_LCMV_CLONE13_DN	0.00443459	0.0355255	0.40333	1.53398	3	193
GSE8515_CTRL_VS_IL1_4H_STIM_MAC_DN	0.00335946	0.0289094	0.405945	1.53386	2	180
GO_APOPTOTIC_SIGNALING_PATHWAY	0.00318471	0.0283981	0.389815	1.53363	2	281
GSE557_WT_VS_I_AB_KO_DC_UP	0.00442478	0.0355255	0.403444	1.53227	3	185
GSE25123_IL4_VS_IL4_AND_ROSIGLITAZONE_STIM_PPARG_KO_MACROPHAGE_DAY10_DN	0.00335946	0.0289094	0.405476	1.53209	2	180
GSE17974_0H_VS_48H_IN_VITRO_ACT_CD4_TCELL_UP	0.00446927	0.0355896	0.406244	1.5319	3	169
GSE41176_WT_VS_TAK1_KO_ANTI_IGM_STIM_BCELL_6H_UP	0.00442478	0.0355255	0.403111	1.53174	3	187
GO_POSITIVE_REGULATION_OF_RESPONSE_TO_STIMULUS	0.000999001	0.0142837	0.367911	1.53134	0	1731
GSE2706_R848_VS_R848_AND_LPS_8H_STIM_DC_UP	0.00677201	0.0480891	0.408619	1.53128	5	158
GSE37534_UNTREATED_VS_PIOGLITAZONE_TREATED_CD4_TCELL_PPARG1_AND_FOXP3_TRASDUCED_DN	0.00443459	0.0355255	0.40261	1.53123	3	193
GSE17974_CTRL_VS_ACT_IL4_AND_ANTI_IL12_4H_CD4_TCELL_UP	0.00671892	0.0479034	0.405123	1.53108	5	176
MTOR_UP.N4.V1_DN	0.00554939	0.0417671	0.405511	1.53105	4	167
GSE9509_LPS_VS_LPS_AND_IL10_STIM_IL10_KO_MACROPHAGE_30MIN_DN	0.00560538	0.0418274	0.40503	1.52997	4	175
GSE46606_UNSTIM_VS_CD40L_IL2_IL5_3DAY_STIMULATED_IRF4MID_SORTED_BCELL_UP	0.00443459	0.0355255	0.402246	1.52978	3	191
GSE16450_IMMATURE_VS_MATURE_NEURON_CELL_LINE_12H_IFNA_STIM_DN	0.00442968	0.0355255	0.401881	1.5296	3	189
GSE13229_IMM_VS_MATURE_NKCELL_DN	0.00443459	0.0355255	0.402955	1.52891	3	186
GSE18791_CTRL_VS_NEWCASTLE_VIRUS_DC_6H_DN	0.00442968	0.0355255	0.401699	1.52891	3	189
LINDGREN_BLADDER_CANCER_CLUSTER_2A_DN	0.00575374	0.0427948	0.415704	1.52861	4	131
GO_REGULATION_OF_EXTRINSIC_APOPTOTIC_SIGNALING_PATHWAY	0.00570776	0.0425121	0.412177	1.52791	4	146
GO_REGULATION_OF_CATION_TRANSMEMBRANE_TRANSPORT	0.00442968	0.0355255	0.401432	1.52789	3	189
GSE22611_UNSTIM_VS_6H_MDP_STIM_MUTANT_NOD2_TRANSDUCED_HEK293T_CELL_DN	0.0055991	0.0418274	0.404687	1.52787	4	172
GSE16385_UNTREATED_VS_12H_ROSIGLITAZONE_IL4_TREATED_MACROPHAGE_UP	0.00443459	0.0355255	0.401647	1.52757	3	193
GSE11864_CSF1_VS_CSF1_PAM3CYS_IN_MAC_UP	0.00445434	0.0355457	0.403459	1.52736	3	181
GSE32986_GMCSF_AND_CURDLAN_LOWDOSE_VS_GMCSF_AND_CURDLAN_HIGHDOSE_STIM_DC_UP	0.00442478	0.0355255	0.401091	1.52675	3	190
GSE2770_UNTREATED_VS_ACT_CD4_TCELL_2H_UP	0.0055371	0.0417671	0.401594	1.52673	4	188
GSE21063_WT_VS_NFATC1_KO_3H_ANTI_IGM_STIM_BCELL_UP	0.00670391	0.0479034	0.403651	1.52663	5	177
GSE24142_EARLY_THYMIC_PROGENITOR_VS_DN2_THYMOCYTE_FETAL_DN	0.00672646	0.0479357	0.404132	1.52658	5	175
GSE360_CTRL_VS_L_DONOVANI_MAC_UP	0.00442968	0.0355255	0.401067	1.5265	3	189
GO_POSITIVE_REGULATION_OF_CELLULAR_PROTEIN_CATABOLIC_PROCESS	0.00555556	0.0417671	0.402489	1.52606	4	184
GSE13738_RESTING_VS_TCR_ACTIVATED_CD4_TCELL_DN	0.00442968	0.0355255	0.400905	1.52589	3	189
GSE22886_IGA_VS_IGM_MEMORY_BCELL_UP	0.00447928	0.0355985	0.403815	1.52582	3	180
GSE24972_WT_VS_IRF8_KO_MARGINAL_ZONE_SPLEEN_BCELL_UP	0.00442478	0.0355255	0.401677	1.52556	3	185
GSE32533_MIR17_KO_VS_MIR17_OVEREXPRESS_ACT_CD4_TCELL_DN	0.0055991	0.0418274	0.404021	1.52536	4	172
GSE19888_ADENOSINE_A3R_ACT_VS_TCELL_MEMBRANES_ACT_IN_MAST_CELL_UP	0.00442478	0.0355255	0.40071	1.5253	3	190
GSE339_CD4POS_VS_CD8POS_DC_UP	0.00443459	0.0355255	0.400991	1.52501	3	191
GSE12392_WT_VS_IFNB_KO_CD8A_NEG_SPLEEN_DC_DN	0.00443459	0.0355255	0.400885	1.52461	3	191
GSE9601_UNTREATED_VS_NFKB_INHIBITOR_TREATED_HCMV_INF_MONOCYTE_DN	0.00671892	0.0479034	0.404034	1.5245	5	171
GSE15930_NAIVE_VS_24H_IN_VITRO_STIM_IL12_CD8_TCELL_UP	0.0055371	0.0417671	0.401007	1.5245	4	188
RODRIGUES_THYROID_CARCINOMA_POORLY_DIFFERENTIATED_DN	0.001001	0.0142837	0.370679	1.52388	0	721
GSE42021_CD24INT_TREG_VS_CD24INT_TCONV_THYMUS_UP	0.00443459	0.0355255	0.400666	1.52378	3	191
GO_UBIQUITIN_LIKE_PROTEIN_LIGASE_BINDING	0.0031746	0.0283395	0.389521	1.52355	2	257
GSE17721_12H_VS_24H_LPS_BMDC_UP	0.00442478	0.0355255	0.400235	1.52349	3	190
GSE36888_UNTREATED_VS_IL2_TREATED_STAT5_AB_KNOCKIN_TCELL_17H_UP	0.00671141	0.0479034	0.404632	1.52336	5	165
GSE42021_CD24LO_TREG_VS_CD24LO_TCONV_THYMUS_DN	0.0055371	0.0417671	0.400705	1.52335	4	188
GSE9650_EFFECTOR_VS_MEMORY_CD8_TCELL_DN	0.00441014	0.0355255	0.399614	1.52326	3	194
GSE42021_TCONV_PLN_VS_CD24HI_TCONV_THYMUS_UP	0.00441501	0.0355255	0.399291	1.52307	3	195
GSE7219_WT_VS_NIK_NFKB2_KO_LPS_AND_ANTI_CD40_STIM_DC_DN	0.00442968	0.0355255	0.400314	1.52285	3	192
GSE24972_MARGINAL_ZONE_BCELL_VS_FOLLICULAR_BCELL_DN	0.00447928	0.0355985	0.403017	1.5228	3	180
GSE9509_10MIN_VS_30MIN_LPS_AND_IL10_STIM_IL10_KO_MACROPHAGE_DN	0.00567537	0.0422905	0.410213	1.52256	4	144
GO_PROTEIN_MODIFICATION_BY_SMALL_PROTEIN_CONJUGATION_OR_REMOVAL	0.001	0.0142837	0.369024	1.52248	0	811
PHONG_TNF_RESPONSE_NOT_VIA_P38	0.00205973	0.0205281	0.38175	1.52238	1	330
GSE17721_LPS_VS_POLYIC_2H_BMDC_UP	0.00555556	0.0417671	0.401453	1.52213	4	184
GSE15330_HSC_VS_GRANULOCYTE_MONOCYTE_PROGENITOR_IKAROS_KO_UP	0.0055371	0.0417671	0.399899	1.52206	4	189
GSE10239_NAIVE_VS_MEMORY_CD8_TCELL_UP	0.00441014	0.0355255	0.399291	1.52203	3	194
GO_RNA_SPLICING	0.00205339	0.0204776	0.380517	1.52192	1	345
GSE557_CIITA_KO_VS_I_AB_KO_DC_UP	0.00442478	0.0355255	0.399741	1.52161	3	190
GSE21379_WT_VS_SAP_KO_TFH_CD4_TCELL_DN	0.00442478	0.0355255	0.40063	1.52158	3	185
GSE3039_ALPHAALPHA_CD8_TCELL_VS_B2_BCELL_UP	0.00445931	0.0355457	0.402161	1.5215	3	182
GO_PROTEIN_SERINE_THREONINE_KINASE_ACTIVITY	0.00101833	0.0142837	0.3767	1.52146	0	421
GO_TRANSCRIPTION_FACTOR_BINDING	0.00101215	0.0142837	0.375534	1.52135	0	488
GSE37416_CTRL_VS_6H_F_TULARENSIS_LVS_NEUTROPHIL_UP	0.0055991	0.0418274	0.402617	1.52129	4	180
GSE43955_10H_VS_60H_ACT_CD4_TCELL_DN	0.00443459	0.0355255	0.400869	1.521	3	186
GSE21546_WT_VS_SAP1A_KO_AND_ELK1_KO_DP_THYMOCYTES_DN	0.00443459	0.0355255	0.399797	1.52047	3	191
GO_REGULATION_OF_PROTEIN_CATABOLIC_PROCESS	0.00102354	0.0142837	0.378764	1.52036	0	371
GSE17721_CTRL_VS_PAM3CSK4_8H_BMDC_DN	0.00442478	0.0355255	0.400214	1.52	3	185
GSE19923_HEB_KO_VS_HEB_AND_E2A_KO_DP_THYMOCYTE_UP	0.00442968	0.0355255	0.399458	1.51959	3	192
GSE17974_0H_VS_72H_IN_VITRO_ACT_CD4_TCELL_UP	0.00671892	0.0479034	0.402692	1.51944	5	171
GSE26928_EFF_MEM_VS_CENTR_MEM_CD4_TCELL_UP	0.00674916	0.0479907	0.405603	1.5192	5	157
GSE19941_IL10_KO_VS_IL10_KO_AND_NFKBP50_KO_LPS_STIM_MACROPHAGE_UP	0.00442478	0.0355255	0.399886	1.51876	3	185
GO_POSITIVE_REGULATION_OF_MAP_KINASE_ACTIVITY	0.00442478	0.0355255	0.398983	1.51872	3	190
GSE9006_TYPE_1_VS_TYPE_2_DIABETES_PBMC_AT_DX_DN	0.00441014	0.0355255	0.398323	1.51833	3	194
GSE15330_HSC_VS_GRANULOCYTE_MONOCYTE_PROGENITOR_IKAROS_KO_DN	0.00553097	0.0417671	0.399346	1.51744	4	187
GSE3982_CTRL_VS_PMA_STIM_EOSINOPHIL_UP	0.00442478	0.0355255	0.399535	1.51743	3	185
GSE14308_TH2_VS_TH17_DN	0.00553097	0.0417671	0.39931	1.5173	4	187
GSE40274_SATB1_VS_FOXP3_AND_SATB1_TRANSDUCED_ACTIVATED_CD4_TCELL_UP	0.00674916	0.0479907	0.405074	1.51722	5	157
GSE1925_CTRL_VS_3H_IFNG_STIM_MACROPHAGE_UP	0.0055371	0.0417671	0.398583	1.51705	4	189
GSE24634_NAIVE_CD4_TCELL_VS_DAY5_IL4_CONV_TREG_UP	0.0055371	0.0417671	0.398557	1.51695	4	189
GSE11864_CSF1_IFNG_VS_CSF1_PAM3CYS_IN_MAC_DN	0.0055991	0.0418274	0.402587	1.51681	4	170
GO_POSITIVE_REGULATION_OF_CELL_COMMUNICATION	0.000999001	0.0142837	0.365021	1.51672	0	1412
GSE17721_LPS_VS_GARDIQUIMOD_6H_BMDC_UP	0.00553097	0.0417671	0.398901	1.51575	4	187
GSE3337_CTRL_VS_16H_IFNG_IN_CD8POS_DC_DN	0.00554324	0.0417671	0.398531	1.51565	4	191
GSE17721_LPS_VS_PAM3CSK4_6H_BMDC_UP	0.00443459	0.0355255	0.398503	1.51562	3	193
GO_REGULATION_OF_PROTEIN_SERINE_THREONINE_KINASE_ACTIVITY	0.00101833	0.0142837	0.375637	1.51536	0	435
GSE4142_NAIVE_VS_GC_BCELL_UP	0.00556793	0.0418013	0.400207	1.51505	4	181
GSE37301_COMMON_LYMPHOID_PROGENITOR_VS_CD4_TCELL_DN	0.0055371	0.0417671	0.398044	1.515	4	189
GSE17721_LPS_VS_CPG_12H_BMDC_UP	0.00443459	0.0355255	0.399272	1.51494	3	186
GSE1460_NAIVE_CD4_TCELL_CORD_BLOOD_VS_THYMIC_STROMAL_CELL_UP	0.00671892	0.0479034	0.401234	1.51483	5	172
GSE26351_WNT_VS_BMP_PATHWAY_STIM_HEMATOPOIETIC_PROGENITORS_DN	0.00443459	0.0355255	0.399143	1.51445	3	186
GSE21360_PRIMARY_VS_TERTIARY_MEMORY_CD8_TCELL_DN	0.00443459	0.0355255	0.398193	1.51444	3	193
GSE5589_LPS_AND_IL10_VS_LPS_AND_IL6_STIM_IL10_KO_MACROPHAGE_45MIN_UP	0.00671892	0.0479034	0.400762	1.51428	5	180
GSE14000_4H_VS_16H_LPS_DC_UP	0.00556793	0.0418013	0.399974	1.51417	4	181
LASTOWSKA_NEUROBLASTOMA_COPY_NUMBER_DN	0.001001	0.0142837	0.36776	1.51402	0	744
GSE32034_LY6C_HIGH_VS_LOW_MONOCYTE_DN	0.00553097	0.0417671	0.397567	1.51333	4	190
GSE9988_LPS_VS_LPS_AND_ANTI_TREM1_MONOCYTE_UP	0.00554324	0.0417671	0.398837	1.51329	4	186
GSE22140_HEALTHY_VS_ARTHRITIC_MOUSE_CD4_TCELL_UP	0.00661521	0.0476803	0.396987	1.51324	5	194
GSE39110_DAY3_VS_DAY6_POST_IMMUNIZATION_CD8_TCELL_UP	0.00442478	0.0355255	0.398339	1.51288	3	185
GSE2770_IL12_ACT_VS_ACT_CD4_TCELL_48H_UP	0.00554324	0.0417671	0.398705	1.51279	4	186
GSE22886_NAIVE_CD4_TCELL_VS_NKCELL_DN	0.00661521	0.0476803	0.396861	1.51276	5	194
GSE20198_IL12_VS_IL12_IL18_TREATED_ACT_CD4_TCELL_DN	0.00665188	0.0476803	0.397685	1.51251	5	193
GSE14769_UNSTIM_VS_120MIN_LPS_BMDM_DN	0.0055371	0.0417671	0.397565	1.51239	4	192
ZWANG_EGF_INTERVAL_DN	0.00441501	0.0355255	0.39632	1.51174	3	195
GSE2770_TGFB_AND_IL4_VS_IL4_TREATED_ACT_CD4_TCELL_6H_UP	0.00674916	0.0479907	0.400598	1.51157	5	173
GSE16266_CTRL_VS_HEATSHOCK_AND_LPS_STIM_MEF_DN	0.00665188	0.0476803	0.397393	1.51139	5	193
GSE10239_KLRG1INT_VS_KLRG1HIGH_EFF_CD8_TCELL_DN	0.0055371	0.0417671	0.397464	1.51103	4	188
GO_REGULATION_OF_DEFENSE_RESPONSE	0.001001	0.0142837	0.367846	1.51045	0	685
GO_BIOLOGICAL_ADHESION	0.001001	0.0142837	0.366076	1.51037	0	915
GSE20366_CD103_KLRG1_DP_VS_DN_TREG_DN	0.00556174	0.041794	0.398895	1.51022	4	183
GSE9006_HEALTHY_VS_TYPE_2_DIABETES_PBMC_AT_DX_DN	0.00553097	0.0417671	0.397421	1.5094	4	185
GO_NUCLEAR_SPECK	0.00666667	0.0477648	0.397991	1.50901	5	184
GSE19825_NAIVE_VS_IL2RALOW_DAY3_EFF_CD8_TCELL_DN	0.00553097	0.0417671	0.397316	1.509	4	185
GSE17721_POLYIC_VS_CPG_2H_BMDC_UP	0.0055371	0.0417671	0.396625	1.50881	4	192
GSE28726_NAIVE_CD4_TCELL_VS_NAIVE_NKTCELL_UP	0.00661521	0.0476803	0.395798	1.50871	5	194
GSE17301_CTRL_VS_48H_ACD3_ACD28_STIM_CD8_TCELL_DN	0.00663717	0.0476803	0.397001	1.50853	5	187
GSE39152_SPLEEN_CD103_NEG_VS_BRAIN_CD103_POS_MEMORY_CD8_TCELL_UP	0.00554324	0.0417671	0.397496	1.5082	4	186
GSE17721_LPS_VS_GARDIQUIMOD_2H_BMDC_DN	0.0055371	0.0417671	0.396648	1.50792	4	188
GSE37301_MULTIPOTENT_PROGENITOR_VS_GRAN_MONO_PROGENITOR_DN	0.00553097	0.0417671	0.397023	1.50789	4	185
GO_POSITIVE_REGULATION_OF_PEPTIDASE_ACTIVITY	0.00683371	0.0485057	0.405863	1.50787	5	147
GSE40666_STAT1_KO_VS_STAT4_KO_CD8_TCELL_WITH_IFNA_STIM_90MIN_UP	0.00557414	0.0418274	0.398554	1.50785	4	182
ZHANG_RESPONSE_TO_IKK_INHIBITOR_AND_TNF_UP	0.00649351	0.0472862	0.391833	1.50781	5	213
SPIELMAN_LYMPHOBLAST_EUROPEAN_VS_ASIAN_DN	0.00100705	0.0142837	0.370588	1.50765	0	575
GO_POSITIVE_REGULATION_OF_STRESS_ACTIVATED_PROTEIN_KINASE_SIGNALING_CASCADE	0.00694444	0.0490741	0.411927	1.50752	5	127
REACTOME_PLATELET_ACTIVATION_SIGNALING_AND_AGGREGATION	0.0055371	0.0417671	0.395939	1.50699	4	189
GSE8685_IL2_STARVED_VS_IL15_ACT_IL2_STARVED_CD4_TCELL_UP	0.00663717	0.0476803	0.396728	1.50677	5	185
GSE35685_CD34POS_CD38NEG_VS_CD34POS_CD10NEG_CD62LPOS_BONE_MARROW_UP	0.00544662	0.0415334	0.392824	1.5066	4	199
GSE20198_IL12_VS_IL12_IL18_TREATED_ACT_CD4_TCELL_UP	0.00664452	0.0476803	0.395816	1.50652	5	189
GSE8384_CTRL_VS_B_ABORTUS_4H_MAC_CELL_LINE_UP	0.00554324	0.0417671	0.396931	1.50605	4	186
GSE41867_NAIVE_VS_DAY6_LCMV_ARMSTRONG_EFFECTOR_CD8_TCELL_DN	0.00665188	0.0476803	0.39581	1.50531	5	191
GSE14000_UNSTIM_VS_4H_LPS_DC_DN	0.00663717	0.0476803	0.396148	1.50529	5	187
GSE36891_UNSTIM_VS_PAM_TLR2_STIM_PERITONEAL_MACROPHAGE_UP	0.00663717	0.0476803	0.396103	1.50439	5	185
GSE27786_CD4_TCELL_VS_MONO_MAC_UP	0.00664452	0.0476803	0.395606	1.50396	5	188
GSE13229_MATURE_VS_INTMATURE_NKCELL_DN	0.00665188	0.0476803	0.395318	1.50344	5	191
GSE5589_LPS_VS_LPS_AND_IL10_STIM_MACROPHAGE_45MIN_DN	0.00668896	0.0478603	0.397381	1.50341	5	182
GSE11057_NAIVE_CD4_VS_PBMC_CD4_TCELL_DN	0.00665188	0.0476803	0.39514	1.50276	5	191
GSE40274_LEF1_VS_FOXP3_AND_LEF1_TRANSDUCED_ACTIVATED_CD4_TCELL_DN	0.00664452	0.0476803	0.395238	1.50256	5	188
GSE22589_HEALTHY_VS_HIV_INFECTED_DC_DN	0.00667408	0.0477966	0.396838	1.50243	5	183
GSE19923_HEB_KO_VS_HEB_AND_E2A_KO_DP_THYMOCYTE_DN	0.00664452	0.0476803	0.39519	1.50238	5	188
GSE2770_UNTREATED_VS_TGFB_AND_IL12_TREATED_ACT_CD4_TCELL_6H_UP	0.00664452	0.0476803	0.39519	1.50238	5	188
GSE13484_UNSTIM_VS_YF17D_VACCINE_STIM_PBMC_UP	0.00664452	0.0476803	0.394767	1.50174	5	192
GSE3691_IFN_PRODUCING_KILLER_DC_VS_PLASMACYTOID_DC_SPLEEN_UP	0.00663717	0.0476803	0.395204	1.5017	5	187
GSE360_L_DONOVANI_VS_B_MALAYI_HIGH_DOSE_MAC_DN	0.00663717	0.0476803	0.394236	1.50065	5	190
GO_TRANSCRIPTION_FACTOR_ACTIVITY_PROTEIN_BINDING	0.00100908	0.0142837	0.369598	1.50051	0	543
GO_VACUOLE	0.001	0.0142837	0.361823	1.50008	0	1075
GSE2770_IL12_ACT_VS_ACT_CD4_TCELL_48H_DN	0.00665188	0.0476803	0.394242	1.49934	5	191
GSE339_CD8POS_VS_CD4CD8DN_DC_IN_CULTURE_DN	0.00664452	0.0476803	0.394385	1.49932	5	188
DACOSTA_UV_RESPONSE_VIA_ERCC3_DN	0.001	0.0142837	0.363404	1.49924	0	830
GSE12001_MIR223_KO_VS_WT_NEUTROPHIL_DN	0.00665188	0.0476803	0.394176	1.49916	5	193
GSE34006_A2AR_KO_VS_A2AR_AGONIST_TREATED_TREG_UP	0.00664452	0.0476803	0.393854	1.49827	5	192
GSE20366_EX_VIVO_VS_HOMEOSTATIC_CONVERSION_TREG_DN	0.00663717	0.0476803	0.394172	1.49778	5	187
GSE26669_CD4_VS_CD8_TCELL_IN_MLR_UP	0.00664452	0.0476803	0.393609	1.49734	5	192
GSE17721_0.5H_VS_12H_LPS_BMDC_DN	0.00665188	0.0476803	0.393604	1.49692	5	191
GO_SIGNAL_TRANSDUCTION_BY_PROTEIN_PHOSPHORYLATION	0.00102354	0.0142837	0.371885	1.49485	0	377
GO_REGULATION_OF_CATABOLIC_PROCESS	0.001002	0.0142837	0.364109	1.49467	0	691
GO_PHOSPHORIC_ESTER_HYDROLASE_ACTIVITY	0.00205339	0.0204776	0.373669	1.49454	1	345
GO_ORGANELLE_LOCALIZATION	0.00102249	0.0142837	0.371302	1.4941	0	388
GSE37532_TREG_VS_TCONV_CD4_TCELL_FROM_LN_DN	0.00665188	0.0476803	0.392839	1.49401	5	191
GSE3982_NEUTROPHIL_VS_NKCELL_UP	0.00664452	0.0476803	0.391748	1.49026	5	192
GSE36009_UNSTIM_VS_LPS_STIM_NLRP10_KO_DC_UP	0.00665188	0.0476803	0.391742	1.48984	5	191
HELLER_HDAC_TARGETS_SILENCED_BY_METHYLATION_DN	0.00422386	0.0349391	0.378855	1.48968	3	269
GSE18893_TCONV_VS_TREG_24H_CULTURE_DN	0.00665188	0.0476803	0.391564	1.48916	5	191
GO_POSITIVE_REGULATION_OF_LOCOMOTION	0.00102249	0.0142837	0.369843	1.48766	0	383
REACTOME_CYTOKINE_SIGNALING_IN_IMMUNE_SYSTEM	0.0042328	0.0349769	0.380652	1.48747	3	247
BUYTAERT_PHOTODYNAMIC_THERAPY_STRESS_UP	0.001002	0.0142837	0.360978	1.48555	0	786
GO_INTERSPECIES_INTERACTION_BETWEEN_ORGANISMS	0.00100503	0.0142837	0.362485	1.48281	0	636
GO_SYMBIOSIS_ENCOMPASSING_MUTUALISM_THROUGH_PARASITISM	0.00100503	0.0142837	0.362485	1.48281	0	636
GO_NEGATIVE_REGULATION_OF_CELLULAR_COMPONENT_ORGANIZATION	0.00100402	0.0142837	0.361763	1.48181	0	645
GO_CHROMATIN_MODIFICATION	0.00101317	0.0142837	0.365372	1.48174	0	500
GO_CELL_DEATH	0.001	0.0142837	0.358791	1.48144	0	939
GO_NEGATIVE_REGULATION_OF_CELL_COMMUNICATION	0.000999001	0.0142837	0.356813	1.48083	0	1084
GO_NEGATIVE_REGULATION_OF_KINASE_ACTIVITY	0.00640342	0.0466939	0.380292	1.48023	5	233
GO_REGULATION_OF_KINASE_ACTIVITY	0.001	0.0142837	0.359491	1.47797	0	715
GO_REGULATION_OF_CELL_DEATH	0.000999001	0.0142837	0.355603	1.47729	0	1356
GO_MRNA_PROCESSING	0.00101833	0.0142837	0.366118	1.47695	0	404
GO_NEGATIVE_REGULATION_OF_INTRACELLULAR_SIGNAL_TRANSDUCTION	0.00101523	0.0142837	0.365479	1.47616	0	412
GO_REGULATION_OF_PROTEIN_SECRETION	0.00308325	0.0276473	0.368387	1.47592	2	353
GO_POSITIVE_REGULATION_OF_RESPONSE_TO_EXTERNAL_STIMULUS	0.00527983	0.0404156	0.374727	1.47345	4	269
GO_NUCLEOPLASM_PART	0.001002	0.0142837	0.359371	1.47316	0	665
GO_GUANYL_NUCLEOTIDE_EXCHANGE_FACTOR_ACTIVITY	0.0042328	0.0349769	0.373392	1.47063	3	282
GO_REGULATION_OF_NEURON_DEATH	0.00641026	0.0467225	0.37743	1.46853	5	238
GO_POSITIVE_REGULATION_OF_PROTEOLYSIS	0.00410256	0.034112	0.365973	1.46551	3	348
GO_CYTOKINE_MEDIATED_SIGNALING_PATHWAY	0.00101833	0.0142837	0.362853	1.46378	0	404
GO_NEGATIVE_REGULATION_OF_TRANSFERASE_ACTIVITY	0.00412371	0.0342168	0.367185	1.46373	3	325
GO_REGULATION_OF_TRANSFERASE_ACTIVITY	0.000999001	0.0142837	0.354316	1.46138	0	873
GO_NEGATIVE_REGULATION_OF_RESPONSE_TO_STIMULUS	0.000999001	0.0142837	0.351676	1.46008	0	1244
GARY_CD5_TARGETS_UP	0.00101937	0.0142837	0.36171	1.45988	0	452
GO_RESPONSE_TO_CYTOKINE	0.00100402	0.0142837	0.356473	1.45946	0	656
GO_REGULATION_OF_PROTEIN_MODIFICATION_PROCESS	0.000999001	0.0142837	0.350346	1.45778	0	1550
GO_POSITIVE_REGULATION_OF_PROTEIN_MODIFICATION_PROCESS	0.001	0.0142837	0.351413	1.45407	0	1017
GO_VACUOLAR_PART	0.00100503	0.0142837	0.35524	1.45369	0	638
GO_PERINUCLEAR_REGION_OF_CYTOPLASM	0.00100604	0.0142837	0.355941	1.45141	0	608
CREIGHTON_ENDOCRINE_THERAPY_RESISTANCE_5	0.00101937	0.0142837	0.359696	1.45118	0	439
GO_POSITIVE_REGULATION_OF_PROTEIN_METABOLIC_PROCESS	0.000999001	0.0142837	0.349191	1.45044	0	1350
GO_CHROMATIN_BINDING	0.00101937	0.0142837	0.359596	1.45	0	402
GO_REGULATION_OF_ORGANELLE_ORGANIZATION	0.000999001	0.0142837	0.349287	1.44933	0	1089
GO_ENZYME_BINDING	0.000999001	0.0142837	0.348274	1.44822	0	1656
GO_REGULATION_OF_SEQUENCE_SPECIFIC_DNA_BINDING_TRANSCRIPTION_FACTOR_ACTIVITY	0.00409417	0.0340953	0.360697	1.44385	3	344
GO_CELLULAR_RESPONSE_TO_CYTOKINE_STIMULUS	0.00100806	0.0142837	0.35505	1.44265	0	550
GO_POSITIVE_REGULATION_OF_KINASE_ACTIVITY	0.00101833	0.0142837	0.357106	1.44155	0	443
DACOSTA_UV_RESPONSE_VIA_ERCC3_COMMON_DN	0.00101937	0.0142837	0.356551	1.44151	0	472
GO_NUCLEOSIDE_TRIPHOSPHATASE_REGULATOR_ACTIVITY	0.00414938	0.0344119	0.362261	1.4404	3	318
GO_REGULATION_OF_GTPASE_ACTIVITY	0.00100604	0.0142837	0.352183	1.43937	0	627
GO_PROTEIN_PHOSPHORYLATION	0.001	0.0142837	0.348867	1.43904	0	895
GO_NEGATIVE_REGULATION_OF_PROTEIN_METABOLIC_PROCESS	0.001	0.0142837	0.347666	1.43813	0	988
GO_ENZYME_REGULATOR_ACTIVITY	0.001001	0.0142837	0.348614	1.43812	0	859
[truncated: 272 more rows]
