# Supplementary material for: Targetable vulnerabilities in T- and NK-cell lymphomas identified through preclinical models
Source: Nat Commun. 2018 May 22;9:2024. doi: 10.1038/s41467-018-04356-9 (PMC5964252; doi:10.1038/s41467-018-04356-9)
Supplement: Supplementary file 8 — Supplementary Data 5 [file 41467_2018_4356_MOESM8_ESM.xlsx]

## Sheet: Supplementary Data File 5
Supplementary Data File 5: Avana_CERES_Dependency Scores (ZMAD) across the 8 TCL lines.
	KARPAS299	KIJK	L82	MAC2A	MYLA	SMZ1	SR786	SUPM2
A1BG (1)	0.162258	-0.0286075	0.127281	0.189316	0.0597274	0.0121181	-0.171583	0.0865662
A1CF (29974)	0.0788093	0.0244384	0.120619	0.140454	0.106493	0.283906	0.18535	-0.0254121
A2M (2)	-0.0530915	-0.0356301	-0.386394	0.00644475	-0.0502393	0.0764837	-0.0931215	-0.0296224
A2ML1 (144568)	0.0994423	0.279371	0.163677	0.129953	0.14603	0.206753	0.271598	0.117158
A3GALT2 (127550)	-0.124968	0.0841151	-0.0537829	0.0678246	-0.0934039	0.0854878	0.312225	-0.048823
A4GALT (53947)	0.0279365	-0.0382148	-0.103345	-0.0474175	0.0430978	0.0173685	-0.193626	-0.0873865
A4GNT (51146)	0.0237881	0.0647275	-0.165012	0.314602	0.0322537	0.266388	0.424387	-0.0833339
AAAS (8086)	-0.18776	-0.379515	-0.361493	-0.498742	-0.272974	-0.590971	-0.905214	-0.415338
AACS (65985)	0.10808	-0.0156345	0.131696	0.0271313	-0.0979583	0.0143102	0.366033	0.0966067
AADAC (13)	0.0390829	0.0282529	0.322223	0.155787	0.0485282	0.077843	0.0282134	0.219686
AADACL2 (344752)	0.00727695	0.226157	-0.0254994	0.243519	0.216045	0.130701	0.177902	0.180387
AADACL3 (126767)	-0.0558513	-0.00727725	-0.261745	-0.188548	0.0372099	-0.0955757	-0.313348	-0.0513898
AADACL4 (343066)	0.0540217	0.178712	0.286523	0.218152	0.0734077	0.0402459	0.288079	-0.00169285
AADAT (51166)	-0.0966685	-0.00764493	-0.225516	0.0734756	0.10495	0.145786	0.198966	0.176189
AAED1 (195827)	0.0532929	-0.0243453	0.220061	0.14963	0.157361	0.225467	-0.253073	0.0369931
AAGAB (79719)	-0.023561	0.0719	0.01195	0.0753628	0.205599	-0.195416	0.685563	0.0327113
AAK1 (22848)	-0.215705	-0.197288	-0.11309	-0.503543	-0.226619	-0.244988	-0.433913	-0.12824
AAMDC (28971)	-0.000697017	0.0421395	-0.120128	-0.142504	0.0173941	0.0347619	0.214578	-0.0129849
AAMP (14)	-0.689114	-0.362299	-0.835694	-0.782568	-0.842234	-0.617654	-1.02017	-0.708112
AANAT (15)	-0.128342	-0.0825013	0.0458637	-0.0938642	-0.229158	-0.157522	0.192926	-0.0946241
AAR2 (25980)	-0.279445	-0.365144	-0.366334	0.204784	0.0476889	-0.374855	0.390996	-0.398686
AARD (441376)	-0.0752102	-0.107062	-0.0577067	-0.05822	-0.0407875	-0.187334	-0.315187	-0.147642
AARS (16)	-1.28209	-1.29594	-1.39182	-1.57382	-1.09939	-1.23779	-1.86599	-1.23705
AARS2 (57505)	-0.554898	-0.573166	-1.09005	-0.310911	-0.529275	-0.584122	-0.332823	-0.516852
AARSD1 (80755)	-0.236227	-0.225533	-0.215334	-0.237557	-0.205687	-0.464952	-0.883469	-0.116632
AASDH (132949)	-0.0177877	-0.0227882	0.0386619	-0.177779	-0.0732823	-0.0936535	-0.573419	-0.24001
AASDHPPT (60496)	-0.265317	-0.277229	-0.486137	-0.256963	-0.324425	-0.387075	-0.911557	-0.569339
AASS (10157)	0.0728902	0.0400594	-0.297991	0.0841812	0.121414	0.0214805	0.0742763	0.113664
AATF (26574)	-0.582774	-0.384809	-0.516913	-0.575044	-0.659351	-0.454112	-0.763446	-0.672241
AATK (9625)	-0.0881336	-0.163987	-0.091435	-0.137847	-0.218864	-0.118599	-0.519336	-0.153006
ABAT (18)	-0.0808528	0.0225005	0.123955	-0.0793836	0.122685	-0.136648	0.199372	-0.147275
ABCA1 (19)	-0.0698013	-0.0328775	-0.472407	-0.0124887	-0.184543	-0.0599386	-0.078278	0.0709281
ABCA10 (10349)	0.102567	0.115363	0.251187	0.30293	0.150196	0.200305	0.538575	0.242656
ABCA12 (26154)	-0.0895193	-0.126958	0.0299143	0.0235982	-0.0386602	-0.44627	-0.479884	-0.144774
ABCA13 (154664)	0.00637087	0.109159	0.0809147	-0.310992	0.0100465	0.00175715	0.443539	0.0413498
ABCA2 (20)	-0.0349764	0.025881	0.231911	-0.0419174	0.107916	0.0026747	-0.36776	0.12708
ABCA3 (21)	0.0180073	0.0248896	-0.165325	-0.115544	-0.0257787	-0.0552388	0.0442714	0.10939
ABCA4 (24)	-0.0652462	0.070311	0.244369	-0.198956	0.0722223	-0.0559099	-0.19237	-0.0966232
ABCA5 (23461)	-0.0465338	-0.0035942	-0.39105	-0.268195	0.0532184	0.147392	0.110335	0.069566
ABCA6 (23460)	0.0277207	0.0744217	-0.0289945	-0.0148447	-0.0808021	0.0415331	-0.0889464	0.174891
ABCA7 (10347)	0.0288269	-0.0400869	-0.234459	0.0164251	-0.0819432	-0.0348126	-0.623999	0.201111
ABCA8 (10351)	0.015417	0.0707571	0.249846	-0.111851	-0.0899783	0.0512703	0.546758	0.0472045
ABCA9 (10350)	0.0960695	0.0907984	0.304989	0.0507563	0.142845	0.0770382	0.210763	0.0988714
ABCB1 (5243)	-0.156951	-0.280938	-0.197756	-0.29148	-0.114972	-0.0303985	-0.0720128	-0.0621791
ABCB10 (23456)	-0.303199	-0.767689	-0.181946	-0.257726	-0.149234	-0.460258	-0.380388	-0.447486
ABCB11 (8647)	-0.0158445	0.109385	0.18395	0.138527	0.0015255	0.231486	-0.376057	-0.0244185
ABCB4 (5244)	-0.0361622	0.0147669	-0.038892	-0.0796506	-0.281874	0.126542	0.873648	-0.0838523
ABCB5 (340273)	-0.0119794	-0.0337256	0.176988	0.00488537	-0.0549853	-0.0941749	0.216484	0.000906195
ABCB6 (10058)	-0.0366492	0.0362397	-0.445859	-0.0912024	-0.0240816	0.0243292	-0.0837798	-0.0432233
ABCB8 (11194)	-0.0900865	-0.0785106	0.0119074	0.199011	0.10532	0.195276	-0.431501	0.148699
ABCB9 (23457)	0.0307814	-0.0493795	0.0176047	-0.153501	-0.0595555	-0.205903	0.2379	0.0396027
ABCC1 (4363)	-0.0538995	-0.151078	-0.0215233	-0.09874	-0.271589	0.102078	0.0812992	-0.0232207
ABCC10 (89845)	-0.165123	0.0124417	-0.207991	-0.318469	-0.0184532	-0.0747967	0.00173645	-0.0750492
ABCC11 (85320)	0.0709439	0.0791478	0.332995	-0.061643	-0.0915065	0.340817	0.390312	0.00221128
ABCC12 (94160)	0.085699	0.203229	0.066107	0.118414	0.0144879	0.117728	0.383676	0.130926
ABCC2 (1244)	-0.053366	-0.0668661	0.0513795	0.157869	0.0944771	0.150619	-0.224302	0.074973
ABCC3 (8714)	-0.114498	-0.00347369	0.0243643	-0.213909	-0.380815	-0.441211	-0.290308	-0.235888
ABCC4 (10257)	0.0389021	-0.0846095	-0.0738198	0.222298	-0.0279117	-0.131304	0.153652	0.101299
ABCC5 (10057)	0.0693054	0.117405	0.227116	0.186757	0.0691349	-0.0408556	0.378405	0.181902
ABCC6 (368)	-0.187621	-0.283274	-0.175924	-0.034432	-0.134107	-0.245399	0.0760239	-0.402564
ABCC8 (6833)	0.0134004	0.0460104	-0.206199	0.230686	0.134343	0.0049787	0.21705	-0.0546361
ABCC9 (10060)	-0.0526751	-0.0602992	0.171949	-0.109388	-0.0960769	-0.0235614	-0.138347	0.047121
ABCD2 (225)	-0.053079	-0.0406038	-0.070554	0.0630706	0.162968	0.0989084	0.460637	0.019916
ABCD3 (5825)	-0.0948823	-0.498875	0.0428898	-0.210054	-0.052266	0.0256506	-0.351684	-0.131631
ABCD4 (5826)	-0.194882	-0.299281	-0.294184	-0.115443	-0.0643274	-0.190215	0.154562	-0.0511528
ABCE1 (6059)	-0.881479	-0.919691	-0.804253	-1.15376	-1.20187	-1.03104	-0.934065	-1.06075
ABCF1 (23)	-0.707734	-0.592287	-0.687925	-0.888156	-0.715544	-0.792731	-0.785275	-0.596584
ABCF2 (10061)	-0.115232	-0.0829742	-0.185414	-0.15385	-0.107716	-0.168248	-0.738479	-0.0811667
ABCF3 (55324)	-0.008036	-0.162045	-0.0133496	0.0237856	-0.0551123	-0.128894	-0.116101	0.0726395
ABCG1 (9619)	-0.320528	-0.271319	-0.00814919	-0.185531	-0.212251	0.116491	0.558344	-0.331577
ABCG2 (9429)	0.130096	0.183655	0.0824292	0.229197	0.281925	0.184917	0.336435	0.167799
ABCG4 (64137)	-0.035337	0.0348528	-0.0548415	-0.0682528	-0.0220601	-0.0199383	0.532172	0.0256977
ABCG5 (64240)	0.0379087	0.120088	-0.0127325	0.113418	0.0633797	0.0283507	0.138957	-0.0635542
ABCG8 (64241)	-0.0299259	0.0721809	0.0145923	-0.300736	-0.0962541	-0.0978412	0.145093	0.0188745
ABHD1 (84696)	0.0271424	0.0130258	0.0451583	0.147021	0.0506042	0.125643	0.00998143	-0.0340503
ABHD10 (55347)	0.0129031	0.0162628	-0.220279	0.262229	-0.0620343	0.0773981	0.054957	-0.156662
ABHD11 (83451)	-0.383265	-0.327518	-0.771498	-0.842293	-0.477555	-0.341752	-0.732038	-0.375545
ABHD12 (26090)	-0.039273	-0.0983473	-0.114798	-0.0468465	0.000910102	0.100282	0.119161	0.0368642
ABHD12B (145447)	-0.0209063	-0.262658	0.0466012	-0.0935389	-0.0322139	0.0798598	-0.526811	-0.0657546
ABHD13 (84945)	-0.281172	-0.318273	-0.612187	-0.454097	-0.153114	-0.436443	0.101868	-0.206577
ABHD14A (25864)	-0.016241	-0.310952	0.111538	-0.167327	0.0410066	-0.0780533	0.140998	0.150647
ABHD14B (84836)	-0.0285834	-0.117417	-0.0652971	-0.0264644	-0.0895341	-0.0994267	-0.281705	0.114018
ABHD15 (116236)	-0.0720733	-0.119317	-0.3007	-0.204166	-0.101445	-0.157241	-0.688929	-0.146376
ABHD16A (7920)	-0.0400002	-0.00259395	-0.208624	-0.298015	-0.0565795	-0.072654	0.026727	-0.121945
ABHD16B (140701)	0.0566711	-0.107231	-0.0940045	0.0422144	-0.0320709	0.106756	0.155374	0.0370782
ABHD17A (81926)	-0.295475	-0.498466	-0.502894	-0.23591	-0.147807	-0.427436	-0.620048	-0.449462
ABHD17B (51104)	0.107225	0.0916515	0.119464	0.0417375	0.14931	0.0987867	-0.11189	0.0774603
ABHD17C (58489)	0.05798	0.0742156	-0.0289845	0.460576	0.127464	0.0354687	0.0545807	0.153467
ABHD2 (11057)	-0.0518745	-0.156399	-0.365279	-0.341977	-0.11001	-0.362669	0.249146	-0.0712747
ABHD3 (171586)	-0.0177637	-0.111869	-0.0585946	0.152418	0.0843863	0.0459649	0.122087	0.0425169
ABHD4 (63874)	0.0311524	-0.0758059	0.161422	-0.0045436	-0.0213041	0.197799	0.309794	-0.0381346
ABHD5 (51099)	-0.027024	-0.0036775	0.000767432	0.147233	0.0584133	0.029246	0.454776	0.0668882
ABHD6 (57406)	0.0270907	0.177975	-0.0664461	-0.127109	0.0162343	-0.013652	-0.0665663	0.181656
ABHD8 (79575)	0.0541233	-0.125337	0.0696809	-0.26992	-0.0193459	-0.0990416	-0.258895	0.0484035
ABI1 (10006)	0.030791	-0.0690625	0.0876448	-0.0464827	-0.0473143	0.023086	-0.35511	0.111386
ABI2 (10152)	0.0304947	0.024079	0.124725	0.145065	0.145568	0.0370181	0.0226419	-0.00433954
ABI3 (51225)	0.0431386	0.124246	-0.0459261	-0.0254657	0.154666	-0.0808337	0.0636314	0.093558
ABI3BP (25890)	0.048854	0.176891	0.237354	0.173748	0.230602	0.112985	0.779558	0.07666
ABL1 (25)	-0.00198957	0.11782	-0.186268	-0.333476	-0.304351	-0.0476793	-0.478641	-0.00622382
ABL2 (27)	0.0842078	0.182936	0.163608	0.117055	0.124829	0.287186	-0.195	0.186637
ABLIM1 (3983)	-0.0672898	-0.0213946	0.0628202	0.0507165	0.141275	0.124065	-0.112161	0.176214
ABLIM2 (84448)	0.0173592	0.0199814	0.005013	0.062473	-0.139686	-0.0929288	-0.376301	0.0907093
ABLIM3 (22885)	0.0833412	0.180787	0.158453	0.183045	0.135873	0.275615	0.608806	0.0691689
ABR (29)	-0.0964423	-0.0845504	0.117405	0.0300848	-0.206767	-0.190301	-0.275307	-0.0445017
ABRA (137735)	-0.147407	-0.10178	-0.206422	-0.10064	-0.153156	-0.0458141	-0.423045	0.00524681
ABRACL (58527)	-0.0269511	0.060656	-0.17882	0.0703768	0.111292	0.099933	0.446342	0.110081
ABT1 (29777)	-0.446564	-0.342708	-0.116219	-0.402408	-0.502108	-0.432784	0.053121	-0.371908
ABTB1 (80325)	0.00723135	0.0813375	0.281532	0.311241	0.0296677	0.0497491	-0.0830753	0.14664
ABTB2 (25841)	0.118768	0.111359	-0.0522035	0.122272	0.128721	0.0645959	0.0512153	-0.14967
ACAA1 (30)	-0.000501119	-0.0989302	-0.132606	0.276945	0.0447484	0.0418445	-0.0426862	-0.0526821
ACAA2 (10449)	-0.106755	-0.127889	-0.302052	-0.0871452	-0.192507	-0.286066	-0.255989	-0.0787793
ACACA (31)	-0.298994	-0.351035	-0.391461	-0.19918	-0.0555464	-0.234423	-0.121577	-0.429498
ACACB (32)	-0.0831147	0.0243294	-0.121709	0.0589144	-0.0448848	-0.011944	0.342833	0.062274
ACAD10 (80724)	0.00325537	-0.121062	-0.23762	0.0905679	-0.0792312	-0.00594081	-0.693079	0.0116462
ACAD11 (84129)	-0.0771241	0.0500664	0.300141	-0.011928	0.0278303	0.0423511	0.301028	0.0170183
ACAD8 (27034)	0.0800785	0.143985	0.247335	0.323846	0.239268	0.326867	0.288239	0.15915
ACAD9 (28976)	-0.24121	-0.280206	-0.617583	-0.248159	-0.200324	-0.174045	-0.544402	-0.328023
ACADL (33)	-0.0367922	-0.274455	-0.0255205	-0.0839028	-0.0767862	-0.0126587	-0.434244	-0.260959
ACADM (34)	0.013479	-0.0381614	0.276327	0.159799	0.116753	0.137958	0.401797	-0.132719
ACADS (35)	-0.0475597	-0.0609327	-0.110846	-0.205082	-0.0499474	-0.143798	-0.673807	-0.144228
ACADSB (36)	-0.169782	-0.0997352	-0.141093	-0.184199	-0.109848	-0.190831	0.0771297	-0.147079
ACADVL (37)	-0.0573405	-0.17185	-0.015312	0.0781029	-0.0651661	-0.0105422	-0.216538	0.000678261
ACAN (176)	0.00581534	-0.028461	0.0340061	-0.00811594	0.0686568	0.0598025	0.0273003	0.0694312
ACAP1 (9744)	-0.0946405	-0.204508	-0.0977495	0.00588307	0.145307	-0.0307352	0.268227	-0.0449785
ACAP2 (23527)	-0.0622621	-0.0671309	-0.233271	-0.0610181	0.0518165	0.0578137	0.362834	0.274203
ACAP3 (116983)	-0.0797342	-0.103738	-0.271603	-0.282018	-0.0389428	-0.207779	0.136091	0.0214221
ACAT1 (38)	0.0693635	0.0745498	0.0666466	0.224867	0.203476	0.257439	-0.107805	0.160979
ACAT2 (39)	0.0797537	0.136932	0.0196723	0.303794	0.184635	0.201532	0.573695	0.221016
ACBD3 (64746)	-0.0933647	-0.265371	0.167933	-0.0284184	-0.00241243	-0.154463	-0.265496	-0.191013
ACBD4 (79777)	-0.0883156	-0.0314921	-0.125013	0.121337	-0.130584	-0.0880203	-0.15474	-0.279744
ACBD5 (91452)	-0.0341395	-0.0673981	-0.109846	0.137166	-0.0928244	0.00231925	0.107992	0.160073
ACBD6 (84320)	-0.0577931	-0.0916828	-0.0730969	0.368391	0.11946	0.305896	0.290841	-0.0110549
ACBD7 (414149)	0.0871041	0.0188888	0.376345	0.194864	0.0873365	0.104939	0.149634	0.154452
ACCS (84680)	0.13333	-0.0151708	0.0214786	0.110214	0.0014081	0.247186	-0.0433262	-0.0266209
ACCSL (390110)	0.0291042	-0.111204	0.119481	-0.182319	0.0108682	-0.139546	0.0593871	-0.121612
ACD (65057)	-0.336782	-0.512435	-0.482018	-0.484337	-0.21391	-0.33385	-0.610563	-0.363117
ACE (1636)	-0.216668	-0.214888	-0.430889	-0.236896	-0.0740646	-0.19218	-0.396183	-0.091333
ACER1 (125981)	0.110608	0.229184	0.078772	0.233453	0.0695692	0.160028	-0.0635338	0.246553
ACER2 (340485)	0.0384102	0.15156	-0.04488	0.084044	-0.0614557	0.000806948	-0.0193073	0.0882947
ACER3 (55331)	0.0686003	-0.0164183	0.173024	0.200682	0.108848	0.28199	-0.104301	0.17788
ACHE (43)	-0.186772	-0.181293	-0.211164	-0.519904	-0.123463	-0.144773	-0.260582	-0.0786535
ACIN1 (22985)	-0.524454	-0.618285	-0.717558	-0.799406	-0.810455	-0.768422	-1.25365	-0.832335
ACKR1 (2532)	-0.110332	0.0120912	-0.339951	-0.268091	-0.297038	-0.0268563	-0.462381	-0.132882
ACKR2 (1238)	0.0454377	0.100197	0.0835327	0.126908	0.0860399	0.243238	0.465338	0.138813
ACKR3 (57007)	0.0718198	0.0322974	0.0316976	0.244863	0.0716941	0.197504	0.152441	-0.000201199
ACKR4 (51554)	-0.0746764	-0.0146535	-0.266141	-0.151009	0.0763142	-0.253849	-0.151493	0.0115286
ACLY (47)	-0.187954	-0.733617	-0.345222	-0.429859	-0.499846	-0.630504	0.14951	-0.714423
ACMSD (130013)	0.0242594	0.0446226	-0.0238118	0.0619041	0.0558816	0.0261318	0.588765	-0.0137534
ACN9 (57001)	0.0331498	-0.00294062	0.142773	0.331191	0.0751881	0.204362	0.123707	0.0518035
ACO1 (48)	0.125974	-0.040719	0.203089	-0.0828252	0.042678	0.122257	-0.16705	0.12605
ACO2 (50)	-0.495767	-0.0359386	-0.150752	-0.348209	-0.58382	-0.91358	-0.35061	-0.445183
ACOT1 (641371)	0.141386	0.133949	0.646243	0.272421	0.080658	0.0781747	-0.00525359	0.0345951
ACOT11 (26027)	-0.0940587	-0.0693086	-0.115744	0.224895	0.076788	-0.0415763	-0.519524	-0.0409059
ACOT12 (134526)	-0.412719	-0.374046	-0.617095	-0.439276	-0.417658	-0.339758	-0.352875	-0.30113
ACOT13 (55856)	-0.00728983	-0.00779395	0.0742467	-0.0571902	-0.0245478	-0.117485	-0.342289	0.0360487
ACOT2 (10965)	0.0632136	0.147946	0.0968958	0.251893	0.0319004	-0.0291807	0.327357	-0.0174413
ACOT4 (122970)	-0.154776	-0.241927	-0.324986	-0.0685452	-0.0562345	-0.21427	-0.0739124	-0.307143
ACOT6 (641372)	-0.115517	-0.0075056	-0.194305	-0.0763926	0.0272206	0.0354733	0.282457	0.000889137
ACOT7 (11332)	0.00590491	-0.128467	-0.238772	0.0790495	-0.19895	0.259841	0.0529733	0.166536
ACOT8 (10005)	-0.0454825	-0.0164349	-0.0927183	-0.255822	0.0435159	0.0651975	-0.0794399	-0.146136
ACOX1 (51)	-0.0803758	-0.0382003	-0.31025	0.142646	-0.278286	-0.226596	-0.184615	0.122497
ACOX2 (8309)	0.0707358	-0.0524191	0.12493	-0.00277814	-0.0193766	-0.0393755	-0.546886	0.0559545
ACOX3 (8310)	-0.00558363	-0.0788452	-0.00837921	-0.00925689	-0.034406	-0.249845	0.359457	-0.144872
ACOXL (55289)	-0.175206	-0.124139	-0.347736	-0.216775	-0.0254366	-0.00593652	0.00102447	-0.0666128
ACP1 (52)	0.112645	-0.14735	0.184461	0.249002	0.124445	-0.0495408	0.198756	0.326157
ACP2 (53)	0.126467	0.153668	0.0856504	0.318167	0.282909	0.0309065	-0.243317	0.126717
ACP5 (54)	0.053626	0.080402	-0.133153	0.130112	0.0822556	0.12173	0.125512	0.199385
ACP6 (51205)	-0.0868175	-0.113095	-0.221551	-0.057768	0.0142947	-0.0428051	-0.0266787	-0.087369
ACPP (55)	0.0669833	-0.166167	-0.0406145	0.0591567	0.0313869	-0.0658101	0.446797	-0.0847873
ACPT (93650)	-0.0462504	-0.146243	-0.0394365	0.0927988	0.00101376	0.0618455	0.0402076	-0.0705413
ACR (49)	-0.163655	-0.271057	-0.348918	-0.272501	0.0385591	-0.0805497	-0.026314	-0.0544803
ACRBP (84519)	0.108895	0.101943	0.0710457	0.0876315	0.123734	-0.141564	-0.0745808	0.152319
ACRV1 (56)	0.192379	0.249214	0.346523	0.4282	0.242236	0.507174	0.548505	0.318586
ACSBG1 (23205)	0.0135582	0.0882619	-0.191439	-0.112035	0.083215	0.0953236	0.618961	0.17074
ACSBG2 (81616)	-0.0873137	-0.0962259	-0.217817	-0.0648194	-0.0216069	-0.0408432	0.562832	0.00351105
ACSF2 (80221)	-0.181352	-0.187127	-0.224447	0.0326359	-0.143344	-0.181192	-0.162209	-0.101864
ACSF3 (197322)	0.00147381	-0.0962452	0.0288783	0.299355	0.0272278	0.256882	-0.197535	0.102764
ACSL1 (2180)	-0.0857058	-0.0276496	-0.0349597	-0.0659449	0.0048719	-0.0401392	0.109402	0.105253
ACSL3 (2181)	-0.165582	-0.32041	-0.417325	-0.359886	-0.13431	-0.212193	-0.36917	-0.190407
ACSL5 (51703)	0.11998	0.0828629	0.131293	0.366776	0.125537	0.0992597	-0.103547	0.030652
ACSL6 (23305)	-0.0335444	-0.0303141	-0.137652	-0.059075	-0.128596	0.0119995	0.0216656	0.105044
ACSM1 (116285)	0.100363	0.181677	0.180594	-0.111261	-0.0221545	0.0443336	0.327563	0.0620002
ACSM2A (123876)	-0.101187	-0.0974965	0.278197	0.0382524	-0.0959933	-0.0373727	-0.342288	0.0134402
ACSM2B (348158)	0.10399	0.118869	0.209381	0.125503	0.190746	0.157885	0.2918	0.157968
ACSM3 (6296)	-0.124318	-0.0424164	-0.183899	-0.138279	-0.0887089	0.0791067	0.275786	-0.202242
ACSM4 (341392)	0.0184264	0.0548324	-0.130404	0.0749225	0.04711	0.120262	-0.263901	-0.0905853
ACSM5 (54988)	0.127172	0.17056	0.0659666	0.176619	0.152283	-0.040436	-0.00413931	-0.0676738
ACSM6 (142827)	-0.0144655	-0.171511	0.141971	0.0704385	-0.0869468	0.0670325	-0.146322	0.0381383
ACSS1 (84532)	0.0452056	-0.020396	0.0274677	0.270234	0.198037	0.0568539	0.256945	0.160911
ACSS2 (55902)	0.0875735	0.152564	0.0875998	0.358273	0.220577	0.106861	0.0591417	0.237467
ACSS3 (79611)	-0.0495962	0.0285566	0.022679	0.0246841	0.0415661	0.157842	0.0833785	0.0168823
ACTA1 (58)	-0.219068	-0.119715	-0.412137	-0.0860506	-0.445429	-0.405731	-0.208548	-0.192389
ACTA2 (59)	0.087275	-0.062614	0.130413	-0.0256844	-0.0200808	0.149352	0.314215	0.0639307
ACTB (60)	-0.255538	-0.644254	-0.794307	-0.850744	-0.351549	-0.256176	-1.06935	-0.247056
ACTBL2 (345651)	-0.000926674	0.0306819	0.0226128	-0.124696	0.085196	0.00296558	0.562014	0.0516341
ACTC1 (70)	-0.0455028	-0.0852119	0.0875352	0.0555934	-0.282705	-0.094982	-0.865709	-0.118705
ACTG1 (71)	-0.0729034	-0.264497	-0.328332	-0.0389175	-0.28272	-0.511606	-0.191149	-0.289358
ACTG2 (72)	0.0593665	0.131806	0.151825	0.108684	0.139246	-0.171113	0.0646007	0.0367408
ACTL10 (170487)	-0.00664256	0.0492358	-0.133578	0.287871	0.102544	0.113068	0.0116139	0.0636745
ACTL6A (86)	-1.26046	-0.976545	-1.04682	-0.896792	-1.09439	-1.38218	-1.04769	-1.2265
ACTL6B (51412)	0.00242415	0.0443287	-0.0661512	-0.167652	-0.0268638	-0.159651	-0.135062	0.138707
ACTL7A (10881)	-0.0227711	0.0661376	-0.480384	-0.214453	-0.180583	-0.342952	-0.707514	-0.338549
ACTL7B (10880)	-0.0163054	0.16847	0.0242868	0.0469272	-0.07683	0.0736931	-0.264652	-0.298844
ACTL8 (81569)	-0.0332158	0.0681397	-0.0951596	-0.032481	0.29724	-0.00678852	-0.377725	0.0518597
ACTL9 (284382)	0.083368	-0.0153582	-0.201147	-0.00755147	-0.0557906	-0.30632	0.00151206	-0.259758
ACTN1 (87)	-0.0606792	-0.287614	-0.163834	0.00728243	-0.0257807	-0.298287	-0.391592	-0.187607
ACTN2 (88)	-0.0544705	-0.218354	-0.228411	-0.0237861	-0.0650079	-0.191257	-0.294006	-0.0803962
ACTN4 (81)	-0.111477	-0.0186212	-0.0124259	-0.152755	0.0664252	-0.152518	-0.252798	-0.0191253
ACTR10 (55860)	-0.76295	-0.669074	-1.04113	-0.463037	-0.893642	-1.04081	-0.244886	-0.966517
ACTR1A (10121)	-0.474633	-0.861391	-0.590265	-0.47235	-0.167123	-0.473297	-0.925036	-0.899287
ACTR1B (10120)	-0.420878	-0.487018	-0.435392	-0.330164	-0.301962	-0.223909	-0.628652	-0.417982
ACTR2 (10097)	-0.846966	-1.0006	-0.764344	-1.0446	-0.805239	-0.954692	-1.3702	-0.54965
ACTR3 (10096)	-0.498463	-0.411943	-0.496326	-0.425297	-0.570399	-0.657336	-0.239439	-0.329608
ACTR3B (57180)	0.0308051	-0.07698	0.111207	-0.00779591	0.0702796	-0.0471086	0.298321	0.11998
ACTR3C (653857)	-0.160526	-0.27741	-0.315104	-0.225827	-0.0891049	-0.0511817	-0.503333	-0.0498246
ACTR5 (79913)	-0.382927	0.0811111	-0.336256	-0.218035	-0.545142	-0.614138	-0.169164	-0.528582
ACTR6 (64431)	-0.785173	-0.782601	-1.09642	-0.824737	-1.0416	-1.14556	-1.30103	-1.06253
ACTR8 (93973)	-0.82424	-0.575003	-0.730945	-0.867483	-1.06293	-0.586604	0.142549	-0.685309
ACTRT2 (140625)	0.0909604	0.140237	0.358974	0.117344	-0.115294	0.0135394	0.245031	0.0318498
ACTRT3 (84517)	-0.0414569	0.0180966	-0.181433	0.124207	0.00575951	0.135442	0.0322728	-0.0482312
ACVR1 (90)	0.0291945	0.0724397	0.145647	0.235546	0.0403296	0.285874	0.405648	0.0706164
ACVR1B (91)	0.0247791	-0.140192	0.0154477	-0.159007	-0.082941	-0.0325532	-0.261198	-0.0268673
ACVR1C (130399)	-0.0367158	0.148966	0.0843125	0.294806	0.214613	0.276252	-0.144202	-0.167274
ACVR2A (92)	-0.142846	-0.00461469	-0.222292	-0.168102	-0.0909002	0.0509755	-0.117815	-0.103564
ACVR2B (93)	0.134391	0.0881348	0.0605817	0.396692	0.0975996	0.231205	-0.0468898	0.122045
ACVRL1 (94)	0.0221492	-0.0212055	0.103436	0.0347549	0.00983564	0.128867	-0.411627	0.0435634
ACY1 (95)	-0.043521	-0.0909871	-0.0627698	-0.211111	0.0601631	-0.0718234	-0.590422	-0.0243636
ACY3 (91703)	0.0771903	0.11121	0.306034	0.0275669	0.113268	0.210566	0.529744	0.0390292
ACYP1 (97)	-0.0968823	0.0357527	-0.0192351	-0.0599953	-0.0165772	-0.0681044	-0.417929	0.0606127
ACYP2 (98)	-0.0455975	0.118438	-0.142847	0.156562	0.180937	0.135876	0.0358923	0.0748899
ADA (100)	0.122679	0.193598	0.340631	-0.118136	0.0469782	0.0789347	0.070708	0.0281684
ADAD1 (132612)	-0.0578613	0.11917	-0.136559	-0.181598	0.0214621	-0.0192059	0.227638	0.00506183
ADAD2 (161931)	-0.169393	-0.0552286	-0.305254	-0.00596713	-0.0382831	-0.162803	-0.65327	-0.140161
ADAL (161823)	-0.217305	-0.167266	-0.19865	-0.0914532	0.0869839	-0.116788	0.0286808	-0.0686127
ADAM10 (102)	0.0494334	0.0454048	0.225996	0.247232	-0.050851	-0.318397	0.344582	0.0248868
ADAM11 (4185)	-0.157676	-0.124919	-0.121551	-0.234848	-0.20453	-0.318042	-0.602755	-0.171157
ADAM12 (8038)	-0.137272	0.0445162	-0.125577	-0.0432831	-0.144942	-0.372096	-0.00725861	-0.0397392
ADAM15 (8751)	-0.130769	-0.114536	-0.202931	-0.163103	-0.0135212	-0.235354	-0.144601	-0.0890549
ADAM17 (6868)	-0.0229061	-0.128365	0.191115	-0.030081	0.0402579	0.166283	0.255446	-0.0495863
ADAM18 (8749)	0.127719	-0.00404255	0.255572	0.0558327	0.101752	-0.156369	-0.129465	0.00436552
ADAM19 (8728)	0.00924395	0.217164	-0.0433194	0.0205608	0.0773885	0.122104	0.312499	0.0585744
ADAM2 (2515)	-0.0503038	0.0729978	-0.142704	-0.0746427	0.0863071	-0.0525839	0.592346	0.00243006
ADAM20 (8748)	0.0582718	0.0265949	-0.101195	0.0859475	-0.071851	-0.0163227	0.223049	-0.0115868
ADAM21 (8747)	0.0720137	-0.0792568	0.0240141	0.0376651	-0.0642283	0.0677663	0.142092	0.149381
ADAM22 (53616)	-0.052293	0.0868026	-0.384193	0.0133956	0.0119591	-0.245812	-0.621694	0.001329
ADAM23 (8745)	0.0262261	0.0115463	0.0488642	-0.0162748	0.0403082	0.162459	0.186809	0.0737627
ADAM28 (10863)	0.105874	0.182688	-0.0140499	0.221671	0.107382	0.194132	0.0636502	0.173696
ADAM29 (11086)	0.0987756	0.136712	0.150194	0.200861	0.19416	0.0926539	0.372821	0.0884656
ADAM30 (11085)	-0.140809	-0.0947009	-0.357317	-0.0678252	-0.143037	-0.176498	-0.887715	-0.23848
ADAM32 (203102)	0.0817438	0.136996	0.0827713	-0.0564866	0.0585132	0.0761894	0.432922	0.0135757
ADAM33 (80332)	-0.078313	-0.161709	-0.209195	-0.0662112	0.0137125	-0.282288	-0.0620127	-0.0128649
ADAM7 (8756)	-0.128576	0.104093	-0.248793	0.0475111	0.056106	0.0973391	-0.202994	-0.0136997
ADAM8 (101)	0.257828	0.101481	0.123562	0.0303635	0.165146	0.0659257	0.146918	0.144581
ADAM9 (8754)	0.0186968	-0.0210039	0.303983	0.0684891	0.146394	-0.0789288	0.212351	-0.00486568
ADAMDEC1 (27299)	0.0455657	0.171345	0.198743	0.129506	0.184582	0.226552	-0.0514719	0.204198
ADAMTS1 (9510)	-0.0727071	-0.198966	-0.233496	-0.00212347	-0.0248762	-0.0203838	-0.174989	-0.177997
ADAMTS10 (81794)	-0.190685	-0.124612	-0.750334	-0.183342	-0.247767	-0.386811	-0.168729	-0.341994
ADAMTS12 (81792)	0.146222	0.180671	0.278493	-0.0894719	-0.0341548	0.288526	-0.0173373	0.230701
ADAMTS13 (11093)	-0.0931112	0.0694063	-0.122601	-0.0115209	-0.274492	-0.236753	0.257702	-0.0127113
ADAMTS14 (140766)	0.070645	0.208444	0.225221	0.00571912	-0.00285275	0.147515	0.0899764	0.00475165
ADAMTS15 (170689)	-0.143527	-0.016191	-0.184668	0.0757394	0.109512	-0.182625	-0.22669	-0.0935733
ADAMTS16 (170690)	-0.0309526	0.182011	-0.130265	0.0153303	0.00811519	0.199229	0.263085	0.0619587
ADAMTS17 (170691)	0.0633251	-0.0649355	0.101089	-0.0518593	0.208014	0.00150389	-0.118858	0.161225
ADAMTS18 (170692)	-0.0280342	0.11913	0.154931	0.0601572	0.00790521	0.205618	0.0902031	-0.0201117
ADAMTS19 (171019)	0.115514	0.0780257	0.399062	0.333543	0.0778667	0.214592	-0.116417	0.173913
ADAMTS2 (9509)	0.0777086	-0.0175238	-0.164654	0.524009	0.00548909	0.0899545	-0.552869	-0.0849519
ADAMTS20 (80070)	0.0405571	-0.0317064	-0.140741	0.106792	0.144376	0.15499	-0.0973212	-0.159093
ADAMTS3 (9508)	-0.0763467	-0.194709	0.0384061	-0.251238	0.0936646	0.00867939	-0.0252459	0.0162303
ADAMTS4 (9507)	-0.145968	-0.177342	-0.275399	0.255199	0.0533957	-0.0850429	-0.534108	-0.146754
ADAMTS5 (11096)	0.0382987	-0.0340559	0.129721	-0.242176	-0.0440677	0.125341	0.129418	0.0610444
ADAMTS6 (11174)	-0.0372614	-0.0737964	-0.034652	-0.00264833	-0.0147971	0.00356502	-0.246675	0.0186019
ADAMTS7 (11173)	-0.0349529	-0.149621	-0.393803	-0.243002	-0.0849409	-0.336994	-0.72789	0.0893413
ADAMTS8 (11095)	-0.0336449	0.0344311	0.197246	-0.0962818	0.0088992	0.053282	-0.146572	0.151315
ADAMTS9 (56999)	-0.0121367	0.0763559	-0.254187	0.35846	0.0593191	0.117932	0.205427	-0.0372679
ADAMTSL1 (92949)	0.0958892	-0.133231	0.20091	0.314959	-0.21716	-0.0638494	-0.474036	-0.116568
ADAMTSL2 (9719)	-0.0907117	-0.0464105	0.0532265	-0.123555	-0.000149433	0.0341366	0.186087	-0.0617111
ADAMTSL3 (57188)	0.0490714	-0.0506557	0.0410689	0.272419	0.0713259	0.387846	-0.119849	0.139272
ADAMTSL4 (54507)	-0.204026	-0.040762	-0.00476897	-0.240688	-0.160516	-0.196799	-0.686354	-0.154691
ADAMTSL5 (339366)	-0.102914	-0.206145	-0.563534	-0.296488	-0.325586	0.0678183	-0.277482	-0.0615855
ADAP1 (11033)	-0.0414808	-0.217184	-0.0447205	-0.20904	0.0304922	-0.155948	0.0487609	0.0192807
ADAP2 (55803)	-0.128835	-0.0667261	-0.364013	-0.205206	0.034536	-0.200191	-0.290943	-0.206103
ADAR (103)	-0.784299	-0.398089	0.00247816	-0.122897	-0.180275	-0.436286	-0.262457	-0.44852
ADARB1 (104)	0.0859222	-0.0409913	0.0372341	-0.00594031	-0.0582755	-0.278902	0.309351	-0.0490919
ADARB2 (105)	0.0329236	0.0978267	0.343745	-0.0285353	-0.0426481	0.0258286	0.215074	0.121924
ADAT1 (23536)	-0.100982	-0.164751	-0.176989	-0.334216	-0.0726007	-0.35032	-0.0227866	-0.140789
ADAT2 (134637)	-0.602383	-0.381794	-0.55654	-0.346887	-0.532049	-0.907438	-0.786075	-0.680252
ADAT3 (113179)	-0.328819	-0.15524	-0.223623	-0.309385	-0.424195	-0.813361	-0.189653	-0.801621
ADCK1 (57143)	0.187515	0.158088	0.303249	0.193812	0.0450216	0.0952915	0.332228	0.179129
ADCK2 (90956)	-0.0207355	-0.0351908	-0.0269283	-0.208032	0.110011	-0.0463735	-0.449253	-0.115209
ADCK3 (56997)	0.0541531	-0.106638	0.0399458	0.0409851	-0.0960801	-0.0743988	-0.0666996	-0.147327
ADCK4 (79934)	0.0702066	-0.088808	0.0177021	-0.0742671	0.0102814	0.00573101	0.0232241	0.0225355
ADCK5 (203054)	0.128641	0.00908741	-0.0130121	0.0484984	0.0363306	-0.134141	-0.319052	0.0599043
ADCY1 (107)	0.10818	0.0345275	0.109476	0.0129636	0.0912401	0.11085	0.350839	-0.104796
ADCY10 (55811)	-0.0203713	0.105805	-0.20478	0.103453	0.0606243	-0.137113	-0.000751513	0.0636321
ADCY2 (108)	0.0331153	0.155815	0.118194	-0.104084	0.138433	-0.087222	-0.042644	0.0924786
ADCY3 (109)	-0.121038	-0.312209	-0.340475	-0.289721	-0.395938	-0.436824	-0.919798	-0.428804
ADCY4 (196883)	-0.112496	-0.0822159	-0.113268	0.0157725	-0.180122	0.0599363	-0.337597	-0.122593
ADCY5 (111)	0.114688	0.125856	0.387408	0.18644	0.0539626	0.240143	0.401564	-0.0846952
ADCY6 (112)	0.0563503	-0.0859848	0.143015	0.182775	0.0292046	0.11637	0.183541	0.0123469
ADCY7 (113)	0.121079	0.0926463	0.206147	-0.000983721	0.0755992	0.105858	0.693884	0.132476
ADCY8 (114)	0.0299074	0.175371	-0.100995	-0.107895	-0.0907094	0.0195851	0.0896006	0.160641
ADCY9 (115)	0.082485	-0.0517552	0.0575314	0.0500227	-0.0627074	-0.0333545	-0.0105829	0.0203368
ADCYAP1 (116)	0.129606	0.227134	0.226236	0.137363	0.0755732	0.0634714	0.228525	0.182167
ADCYAP1R1 (117)	-0.164474	-0.178415	-0.41343	-0.170343	0.0922743	0.0154669	-0.603975	-0.191382
ADD1 (118)	0.208843	0.103672	0.504644	0.0820613	0.0204163	-0.0346898	-0.0823622	0.195569
ADD2 (119)	-0.104757	-0.078808	-0.142401	-0.333122	-0.00389883	-0.161692	-0.341091	-0.0170266
ADD3 (120)	0.0851705	-0.101331	-0.28151	-0.188975	0.0188635	0.00338843	0.338546	0.133786
ADH1A (124)	-0.0533038	-0.0641164	0.156505	-0.0911385	0.142129	0.113055	0.0787804	-0.112544
ADH1B (125)	0.0510417	0.0650077	0.0233625	0.0590122	0.0341414	0.255721	0.447484	0.100138
ADH4 (127)	-0.0598696	-0.0560127	-0.113378	-0.0635212	0.031079	0.00310317	0.685174	0.0792627
ADH5 (128)	0.107635	0.0561723	-0.112423	-0.101554	-0.204659	0.000819945	0.200964	0.00243372
ADH6 (130)	0.230133	0.142905	0.25562	0.274379	0.0839736	-0.00940501	0.0896946	0.197637
ADH7 (131)	-0.0443571	0.00215822	-0.000332375	0.0928575	0.179771	0.122781	0.079937	-0.0235396
ADHFE1 (137872)	0.0779831	0.126785	0.0627225	0.00978903	0.0796254	0.176136	0.199599	0.0682364
ADI1 (55256)	0.085115	-0.076267	0.0157712	-0.223324	0.013513	-0.204736	0.761431	-0.082081
ADIG (149685)	-0.0577637	-0.0777396	-0.104859	-0.0424365	-0.0513813	-0.100963	-0.629502	-0.077884
ADIPOQ (9370)	0.0464237	-0.0056531	-0.0666139	0.0925768	-0.0285196	-0.0612267	0.080335	0.15926
ADIPOR1 (51094)	-0.0039101	0.0165565	0.00339161	-0.00889439	0.0257275	0.00460923	-0.554755	-0.137104
ADIPOR2 (79602)	0.0559161	-0.0263893	0.139731	0.27621	0.0944201	-0.0232908	-0.128444	0.172955
ADIRF (10974)	0.021791	-0.0389217	0.275066	0.00790851	-0.0753583	-0.0108634	-0.483112	-0.026576
ADK (132)	-0.148411	-0.0503271	-0.0426011	-0.0464939	-0.264857	0.0545913	0.189473	-0.108219
ADM (133)	0.10676	0.113762	0.159834	0.24791	0.117992	0.224194	-0.239375	0.182896
ADM2 (79924)	0.0400626	-0.0138022	-0.223631	0.0799672	0.0224486	-0.118238	-0.383791	-0.0149628
ADM5 (199800)	-0.0179348	-0.00711954	-0.061526	-0.19215	-0.0623676	-0.37484	0.0801188	0.0227618
ADNP (23394)	-0.0657119	0.0683616	-0.18445	-0.230417	-0.159012	-0.301415	0.303164	-0.0595836
ADNP2 (22850)	-0.00356614	0.205158	-0.248786	0.314302	0.148303	0.0834909	0.144532	0.179016
ADO (84890)	-0.0391081	-0.184512	-0.0265338	-0.215072	0.019734	0.101271	0.811465	-0.168115
ADORA1 (134)	0.0289325	0.0411586	0.161404	0.0245341	-0.128232	-0.265255	0.430639	-0.362436
ADORA2A (135)	-0.102858	-0.140145	-0.0258729	-0.0327472	-0.206794	-0.000119796	0.0670864	-0.0432032
ADORA2B (136)	-0.0297533	-0.141821	-0.125856	-0.0229799	-0.181577	-0.105572	-0.257175	-0.0174796
ADORA3 (140)	-0.0955484	0.112156	-0.264889	-0.029795	0.0449418	0.118097	-0.0423344	-0.0329372
ADPGK (83440)	0.0616761	-0.00215089	-0.056373	-0.0180796	0.0576705	-0.128218	-0.343297	0.127083
ADPRH (141)	-0.0468456	-0.0190413	-0.254435	-0.0134309	-0.0370584	-0.419421	-0.665107	-0.149221
ADPRHL1 (113622)	-0.104353	-0.0378663	0.0343957	-0.146115	-0.217962	-0.101356	0.0809456	-0.240453
ADPRHL2 (54936)	-0.203331	-0.277631	-0.462071	-0.083733	-0.061745	-0.180124	-0.301892	-0.112846
ADPRM (56985)	0.182336	0.0080289	0.244368	-0.00397313	0.173063	0.0230053	0.00193329	0.161933
ADRA1A (148)	0.130919	0.140627	0.301611	0.373297	0.234212	0.132166	0.305829	0.264819
ADRA1B (147)	-0.0890941	0.0442353	-0.00247782	0.0480837	0.0628305	0.116688	0.0979335	-0.0720902
ADRA1D (146)	0.0326556	0.176748	0.15648	0.0848937	0.08298	0.198137	0.77627	0.224255
ADRA2A (150)	0.0194954	-0.190741	-0.208068	-0.181945	-0.0367958	0.0255744	-0.0289671	0.042749
ADRA2B (151)	-0.0640039	-0.16795	-0.259618	-0.194214	-0.0731707	-0.34437	-0.819675	-0.402888
ADRA2C (152)	0.0240416	0.172629	-0.0371256	0.0620804	0.118128	0.0609202	0.331355	0.141337
ADRB1 (153)	0.0672901	0.00718467	0.152724	-0.107115	0.0656929	0.31459	0.252959	0.104076
ADRB2 (154)	0.0514522	0.02502	-0.135781	0.175462	-0.0687073	0.18446	-0.22811	0.0990232
ADRB3 (155)	0.126502	0.24765	0.144775	0.0967872	0.150371	0.0580641	0.0242583	0.0438192
ADRBK1 (156)	-0.440169	-0.180079	-0.237253	-0.215496	-0.0280713	-0.216983	-0.618664	-0.146593
ADRBK2 (157)	-0.091279	-0.0181097	-0.19637	-0.0909599	-0.1169	-0.150873	-0.23295	0.112655
ADRM1 (11047)	-0.566344	-1.06733	-0.884322	-0.52925	-0.721116	-0.437913	-0.701718	-0.825919
ADSL (158)	-1.18897	-1.08579	-1.21852	-0.747817	-1.11076	-1.11865	-1.05139	-1.05233
ADSS (159)	-0.71709	-0.809933	-0.780944	-0.380486	-0.882859	-0.409312	-0.835863	-0.610262
ADSSL1 (122622)	-0.14843	-0.110874	-0.296093	-0.0982596	-0.207623	-0.268063	-0.00133244	-0.162332
ADTRP (84830)	-0.0554542	-0.135863	0.189375	-0.105604	-0.145341	-0.194844	-0.270708	0.0462108
AEBP1 (165)	-0.163528	-0.101539	-0.445568	-0.370724	-0.0995118	-0.178318	-0.425928	-0.191614
AEBP2 (121536)	-0.0742537	-0.200199	-0.488844	-0.225938	-0.3041	-0.177566	0.0444621	-0.0817943
AEN (64782)	0.0238132	0.165214	0.0218735	0.0255356	-0.136886	0.212774	0.525538	-0.0038696
AES (166)	-0.111901	0.0554589	-0.162747	-0.109761	-0.185732	-0.237924	-0.704849	-0.195315
AFAP1 (60312)	0.15866	0.0964355	0.338039	0.10055	0.315216	0.210428	0.409424	0.1275
AFAP1L1 (134265)	-0.0102153	-0.0684263	-0.158622	0.0937151	-0.0712241	-0.0645203	-0.69363	-0.0769258
AFAP1L2 (84632)	-0.0431111	-0.0858572	0.0500197	-0.0943649	-0.149788	0.102869	0.354316	-0.0138949
AFF1 (4299)	-0.0524242	0.117154	-0.0331934	0.225427	-0.0930701	-0.156077	0.125004	0.202565
AFF3 (3899)	-0.105996	-0.115247	-0.75805	-0.197865	-0.150289	0.158753	0.0774369	-0.237541
AFF4 (27125)	-0.0205243	-0.0640675	-0.0587958	-0.154032	-0.0457038	-0.00596339	-0.482096	0.0928099
AFG3L2 (10939)	-0.857294	-0.919607	-0.782571	-0.706931	-0.917486	-0.887382	-0.467684	-0.998666
AFM (173)	-0.131206	-0.029285	-0.338728	0.108321	0.0604494	-0.0609921	-0.393455	-0.0650572
AFMID (125061)	-0.0187145	0.00912349	-0.0443912	0.0221547	-0.0698873	-0.0913284	0.0260538	0.079244
AFP (174)	-0.00901315	-0.086157	-0.0400142	-0.197306	0.148216	-0.0234866	-0.374088	-0.0408177
AFTPH (54812)	-0.0225047	-0.00963219	0.276169	-0.112435	-0.0150538	-0.256101	-0.271124	0.0871405
AGA (175)	-0.0189732	0.0408028	0.11198	0.263352	0.241775	0.120445	0.241911	0.160542
AGAP1 (116987)	-0.176853	-0.313189	-0.564665	0.0260829	-0.0123438	-0.164007	-0.664948	-0.0649913
AGAP2 (116986)	-0.0819296	-0.252657	-0.0755656	-0.157027	-0.198906	-0.285501	-0.960353	-0.19536
AGAP3 (116988)	0.00156641	0.04156	-0.129431	0.0775731	-0.0683423	0.0439291	-0.541903	0.0800952
AGAP4 (119016)	0.238847	0.324772	0.315094	0.578678	0.384623	0.476164	0.811527	0.296559
AGAP5 (729092)	-0.510129	-0.570667	-0.461028	-0.355645	-0.343101	-0.505086	-0.593694	-0.524272
AGAP6 (414189)	-0.722248	-0.819688	-0.58821	-0.569711	-0.617344	-0.820673	0.0471949	-0.702303
AGAP9 (642517)	-0.207522	-0.195522	-0.109701	-0.232213	-0.304624	-0.0590176	0.274233	-0.131996
AGBL1 (123624)	-0.0588457	0.00432094	-0.181264	0.188052	0.0514369	0.0381609	0.340008	0.0929742
AGBL2 (79841)	-0.0407826	-0.0402034	-0.0480239	0.0550825	-0.222573	0.0348587	-0.352691	-0.114119
AGBL3 (340351)	-0.0498016	-0.0484207	-0.232916	-0.172134	-0.0301261	-0.0560731	0.0483153	-0.0290259
AGBL4 (84871)	-0.202416	-0.145994	-0.291513	-0.465819	-0.356093	-0.279583	-0.0469422	-0.371813
AGBL5 (60509)	-0.0393393	0.0296453	-0.100979	-0.0155439	-0.0888728	-0.151735	-0.26981	-0.137949
AGER (177)	0.0572806	-0.0202441	-0.152162	0.141085	0.0834034	0.0128047	0.121601	0.0177927
AGFG1 (3267)	-0.0731355	-0.175412	-0.108017	-0.169923	0.259166	0.0846551	-0.477671	0.0568192
AGFG2 (3268)	-0.0388698	0.057969	-0.430586	-0.189484	-0.077451	-0.244028	-0.36445	-0.199068
AGGF1 (55109)	0.0139853	0.119472	0.157438	0.132826	0.0210368	0.12977	0.191275	0.0659607
AGK (55750)	0.0374472	0.109685	0.172813	0.0600326	0.0887277	0.0457175	0.404543	-0.018579
AGL (178)	-0.0496454	-0.171257	0.0410162	-0.259234	-0.118666	0.141569	-0.0622897	-0.162158
AGMAT (79814)	-0.0973255	-0.168578	-0.0297792	-0.025821	-0.18483	-0.178129	-0.134242	-0.21322
AGMO (392636)	0.0106816	0.0497974	-0.0471842	0.200946	0.116464	0.200485	0.245044	0.00083322
AGO1 (26523)	-0.232556	-0.14006	-0.442431	-0.130022	-0.410584	-0.279751	-0.159022	-0.0935915
AGO2 (27161)	-0.366457	-0.724929	-0.155879	-0.331819	0.03665	-0.381243	-0.34899	-0.167908
AGO3 (192669)	-0.140298	-0.0813632	-0.302767	-0.140557	-0.00505865	-0.211994	0.136268	-0.225362
AGO4 (192670)	-0.0128641	0.100129	-0.0697273	0.120453	-0.0609901	-0.0477266	0.628226	0.00841274
AGPAT1 (10554)	-0.0488516	-0.268261	-0.134144	-0.327953	-0.164597	-0.184145	-0.43847	-0.00405386
AGPAT2 (10555)	-0.0735757	-0.00835846	-0.181644	-0.101142	0.0938543	-0.248717	0.346044	0.029242
AGPAT3 (56894)	-0.0786618	-0.100839	-0.125631	0.0405753	-0.0546438	-0.167764	-0.357572	0.0278357
AGPAT4 (56895)	-0.00879841	0.0945673	-0.0748994	-0.134189	0.0961347	-0.00420674	-0.192839	0.141794
AGPAT5 (55326)	0.0506073	0.0199236	-0.152126	0.316385	-0.117675	-0.463698	-0.00961957	0.170037
AGPAT6 (137964)	0.0894817	0.381905	0.39578	0.00131229	0.185672	0.0523923	-0.166187	0.232817
AGPAT9 (84803)	0.0322672	0.00819342	0.0795231	0.217654	0.142332	0.230169	0.489784	0.0771324
AGPS (8540)	-0.276608	-0.320523	-0.233543	-0.209287	-0.0441756	-0.337888	-0.0918069	-0.0922132
AGR2 (10551)	-0.0867967	-0.0537778	-0.0233144	0.0846673	0.197342	0.0664964	-0.195477	-0.0825946
AGR3 (155465)	0.0603365	0.194762	0.339914	0.112211	0.141386	0.192435	0.42862	0.0757833
AGRN (375790)	-0.157519	-0.216279	-0.089177	-0.126029	-0.101535	-0.212353	0.238343	-0.0900324
AGRP (181)	0.0480122	-0.155888	-0.276914	-0.0759179	-0.0769117	0.0657357	0.0436404	-0.0701628
AGT (183)	-0.125371	-0.0971479	-0.363557	-0.115603	0.0730508	-0.0900125	-0.163871	-0.141367
AGTPBP1 (23287)	0.201243	0.26204	0.413792	0.287114	0.13476	0.394617	0.507533	0.257565
AGTR1 (185)	-0.0931726	0.00864298	-0.433489	-0.437873	0.0506098	0.0531338	-0.0831024	0.0446503
AGTRAP (57085)	0.0160202	0.0697465	0.193183	-0.0130689	-0.0218858	0.0044598	-0.112156	0.257337
AGXT (189)	-0.0192974	-0.0828	0.0204397	0.0358827	-0.0836063	-0.0083497	-0.909625	0.111578
AGXT2 (64902)	0.0425668	0.00122951	0.244545	-0.325532	-0.0551186	-0.0947745	0.556799	-0.0296107
AHCTF1 (25909)	-0.854806	-0.765589	-0.942972	-0.925575	-0.951953	-0.734265	-0.885095	-0.902862
AHCY (191)	-0.906715	-0.875914	-0.986256	-0.557071	-1.0492	-1.20183	-0.578482	-1.0857
AHCYL1 (10768)	-0.377496	-0.145418	-0.34306	-0.385759	-0.379672	-0.0850285	-0.445024	-0.374575
AHCYL2 (23382)	-0.0822432	0.0763908	-0.263985	0.00882319	-0.0936462	0.00635692	-0.0665948	0.0991377
AHDC1 (27245)	-0.113994	0.00355414	-0.2652	-0.0982008	-0.0466942	-0.0239622	-0.643722	0.0437381
AHI1 (54806)	-0.247502	-0.217231	-0.58443	0.0450029	0.0125712	-0.185121	-0.137521	0.0534839
AHNAK (79026)	-0.168471	-0.12482	-0.257367	-0.31994	-0.0318475	-0.0495887	-0.240378	-0.0964901
AHNAK2 (113146)	0.228274	0.272546	0.240744	0.0543709	-0.134962	0.273974	0.15984	0.319676
AHR (196)	-0.428773	-0.528645	-0.444023	-0.119198	0.0124981	-0.139559	-0.521098	-0.230117
AHRR (57491)	-0.122381	0.139378	-0.0234868	-0.359175	-0.118738	-0.344396	-0.173167	0.0594197
AHSA1 (10598)	-0.284566	-0.0913747	-0.136867	-0.195969	0.0945537	0.166959	-0.138259	-0.0418958
AHSA2 (130872)	-0.116121	0.0185142	-0.125303	0.0256073	-0.0735399	-0.0626935	0.151681	-0.0816706
AHSG (197)	0.0392571	0.00591331	0.0758919	0.00670744	0.0179964	0.0825735	-0.0761384	0.157948
AHSP (51327)	-0.0358477	-0.115553	-0.0798944	-0.0404489	-0.0594012	-0.142705	-0.0712817	-0.0350619
AICDA (57379)	-0.0680024	-0.0701531	0.333865	-0.0282035	-0.0913403	-0.0616088	-0.0197436	-2.01095e-05
AIDA (64853)	0.262752	0.308065	0.573952	0.213012	0.232691	0.333155	0.496911	0.299981
AIF1 (199)	-0.157554	-0.0640995	-0.525828	-0.196688	0.0468566	-0.293539	0.0444913	-0.23784
AIF1L (83543)	-0.0633243	-0.133846	-0.130349	0.0971464	-0.157307	-0.129614	0.344202	-0.145756
AIFM2 (84883)	-0.0596977	-0.447397	-0.106875	-0.298662	-0.170587	-0.11967	0.220786	-0.155566
AIFM3 (150209)	-0.00943112	-0.0859507	-0.411519	-0.177464	-0.14277	-0.325579	-0.0318304	-0.107096
AIG1 (51390)	-0.0291391	0.00840484	-0.0933344	0.0580505	0.182327	-0.246434	-0.198913	-0.00173115
AIM1 (202)	0.0931068	-0.071837	0.0749111	0.195013	0.164014	0.246355	0.189917	0.150951
AIM2 (9447)	0.0658236	0.00285344	0.0552467	0.0425151	0.100115	0.293445	0.28697	-0.148534
AIMP1 (9255)	0.0278175	0.0401794	-0.346849	0.135762	-0.157117	0.00854244	-0.316344	-0.207598
AIMP2 (7965)	-0.100074	-0.098438	-0.286172	-0.316795	0.023195	-0.12683	-0.188281	0.0101826
AIP (9049)	-0.385702	-0.503644	-0.566908	-0.3446	-0.35751	-0.18414	0.0487049	-0.15296
AIPL1 (23746)	-0.0409866	-0.123301	0.0524188	-0.0450068	-0.0353962	0.0541123	0.152449	-0.0320468
AIRE (326)	0.0884516	0.0535505	0.0861776	0.119071	0.0470667	-0.00838775	-0.096423	0.0428573
AJAP1 (55966)	0.0499337	0.0696447	-0.336319	-0.152274	-0.0138228	0.0246978	-0.0403923	0.13219
AJUBA (84962)	-0.0355534	-0.166604	-0.3127	-0.0906886	-0.0498591	-0.404185	-0.552751	-0.317749
AK1 (203)	-0.156949	-0.0515041	0.0187395	-0.0824208	-0.1639	-0.364982	-0.110386	-0.179149
AK2 (204)	-0.238233	-0.173069	-0.417687	-0.00457334	-0.34647	-0.557986	-0.544846	-0.319899
AK3 (50808)	0.0289807	0.240612	0.0488564	-0.286035	0.0643319	0.115525	-0.0378339	0.143005
AK4 (205)	0.0293029	-0.0489855	0.132566	-0.134814	-0.321784	-0.276687	-0.240014	-0.144905
AK5 (26289)	-0.050869	0.058794	-0.120176	0.190399	0.12618	0.0979152	0.590533	-0.107884
AK6 (102157402)	-0.497901	-0.730641	-0.47998	-0.131905	-0.463628	-0.520363	-0.316851	-0.469402
AK7 (122481)	-0.113163	-0.108902	-0.0782946	-0.244913	-0.106557	-0.0896336	0.227997	-0.0537588
AK8 (158067)	-0.0783128	0.0383295	-0.0569288	-0.122088	0.0260249	-0.0519471	0.26442	0.0137025
AK9 (221264)	0.027344	0.20699	-0.147608	0.0393614	0.211361	-0.0965761	0.248361	0.132496
AKAP1 (8165)	-0.0383101	-0.0770283	0.252096	0.126229	-0.0811488	0.0254615	0.572189	0.119468
AKAP10 (11216)	-0.148145	0.0118291	-0.137005	-0.142255	0.163808	0.170665	-0.382446	-0.132366
AKAP11 (11215)	0.0970334	0.0509949	0.369539	0.0914994	0.10269	0.233565	0.508886	0.0185885
AKAP12 (9590)	-0.0048034	-0.01534	0.0537412	-0.267334	-0.173255	0.121114	-0.276228	-0.0473031
AKAP13 (11214)	-0.205879	0.0536747	-0.195916	-0.0406206	-0.0813226	0.0511029	-0.390804	0.0924288
AKAP2 (11217)	0.144354	0.297433	0.339538	0.328926	0.108266	0.501058	0.522	0.267541
AKAP3 (10566)	-0.0296757	0.0582784	-0.0709791	0.0948575	-0.077946	0.0632154	0.358234	0.066019
AKAP5 (9495)	0.0904346	-0.0798083	0.326612	0.0983839	0.136556	0.0485694	0.612519	0.142906
AKAP6 (9472)	-0.192525	-0.00834902	-0.300994	-0.068074	-0.0836374	-0.00617344	-0.469837	-0.00063643
AKAP7 (9465)	-0.0481625	0.0468129	-0.540172	-0.305775	0.0250356	-0.0784409	-0.716245	-0.0870084
AKAP8 (10270)	-0.0293766	0.0350518	-0.0980291	-0.176644	-0.0317854	-0.133436	0.0975937	0.0105244
AKAP8L (26993)	-0.0488159	-0.0195187	-0.0469741	-0.21015	-0.0786284	-0.18971	-0.0759108	-0.0443073
AKAP9 (10142)	0.0823339	0.0383781	0.390486	0.121077	-0.165926	0.0793164	0.0176924	-0.0521957
AKIP1 (56672)	-0.106096	-0.0693217	-0.141788	-0.27212	0.0373803	0.0127229	-0.33812	0.0611812
AKIRIN1 (79647)	0.0755361	-0.27621	-0.00765737	-0.170065	-0.356592	-0.135635	0.0286449	-0.21468
AKIRIN2 (55122)	-0.743533	-0.567197	-0.919621	-0.904751	-0.737166	-0.732725	-0.68372	-0.599693
AKNA (80709)	0.09326	-0.0213439	0.0777532	0.183517	-0.344282	-0.00796454	-0.0606575	-0.00260259
AKNAD1 (254268)	-0.0240221	0.0905257	0.0680616	-0.120349	-0.0752119	0.0137852	0.115081	-0.0942371
AKR1A1 (10327)	-0.037143	0.169798	0.208207	-0.100916	0.0133975	0.105694	0.0307614	0.0751388
AKR1B1 (231)	0.196312	0.200018	0.418659	0.279497	0.247791	0.500711	0.379934	0.209095
AKR1B10 (57016)	0.0167629	0.0499703	0.155738	-0.0273196	-0.0524895	0.269711	0.146138	-0.00921534
AKR1B15 (441282)	0.0195995	0.065623	-0.267741	-0.203193	0.0664525	-0.081728	-0.0136012	0.0509478
AKR1C1 (1645)	-0.259499	-0.244531	-0.153045	-0.15048	-0.329987	-0.366283	-0.391456	-0.209492
AKR1C2 (1646)	0.0446971	0.0766399	0.168896	0.365326	0.203012	0.200023	0.409362	0.229492
AKR1C3 (8644)	0.0664806	0.102272	0.2288	-0.102071	-0.0759794	-0.0206444	0.34287	0.175214
AKR1C4 (1109)	0.00424085	-0.00513498	-0.320976	-0.0510424	0.180449	0.182388	0.529135	0.0351574
AKR1D1 (6718)	-0.048677	-0.124351	-0.0729758	-0.123269	-0.172342	0.168021	-0.676514	0.0419257
AKR1E2 (83592)	0.0282649	0.189673	0.107568	0.251806	-0.0046123	0.147454	0.0360586	0.202632
AKR7A2 (8574)	-0.0166374	0.0723159	0.278852	0.00275074	-0.229285	-0.352311	-0.589313	-0.137916
AKR7A3 (22977)	-0.193526	-0.115291	-0.228854	-0.374605	-0.273742	-0.430789	-0.864688	-0.191575
AKT1 (207)	-0.0928349	0.00997268	-0.0160692	-0.159227	-0.137032	0.0298324	0.314365	0.0941218
AKT1S1 (84335)	-0.0589942	0.00685712	-0.139804	-0.072078	-0.0658098	-0.164659	0.345442	-0.0330315
AKT2 (208)	-0.35868	-0.344907	-0.122852	-0.254944	-0.13647	-0.344959	-0.0999313	0.02637
AKT3 (10000)	-0.00990979	0.0389483	0.36292	0.123613	0.056424	-0.190687	0.468474	-0.132511
AKTIP (64400)	-0.113032	-0.145678	-0.617097	-0.140558	-0.0624585	-0.13107	0.00185649	-0.204241
ALAD (210)	-0.0397666	-0.30038	-0.631071	-0.136664	-0.295356	-0.324822	-0.451704	-0.475527
ALAS1 (211)	-0.158353	-0.301182	-0.072285	0.052681	-0.409533	-0.377729	-0.363979	-0.53975
ALB (213)	0.033401	0.108766	0.16823	0.073372	0.218103	0.27065	0.463508	0.16112
ALCAM (214)	-0.0169301	-0.150515	0.106455	0.0982659	-0.157073	-0.224493	-0.481378	-0.0807058
ALDH16A1 (126133)	0.0432354	0.0980495	0.0543434	0.27248	-0.0016903	-0.0520707	-0.0632554	-0.129826
ALDH18A1 (5832)	-0.852293	-0.258621	-0.53438	-0.624852	-0.892542	-0.39696	0.448377	-0.417768
ALDH1A1 (216)	-0.00747852	0.103784	-0.03704	0.00329018	0.0912514	0.175914	0.202521	-0.0867245
ALDH1A2 (8854)	0.0310733	-0.0813396	-0.156213	-0.0780544	-0.0182049	0.00318962	0.148676	0.090282
ALDH1A3 (220)	0.0679045	0.0800423	0.2619	0.0630318	0.0441173	0.256231	0.0986757	0.165127
ALDH1B1 (219)	0.0197975	-0.0028755	-0.270699	-0.103747	-0.0228356	-0.0306653	-0.108636	-0.00802255
ALDH1L1 (10840)	-0.0356573	0.0709966	-0.115031	-0.00485932	-0.152255	-0.0260699	0.116954	0.0125626
ALDH1L2 (160428)	0.000191974	0.103582	0.137742	0.205651	0.0228828	0.211395	-0.0506721	-0.00839745
ALDH2 (217)	-0.0601616	-0.0042905	-0.134412	-0.192503	-0.0591141	0.0558445	-0.4189	-0.00918429
ALDH3A1 (218)	-0.0601774	-0.0102587	-0.00346464	-0.153986	-0.0508959	-0.0289373	0.0344807	-0.0642202
ALDH3A2 (224)	0.0954582	-0.0373687	0.1764	0.107636	0.128367	0.0262436	0.323973	0.0330877
ALDH3B2 (222)	-0.132066	-0.1276	-0.0756565	-0.25791	-0.00700404	-0.569948	0.22647	-0.0669107
ALDH4A1 (8659)	-0.155481	0.00106764	-0.259829	0.249636	-0.180958	-0.163612	-0.0427002	-0.129808
ALDH5A1 (7915)	0.0490952	0.0234306	-0.0766959	-0.215439	-0.0107275	-0.0590948	-0.506197	-0.0261091
ALDH6A1 (4329)	-0.122698	0.0172574	-0.104666	-0.164283	-0.0699838	-0.0194178	-0.292599	-0.0816787
ALDH7A1 (501)	-0.0161117	-0.163562	-0.0972294	-0.190738	-0.134356	-0.109502	-0.169409	-0.0654904
ALDH8A1 (64577)	-0.080876	0.0334185	-0.229655	-0.0936997	-0.0526692	0.0186949	-0.927224	-0.00271333
ALDH9A1 (223)	0.0768867	0.185294	0.239965	0.533875	0.230389	0.0167715	0.235773	-0.0363054
ALDOA (226)	-0.303408	-0.984629	-1.08748	-1.16436	-0.958186	-1.16994	-1.31351	-1.2938
ALDOB (229)	0.00829696	0.232305	-0.12953	0.0254242	0.184309	0.0122802	0.131903	-0.107837
ALDOC (230)	-0.273852	-0.151372	-0.362569	-0.354512	-0.200149	-0.217239	-0.478037	-0.0436206
ALG1 (56052)	-0.598681	-0.759144	-0.617872	-0.562684	-0.634735	-0.912804	-1.22451	-0.824237
ALG10 (84920)	-0.00182088	-0.214642	-0.123039	-0.230267	-0.147813	-0.0712517	-0.363704	-0.210918
ALG10B (144245)	-0.14532	-0.0358019	0.238035	-0.124873	-0.152963	0.0987897	-0.359037	-0.0206858
ALG11 (440138)	-1.15479	-1.18846	-1.34824	-1.1866	-1.03839	-0.888444	-0.986982	-1.33106
ALG12 (79087)	-0.332718	-0.524452	-0.454702	-0.610145	-0.327883	-0.450084	-0.269776	-0.115288
ALG14 (199857)	-0.745743	-0.700017	-0.865675	-0.716822	-0.78623	-0.971989	-0.0854047	-0.683004
ALG1L (200810)	-0.5759	-0.520738	-0.640099	-0.485289	-0.511238	-0.816722	-0.614264	-0.733654
ALG2 (85365)	-1.06061	-0.975947	-0.851069	-1.31906	-0.763077	-1.03224	-1.57874	-1.17971
ALG3 (10195)	-0.0062344	0.218274	0.0330939	-0.0383697	0.241568	0.10255	-0.200665	0.298875
ALG5 (29880)	-0.135807	-0.199305	-0.217818	-0.00335877	0.0122316	-0.09878	0.247241	-0.179965
ALG6 (29929)	-0.18094	-0.100328	-0.177914	-0.122411	-0.0772501	-0.030607	-0.147973	-0.225256
ALG8 (79053)	-0.198023	-0.222278	-0.332017	-0.284197	-0.166335	-0.26582	0.063138	-0.221081
ALG9 (79796)	-0.215244	-0.0725036	-0.560307	-0.0440948	-0.092539	-0.109488	-0.118962	-0.0381888
ALK (238)	-0.0968492	-0.073158	-0.212381	-0.0971426	-0.0755312	-0.0366684	-0.251491	-0.160878
ALKBH1 (8846)	-0.00717835	0.121481	0.0387345	-0.0824868	-0.486572	-0.331649	0.259932	-0.228981
ALKBH2 (121642)	0.0504262	-0.0227869	0.0590768	0.142081	0.09084	0.171479	0.386343	0.0852677
ALKBH3 (221120)	0.031084	-0.0428301	0.0169682	0.0448783	0.210848	0.14965	0.148513	-0.145636
ALKBH4 (54784)	-0.0206323	-0.00744661	-0.253082	-0.284047	0.100662	0.0336588	-0.318116	-0.0731459
ALKBH5 (54890)	-0.0390328	-0.252826	0.0617633	-0.235824	-0.00343865	-0.262108	-0.435345	-0.293618
ALKBH6 (84964)	-0.0656703	0.0160555	-0.129946	-0.0377484	0.115101	0.0816284	-0.527762	-0.0291445
ALKBH7 (84266)	-0.0977828	-0.147375	-0.123119	-0.0995298	0.0109557	-0.0817303	-0.521513	-0.149423
ALKBH8 (91801)	-0.141835	-0.0290314	-0.0178852	0.00644153	0.0626813	-0.0251324	0.117271	0.0219364
ALLC (55821)	-0.0953299	-0.0442033	-0.359067	-0.0735069	-0.0691629	-0.09881	-0.291691	-0.0125913
ALMS1 (7840)	-0.109052	-0.196064	-0.0656133	-0.0152023	-0.0264965	-0.210439	0.225115	0.101469
ALOX12 (239)	0.0940425	-0.00631103	-0.0111731	0.263811	0.140738	0.0350362	-0.0192867	-0.0192675
ALOX12B (242)	-0.109068	-0.145317	-0.196621	0.353411	0.132107	0.0132816	-0.0173551	-0.0876097
ALOX15 (246)	0.0310421	-0.122816	-0.0969395	-0.185382	-0.0840256	-0.103476	-0.0115773	-0.0710374
ALOX15B (247)	0.137624	0.0582843	0.259293	0.307892	0.0857053	0.0540393	0.0124619	0.048021
ALOX5 (240)	-0.0285089	0.0187447	-0.184235	-0.154435	0.0166995	-0.105491	0.0894653	-0.0848306
ALOX5AP (241)	0.0246464	0.130177	0.0880214	0.445188	0.0516108	0.124612	-0.731285	0.205167
ALOXE3 (59344)	-0.151041	-0.0667134	-0.157379	-0.113054	-0.0317046	0.0741961	-0.120003	-0.113512
ALPI (248)	0.122553	-0.058789	0.193691	0.297598	-0.0676082	-0.204959	-0.109546	0.0346201
ALPK1 (80216)	0.0474195	-0.0165308	0.108451	-0.026951	-0.104319	0.129991	-0.237597	0.0847597
ALPK2 (115701)	0.141419	0.0714993	-0.0459517	0.134249	0.0605906	0.0906463	-0.0532389	0.192185
ALPK3 (57538)	0.0428468	0.110952	0.253865	0.255106	-0.0174939	0.0416056	0.344047	0.332487
ALPL (249)	-0.00183683	0.137033	-0.127877	0.0839252	0.0176287	-0.306691	0.129895	0.169251
ALPP (250)	0.0762536	0.0257011	0.00164936	0.114211	0.0245103	0.186423	0.148248	0.0100632
ALPPL2 (251)	0.0151241	0.121165	-0.281904	-0.0630578	0.163455	-0.0736734	-0.264496	0.0371598
ALS2 (57679)	0.0380537	0.0974517	0.0561954	0.0343035	0.176409	0.0365745	0.362095	0.178284
ALS2CL (259173)	0.0739912	0.0817814	0.12009	-0.00384002	-0.0273953	-0.0181529	0.276675	-0.0935383
ALS2CR11 (151254)	0.0464272	0.0336073	0.204365	0.0136177	0.110364	0.168729	0.200289	0.0507787
ALS2CR12 (130540)	-0.125768	-0.0741561	0.119969	0.292665	-0.00686526	-0.0665348	-0.00057686	0.00962671
ALX1 (8092)	-0.00678489	-0.0781426	-0.203915	-0.0420954	-0.033161	-0.0840889	-0.685291	-0.306817
ALX3 (257)	-0.17116	-0.0668003	0.131569	-0.191089	-0.354105	-0.161077	-0.191704	-0.41139
ALX4 (60529)	0.00256678	-0.127525	-0.0140594	0.0138295	0.152454	0.0633345	0.357052	-0.184405
ALYREF (10189)	-0.578517	-0.670323	-0.434559	-0.649325	-0.523187	-0.709001	-0.362794	-0.521983
AMACR (23600)	0.0295445	0.132963	0.304922	-0.0294147	0.0126285	0.158598	0.607503	0.173996
AMBN (258)	0.0830019	-0.0190932	0.163865	0.127234	0.0649335	-0.0163081	0.294499	-0.0962613
AMBP (259)	-0.00681148	-0.169384	0.155532	-0.113486	-0.107683	-0.350168	-0.263299	-0.114486
AMBRA1 (55626)	0.0911857	0.254857	-0.200794	-0.0728923	-0.266041	-0.672457	-0.0360281	-0.0329482
AMD1 (262)	-0.379173	-0.356249	-0.828298	-0.367893	-0.798108	-0.477035	-0.306692	-0.168038
AMDHD1 (144193)	-0.184854	-0.0824821	-0.0847365	0.191073	0.0419216	0.0288051	-0.177399	0.0253286
AMDHD2 (51005)	-0.155583	-0.106365	-0.0300666	0.0181539	0.0114183	-0.0702405	0.0146442	-0.0389093
AMER2 (219287)	-0.104048	-0.267741	-0.404313	-0.256409	-0.215995	-0.108308	0.287756	-0.153682
AMER3 (205147)	-0.00567178	0.00616601	-0.127268	-0.0256767	0.0786582	0.0183665	-0.126022	-0.237918
AMFR (267)	-0.205743	-0.187397	-0.482453	-0.165101	-0.0622483	-0.181837	-0.167053	-0.243476
AMH (268)	0.0874252	0.0354772	0.076552	0.176031	0.119472	0.134759	0.328363	0.262296
AMHR2 (269)	0.004074	-0.217991	-0.0158294	-0.0236918	-0.0831338	-0.0964543	0.0391046	-0.221264
AMICA1 (120425)	-0.00686705	-0.0486474	-0.0752455	-0.224035	-0.136056	-0.196524	0.0734153	-0.14289
AMIGO1 (57463)	0.0217028	0.169099	0.0985741	0.117482	0.112194	-0.0799392	0.320431	0.0473516
AMIGO2 (347902)	0.159566	0.0974998	0.322725	-0.0555393	-0.052421	0.233569	-0.379037	0.0697923
AMIGO3 (386724)	-0.0420913	0.0529494	0.0938964	0.173143	0.214375	-0.0530107	0.0109277	0.00635555
AMMECR1L (83607)	-0.00370165	-0.0190136	-0.0505724	-0.0717107	-0.0750584	0.0842886	-0.338768	-0.123905
AMN (81693)	0.0284249	0.0794996	0.189359	0.0976009	0.0815862	0.0659082	-0.268274	0.221735
AMN1 (196394)	0.00548081	0.0248584	-0.143041	-0.0943087	0.0198366	0.102762	0.147011	-0.0675884
AMOTL1 (154810)	0.0668957	0.0512529	0.229572	0.0904657	0.268201	-0.0250145	-0.365947	0.134947
AMOTL2 (51421)	0.0249336	0.0494383	0.20301	0.12347	-0.0370292	-0.0329032	-0.196734	-0.0330173
AMPD1 (270)	-0.011354	-0.0526088	-0.286242	-0.0823433	0.126357	0.122736	-0.365703	-0.0506715
AMPD2 (271)	-0.0196438	0.0676476	-0.125507	0.238598	0.0863642	0.0326699	0.568579	0.0970612
AMPD3 (272)	0.0152782	0.0198823	0.113975	0.0661785	0.0297854	0.2209	0.22704	-0.00302254
AMPH (273)	-0.079476	0.00756458	-0.116002	0.0069879	0.111314	0.0840225	0.42075	0.00284463
AMT (275)	-0.0134284	0.0998476	-0.0329055	0.150038	0.0125533	0.118356	-0.1043	-0.0350371
AMTN (401138)	0.0244962	-0.0423812	-0.00555847	0.192599	0.205545	0.0708911	-0.129192	0.0211919
AMY1A (276)	0.144564	0.212757	0.439706	0.165496	0.185458	0.244784	0.482323	0.269867
AMY2A (279)	-0.214892	-0.0622073	-0.296339	-0.228742	-0.145593	-0.472068	-0.597651	-0.256571
AMY2B (280)	-0.112007	-0.109752	-0.319393	-0.330508	-0.108289	-0.0379438	-0.00585641	-0.0811128
AMZ1 (155185)	-0.00611323	-0.130988	0.234669	-0.272507	-0.185393	-0.280411	-0.637014	-0.0189046
AMZ2 (51321)	0.0846048	0.223904	0.234616	0.234113	0.0838091	0.143487	-0.128738	0.0312461
ANAPC1 (64682)	-0.699215	-0.54833	-0.410887	-0.874198	-0.941562	-0.701945	-0.534113	-0.988652
ANAPC10 (10393)	-0.473935	-0.29416	-0.280435	-0.415564	-0.487249	-0.473442	-0.304826	-0.431757
ANAPC11 (51529)	-1.34409	-1.22197	-1.37521	-1.85118	-1.1478	-1.48046	-1.4219	-1.28101
ANAPC13 (25847)	-0.700644	-0.486609	-0.841771	-0.610594	-0.772394	-0.88716	0.194211	-0.806753
ANAPC15 (25906)	-0.808517	-0.823902	-0.575669	-0.434931	-0.889404	-0.879565	-0.705702	-0.803822
ANAPC16 (119504)	-0.0275345	-0.0906011	0.210986	0.0479973	-0.0572802	-0.210175	-0.437155	0.132864
ANAPC2 (29882)	-1.09219	-1.08601	-1.21951	-1.30557	-1.17706	-1.11016	-1.36042	-1.02738
ANAPC4 (29945)	-1.14102	-0.933349	-0.594249	-0.695607	-0.835839	-0.922645	-1.01019	-1.00483
ANAPC5 (51433)	-0.776815	-0.848447	-0.759813	-0.626004	-0.986053	-0.822546	-1.14418	-0.722563
ANAPC7 (51434)	-0.186454	-0.339073	-0.241028	-0.136858	-0.195246	-0.235748	0.0812624	-0.210833
ANG (283)	-0.0831348	-0.251669	-0.173641	-0.162333	0.000452274	-0.00848079	-0.603796	-0.266071
ANGEL1 (23357)	-0.0549276	-0.141253	-0.125281	-0.0600145	-0.0249598	-0.140563	-0.0571223	-0.078242
ANGEL2 (90806)	-0.00861868	-0.141899	-0.0987942	0.148334	0.062868	0.16049	-0.199465	-0.186631
ANGPT1 (284)	0.0333954	-0.167318	-0.520174	0.104659	-0.147975	-0.17054	-0.258603	-0.0136681
ANGPT2 (285)	-0.0449736	0.0228642	-0.0984216	-0.0399373	0.0459048	0.160142	-0.273392	0.117297
ANGPT4 (51378)	0.308789	0.059961	0.677225	0.342733	0.178668	0.3226	-0.433143	0.234193
ANGPTL1 (9068)	0.0618793	0.0824997	0.00347101	-0.0919706	0.00616797	0.172849	0.151433	0.0751307
ANGPTL2 (23452)	0.0820754	-0.0468827	0.115591	0.0583923	0.000831891	0.206181	-0.130254	0.0396787
ANGPTL3 (27329)	-0.0671364	-0.015796	-0.199448	0.117462	0.0146934	-0.0903731	0.222541	-0.0473527
ANGPTL4 (51129)	-0.0233556	0.0608868	-0.0233925	0.18046	0.0279096	0.315253	-0.162042	0.00140681
ANGPTL5 (253935)	-0.0631372	0.0346199	-0.239861	0.0459512	0.18869	0.11664	-0.0247861	-0.0343428
ANGPTL6 (83854)	-0.170398	-0.00532065	-0.33557	-0.120122	-0.168158	-0.151592	-0.122569	-0.109593
ANGPTL7 (10218)	-0.0454629	0.0998934	-0.00334355	0.242892	0.0618677	-0.0959965	-0.205824	0.0784749
ANHX (647589)	-0.0728884	-0.0966318	0.00800929	0.0466258	-0.106415	0.0975718	-0.450688	0.0535606
ANK1 (286)	0.0399212	0.133894	0.472908	0.254824	0.147943	0.394196	0.102123	0.0814494
ANK2 (287)	0.10055	-0.0833274	0.000905026	0.162703	0.219082	0.188764	0.250656	0.136548
ANK3 (288)	-0.179352	0.0646522	0.0757952	0.0998869	0.0557995	0.00217796	0.00773538	-0.0535391
ANKAR (150709)	0.0197774	-0.141024	0.331652	0.128183	0.145248	0.143133	-0.389744	0.0491029
ANKDD1A (348094)	0.0292371	-0.0634538	0.124407	-0.0494465	-0.115385	-0.0970553	-0.719791	-0.0577144
ANKDD1B (728780)	-0.0368859	0.139736	0.165914	0.342	0.1615	-0.136239	0.130767	0.149564
ANKEF1 (63926)	0.0855463	0.0575342	0.179638	0.231204	0.0931991	0.370308	-0.516482	0.170661
ANKFN1 (162282)	-0.0210444	0.00228927	0.14011	0.180132	0.0184022	-0.243498	0.174046	-0.261642
ANKFY1 (51479)	0.0393124	-0.27241	-0.092212	-0.0927578	-0.0367117	0.18507	-0.784044	0.149511
ANKH (56172)	-0.0332926	-0.0375497	-0.138692	-0.320704	-0.0813125	-0.756311	-0.181434	-0.0208082
ANKHD1-EIF4EBP3 (404734)	-0.19978	-0.467983	-0.398588	-0.372163	-0.296212	-0.082373	-0.471773	-0.196448
ANKIB1 (54467)	-0.0724479	0.023421	-0.253524	-0.0942913	0.041164	0.044878	-0.25414	0.0233024
ANKK1 (255239)	-0.0402319	0.0481919	-0.0288213	-0.0497458	0.0664215	0.173955	-0.503382	0.0153015
ANKLE1 (126549)	-0.161313	0.00173987	-0.446151	-0.261185	-0.0765735	-0.221257	-0.128201	-0.306792
ANKLE2 (23141)	-1.40281	-1.13473	-1.63178	-1.52362	-1.17023	-1.11038	-2.19244	-1.2925
ANKMY1 (51281)	-0.0393215	0.0785936	0.115501	0.211775	0.0203032	0.116775	-0.178166	0.190937
ANKMY2 (57037)	-0.0286076	0.17505	-0.296533	-0.163127	-0.0736913	0.0466332	-0.478802	-0.0591309
ANKRA2 (57763)	-0.129228	-0.098562	-0.0770487	-0.266051	-0.00291586	-0.144782	0.0498776	-0.0477274
ANKRD1 (27063)	0.0575401	0.0193784	0.0446522	0.157755	0.0164614	-0.128263	0.113655	0.126645
ANKRD10 (55608)	-0.117928	-0.295821	-0.387427	0.1721	-0.0584042	-0.0449773	-0.424452	-0.113871
ANKRD11 (29123)	-0.159946	-0.528082	-0.388697	-0.402184	-0.196796	-0.539983	-0.776786	-0.438523
ANKRD12 (23253)	-0.17099	-0.00759613	-0.171068	-0.184272	0.121519	0.153432	0.0842991	0.0359768
ANKRD13A (88455)	0.0564554	0.052127	0.00780043	0.0924336	0.0353367	0.0214476	-0.140245	-0.0699896
ANKRD13B (124930)	0.00801401	0.0600976	0.176362	0.279734	0.0776594	0.0521915	0.00698253	0.1523
ANKRD13C (81573)	-0.10343	-0.110964	0.264867	0.120557	-0.040356	-0.0949073	0.589415	-0.0352318
ANKRD13D (338692)	0.0460561	0.0745581	-0.0648677	0.231542	-0.0323102	-0.0488655	-0.357428	0.00103538
ANKRD16 (54522)	-0.0653604	-0.149267	0.327367	-0.0224468	-0.15703	-0.0203012	0.0553851	-0.140878
ANKRD17 (26057)	-0.143434	-0.719532	-0.0680994	-0.581035	-0.332323	-0.28784	-0.811054	-0.116396
ANKRD18A (253650)	0.0595682	0.184765	0.139079	0.0809016	0.0587305	-0.0630013	0.273127	-0.0306049
ANKRD2 (26287)	-0.082238	-0.308629	0.0251134	-0.0157589	-0.0156509	-0.0366653	0.082965	0.0403697
ANKRD20A2 (441430)	-0.381628	-0.714559	-0.850348	-0.91362	-0.767452	-0.870538	-0.933813	-0.754944
ANKRD22 (118932)	-0.155256	-0.370775	-0.377526	-0.243208	-0.105914	-0.155635	-0.623268	-0.0759098
ANKRD23 (200539)	-0.167392	0.0220357	-0.22517	-0.345628	-0.0591895	-0.124471	-0.154417	-0.0592479
ANKRD24 (170961)	-0.109492	-0.0569	0.0160237	-0.33536	-0.215777	-0.385442	-0.513161	-0.35236
ANKRD26 (22852)	0.165315	0.193046	0.220505	0.188516	0.071662	0.22949	0.0675484	0.189791
ANKRD27 (84079)	0.00605901	0.0658638	-0.167322	-0.0503477	0.156616	-0.00577861	0.162939	0.126153
ANKRD28 (23243)	0.0939487	0.224131	0.171568	0.216655	0.130134	0.271664	0.23026	0.191636
ANKRD29 (147463)	0.0983388	0.018968	0.234011	0.206573	0.0538214	0.371988	-0.279097	0.0294903
ANKRD30A (91074)	-0.114919	-0.0890384	-0.149896	0.0297158	0.0237339	0.0286908	0.233195	-0.0231665
ANKRD30B (374860)	-0.0329554	-0.0139521	-0.245054	-0.0626213	-0.0125691	0.11852	0.426682	-0.0209737
ANKRD31 (256006)	-0.214931	-0.185893	-0.135587	-0.290336	-0.178346	-0.4567	-0.406164	-0.350613
ANKRD32 (84250)	-0.364478	-0.592412	-0.0897566	-0.205007	-0.374541	-0.0268438	0.307153	0.0424073
ANKRD33 (341405)	-0.000824119	-0.0760881	0.206273	-0.253906	0.00297537	0.00935034	-0.146537	0.0564928
ANKRD33B (651746)	-0.0814598	-0.0494868	-0.149123	-0.0574839	0.0428497	0.0342635	-0.474303	-0.0721584
ANKRD34A (284615)	-0.107911	-0.218728	0.0484124	0.170111	0.0289006	-0.242921	-0.554959	-0.0704363
ANKRD34B (340120)	-0.0577654	-0.104909	-0.358766	-0.120472	0.00220725	-0.128101	-0.191662	-0.154869
ANKRD34C (390616)	0.0456395	-0.291664	0.0694789	0.1808	0.180152	-0.216278	0.58242	0.0322269
ANKRD35 (148741)	-0.085489	-0.149236	0.00365199	-0.0459265	-0.269195	-0.250053	-0.15921	-0.221209
ANKRD36 (375248)	-0.373619	-0.401236	-0.65552	-0.500292	-0.273393	-0.415231	-0.604889	-0.482826
ANKRD37 (353322)	0.0156678	-0.0709868	-0.000597588	0.117935	0.0340399	-0.0330301	-0.331841	0.0665791
ANKRD39 (51239)	-0.042226	0.0260663	-0.241629	-0.216412	0.0946182	-0.0352683	-0.213407	-0.153743
ANKRD40 (91369)	-0.118621	-0.188553	-0.285851	-0.0253816	-0.148642	-0.16229	-0.616572	-0.18531
ANKRD42 (338699)	-0.0438591	0.0369811	-0.0927933	-0.0204948	-0.0623641	0.217157	0.510231	-0.137437
ANKRD44 (91526)	-0.151394	-0.0485288	-0.0900215	-0.0709436	-0.0334841	0.0316778	-0.780523	-0.0648623
ANKRD45 (339416)	0.142192	0.211257	0.271702	0.257368	0.0581736	0.0932988	0.250541	0.251496
ANKRD46 (157567)	0.0641946	0.105604	0.0728297	0.194541	0.0797049	0.0521914	0.393034	0.0490486
ANKRD49 (54851)	-0.325604	-0.563022	-0.352906	-0.315162	-0.513968	-0.429371	-0.9125	-0.543874
ANKRD50 (57182)	-0.0443728	0.0866766	0.0355986	-0.0166958	0.165642	0.142624	0.140482	0.0935373
ANKRD52 (283373)	-0.613139	-0.700527	-0.71297	-0.104358	0.11423	-0.189125	-0.551006	-0.479468
ANKRD53 (79998)	-0.046758	-0.0390325	-0.348829	-0.21345	-0.0376641	0.0073897	0.424588	-0.223616
ANKRD54 (129138)	-0.289675	-0.273326	-0.323887	-0.423554	-0.129805	-0.176441	-0.611074	-0.218225
ANKRD55 (79722)	-0.0771978	0.0477294	-0.266347	0.0213567	0.0723933	-0.0250656	-0.00503583	-0.160033
ANKRD6 (22881)	-0.0467142	0.052267	-0.0611941	0.0263091	0.0515384	-0.0653679	-0.121645	0.00693408
ANKRD61 (100310846)	0.0359174	-0.0734168	0.0105592	-0.132241	0.14124	0.0595805	0.160461	0.128868
ANKRD62 (342850)	0.0579111	-0.0597881	0.112372	0.0208729	0.14485	0.0395035	-0.448219	0.078518
ANKRD65 (441869)	0.00161683	-0.0415262	0.164707	-0.0474461	-0.175469	-0.0906275	-0.200573	0.115359
ANKRD66 (100287718)	0.0345419	0.0549966	0.278898	0.14703	0.0934125	0.097646	-0.367465	0.177357
ANKRD7 (56311)	-0.0221758	0.121005	0.127112	-0.0180405	0.0410668	0.0699598	0.375961	-0.0165171
ANKRD9 (122416)	0.00468772	-0.0335895	-0.123013	-0.0715696	-0.00667562	0.0813375	-0.0500267	0.0974008
ANKS1A (23294)	0.0931018	-0.0209845	0.211167	-0.00716612	0.00806021	0.0847136	0.0122677	0.0861359
ANKS1B (56899)	0.120394	0.0855356	-0.118243	0.14657	0.0862452	0.333364	-0.206288	0.0675654
ANKS3 (124401)	-0.161881	-0.157396	0.0926677	-0.0253431	0.00748091	-0.161337	-0.68396	-0.0431205
ANKS4B (257629)	0.0347565	0.0338564	-0.0122791	0.0185054	0.0950819	0.0153875	0.0666444	0.00609702
ANKS6 (203286)	-0.158172	-0.196309	0.388944	-0.297514	-0.484817	-0.409882	0.0600249	-0.484137
ANKZF1 (55139)	-0.11682	0.0119723	-0.156065	-0.0441667	-0.0752569	0.060467	-0.0630137	-0.0658591
ANLN (54443)	-0.797502	-0.4375	-0.458629	-0.416267	-0.749973	-0.34478	-0.195154	-0.327645
ANO1 (55107)	0.0654618	0.111736	-0.0467294	-0.00653012	0.0177491	-0.0620499	-0.343943	-0.19873
ANO10 (55129)	0.140506	0.200802	0.221837	0.460807	0.133198	0.353278	0.698289	0.289031
ANO3 (63982)	0.0775456	0.0321507	0.114726	0.225313	0.180118	0.218724	0.0789585	-0.00688698
ANO4 (121601)	-0.114228	-0.122077	0.00396914	-0.201243	0.076174	0.0159184	0.192675	-0.243941
ANO5 (203859)	-0.0456906	-0.121338	-0.232587	-0.189927	0.0563077	-0.0185242	0.089957	-0.00596495
ANO6 (196527)	0.0428088	-0.0255938	-0.0726693	0.15802	0.110445	0.0530215	-0.132021	0.0806214
ANO7 (50636)	0.135435	0.116308	-0.015451	-0.0779914	-0.125127	0.21302	-0.192082	0.259689
ANO8 (57719)	-0.00502216	-0.047704	0.0978197	0.100159	0.196492	-0.145504	0.543928	0.152693
ANO9 (338440)	0.0257918	0.0458925	0.076774	0.331598	0.0562216	-0.0818651	-0.235156	0.145442
ANP32A (8125)	-0.148005	-0.305538	-0.333319	-0.155355	-0.190022	-0.133616	-0.502018	-0.296599
ANP32B (10541)	0.060947	-0.131548	-0.0242116	0.236122	0.0177272	-0.373592	-0.305942	0.0663163
ANP32D (23519)	-0.0413525	0.101887	0.0597364	-0.166394	-0.0244414	0.0162394	-0.338073	-0.174707
ANP32E (81611)	-0.363173	-0.495435	-0.149048	-0.205634	-0.174924	-0.396292	-0.0383533	-0.30651
ANPEP (290)	-0.187209	-0.107298	-0.239668	-0.266368	0.0812396	-0.0909936	-0.259709	0.0441992
ANTXR1 (84168)	0.152454	0.098638	-0.0873948	0.120724	0.00825717	0.111916	-0.241687	-0.0431687
ANTXR2 (118429)	0.0744464	0.121076	0.0923561	0.104637	0.0973738	-0.0335146	-0.257448	0.116544
ANTXRL (195977)	-0.0719365	-0.252935	-0.159257	0.102735	-0.189028	-0.13546	-0.111357	-0.326095
ANXA1 (301)	0.0729145	0.158808	-0.00880092	0.229095	0.120242	-0.00565666	0.401624	0.150548
ANXA10 (11199)	0.0832291	-0.0494939	0.0773714	0.0532961	-0.00651984	0.0161663	0.187476	0.0807094
ANXA11 (311)	-0.0639014	-0.0779433	-0.503082	0.00846131	-0.0306298	0.11078	0.0580379	0.0192351
ANXA13 (312)	0.0423612	-0.046914	-0.135628	0.300268	0.0412381	0.170661	-0.0874342	0.0212792
ANXA2 (302)	0.0533204	-0.0404612	0.153359	-0.0733888	0.0218146	0.107228	-0.287758	0.120538
ANXA2R (389289)	-0.154544	-0.0774028	-0.00702198	0.02287	-0.0598624	-0.194071	-0.167405	-0.0802793
ANXA3 (306)	-0.0132591	-0.0466989	-0.224285	0.121911	0.228807	-0.0858925	-0.0694313	-0.0137889
ANXA4 (307)	0.0317909	-0.027983	0.193075	0.0702823	0.0889205	0.310403	0.0800207	-0.0328653
ANXA5 (308)	0.0117407	-0.0464225	0.147153	0.154881	0.0217505	-0.0370899	0.137885	0.0676414
ANXA6 (309)	-0.0761125	-0.050127	-0.302502	-0.102645	0.115148	-0.0979725	0.0960621	-0.0401532
ANXA7 (310)	-0.049201	-0.15557	0.158212	0.0944185	-0.181308	-0.0734957	0.393173	-0.109722
ANXA8 (653145)	-0.0611047	-0.106622	-0.0873292	-0.0360414	0.0196892	-0.0219004	-0.152545	-0.047943
ANXA8L1 (728113)	0.0128008	-0.0900682	0.13871	0.00587366	0.234744	-0.0459641	-0.190202	-0.088232
ANXA9 (8416)	-0.276027	-0.175265	-0.265298	-0.279826	-0.114682	-0.254041	0.0591584	-0.23675
AOAH (313)	0.180849	0.231909	0.420336	0.29552	0.0830355	0.185924	0.177938	0.156738
AOC1 (26)	-0.0390401	0.0472892	-0.102207	0.0430356	0.0528606	-0.170329	0.540015	-0.166189
AOC2 (314)	-0.0731781	-0.260089	-0.260883	0.145569	-0.249901	-0.397499	-0.399525	-0.101795
AOC3 (8639)	-0.0495409	-0.235545	-0.385241	-0.272486	-0.013478	-0.200544	-0.67729	-0.166524
AOX1 (316)	0.110075	0.0797564	0.165811	0.0883798	0.025807	0.03885	-0.484528	0.0264545
AP1AR (55435)	-0.0059719	-0.000148821	-0.152508	-0.039121	-0.104727	0.0141869	-0.140797	0.0927908
AP1B1 (162)	-0.0986627	-0.0618645	-0.0638026	-0.0867069	-0.125008	0.0128646	0.136908	-0.198067
AP1G1 (164)	-0.272884	-0.0392838	-0.174264	-0.425787	-0.112309	-0.535508	-0.000537989	-0.023466
AP1G2 (8906)	-0.331225	-0.142861	-0.595662	-0.268687	-0.302357	-0.454321	-0.0095524	-0.294469
AP1M1 (8907)	-0.0263713	-0.151857	-0.151858	-0.0703523	-0.213578	-0.360814	-0.164886	-0.0799985
AP1M2 (10053)	-0.213725	-0.0179973	-0.591902	-0.115509	-0.0555348	-0.303305	0.135706	-0.000806412
AP1S1 (1174)	-0.0968473	-0.0927528	0.0869452	-0.286833	-0.0872552	-0.386115	-0.204639	-0.207582
AP1S3 (130340)	-0.226409	-0.134123	-0.177345	-0.212971	-0.0829815	-0.185847	-0.354697	-0.173644
AP2A1 (160)	0.074886	0.0927823	-0.310037	0.0767122	0.00446293	-0.30683	-0.237913	0.114735
AP2A2 (161)	0.0974971	0.248195	0.448543	0.0721915	0.210975	0.241993	0.0328785	0.23842
AP2B1 (163)	-0.0723812	0.035392	-0.341942	-0.0369284	-0.00646996	-0.30791	0.0205618	-0.0902407
AP2M1 (1173)	-1.05952	-0.835287	-1.05825	-0.738901	-0.944362	-1.06804	-0.881236	-1.00328
AP2S1 (1175)	-0.741358	-0.683505	-0.93535	-0.626466	-0.265856	-1.01284	-0.292142	-1.11587
AP3B1 (8546)	-0.294672	-0.261772	-0.514416	-0.159926	-0.162804	-0.125155	-0.963516	-0.155916
AP3B2 (8120)	-0.0228546	-0.0152031	-0.189129	-0.096241	0.0543291	-0.119067	-0.0553803	0.184835
AP3D1 (8943)	-0.00119222	-0.0185756	-0.247784	0.0903835	-0.307206	-0.0144648	-0.215703	-0.017602
AP3M1 (26985)	-0.0707196	-0.11113	-0.304066	-0.199936	-0.10383	0.0499432	-0.209911	-0.167642
AP3M2 (10947)	-0.0890292	0.050553	-0.129994	-0.210132	-0.268218	-0.181779	-0.110061	-0.182408
AP3S1 (1176)	0.0271584	-0.109154	0.0438213	-0.108922	0.0982867	-0.092756	0.660704	-0.375926
AP3S2 (10239)	-0.0760452	0.0320698	-0.06447	-0.322914	0.0640901	0.0190444	-0.440193	0.0841132
AP4B1 (10717)	-0.0320135	0.14308	-0.331776	-0.0277944	-0.05834	-0.249178	-0.122348	-0.085387
AP4E1 (23431)	-0.284434	-0.291744	-0.462119	-0.169391	0.00299056	-0.258982	-0.559939	-0.132411
AP4M1 (9179)	0.0911183	0.0452993	0.110805	0.0687766	0.0895856	0.114509	0.0223171	0.191056
AP4S1 (11154)	-0.162738	-0.196532	-0.740669	-0.362473	-0.13618	-0.494155	0.0314901	-0.46931
AP5B1 (91056)	-0.061208	-0.0292485	-0.0753321	0.0728315	-0.0307551	-0.171772	-0.307294	-0.0439861
AP5M1 (55745)	-0.0783779	-0.105976	-0.0513052	0.173855	0.0742502	0.0513865	0.085528	-0.00917321
AP5S1 (55317)	0.19369	0.142659	0.394028	0.105263	-0.17091	0.0164446	0.0169114	0.164841
AP5Z1 (9907)	0.0346809	0.0120278	-0.0683595	0.0250494	-0.0108061	0.067679	-0.0511616	0.0138949
APAF1 (317)	-0.122869	-0.288765	-0.100491	0.0106474	0.0552784	-0.181343	0.0359494	0.0293185
APBA1 (320)	0.00967024	0.103629	-0.0565041	-0.25745	0.106753	0.0686586	0.205034	-0.0313711
APBA2 (321)	-0.012935	-0.177351	0.0201009	-0.2423	-0.236157	-0.278619	-0.0156526	-0.275838
APBA3 (9546)	0.115341	0.262453	-0.037861	0.275761	0.108403	0.291594	-0.118052	0.147788
APBB1 (322)	0.0719183	0.0708832	0.117847	-0.139207	-0.15318	-0.12336	-0.113037	-0.0235805
APBB1IP (54518)	0.0557153	-0.00523219	0.356551	-0.0680454	0.187079	-0.0541599	-0.152536	0.0027328
APBB2 (323)	-0.00174508	0.0862493	-0.027549	-0.0942502	-0.0777413	0.035815	-0.166314	-0.0916245
APBB3 (10307)	-0.0436794	-0.123466	-0.180564	0.00719843	-0.085604	-0.0562804	0.222385	-0.0926406
APC (324)	-0.115344	-0.259784	-0.596425	-0.290805	-0.270158	-0.560838	-0.328109	-0.330802
APC2 (10297)	-0.0258864	-0.112553	-0.120567	-0.023734	-0.110718	-0.253043	-0.331447	-0.109599
APCDD1 (147495)	0.184305	0.164173	0.329999	0.408513	0.0302245	0.397089	0.23445	0.144967
APCDD1L (164284)	0.136615	0.072824	0.183446	0.127993	0.0581156	0.129862	-0.19931	0.292793
APCS (325)	-0.0779589	0.000956868	-0.333912	-0.202381	-0.119061	-0.245278	-0.0794877	-0.234883
APEH (327)	-0.126825	-0.052865	0.154902	-0.0555396	-0.120705	-0.154733	-0.374126	-0.0525211
APEX1 (328)	-0.019379	0.109523	0.0101859	-0.0798903	0.0122665	0.0420322	-0.0127816	-0.042872
APH1A (51107)	-0.166536	-0.0271615	-0.121894	0.0729812	0.051693	-0.0744861	-0.529605	0.0159489
APH1B (83464)	-0.0280028	-0.0903945	-0.157415	0.0488998	-0.120201	-0.141885	-0.177032	-0.0128799
API5 (8539)	-0.275571	-0.501257	-0.513361	-0.706275	-0.315444	-0.401934	-0.508776	-0.755727
APIP (51074)	0.0556277	0.100187	0.121172	0.0971591	0.0354919	-0.143387	-0.361597	0.0529848
APITD1 (378708)	-0.066562	-0.120064	-0.16351	-0.0344926	-0.166011	-0.0554125	0.0719125	-0.101503
APITD1-CORT (100526739)	-0.23732	-0.201551	-0.395095	-0.0809813	-0.344607	-0.155352	-0.175846	-0.0461218
APLF (200558)	0.00821226	-0.0472235	-0.0847404	-0.0327128	0.065028	0.0245199	0.404983	-0.00296299
APLNR (187)	-0.108139	-0.1133	-0.148299	-0.501451	-0.260768	-0.193217	0.198306	-0.166742
APLP1 (333)	-0.0132221	-0.265748	-0.0804646	-0.142308	-0.291077	-0.320919	-0.219307	-0.183846
APLP2 (334)	0.0719997	0.130847	0.161401	0.253035	0.159008	0.237973	0.161372	0.204091
APMAP (57136)	-0.0713377	-0.109359	0.129795	-0.136709	0.0199249	-0.0170975	-0.267985	-0.0371735
APOA1 (335)	-0.0218986	0.123303	0.266888	-0.0484314	-0.0761919	-0.0998875	-0.584877	-0.0435925
APOA1BP (128240)	-0.0688712	-0.409179	-0.388268	-0.195755	-0.0981228	-0.265055	-0.342897	-0.177269
APOA2 (336)	0.0859786	-0.0848862	-0.174104	-0.0791894	0.0450549	0.0811068	0.012484	-0.0115666
APOA4 (337)	-0.034942	0.124287	0.0667963	0.02676	0.0523054	-0.0927764	-0.183072	-0.0171686
APOA5 (116519)	-0.0122977	-0.140728	-0.193227	0.140113	-0.052563	0.187159	0.0189585	-0.0200975
APOB (338)	-0.0773756	-0.0428359	0.098028	0.349818	0.163558	0.0404011	0.0277897	0.110848
APOBEC1 (339)	-0.140258	-0.0696205	-0.159932	-0.093209	0.0204364	-0.0887329	-0.214883	-0.0785676
APOBEC2 (10930)	-0.0900478	-0.100599	-0.0362675	0.0168221	-0.19688	-0.077763	-0.0712615	-0.058019
APOBEC3A (200315)	-0.121688	0.00173109	-0.119222	-0.181829	-0.0190646	-0.121385	-0.000881443	-0.0427294
APOBEC3B (9582)	-0.1713	-0.264371	-0.54171	-0.400401	-0.0499166	-0.285341	0.00973957	0.0595479
APOBEC3C (27350)	-0.0150856	0.0393738	-0.0262054	0.181495	0.0929993	-0.0833371	0.572548	0.09098
APOBEC3D (140564)	-0.21336	-0.105676	-0.332768	-0.383738	-0.101345	-0.125186	-0.0909631	-0.0797
APOBEC3F (200316)	-0.0522047	-0.0346834	-0.174961	-0.0496697	0.0908739	0.0255025	-0.0678286	-0.00691118
APOBEC3G (60489)	-0.0677496	-0.0683371	-0.151375	-0.223182	-0.115467	-0.293063	-0.312834	-0.175626
APOBEC3H (164668)	-0.0172373	-0.102436	0.0445286	-0.118499	0.0551251	-0.000416099	-0.139986	-0.116269
APOBEC4 (403314)	0.0116947	0.10304	0.0468069	-0.0718811	0.0735	0.13224	0.0148939	0.100149
APOBR (55911)	0.0166747	-0.0347984	-0.0395734	0.158394	0.128967	-0.0418667	-0.0415316	-0.0498469
APOC1 (341)	-0.255641	-0.180556	0.157857	0.154357	-0.269911	-0.360378	-0.339968	-0.200443
APOC2 (344)	-0.343697	-0.113471	-0.0796333	-0.177716	-0.045715	-0.130232	-0.375747	-0.0903208
APOC3 (345)	-0.0199422	-0.105464	0.103717	0.0919549	-0.00534818	-0.248434	-0.488747	-0.0577695
APOC4 (346)	-0.0931375	0.0362307	0.165582	0.0833996	-0.0628266	0.346183	-0.0842563	0.0397185
APOD (347)	-0.0386044	0.0181702	-0.366787	-0.167903	0.0372609	-0.0127539	-0.0875118	-0.0704096
APOE (348)	-0.211706	-0.0912022	-0.0497846	-0.240525	-4.68018e-06	-0.0480283	-0.296222	-0.0931675
APOF (319)	0.0170395	-0.00926386	0.286838	-0.0211204	-0.0421384	-0.148539	-0.107143	-0.142226
APOH (350)	-0.151482	-0.0422393	-0.146096	0.124972	0.0179324	-0.128507	-0.201488	0.0778282
APOL1 (8542)	0.0429318	-0.0160153	0.017032	0.0155259	0.0194905	-0.0363404	0.0369939	0.0221775
APOL2 (23780)	-0.00656306	0.0490321	0.107844	0.0310446	0.0661047	0.298146	0.0299505	0.0265412
APOL3 (80833)	0.097448	0.100363	0.146956	-0.0159887	0.0136107	0.0314242	0.446905	-0.0170115
APOL5 (80831)	-0.0840767	-0.0860393	-0.0430255	0.0111725	-0.129007	-0.0499225	-0.0216318	-0.0629962
APOL6 (80830)	0.0990785	0.111963	0.0975695	0.275274	-0.0615236	0.0166219	0.514928	0.084035
APOLD1 (81575)	0.0562463	-0.241525	4.13033e-05	-0.0428428	-0.133344	-0.145846	-0.497349	-0.112302
APOM (55937)	-0.121945	-0.0440865	-0.196596	-0.0925464	0.00890255	-0.0902884	-0.422089	-0.0752085
APOPT1 (84334)	-0.114986	-0.104697	-0.00635191	0.21918	0.0910158	-0.133303	0.311268	-0.0524132
APP (351)	-0.0175067	0.129328	0.181302	0.00753159	-0.076358	0.147511	-0.344575	-0.0569245
APPBP2 (10513)	0.00628845	0.0413544	0.0899453	-0.0887752	0.0147114	-0.0431128	-0.348369	0.0338064
APPL1 (26060)	-0.00715298	-0.0115033	0.106912	0.145822	-0.0118632	-0.0186907	0.109519	0.254589
APPL2 (55198)	0.0019078	-0.0382497	0.153248	0.308294	0.0815208	0.118005	0.398322	0.114215
APRT (353)	-0.0722043	-0.207624	-0.279595	-0.264171	-0.195186	-0.320051	-0.0935234	-0.140944
APTX (54840)	0.0428883	-0.104974	-0.141674	0.015539	-0.00107675	-0.0300413	0.0612832	0.0561483
AQP1 (358)	0.0548295	-0.0244481	-0.0553935	-0.0398131	-0.0564148	0.157809	0.317466	0.0612277
AQP10 (89872)	-0.204562	-0.343623	-0.370222	-0.251469	0.0344264	-0.0212861	-0.356572	0.00165775
AQP11 (282679)	0.0172755	0.114558	0.157456	0.326856	0.198972	0.0267231	-0.125106	0.175462
AQP12B (653437)	-0.159697	-0.368428	0.141528	-0.276733	-0.372536	-0.0883799	-0.623109	-0.330159
AQP2 (359)	-0.105731	-0.0975438	-0.0458271	-0.0139712	-0.151326	-0.165336	-0.0354438	0.005757
AQP3 (360)	-0.0443435	-0.0338035	-0.206074	-0.113328	-0.0296169	-0.192007	0.0546378	-0.128565
AQP4 (361)	-0.000846337	0.0503243	-0.136804	0.0793458	0.0481471	0.0963647	0.341373	0.09088
AQP5 (362)	-0.0807139	0.142054	0.401322	-0.228987	-0.188935	-0.0150788	-0.586158	0.101676
AQP6 (363)	-0.0522495	-0.164548	-0.130661	-0.143206	0.0137294	-0.202283	-0.812954	-0.0862495
AQP7 (364)	-0.509829	-0.617826	-0.729349	-0.807836	-0.782127	-1.04238	-1.32332	-0.983133
AQP8 (343)	0.104163	0.232033	0.0558005	0.0792355	0.00110465	0.0943562	-0.0476516	0.0956268
AQP9 (366)	-0.129967	-0.112799	-0.348517	-0.0609635	0.0606735	-0.227284	0.100564	-0.231854
AQPEP (206338)	0.0255667	-0.0926024	-0.139706	0.102724	-0.0738696	-0.0463638	0.461975	-0.0904488
AQR (9716)	-0.856299	-1.00615	-0.755984	-0.370905	-0.746824	-0.866797	-0.841155	-0.823549
ARAP1 (116985)	-0.0946409	0.0437908	-0.0575271	0.0471341	0.203348	-0.241829	0.486492	-0.0723307
ARAP2 (116984)	0.106859	0.138906	0.239793	0.405551	0.16668	0.047838	-0.155577	0.117295
ARAP3 (64411)	0.0197449	0.0217344	-0.179391	0.223905	-0.0245922	-0.153961	0.085589	-0.0931183
ARC (23237)	0.148214	0.0475273	0.509129	0.179624	0.114883	0.209648	-0.218506	0.111087
ARCN1 (372)	-1.17061	-1.13213	-1.13903	-1.05057	-0.568191	-0.926987	-0.737636	-1.04386
AREG (374)	0.215926	0.292794	0.0355294	0.178411	0.0756706	0.228563	0.585827	0.16897
AREL1 (9870)	-0.192677	-0.198453	-0.277068	-0.374155	-0.253665	-0.346596	0.167335	-0.145242
ARF1 (375)	-0.203019	-0.121003	-0.204879	-0.178901	-0.412446	-0.477034	-0.281402	-0.366885
ARF3 (377)	-0.274764	-0.331372	-0.256712	-0.414216	-0.158631	-0.296764	-0.341345	-0.152953
ARF4 (378)	-0.193972	-0.418743	-0.503388	-0.534324	-0.497472	-0.495833	-0.16786	-0.312416
ARF5 (381)	-0.00325868	0.0028623	-0.340985	-0.1331	-0.0913499	0.0625699	0.328092	0.146595
ARF6 (382)	-0.243894	-0.306029	-0.529872	-0.264949	-0.449129	-0.163319	0.00257735	-0.131594
ARFGAP1 (55738)	0.103088	0.0300741	-0.213027	-0.0742412	0.0142088	0.0228451	-0.293854	0.0780094
ARFGAP2 (84364)	0.0235339	-0.134647	-0.193705	-0.186101	-0.236213	0.0609241	-0.287107	0.0308401
ARFGAP3 (26286)	0.0592963	0.0552851	-0.0644755	0.155225	0.1156	0.17285	0.582642	0.0632565
ARFGEF1 (10565)	-0.0939998	-0.13524	-0.377672	-0.276509	-0.00730741	-0.0416267	-0.422226	-0.0817631
ARFGEF2 (10564)	-0.0371556	-0.0618173	-0.39226	-0.159305	0.270784	-0.0312281	-0.280689	-0.150173
ARFIP1 (27236)	0.0400492	0.108589	-0.137224	0.38711	0.143363	0.0962015	0.659181	0.120945
ARFIP2 (23647)	-0.0364266	-0.24818	0.0766412	-0.0297657	0.110461	-0.0779363	-0.291379	0.0142903
ARFRP1 (10139)	-1.06307	-0.666984	-0.843294	-0.540474	-0.400346	-0.806074	-0.546264	-0.711315
ARG1 (383)	-0.0166687	-0.0641484	-0.127193	0.16312	0.0348036	0.211645	-0.214697	0.14903
ARG2 (384)	-0.0167856	0.16491	0.0608292	0.0278149	0.102764	0.133552	0.55238	0.0782832
ARGFX (503582)	-0.487062	-0.484536	-0.535649	-0.683378	-0.381032	-0.382717	-0.651486	-0.49825
ARGLU1 (55082)	-0.616838	-0.710711	-0.493884	-0.795105	-0.537247	-0.577209	-0.814908	-0.453446
ARHGAP1 (392)	-0.0564397	0.00160074	-0.232512	-0.237025	0.029595	-0.183078	-0.698441	-0.08168
ARHGAP10 (79658)	0.152058	0.105774	0.465538	0.38694	0.217422	0.247829	0.384455	0.221618
ARHGAP11A (9824)	-0.313357	-0.511483	-0.441766	-0.357545	-0.0248107	-0.315135	-0.547934	-0.125465
ARHGAP11B (89839)	-0.328594	-0.363094	-0.434855	-0.443101	-0.190475	-0.428344	-0.515026	-0.223832
ARHGAP12 (94134)	-0.0547541	-0.119128	-0.0830542	0.0286192	-0.0973207	-0.0148024	0.0883506	0.0490589
ARHGAP15 (55843)	-0.0464442	0.160555	0.117766	0.043702	0.106361	0.138396	0.0694429	0.0433693
ARHGAP17 (55114)	0.0560463	0.0474705	0.0739086	0.00907384	0.0376231	0.222235	0.201051	0.0203622
ARHGAP18 (93663)	0.152061	0.045313	-0.0450205	0.0268569	0.000946259	0.00433736	0.436577	0.0417626
ARHGAP19 (84986)	0.0209279	-0.462031	0.023488	0.147804	-0.0998916	-0.0271261	0.151449	-0.0801002
ARHGAP20 (57569)	0.0485125	0.0712527	0.252141	0.0951649	0.244989	0.184603	-0.333759	0.107027
ARHGAP21 (57584)	-0.071447	-0.108954	-0.295858	0.00975549	0.138416	0.091483	-0.0286574	0.0614988
ARHGAP22 (58504)	0.0910741	-0.0508888	0.122174	-0.219122	-0.0415775	0.135258	0.660048	-0.217877
ARHGAP23 (57636)	-0.100929	-0.23269	-0.156371	-0.19986	-0.209503	-0.493216	-0.241522	-0.439082
ARHGAP24 (83478)	0.0681767	0.0208904	0.0771199	0.10897	0.155656	0.132652	0.0557391	0.0894472
ARHGAP25 (9938)	-0.0255718	0.0605635	-0.147585	-0.0501252	0.137502	0.153789	-0.126968	-0.0271432
ARHGAP26 (23092)	-0.0491351	-0.000665263	0.120938	0.108919	0.12061	0.0884367	-0.192757	0.0859218
ARHGAP27 (201176)	-0.0660781	-0.118095	-0.0442427	-0.420568	-0.0220726	-0.110565	-0.388784	0.101267
ARHGAP28 (79822)	0.0654036	-0.139801	0.0120189	0.0675436	0.231153	0.188886	0.163424	0.0839129
ARHGAP29 (9411)	-0.0782866	-0.0367009	-0.124698	0.0493567	0.0716628	-0.0511668	0.101085	-0.0261025
ARHGAP30 (257106)	-0.071256	-0.180878	-0.384642	0.0267925	-0.132479	-0.0214874	-0.563489	0.0136013
ARHGAP31 (57514)	-0.0446693	-0.193981	-0.00473332	-0.0525533	0.0759969	-0.0113852	0.206511	-0.0668976
ARHGAP32 (9743)	0.00784205	0.0402501	0.0659642	0.150721	0.188289	0.0392911	0.27775	0.17755
ARHGAP33 (115703)	-0.0731101	-0.084938	-0.163267	0.0562379	0.042617	-0.0677039	-0.389935	-0.092931
ARHGAP35 (2909)	-0.0464445	0.116939	0.123352	0.150002	0.216371	0.128669	0.561662	0.211821
ARHGAP39 (80728)	0.00604194	-0.0339934	0.253645	0.244433	0.208775	-0.158976	0.0597863	0.076361
ARHGAP44 (9912)	0.142444	0.14252	0.368235	0.397858	0.182055	0.260922	0.231791	0.194186
ARHGAP5 (394)	-0.0563993	-0.210329	-0.252197	-0.147636	-0.152607	0.233221	-0.208188	-0.195531
ARHGAP8 (23779)	0.000593358	0.102894	0.167666	0.140675	0.112261	0.186184	0.273123	0.282444
ARHGAP9 (64333)	-0.111873	-0.197856	-0.261271	-0.315289	-0.160046	-0.26751	-0.0354668	-0.326972
ARHGDIA (396)	-0.156391	-0.408146	-0.411212	-0.121153	-0.0774681	-0.312656	0.176723	0.00899666
ARHGDIB (397)	0.141712	0.0290958	-0.028435	0.233365	0.036999	0.0703188	0.0302821	0.125573
ARHGDIG (398)	-0.059402	-0.0643688	-0.284352	-0.0458258	-0.00466656	-0.0923129	0.053246	0.211653
ARHGEF1 (9138)	-0.0597101	-0.150531	0.208899	0.0370546	-0.24695	-0.0030827	0.0309875	-0.00216291
ARHGEF10 (9639)	-0.0699399	0.143758	-0.26253	0.215464	0.0915172	0.14004	0.418462	0.145567
ARHGEF10L (55160)	0.0277366	-0.0657438	-0.184948	-0.000559755	-0.0366943	0.0188248	-0.220278	0.0722011
ARHGEF11 (9826)	-0.174904	-0.329613	-0.597949	-0.0694867	0.0355357	-0.271353	-0.937107	-0.170054
ARHGEF12 (23365)	-0.0796869	-0.0142326	-0.0962532	0.119363	0.152081	0.0774598	0.178806	0.12238
ARHGEF15 (22899)	0.0112292	-0.026413	-0.0237269	0.211315	0.0518958	-0.0292528	0.159393	-0.0259719
ARHGEF16 (27237)	-0.0671652	0.0223358	0.116026	-0.0551686	-0.208784	0.108489	-0.491069	-0.0795605
ARHGEF17 (9828)	-0.0154249	0.0313261	-0.00537554	0.0271524	0.00783881	-0.036885	0.171688	-0.136978
ARHGEF18 (23370)	0.119935	0.0242782	0.0212122	0.367318	0.0331647	0.317222	0.761607	0.112531
ARHGEF19 (128272)	-0.204088	-0.10335	-0.00333236	-0.298163	-0.116239	-0.0977035	0.188413	-0.0412176
ARHGEF2 (9181)	-0.0737551	-0.163309	-0.249111	-0.202727	-0.0633463	-0.371677	-0.0802318	0.0663749
ARHGEF25 (115557)	-0.0810521	-0.125919	0.0605122	0.0654028	0.00243812	-0.260383	-0.296626	-0.14356
ARHGEF26 (26084)	-0.0163146	0.0815865	-0.0963507	-0.121511	0.011128	0.100039	0.425575	0.0204435
ARHGEF28 (64283)	-0.0968792	-0.0532863	-0.341476	-0.326039	-0.236325	-0.278646	-0.223073	-0.34556
ARHGEF3 (50650)	0.0881835	0.00908313	0.0320281	0.354467	0.169835	0.154822	-0.137947	0.0723045
ARHGEF33 (100271715)	-0.0875342	-0.0252227	-0.245679	-0.136457	-0.0316593	0.0178621	-0.554218	-0.0257691
ARHGEF35 (445328)	0.154002	0.112155	0.112161	0.319903	-0.0148691	0.163086	0.645421	0.216708
ARHGEF37 (389337)	0.0434439	0.00814267	0.154987	0.181614	0.112369	0.0561424	0.136199	0.116451
ARHGEF38 (54848)	0.0259322	0.153562	0.0223223	0.0803915	0.0867614	0.194021	-0.152901	0.0809432
ARHGEF39 (84904)	0.0209644	-0.0648743	0.0085632	0.0606534	0.0709129	0.172303	-0.00973653	-0.012246
ARHGEF4 (50649)	0.0202865	0.0111871	0.209492	0.036229	-0.138823	0.032675	-0.12192	0.0483595
ARHGEF40 (55701)	-0.076326	-0.0940182	-0.188051	-0.0484913	-0.107509	-0.157344	0.148606	-0.352133
ARHGEF5 (7984)	-0.148188	-0.177865	-0.180922	-0.221999	-0.238154	-0.115186	-0.426515	-0.0989223
ARHGEF7 (8874)	-0.0562124	-0.00898107	-0.314581	-0.422087	-0.0846687	-0.0636636	-0.0180858	-0.01444
ARID1A (8289)	-0.370322	-0.00701086	-0.27734	0.02018	-0.271078	-0.344731	0.0871263	-0.392343
ARID1B (57492)	-0.115468	0.0884138	0.186087	-0.139295	-0.0855929	0.194825	-0.148668	0.0767991
ARID2 (196528)	-0.265193	-0.742466	-0.543909	-0.499106	-0.204997	-0.526138	-0.330735	-0.31702
ARID3A (1820)	-0.147343	-0.374435	-0.00385968	-0.311151	-0.393229	-0.448316	-0.0849496	-0.212874
ARID3B (10620)	-0.0719775	-0.25423	-0.22227	-0.0627349	-0.164263	-0.348442	-0.538812	-0.233764
ARID3C (138715)	-0.01875	-0.0179418	0.0173387	-0.17425	-0.216873	-0.292499	0.0748508	-0.490067
ARID4A (5926)	-0.0427401	-0.0603114	-0.504491	-0.139853	0.00244047	-0.0295057	-0.0669677	-0.00198061
ARID4B (51742)	-0.282396	-0.306404	-0.0912568	0.00500919	0.231812	-0.184007	-0.191606	-0.183105
ARID5A (10865)	-0.100146	-0.116986	-0.0648469	-0.188373	-0.0952175	-0.522656	-0.216672	-0.374247
ARID5B (84159)	0.0935544	-0.0835698	0.0850961	-0.00302121	-0.0823034	0.00439841	0.75724	0.0452299
ARIH1 (25820)	-0.833543	-0.84228	-0.909744	-0.833949	-1.07269	-0.686442	-0.740845	-0.580844
ARIH2 (10425)	-0.0235021	-0.0994585	-0.371219	-0.412451	-0.138568	-0.380959	-0.285461	-0.0116366
ARIH2OS (646450)	0.140379	-0.0964453	0.0509064	-0.057769	-0.205701	0.0139412	0.558335	0.0197529
ARL1 (400)	-0.157944	0.107464	0.203006	0.261635	0.043772	-0.0385356	0.274329	0.0110804
ARL10 (285598)	-0.22556	-0.0507454	-0.330926	-0.0931825	-0.129551	-0.119151	-0.437852	-0.106569
ARL11 (115761)	-0.0564434	-0.0351252	0.0750989	-0.112056	0.0757742	-0.0772153	0.616746	0.0878407
ARL13B (200894)	-0.0624898	-0.222617	-0.408333	-0.10537	-0.097958	-0.208771	-0.388022	-0.293214
ARL14 (80117)	0.0765389	-0.00574819	-0.0556616	0.0786575	0.174043	0.156468	-0.445155	0.170709
ARL14EP (120534)	0.0614476	0.030667	0.0593548	0.242824	-0.130237	-0.065509	0.19855	0.0948333
ARL14EPL (644100)	-0.0548338	0.0317088	-0.173844	0.0856711	0.170799	0.130602	0.0703304	0.11615
ARL15 (54622)	-0.0802541	0.0994199	0.113024	0.196317	0.242283	0.124552	0.351569	0.0987657
ARL16 (339231)	-0.0775556	0.050789	-0.261268	-0.166526	-0.0432599	-0.119976	-0.0730432	-0.1881
ARL17A (51326)	0.0620417	0.0673845	-0.181803	0.0862367	0.021682	-0.13399	0.641879	0.192994
ARL2 (402)	-1.19696	-1.3444	-0.928562	-1.02855	-1.29073	-1.36492	-1.49991	-1.32093
ARL2BP (23568)	-0.105147	-0.217002	0.0945155	0.079503	-0.145998	-0.0628804	-0.140347	-0.174492
ARL3 (403)	-0.161071	-0.19805	-0.233713	-0.226152	-0.163263	0.0150426	0.311249	-0.0407968
ARL4A (10124)	0.0971075	0.165395	0.117448	0.156389	-0.0695512	-0.0380417	-0.0318713	0.0473643
ARL4C (10123)	-0.00744589	-0.0462801	0.0318207	-0.0432815	-0.0103025	-0.0419778	-0.0698199	0.128453
ARL4D (379)	-0.309644	-0.255146	-0.624283	-0.388357	-0.21571	-0.629947	-0.681721	-0.351898
ARL5A (26225)	-0.11792	-0.12375	-0.235438	-0.245796	0.0338072	-0.512348	0.264244	-0.129307
ARL5B (221079)	0.076336	0.00599636	-0.0524258	0.166673	0.0279258	-0.0427868	0.228454	0.132361
ARL5C (390790)	-0.236251	-0.146051	-0.411897	-0.378872	-0.167726	-0.332827	0.150801	-0.0726981
ARL6 (84100)	0.0842157	0.0405291	0.336662	0.198193	0.168244	0.390198	0.120314	0.0836572
ARL6IP1 (23204)	0.0284299	-0.0075176	0.10802	0.00409112	-0.0170631	0.128832	-0.17463	0.0661666
ARL6IP5 (10550)	-0.153739	-0.264842	-0.18604	-0.304289	-0.131967	-0.0818272	-0.202065	-0.0148222
ARL6IP6 (151188)	-0.13939	-0.110397	0.0376915	0.0999736	0.0487553	-0.000156232	0.101737	-0.151021
ARL8A (127829)	-0.0529294	-0.0540539	0.118349	-0.00320589	-0.030234	-0.177675	0.214536	-0.107336
ARL8B (55207)	-0.449125	-0.244074	-0.39369	-0.00787564	-0.214524	-0.195937	0.26871	-0.255833
ARL9 (132946)	0.0270563	0.0627162	-0.0910856	-0.0695851	-0.0506975	0.00354051	-0.0844319	-0.0761803
ARMC1 (55156)	0.213489	0.220807	0.541362	0.20747	0.186061	0.209982	0.225194	0.247753
ARMC10 (83787)	-0.0268732	-0.0649409	-0.120497	-0.102233	-0.248379	0.158509	-0.0818539	-0.120194
ARMC12 (221481)	0.0723732	-0.128529	0.215751	-0.267456	-0.0962986	-0.051624	0.212041	-0.0575773
ARMC2 (84071)	0.0218385	0.0488885	-0.243528	0.0218591	0.113844	-0.0426101	0.28242	0.0723116
ARMC3 (219681)	-0.115463	0.0108464	0.0554693	-0.160388	-0.151166	0.125336	-0.314338	0.0849428
ARMC4 (55130)	-0.0571096	-0.0779933	-0.298151	0.104935	0.106524	-0.0563201	0.192616	0.0040914
ARMC5 (79798)	0.00477164	-0.0830132	-0.332802	-0.202447	-0.517881	-0.330553	0.127698	-0.55491
ARMC6 (93436)	-0.406772	-0.291175	-0.509523	-0.195971	-0.250588	-0.291918	-0.349974	-0.440253
ARMC7 (79637)	-1.01602	-0.858463	-1.23391	-0.961505	-1.20963	-0.864434	-0.741145	-0.93176
ARMC8 (25852)	0.0382146	0.046732	0.243558	0.0846231	0.0194602	0.0355581	0.261165	0.0393026
ARMC9 (80210)	-0.0191693	-0.0454574	-0.184431	-0.0444293	-0.0366672	-0.215609	-0.470507	-0.0891998
ARMS2 (387715)	0.0868057	0.150199	0.17207	0.349656	0.182137	0.222145	0.604547	0.10363
ARNT (405)	0.1872	-0.184972	0.330653	0.377458	-0.0965839	-0.0120858	-0.428926	-0.244821
ARNT2 (9915)	0.075909	0.0407544	0.294091	0.150295	0.161829	0.067082	-0.228293	0.152638
ARNTL (406)	0.0736174	-0.149367	-0.215806	-0.175426	0.0197613	-0.161978	-0.375444	-0.174532
ARNTL2 (56938)	-0.117906	-0.237034	-0.204227	-0.116773	-0.017316	-0.202151	0.390155	-0.12607
ARPC1A (10552)	-0.0365162	0.108385	0.325459	-0.00888588	-0.00787199	0.0287131	-0.110233	0.0709298
ARPC1B (10095)	0.0417015	0.0493532	-0.082898	0.201881	0.11425	0.0723389	0.418984	0.120631
ARPC2 (10109)	-0.346111	-0.317184	-0.297496	-0.427432	-0.475421	-0.370912	-0.124156	-0.332957
ARPC3 (10094)	-0.451231	-0.541415	-0.485603	-0.531236	-0.655002	-0.823686	-0.456783	-0.575252
ARPC4 (10093)	-0.57545	-0.717875	-0.329113	-0.47739	-0.617245	-0.786129	-0.327646	-0.363261
ARPC4-TTLL3 (100526693)	-0.214224	-0.0833849	-0.095293	-0.0759828	-0.159264	-0.275106	0.295547	-0.0966793
ARPC5 (10092)	-0.220051	-0.129136	-0.419704	0.000256034	0.0101003	-0.20997	0.0784834	-0.108388
ARPC5L (81873)	-0.0890601	0.137133	-0.00772573	0.0988498	-0.0251428	-0.288664	0.370582	0.0764246
ARPIN (348110)	0.0704929	0.15546	0.195301	0.111546	0.167048	0.0414257	0.179792	0.127146
ARPP19 (10776)	-0.00147803	-0.231436	0.0740643	-0.27783	-0.336472	-0.203337	-0.391236	-0.209928
ARPP21 (10777)	0.123054	0.0910924	0.206923	0.193805	0.0176055	0.228531	0.0352435	0.151614
ARRB1 (408)	-0.10535	-0.0277479	-0.086056	-0.309501	-0.219561	-0.318176	0.303008	-0.136466
ARRB2 (409)	-0.0925623	0.0778304	0.215064	-0.15924	-0.344538	-0.096646	0.343941	-0.0291581
ARRDC1 (92714)	-0.203435	-0.287807	-0.187436	0.141439	-0.169804	-0.136131	-0.546626	-0.0679422
ARRDC2 (27106)	-0.170776	-0.0402487	-0.0271618	-0.30813	-0.151806	-0.277721	-0.0775333	-0.201859
ARRDC3 (57561)	0.26575	0.434623	0.603766	0.258357	0.395726	0.0520491	-0.0768187	-0.114735
ARRDC4 (91947)	0.0988797	-0.0109576	0.283296	0.00367968	0.203587	0.224538	0.523103	-0.090244
ARRDC5 (645432)	-0.0613941	0.0438226	-0.147423	-0.0158395	-0.0720468	-0.182938	-0.196316	-0.103599
ARSA (410)	-0.165946	-0.319473	-0.110151	-0.362154	-0.10003	-0.266806	-0.421509	-0.198862
ARSB (411)	-0.151964	-0.196179	-0.0937108	-0.237913	-0.0301217	-0.169666	-0.452576	-0.0679555
ARSG (22901)	0.244719	0.223133	0.50011	0.420636	0.132944	0.239506	-0.405558	0.216474
ARSI (340075)	-0.0762106	-0.177278	-0.0308701	-0.328649	-0.218313	-0.0444987	-0.417371	-0.233987
ARSJ (79642)	0.0620376	0.136396	0.279408	0.0131566	0.195729	0.1763	0.146397	0.177939
ARSK (153642)	-0.185443	-0.209809	-0.184328	0.0291571	0.0080537	-0.0701272	-0.0370739	-0.13023
ART1 (417)	-0.0413343	-0.0934207	-0.239359	0.041171	0.0160766	0.060177	0.253671	0.108648
ART3 (419)	-0.0656706	-0.199818	-0.178956	-0.0186578	-0.164861	-0.0939569	0.114459	-0.0399128
ART4 (420)	-0.014276	-0.0821559	-0.0863955	0.132177	-0.165958	-0.0920551	0.010664	-0.181228
ART5 (116969)	0.00511299	-0.0858505	-0.0809068	-0.0399892	0.0742918	-0.0832903	0.312071	0.0868207
ARTN (9048)	0.0195073	0.111085	0.235824	-0.126984	-0.131259	-0.0539902	0.371856	-0.0549962
ARV1 (64801)	-0.216029	-0.203089	-0.0169848	-0.144527	-0.126108	0.0929944	0.02816	-0.09054
ARVCF (421)	-0.0913086	-0.127587	-0.00908074	-0.0503405	-0.170486	-0.160256	0.0592471	-0.156565
AS3MT (57412)	-0.0129069	-0.0495742	0.183682	0.0824544	0.0121492	0.0993958	0.289267	-0.0392072
ASAH1 (427)	-0.0333871	-0.0406603	-0.00104364	0.0646955	-0.0297969	0.110141	0.126068	-0.0450099
ASAH2 (56624)	0.0658733	0.117707	0.103725	0.256639	0.124765	0.19092	0.373294	0.170269
ASAH2B (653308)	-0.161609	-0.221697	-0.556928	-0.292818	-0.0010116	-0.146698	-0.0644854	-0.102604
ASAP1 (50807)	-0.0539071	-0.0318802	-0.0213456	0.0133794	0.108356	0.0980866	0.52168	0.213233
ASAP2 (8853)	0.00571114	-0.0400041	0.104558	0.181529	0.0222824	0.133625	-0.234624	0.146564
ASAP3 (55616)	0.0294216	0.108795	0.00223596	-0.275323	-0.109308	-0.092538	-0.0146936	0.0890494
ASB1 (51665)	0.100576	0.0752249	-0.128957	0.185456	0.048003	0.194717	0.322838	0.0545967
ASB10 (136371)	-0.0611622	-0.184683	-0.258019	0.0315695	-0.0504975	0.0394428	-0.646602	0.0593317
ASB13 (79754)	0.187509	0.0895782	0.524298	0.202857	0.0579494	0.136456	0.553772	0.167448
ASB14 (142686)	0.0380633	0.0683806	0.116848	0.40721	0.165705	0.100352	-0.287127	0.133455
ASB15 (142685)	0.127001	0.182407	-0.178438	0.308619	0.176564	0.109016	0.295597	0.00474949
ASB16 (92591)	-0.268541	-0.280652	-0.47295	-0.252175	-0.232504	-0.223044	-0.182296	-0.291485
ASB17 (127247)	-0.0620553	0.0276654	0.0291106	-0.0847811	-0.170465	-0.190368	0.268095	-0.266013
ASB18 (401036)	-0.0209584	0.0695763	-0.179656	0.121277	-0.0756154	-0.0475439	-0.174088	0.0234438
ASB2 (51676)	0.191462	0.172959	0.112641	0.266362	0.124583	0.0784217	0.343241	0.194309
ASB3 (51130)	-0.452201	-0.268309	-0.392734	0.125908	-0.0806676	-0.793522	0.265953	-0.384522
ASB4 (51666)	0.0880402	0.225885	0.228264	0.444122	0.166179	0.280306	0.0244653	0.16999
ASB5 (140458)	0.156697	0.101599	0.050662	-0.00731419	0.213609	0.231347	0.0779994	0.286234
ASB6 (140459)	-0.152761	-0.232087	-0.133658	-0.253821	-0.27794	-0.0924221	-0.255449	-0.130126
ASB7 (140460)	-0.333836	-0.120142	-0.123963	0.192879	0.0208452	-0.0418537	0.387205	0.116992
ASB8 (140461)	-0.0625395	-0.0780036	-0.296482	-0.126885	0.0840771	-0.0777338	0.235373	-0.138578
ASCC1 (51008)	-0.0678983	0.0370208	-0.190556	-0.105279	-0.0463218	-0.0231053	-0.274944	-0.0808124
ASCC2 (84164)	0.084119	0.147597	0.224748	0.174557	-0.0480511	-0.102869	-0.165361	-0.150628
ASCC3 (10973)	-0.242246	-0.0289528	-0.303932	-0.215229	-0.171437	-0.368463	-0.425402	-0.278367
ASCL1 (429)	-0.0243632	0.101027	0.121167	0.156983	-0.0248702	0.13731	-0.433801	-0.167365
ASCL2 (430)	0.0515632	-0.091821	0.10343	0.170189	-0.16952	0.0765019	0.107848	0.0699495
ASCL3 (56676)	0.0671029	-0.0020109	0.107131	0.0555185	0.0603724	0.214886	0.623962	0.157375
ASCL4 (121549)	0.0589433	0.137321	-0.0391551	0.18788	-0.139246	-0.13821	-0.190123	-0.112721
ASCL5 (647219)	-0.0922519	-0.140896	-0.037992	-0.123532	-0.176915	-0.0492348	-0.419239	-0.416834
ASF1A (25842)	-0.0782659	0.0390852	-0.0562317	-0.283504	-0.0971499	-0.0360504	-0.142899	-0.126587
ASF1B (55723)	-0.338696	-0.181843	-0.684561	-0.562429	-0.228876	-0.450214	-0.230209	-0.145556
ASGR1 (432)	-0.0544236	-0.164198	0.10396	0.40027	0.0363962	-0.0443618	-0.117149	-0.109699
ASGR2 (433)	0.0498904	0.00916713	0.234088	-0.109612	0.0179339	0.0399318	-0.266963	0.123076
ASH1L (55870)	-0.0706181	-0.105723	-0.242967	-0.235276	-0.0860711	-0.273404	-0.314333	-0.168075
ASH2L (9070)	-0.233478	-0.328641	-0.163932	-0.304566	-0.331457	-0.440939	-0.440317	-0.43238
ASIC1 (41)	-0.0501681	-0.169712	-0.145181	-0.158639	-0.245829	-0.114574	-0.300452	-0.183028
ASIC2 (40)	-0.096295	-0.172684	0.0154853	-0.197593	-0.193222	-0.43979	0.48985	-0.156506
ASIC3 (9311)	-0.00116846	0.0796626	0.14789	0.0198374	0.00749798	0.143867	-0.154068	0.00336144
ASIC4 (55515)	-0.0548842	-0.0753791	-0.106165	-0.288007	-0.0151511	0.0129658	-0.41219	-0.0381657
ASIC5 (51802)	0.069792	0.0963559	0.0537831	0.0969275	0.0353851	0.0377791	0.273126	0.0825326
ASIP (434)	0.0533088	-0.0474808	0.24839	-0.107956	-0.276008	-0.203569	0.123179	-0.0242597
ASL (435)	-0.0750704	-0.15897	-0.0820818	-0.19492	0.0031492	-0.366332	-0.174553	-0.388857
ASNA1 (439)	-0.564306	-0.858551	-1.02276	-0.70863	-0.907593	-1.15818	-0.875834	-0.715229
ASNS (440)	-0.0755261	-0.22932	-0.162669	-0.505812	-0.332675	-0.485144	-0.31258	-0.423363
ASNSD1 (54529)	-0.212171	-0.305988	-0.290671	0.0668387	-0.102306	-0.405978	-0.481529	-0.213531
ASPA (443)	0.0675804	0.0728837	0.150618	0.243937	0.255594	0.190915	0.0889643	0.211955
ASPDH (554235)	-0.0404674	0.159091	-0.0354998	0.113948	0.234833	-0.0607083	0.275131	0.104214
ASPG (374569)	-0.0995584	-0.0950916	-0.0675869	-0.0635178	-0.0104356	0.0475978	0.083907	0.256708
ASPH (444)	0.0905061	0.174733	0.201366	0.531891	0.214392	0.243943	0.288316	0.26017
ASPHD1 (253982)	-1.50709e-05	0.0992457	0.130175	0.0570385	-0.155071	-0.0336878	-0.275642	-0.155635
ASPHD2 (57168)	-0.0461796	0.0100368	-0.514357	-0.0223382	0.0625643	0.0315511	0.0235498	-0.0436108
ASPM (259266)	-0.866284	-0.524915	-0.788344	-0.365388	-0.261477	-0.409282	0.279614	-0.460752
ASPRV1 (151516)	0.028773	-0.161422	-0.035018	-0.0847234	-0.156922	-0.156353	-0.276888	-0.336293
ASPSCR1 (79058)	-0.217395	-0.279161	-0.452495	-0.237196	-0.250117	-0.260984	-0.137424	-0.30521
ASRGL1 (80150)	0.00530032	-0.0716338	-0.128742	-0.272754	-0.16575	-0.130268	0.34202	-0.221793
ASS1 (445)	-0.152738	-0.214525	-0.0883299	-0.347765	-0.449984	-0.116011	-0.274495	-0.400586
ASTE1 (28990)	0.00971061	0.0959316	0.190629	-0.0476168	-0.0674069	0.0251816	-0.347377	0.0772122
ASTL (431705)	-0.0900496	0.243284	-0.289111	-0.0336048	-0.0530441	0.0100245	0.0854678	-0.152657
ASTN1 (460)	-0.104124	-0.058478	0.0456473	0.0346647	0.0371371	-0.131765	-0.434312	-0.0620807
ASTN2 (23245)	-0.000763566	-0.17363	0.0265162	-0.0242128	0.169361	0.174991	0.0456687	-0.0670908
ASUN (55726)	-0.590242	-0.621287	-0.371565	-0.438031	-0.875413	-0.650896	-0.442837	-0.759188
ASXL1 (171023)	-0.129851	-0.178624	-0.146895	0.150378	-0.0125868	0.0324925	-0.200479	0.0260846
ASXL3 (80816)	-0.0673114	-0.0757906	0.0710048	0.210071	0.242247	0.0162961	0.0999041	0.0267292
ASZ1 (136991)	-0.151705	-0.178357	-0.357724	-0.281397	-0.136062	-0.102002	0.12519	-0.158971
ATAD1 (84896)	0.176145	0.186036	0.293277	0.627882	0.210346	0.229932	0.274151	0.324326
ATAD2 (29028)	-0.0904461	-0.279526	-0.362157	-0.0180613	-0.0876172	0.0553073	0.12912	-0.0708092
ATAD2B (54454)	0.0417059	0.070608	0.198342	0.266651	0.156156	0.0815892	0.209534	-0.0135458
ATAD3A (55210)	-0.0327727	-0.0805955	-0.167327	0.0120242	-0.0702736	-0.326759	0.168532	-0.045154
ATAD3B (83858)	-0.218459	-0.220209	-0.0165526	-0.127253	-0.070062	-0.351278	-0.436498	-0.427696
ATAD3C (219293)	0.0435741	0.0207214	-0.0452072	0.100554	-0.147537	0.113769	0.399086	0.26868
ATAD5 (79915)	-0.221289	-0.183819	-0.219204	-0.114401	0.0281266	-0.28939	-0.340859	-0.223165
ATAT1 (79969)	-0.116715	-0.18811	-0.258641	-0.23785	0.0536854	-0.107957	-0.226831	-0.113458
ATCAY (85300)	-0.180223	0.0889467	-0.613582	-0.216424	0.0067976	-0.244499	0.122215	-0.097532
ATE1 (11101)	0.0306248	-0.097289	0.139967	0.0663972	0.0329639	0.0686509	0.0643717	0.0105013
ATF1 (466)	-0.115204	-0.135518	-0.256549	-0.0467237	-0.140901	-0.186263	-0.375702	0.00951978
ATF2 (1386)	0.123108	0.114252	0.365326	0.358454	0.146301	0.247858	0.628968	0.125766
ATF3 (467)	-0.00157783	-0.0541205	-0.0166286	-0.107666	0.143432	-0.0480544	-0.285984	-0.100007
ATF4 (468)	-0.492617	-0.486006	-0.848551	-0.705969	-0.797537	-0.860913	-0.0240175	-0.425198
ATF5 (22809)	0.01112	-0.285472	0.120668	0.181449	-0.361271	-0.266663	-0.590097	-0.233121
ATF6 (22926)	-0.124123	-0.296198	-0.38418	-0.0554928	0.0386766	0.0523116	0.0510309	-0.138135
ATF6B (1388)	-0.217025	-0.338994	-0.837621	-0.132887	-0.0461678	-0.239489	-0.740105	-0.0513372
ATF7 (11016)	-0.0613315	0.0249206	-0.355174	0.29949	-0.0523795	-0.287763	0.240766	-0.0783468
ATF7IP (55729)	0.0183062	-0.00686711	-0.075255	-0.159692	0.235143	-0.0347976	0.0324635	-0.114272
ATF7IP2 (80063)	-0.0168189	-0.00151022	0.0742485	-0.145438	-0.03341	0.123006	-0.161933	-0.00559633
ATG10 (83734)	-0.140077	-0.102344	-0.391149	-0.295473	-0.0492888	-0.0807668	-0.165399	-0.268704
ATG101 (60673)	-0.238459	-0.241294	-0.245336	-0.186054	-0.160076	-0.328107	0.387751	-0.249142
ATG12 (9140)	-0.0186985	-0.104519	0.22114	0.121298	-0.00443904	-0.143766	0.232082	-0.0974484
ATG13 (9776)	-0.142506	-0.142205	-0.18673	-0.148436	-0.220937	-0.542473	-0.569738	-0.324687
ATG14 (22863)	-0.108592	-0.138323	-0.222248	-0.111941	-0.261291	-0.0886225	-0.0861988	-0.346359
ATG16L1 (55054)	0.0247117	-0.00857931	-0.285375	-0.0051321	-0.0968957	-0.149003	0.0874674	0.054461
ATG16L2 (89849)	-0.0157459	-0.198544	-0.00134212	0.0936793	-0.185297	-0.489357	0.104562	-0.391467
ATG2A (23130)	-0.144372	-0.0908951	-0.137358	-0.309867	-0.208153	-0.0964032	-0.416904	-0.286091
ATG2B (55102)	0.0060994	0.0990105	0.182543	0.165118	0.1591	0.209596	0.211182	0.104474
ATG3 (64422)	0.00866686	-0.0633932	-0.332272	-0.0919265	-0.170167	-0.240638	-0.354043	0.0792378
ATG4B (23192)	-0.155737	-0.137778	0.00515317	-0.168796	-0.173248	-0.0983709	0.449945	-0.0956288
ATG4C (84938)	0.0402102	0.0060451	-0.0834808	0.0578154	-0.00031739	-0.125429	-0.373052	0.00904624
ATG4D (84971)	-0.201339	-0.0440015	-0.0333877	-0.126212	-0.520498	-0.0233749	-0.063559	-0.204006
ATG5 (9474)	0.0613605	-0.00925894	0.0469851	0.193795	0.133301	0.0549939	0.433168	-0.013039
ATG7 (10533)	0.0402766	0.105692	0.0181437	0.0558127	0.0944836	-0.045655	0.189794	-0.0706864
ATG9A (79065)	-0.636362	-0.389419	-0.2902	-0.301823	-0.287502	-0.595861	-0.368166	-0.705231
ATHL1 (80162)	-0.106759	-0.116077	0.0395572	-0.334898	-0.16264	-0.291207	0.0596404	-0.00998651
ATIC (471)	-0.653691	-0.613235	-0.705826	-0.441526	-0.587689	-0.60151	-0.659383	-0.798589
ATL1 (51062)	-0.135167	-0.0655192	-0.3152	-0.0376778	-0.105233	0.0429942	-0.20221	-0.0940355
ATL2 (64225)	-0.239803	-0.52127	-0.697722	-0.377479	-0.401879	-1.03233	-0.340414	-0.314196
ATL3 (25923)	0.000255588	-0.0535113	0.355678	0.10742	0.0631715	-0.181245	0.0334919	0.0986416
ATM (472)	-0.0532615	0.394261	-0.378611	-0.195104	0.0927899	-0.00512701	-0.112343	0.00871807
ATMIN (23300)	0.0840194	-0.24148	-0.3772	-0.62434	-0.325888	-0.676523	-0.0747874	-0.549515
ATN1 (1822)	-0.168407	-0.0449817	-0.133884	-0.314272	-0.123182	-0.349903	-0.564496	-0.185427
ATOH1 (474)	0.0816498	0.00619945	0.229348	-0.110018	-0.0418915	0.036075	-0.286708	0.0512968
ATOH7 (220202)	-0.097623	-0.105091	0.132097	-0.0290679	-0.0730533	-0.00979377	0.0882327	-0.0122456
ATOH8 (84913)	-0.000818361	0.0898706	0.0171715	0.279676	0.05542	0.0950956	0.072992	0.0240873
ATOX1 (475)	0.0866554	0.177916	0.409464	0.169179	0.11873	-0.0739238	0.602424	-0.0700886
ATP10A (57194)	-0.0230651	-0.110469	0.15216	0.0822901	0.0646359	0.0491473	-0.227227	0.00274465
ATP10B (23120)	-0.153484	-0.203856	-0.323543	0.0277438	-0.0021852	-0.105473	-0.879391	-0.191038
ATP10D (57205)	-0.0134138	-0.0639014	-0.115847	-0.0154432	-0.00785387	0.0833834	-0.120123	-0.166631
ATP11A (23250)	-0.0412584	-0.100279	-0.0227302	0.0410414	0.145422	0.106699	0.0944194	0.0541516
ATP11AUN (400165)	-0.157717	0.0440361	-0.311706	-0.0807729	-0.100307	0.0429783	-0.301613	0.00406941
ATP11B (23200)	0.111163	-0.0998135	-0.174435	0.127191	0.0710137	0.0696547	0.475017	0.0520211
ATP12A (479)	-0.00802072	-0.0270658	0.0544504	0.15685	0.0966961	-0.00982701	-0.0383593	0.00791179
ATP13A1 (57130)	-0.150394	-0.311165	-0.560744	-0.348781	-0.235391	-0.28355	-0.533133	-0.287931
ATP13A2 (23400)	-0.167656	-0.13785	-0.551088	-0.0873734	-0.106394	-0.199705	-0.326688	-0.101244
ATP13A3 (79572)	-0.0206238	0.0568464	-0.203888	-0.0834847	-0.413285	-0.16497	0.168007	-0.0644206
ATP13A4 (84239)	-0.110298	-0.170739	-0.23304	-0.244178	-0.0751836	-0.0535677	-0.549233	0.0861263
ATP13A5 (344905)	0.0496442	0.105597	0.133988	0.144297	0.178297	0.0950736	0.325033	0.224779
ATP1A1 (476)	-1.29279	-1.14329	-1.10877	-1.08445	-1.10172	-1.48785	-1.5098	-1.19065
ATP1A2 (477)	0.0337025	0.089339	-0.227892	0.343143	0.344845	0.0820517	-0.567267	-0.0367363
ATP1A3 (478)	-0.141464	-0.0475605	-0.336305	-0.15169	-0.130226	-0.340294	-0.478667	-0.124175
ATP1A4 (480)	0.0359389	0.0743645	0.0266075	-0.143617	0.0851011	-0.0981292	-0.156977	-0.0241644
ATP1B1 (481)	0.0310658	-0.0395293	-0.0266714	-0.0117442	-0.0894245	0.0828227	0.299306	-0.180435
ATP1B2 (482)	-0.0111342	-0.0783333	-0.0358754	0.098205	-0.0108259	-0.121896	0.0337701	-0.292033
ATP1B3 (483)	-1.06968	-1.01395	-0.880353	-0.27883	-0.763506	-0.810452	-1.01364	-0.742292
ATP2A1 (487)	0.0216707	-0.0321191	-0.169412	-0.0124286	-0.103031	-0.204974	-0.329374	0.00416151
ATP2A2 (488)	-1.18383	-1.07918	-1.34081	-1.12086	-1.2516	-1.07962	-0.623599	-1.08416
ATP2A3 (489)	0.0188959	-0.161433	0.0763641	0.106475	-0.101551	-0.088634	-0.463361	-0.0993298
ATP2B1 (490)	-0.0947934	-0.0862034	-0.343456	-0.190197	-0.0255649	-0.0663052	-0.173898	-0.121237
ATP2B2 (491)	0.0535374	0.0553606	-0.244116	0.0894109	-0.0604451	-0.0167308	0.0560463	-0.0688554
ATP2B4 (493)	-0.266002	-0.296175	-0.257846	-0.250596	-0.130565	-0.320646	-0.298914	-0.33168
ATP2C1 (27032)	-0.168461	-0.0649449	-0.134905	-0.0846756	-0.209405	-0.147281	-0.273538	-0.02248
ATP2C2 (9914)	0.0146391	0.057893	-0.267204	-0.255973	-0.204832	-0.251497	-0.0661028	-0.104217
ATP4A (495)	-0.134166	0.00403283	-0.137166	-0.0787856	-0.148981	-0.0705743	-0.025574	-0.0935508
ATP4B (496)	0.196563	0.155821	0.318528	0.371342	0.117321	0.177251	0.0863356	0.227516
ATP5A1 (498)	-0.501268	-0.409157	-0.542969	-0.118526	-0.27806	-0.53571	-0.457647	-0.314031
ATP5B (506)	-0.59	-0.592392	-0.865304	-0.536867	-0.455247	-0.950404	-0.754117	-0.34112
ATP5C1 (509)	-0.765884	-0.539672	-1.11366	-0.480171	-0.455855	-0.846713	-0.737998	-0.464359
ATP5D (513)	-0.654408	-0.551753	-0.424385	-0.635358	-0.613043	-0.56795	-0.944776	-0.463336
ATP5E (514)	-0.711482	-0.443179	-0.919503	-0.409259	-0.530091	-0.779786	-1.06364	-0.631037
ATP5F1 (515)	-0.370131	-0.238176	-0.399182	-0.378312	-0.529075	-0.44966	-0.628525	-0.487171
ATP5G1 (516)	-0.259592	-0.268406	-0.329782	-0.158743	-0.348907	-0.337684	-0.290579	-0.238262
ATP5G2 (517)	-0.02875	-0.341794	-0.206634	-0.239799	-0.254468	-0.415219	-0.245647	-0.370862
ATP5G3 (518)	0.0420455	0.0300488	-0.173551	0.0582716	-0.011989	0.233708	-0.438926	0.00885959
ATP5H (10476)	-0.118786	0.120297	0.135012	-0.0152468	-0.161261	-0.0501599	0.287312	-0.0571341
ATP5I (521)	-0.573961	-0.335638	-0.71026	-0.430953	-0.528485	-0.768274	-0.9354	-0.335384
ATP5J (522)	-0.41247	-0.264262	-0.267601	-0.21789	-0.441059	-0.414761	-0.0573869	-0.216763
ATP5J2 (9551)	-0.600391	-0.563985	-0.871172	-0.53694	-0.502263	-0.682244	-0.92607	-0.649531
ATP5J2-PTCD1 (100526740)	-0.0495085	0.0998444	0.191449	0.136627	-0.0828596	-0.0893563	0.337497	0.0527989
ATP5L (10632)	-0.461022	-0.226783	-0.364663	-0.387977	-0.422833	-0.620941	-0.338823	-0.212013
ATP5L2 (267020)	-0.219	-0.279062	-0.516576	-0.342513	-0.372109	-0.451079	-0.113525	-0.475708
ATP5O (539)	-0.370951	-0.398503	-0.499775	-0.261378	-0.19918	-0.501801	-0.65254	-0.322502
ATP5S (27109)	-0.0276143	0.0375663	-0.0223944	0.147665	0.298465	0.0926856	0.0520585	0.0727156
ATP5SL (55101)	-0.153772	-0.00355642	-0.00604439	-0.0917928	-0.190345	-0.350542	-0.606833	-0.414056
ATP6AP1L (92270)	-0.0825639	-0.246567	-0.0147235	0.213638	0.00664171	0.330102	0.326043	-0.023171
ATP6V0A1 (535)	-0.216227	-0.274643	-0.461695	-0.22085	-0.110632	-0.403061	0.0186424	-0.187939
ATP6V0A2 (23545)	-0.0772889	-0.158624	-0.0385373	-0.0112466	-0.0275842	-0.150139	-0.258373	-0.0532019
ATP6V0A4 (50617)	0.0217415	-0.00793314	0.127074	-0.213218	-0.0558189	-0.0339337	0.308345	0.047816
ATP6V0B (533)	-1.25497	-1.22717	-0.999513	-1.01285	-1.09029	-1.37471	-1.25516	-1.11229
ATP6V0C (527)	-1.36907	-1.45147	-1.59114	-1.33865	-1.23911	-1.48179	-1.67927	-1.23482
ATP6V0D1 (9114)	-0.484121	-0.27611	-0.247149	-0.356115	-0.564214	-0.544139	-0.31031	-0.430074
ATP6V0D2 (245972)	-0.074567	0.0510114	0.321669	0.535216	0.233228	0.07527	-0.118536	0.0274996
ATP6V0E1 (8992)	-0.00900388	-0.13497	-0.0557781	-0.216215	-0.122953	-0.0177485	-0.323764	0.00560243
ATP6V0E2 (155066)	0.0862577	0.165155	0.0329811	0.199939	0.0350915	0.166627	-0.257401	0.205352
ATP6V1A (523)	-1.32643	-1.13765	-1.24394	-1.06487	-1.27238	-1.01908	-1.17179	-1.05158
ATP6V1B1 (525)	-0.110074	-0.0344161	-0.0554755	-0.0908179	-0.0914288	-0.159187	0.0135536	0.0674921
ATP6V1B2 (526)	-1.31873	-1.38391	-1.30873	-1.59327	-1.30419	-1.07335	-1.72228	-1.31604
ATP6V1C1 (528)	-0.791644	-0.717888	-0.801456	-0.574104	-0.834841	-0.812746	-0.752931	-0.808459
ATP6V1C2 (245973)	-0.0663787	-0.083412	0.10192	0.181388	0.0768178	0.0772583	-0.264058	0.0441313
ATP6V1D (51382)	-0.814457	-0.666094	-0.754717	-0.724765	-0.741417	-0.942599	-0.654849	-0.746789
ATP6V1E1 (529)	-1.06768	-0.760918	-0.797012	-0.799212	-0.95589	-0.963648	-0.841416	-0.849119
ATP6V1E2 (90423)	0.0301487	0.0332008	-0.203555	-0.223863	0.0236246	-0.0251393	-0.0795008	-0.105849
ATP6V1F (9296)	-1.35944	-1.277	-1.37194	-1.20209	-1.2667	-1.45549	-1.32211	-1.28834
ATP6V1G1 (9550)	-1.12703	-1.0283	-0.593146	-1.16508	-1.06112	-1.2532	-0.745944	-0.885951
ATP6V1G2 (534)	-0.0221234	-0.0916465	-0.397283	-0.0979069	-0.0626944	-0.0503305	-0.178006	-0.111215
ATP6V1G3 (127124)	0.100748	0.122294	0.239229	0.332221	0.0806823	0.0756123	0.420813	0.0779578
ATP6V1H (51606)	-0.628679	-0.460882	-0.451346	-0.618616	-0.497123	-0.553457	-0.573638	-0.854386
ATP7B (540)	-0.0292435	0.218448	0.224668	0.22684	0.0204882	0.018237	0.326015	-0.0340661
ATP8A1 (10396)	-0.000283101	-0.100181	0.0182316	0.219179	0.0105637	0.174756	-0.30818	0.0405832
ATP8A2 (51761)	-0.113181	0.0284014	-0.118533	0.138396	0.0537468	0.212062	-0.0408441	-0.182844
ATP8B1 (5205)	0.0202358	-0.0116523	0.264571	0.150056	0.0202866	0.101336	-0.219143	0.0499249
ATP8B2 (57198)	0.0320664	-0.138868	0.104436	0.0437645	0.0834574	-0.0515492	-0.393418	-0.0887445
ATP8B3 (148229)	-0.0967278	0.00739366	-0.410657	-0.139334	0.099276	-0.116869	-0.170932	-0.142024
ATP8B4 (79895)	0.141452	0.124485	0.364652	0.278323	0.246114	0.192633	0.280964	0.129951
ATP9A (10079)	-0.11691	-0.148434	-0.395889	-0.150364	0.0493702	-0.173476	-0.263708	-0.16701
ATP9B (374868)	-0.174659	0.00906284	-0.136547	0.0688408	0.0695169	-0.302671	-0.0676027	-0.121496
ATPAF1 (64756)	-0.156245	-0.0777925	-0.0429973	-0.0538442	-0.141397	0.17937	-0.730781	-0.0884823
ATPAF2 (91647)	-0.283884	-0.330263	-0.6303	-0.119529	-0.0222532	-0.463714	-0.423994	-0.234389
ATPIF1 (93974)	-0.069495	-0.0390643	-0.384899	-0.0952762	-0.0851327	-0.0953451	-0.314214	-0.168687
ATR (545)	-0.816956	-0.721126	-0.737905	-0.520338	-1.00231	-0.770865	-0.465792	-0.684145
ATRAID (51374)	0.0730583	-0.0165904	0.0923588	0.264885	-0.106772	0.0747242	0.0167423	0.0693345
ATRIP (84126)	-0.579042	-0.440933	-0.741206	-0.586562	-0.646201	-0.668689	-0.379541	-0.512212
ATRN (8455)	-0.0957454	-0.265185	-0.0321307	-0.219946	-0.0692204	0.0147882	0.349406	0.115569
ATRNL1 (26033)	0.075964	0.0642638	0.23433	0.340902	0.0915388	0.176762	0.321719	0.0997866
ATXN1 (6310)	-0.053407	-0.0784494	-0.116751	-0.136391	0.111071	0.0236451	-0.217339	-0.172983
ATXN10 (25814)	-0.345486	0.0514516	-0.177043	0.0636652	-0.444909	-0.238251	-0.103504	-0.37159
ATXN1L (342371)	-0.053991	0.0171435	-0.180829	0.134808	0.118723	-0.112453	0.16168	-0.146943
ATXN2 (6311)	-0.132503	-0.0496068	0.0590014	0.221798	-0.0225084	-0.247919	-0.0894093	-0.163483
ATXN2L (11273)	-0.203022	-0.00359404	-0.189541	0.0383143	-0.184248	-0.33501	-0.157908	-0.224506
ATXN3 (4287)	-0.0381886	-0.00545234	-0.0775036	-0.0621707	-0.110234	0.250993	0.137213	0.0895085
ATXN7 (6314)	-0.0513845	-0.0883042	0.142307	0.119414	0.00437521	-0.0634015	0.133482	0.106472
ATXN7L1 (222255)	0.0532162	0.0113614	0.0588991	0.159283	0.199372	0.216334	0.588612	0.145113
ATXN7L2 (127002)	-0.0087976	-0.00809335	-0.146415	-0.20159	0.0418667	-0.164223	-0.320889	-0.193594
ATXN7L3 (56970)	-0.456214	-0.429704	-0.498369	-0.0792217	-0.626529	-0.705937	-0.719312	-0.497884
ATXN7L3B (552889)	-0.143014	-0.130573	-0.354913	0.00159234	-0.0111318	-0.0201686	0.149485	-0.197966
AUH (549)	0.12106	-0.0605833	0.321436	0.0577708	-0.1817	-0.183794	-0.258953	-0.0649114
AUNIP (79000)	-0.0814695	-0.160206	-0.0364514	0.123884	-0.147177	0.122168	-0.177903	-0.100014
AUP1 (550)	-0.0263784	0.306286	-0.12865	-0.209889	-0.0372371	-0.129691	0.139589	-0.00645048
AURKA (6790)	-1.10053	-0.982368	-1.21535	-0.658233	-1.06819	-0.968944	-0.78895	-1.02787
AURKAIP1 (54998)	-0.314737	-0.386535	-0.602824	-0.388161	-0.604269	-0.664846	0.00595992	-0.41387
AURKB (9212)	-1.25079	-1.34654	-1.11066	-1.07194	-1.07363	-1.47967	-0.937186	-1.16462
AURKC (6795)	-0.135207	-0.14614	-0.361079	-0.175802	0.0310948	-0.11476	0.0902598	0.0465237
AUTS2 (26053)	0.144708	-0.242519	0.223185	-0.132392	-0.241531	-0.29856	0.814218	-0.26142
AVEN (57099)	-0.152715	-0.0807437	-0.578108	0.00422973	-0.0895385	-0.155991	-0.167193	-0.34695
AVIL (10677)	-0.175681	-0.183258	-0.105125	-0.113925	-0.241131	-0.186092	0.0198106	-0.12217
AVL9 (23080)	0.000205792	-0.0322694	0.0630795	0.0188479	0.125183	-0.0252368	0.0712069	0.130196
AVP (551)	-0.123564	-0.02995	-0.0203971	0.047679	-0.087454	-0.151029	-0.158958	0.130934
AVPI1 (60370)	-0.0816275	-0.23508	-0.133756	0.12143	-0.138807	-0.050776	-0.101109	-0.138496
AVPR1A (552)	-0.0992997	-0.15165	-0.364204	-0.18849	-0.200637	-0.125641	-0.420927	-0.214277
AVPR1B (553)	-0.0847131	-0.116261	-0.0634692	-0.0885514	-0.0653335	-0.3342	-0.170493	-0.492093
AXDND1 (126859)	-0.093725	-0.0982581	-0.217243	-0.143668	-0.0948316	-0.217558	-0.547817	0.035055
AXIN1 (8312)	0.038121	-0.00751917	0.155351	-0.08631	-0.0189207	0.0742848	-0.0221594	0.213646
AXIN2 (8313)	0.0315972	0.0505757	0.010245	0.11058	0.173154	0.0365822	0.0838682	0.00999928
AXL (558)	-0.128237	0.0367361	0.0652638	-0.270265	-0.0981344	-0.137094	-0.0875761	-0.0275347
AZGP1 (563)	-0.0302746	-0.0155249	-0.123678	-0.0549504	-0.0480679	-0.266084	-0.308882	-0.00463151
AZI2 (64343)	-0.0541286	-0.0878926	-0.0602853	0.237607	0.146103	0.183358	0.250984	0.148453
AZIN1 (51582)	-0.435424	-0.383308	-0.556834	0.0306861	-0.537957	0.119581	-0.284725	-0.309533
AZIN2 (113451)	-0.01377	-0.0262615	0.0955592	-0.0120738	0.00285768	0.0878823	0.212493	0.0651197
AZU1 (566)	0.0942877	0.12224	0.0926848	0.117617	0.127332	-0.0476866	0.537108	0.010421
B2M (567)	-0.083565	-0.0944725	-0.124702	-0.0654339	0.0359161	-0.250919	0.168861	0.0487902
B3GALNT1 (8706)	0.0628801	0.174154	0.225455	0.227801	0.0563476	0.167273	0.0913315	0.12871
B3GALNT2 (148789)	0.0326968	-0.0254011	0.0996641	0.559853	0.201635	-0.132749	-0.321228	-0.0466532
B3GALT1 (8708)	-0.0313724	-0.0856088	-0.164554	-0.0784468	-0.0039604	-0.0396646	0.278022	0.0604222
B3GALT2 (8707)	-0.1141	-0.0760906	0.00783317	0.30644	-0.0430295	-0.13735	-0.462671	0.10469
B3GALT4 (8705)	0.104658	0.0218719	0.0547099	0.011534	0.0386349	-0.0425878	0.587962	0.00459495
B3GALT5 (10317)	0.185924	0.27336	0.370139	0.251248	0.0843641	0.243495	-0.140741	0.197542
B3GALT6 (126792)	-0.250859	-0.129095	-0.104881	-0.164477	-0.0264863	-0.0184715	-0.384902	-0.0538567
B3GALTL (145173)	0.0756825	0.127243	-0.0345582	0.298376	0.0946804	0.135221	0.0972103	0.0924376
B3GAT1 (27087)	0.0868725	0.119907	0.184951	-0.031615	-0.0311155	0.159557	0.250397	0.204974
B3GAT2 (135152)	-0.0432492	-0.095496	-0.150699	0.0434712	-0.00908562	-0.128694	-0.607511	-0.210771
B3GAT3 (26229)	0.0172478	0.0119435	-0.203147	-0.0744328	0.0251444	0.0969813	-0.552722	-0.0375496
B3GNT1 (11041)	-0.13185	-0.224803	-0.152754	0.0484733	-0.199928	0.02621	-0.390965	-0.195205
B3GNT2 (10678)	-0.0923572	-0.000634913	-0.160022	-0.0538689	-0.142727	-0.125754	-0.396166	0.0395164
B3GNT3 (10331)	-0.143175	-0.119603	-0.546135	-0.0331694	-0.436949	-0.32258	-0.210001	-0.439751
B3GNT4 (79369)	-0.173265	-0.308185	-0.185775	-0.164993	-0.388379	-0.364997	-0.280299	-0.265875
B3GNT5 (84002)	-0.0303087	0.0889322	-0.186875	-0.0384362	0.0149274	-0.21868	-0.0619695	0.0607741
B3GNT6 (192134)	-0.0655448	0.00275416	0.0967956	-0.218909	-0.131118	-0.172393	0.439402	-0.125997
B3GNT7 (93010)	0.0117576	-0.00659109	0.332067	0.135629	0.136445	-0.104094	-0.0311004	-0.00871597
B3GNT8 (374907)	0.0346792	-0.152391	0.194781	-0.0272787	-0.113989	0.0539912	0.00512385	0.0311787
B3GNT9 (84752)	-0.107308	-0.204015	-0.245004	-0.00472804	-0.13476	-0.279804	-0.416764	-0.128824
B3GNTL1 (146712)	0.072182	-0.0655449	0.0541078	-0.0216273	0.0615798	0.238847	-0.293177	0.158526
B4GALNT1 (2583)	-0.0756009	-0.121108	-0.0667317	-0.0750996	-0.0144365	-0.143025	0.124895	-0.0586239
B4GALNT2 (124872)	0.0569725	0.0177469	-0.0660106	0.25839	-0.289167	0.0566987	-0.0109521	-0.131951
B4GALNT3 (283358)	-0.102865	-0.0758852	-0.251141	-0.0880164	-0.0838406	-0.322252	0.232136	-0.133018
B4GALNT4 (338707)	-0.0642622	-0.260626	0.0726451	0.00540653	-0.132713	0.0783554	0.0204943	-0.0755677
B4GALT1 (2683)	-0.0562628	0.0660145	-0.0730188	-0.0175294	0.191613	-0.0396506	0.0203061	-0.145049
B4GALT2 (8704)	-0.0603998	0.0820826	0.145105	-0.0416364	-0.0162932	-0.0998133	0.564273	0.150589
B4GALT3 (8703)	-0.197127	-0.43178	-0.509078	-0.211763	-0.100955	-0.0623793	-0.522457	-0.33119
B4GALT4 (8702)	-0.0638219	-0.0825266	-0.0947376	-0.00966854	0.142035	-0.0829497	-0.41487	0.0272501
B4GALT5 (9334)	-0.169561	-0.135049	-0.363481	-0.110584	-0.235369	-0.0792862	-0.0358769	-0.108849
B4GALT6 (9331)	-0.0190184	-0.0253553	-0.0929371	-0.0153326	-0.148742	0.201165	0.0902383	-0.0671776
B4GALT7 (11285)	-0.111285	-0.154205	0.113537	-0.112664	-0.0572353	0.0819171	-0.0339641	-0.111428
B9D1 (27077)	0.0312046	0.00192067	0.263307	-0.402059	-0.122975	-0.0768233	0.175174	-0.0688192
B9D2 (80776)	-0.016197	-0.198965	0.0018831	-0.151147	-0.0944804	0.137056	-0.394974	0.0608777
BAALC (79870)	0.0202733	0.0412428	-0.285754	0.17369	0.0501891	0.30819	0.177638	-0.00281495
BAAT (570)	-0.042443	0.0744979	-0.0235669	0.153153	-2.18934e-05	0.148674	-0.669239	0.0283829
BABAM1 (29086)	0.109812	0.146596	-0.143949	-0.0394939	0.0525166	0.285249	0.320508	0.12792
BACE1 (23621)	-0.0840342	-0.0335304	-0.074565	-0.259604	-0.101088	0.0415986	-0.235654	-0.0368587
BACE2 (25825)	0.0125992	0.0871871	0.0334498	0.295685	-0.067706	-0.0205865	-0.345661	-0.0775394
BACH1 (571)	0.10728	0.0119275	0.00969845	0.205687	0.28939	0.235453	0.239443	-0.140877
BACH2 (60468)	0.0480331	0.0638921	-0.0318436	-0.0170767	-0.362098	0.00953598	-0.0206952	0.136
BAD (572)	-0.125375	-0.0738048	-0.0951792	0.363975	0.190677	-0.343395	-0.317357	-0.0903522
BAG1 (573)	-0.0456297	-0.000547832	0.107075	0.029689	0.0934087	0.11342	-0.17105	0.0253041
BAG2 (9532)	-0.00827369	-0.0210704	0.0564875	-0.066822	-0.424945	-0.0402416	-0.684936	-0.244649
BAG3 (9531)	-0.0795536	-0.0677344	0.0299843	0.119728	-0.120362	-0.111813	-0.14981	0.0342228
BAG4 (9530)	0.128562	0.00436655	0.234963	0.0192358	-0.0127814	-0.0912125	-0.00383051	-0.277373
BAG5 (9529)	0.0135323	-0.0807746	-0.0364789	0.164384	-0.0717023	0.309462	-0.331445	0.231721
BAG6 (7917)	-0.0991442	-0.144035	-0.341612	-0.337353	-0.27622	-0.319045	-0.139556	-0.229441
BAHD1 (22893)	-0.0553897	-0.091493	-0.337309	-0.0558665	-0.0566824	-0.352675	0.464901	-0.235787
BAI1 (575)	0.0917184	-0.0139418	-0.0221147	-0.0756711	-0.160237	0.159596	-0.181484	0.16497
BAI3 (577)	-0.0489961	0.0383595	0.0663864	0.0213182	-0.221149	0.176073	0.463654	-0.0252683
BAIAP2 (10458)	-0.147536	-0.177043	-0.0564608	-0.13289	-0.188163	-0.149354	-0.299632	-0.0103914
BAIAP2L1 (55971)	-0.00836875	0.023933	0.0900233	-0.0647993	0.121914	0.11339	-0.058365	0.088663
BAIAP2L2 (80115)	0.00498639	-0.0189043	-0.0917913	-0.314255	-0.00934098	-0.0510305	-0.731474	-0.0652427
BAIAP3 (8938)	-0.201431	-0.184377	0.0374837	-0.0818214	-0.129997	-0.410878	-0.355671	-0.152541
BAK1 (578)	-0.20008	-0.35251	-0.006969	-0.0960355	-0.293667	-0.401245	-0.10624	-0.337897
BAMBI (25805)	-0.0470573	0.00808332	-0.231785	0.0922145	0.020793	-0.0466047	-0.221641	0.0868673
BANF1 (8815)	-0.953614	-0.745876	-0.588779	-0.947353	-0.848589	-1.06964	-0.51628	-0.926383
BANF2 (140836)	0.0558527	0.0739519	0.0353786	0.159584	0.199462	0.0416963	-0.185558	0.169373
BANK1 (55024)	-0.135882	-0.166436	-0.0497569	-0.0306423	-0.0136578	-0.142626	0.33285	0.00132134
BANP (54971)	-0.698149	-0.672242	-0.747322	-0.740792	-0.887894	-0.855925	-0.369788	-0.655058
BAP1 (8314)	-0.858683	-0.526379	-0.505636	-0.636125	-0.819885	-0.298861	-0.0834167	-0.603211
BARD1 (580)	-0.606091	-0.476261	-0.543287	-0.428259	-0.699663	-0.550273	-0.831919	-0.638068
BARHL1 (56751)	-0.0893066	-0.00972508	-0.280651	-0.171844	-0.0665138	-0.167569	0.0300592	-0.104701
BARHL2 (343472)	-0.11696	-0.00508984	-0.0946294	0.0232197	-0.128311	-0.0326196	-0.0308167	-0.259678
BARX1 (56033)	0.0469192	0.0202443	0.0900396	0.122672	0.0447357	0.0924692	-0.0858709	-0.0562085
BARX2 (8538)	0.11158	0.147405	0.247648	-0.090165	-0.0391432	0.015589	-0.21359	0.0133296
BASP1 (10409)	0.100035	0.100509	0.303182	0.233342	-0.0155471	0.123447	0.550033	0.103826
BATF (10538)	-0.112089	-0.102834	0.0896059	0.0153823	-0.230023	-0.294592	-0.373915	0.0210574
BATF2 (116071)	-0.16016	-0.00511076	-0.0638751	-0.343094	0.171673	-0.383206	-0.342916	-0.145622
BATF3 (55509)	-0.316757	-0.822044	-0.741351	0.181818	-0.27684	-0.0278693	-0.580846	-0.529411
BAX (581)	0.0918721	-0.0170825	0.244735	0.213146	0.0010735	0.0445732	-0.0669585	0.262957
BAZ1A (11177)	-0.325667	-0.503594	-0.206387	0.040373	-0.207881	-0.249282	-0.463258	-0.132213
BAZ1B (9031)	-0.321241	-0.287241	-0.513372	-0.331043	-0.106697	-0.0875139	-0.431224	-0.226224
BAZ2A (11176)	0.0905517	-0.208679	-0.0772357	-0.265948	-0.147865	-0.254169	0.0731854	0.0180545
BAZ2B (29994)	0.0785212	0.129236	0.0855645	0.0868596	0.0485717	0.213444	-0.182258	0.0577153
BBC3 (27113)	-0.052719	-0.0378356	0.120809	-0.017665	0.0529311	0.0730407	0.142028	-0.140049
BBIP1 (92482)	-0.0402942	0.02758	-0.0745226	0.146658	0.0689166	-0.0146864	0.158943	0.0624883
BBOX1 (8424)	0.145688	0.0871663	0.38355	0.237622	0.296743	0.249057	0.269917	0.146588
BBS1 (582)	-0.073085	-0.14677	-0.535538	-0.222736	-0.171943	-0.135703	-0.285782	-0.173326
BBS10 (79738)	-0.00635999	0.0676873	0.166878	0.0306827	0.0317195	-0.0738272	0.221313	0.0979397
BBS12 (166379)	0.0223017	0.169695	0.11611	-0.033447	0.274315	0.0598802	-0.115678	0.0906612
BBS2 (583)	-0.0600487	0.0254381	-0.214751	0.273315	-0.172268	-0.0810792	-0.0985195	0.00379103
BBS4 (585)	0.0686918	0.0149163	0.00969588	-0.09452	0.135908	0.187357	0.18546	0.126816
BBS5 (129880)	-0.0972199	-0.0936625	0.0332582	0.117936	-0.0568058	0.00943351	-0.0893089	-0.0454138
BBS7 (55212)	-0.0473816	0.036174	0.121127	-0.130813	0.0673729	-0.173622	-0.591099	0.0610984
BBS9 (27241)	-0.126735	-0.235573	-0.252728	-0.256533	-0.196213	-0.312215	0.314137	-0.178848
BBX (56987)	-0.124614	0.00105615	-0.18444	-0.174399	0.151352	-0.049735	0.237989	-0.0721133
BCAM (4059)	-0.0286769	0.124655	-0.00529231	-0.0721624	-0.14892	0.176666	0.0390398	0.0690488
BCAN (63827)	-0.31136	-0.244066	-0.493397	-0.376197	-0.31014	-0.454003	-0.102359	-0.305646
BCAP29 (55973)	-0.0796329	0.101671	-0.151658	-0.100508	0.155005	0.0279131	-0.0432343	0.123527
BCAR1 (9564)	-0.196571	-0.335922	-0.736349	-0.686055	-0.307551	-0.367741	0.0830425	-0.337631
BCAR3 (8412)	0.154985	0.1081	0.28046	0.0639416	0.169917	0.177535	-0.0139684	0.0239298
BCAS1 (8537)	0.265801	0.224564	0.272899	-0.12894	0.23218	0.151867	0.0114453	0.117109
BCAS2 (10286)	-0.520243	-0.49359	-0.727217	-0.233232	-0.441532	-0.434207	0.17346	-0.574287
BCAS3 (54828)	-0.169271	-0.127053	-0.160172	-0.226546	-0.140791	-0.264825	0.409874	-0.216655
BCAS4 (55653)	0.0888193	-0.293979	-0.012193	-0.0289352	-0.0834258	-0.0568182	-0.416284	0.0146564
BCAT1 (586)	-0.157336	-0.184338	0.0765812	-0.0444373	0.249918	-0.0490677	-0.36963	-0.0869427
BCAT2 (587)	0.118278	0.0832076	0.0419463	-0.0577846	0.034557	-0.00395452	-0.413891	0.0279467
BCCIP (56647)	-0.543658	-0.392934	-0.189856	-0.329374	-0.589218	-0.673064	-0.0182586	-0.381757
BCDIN3D (144233)	-0.228846	-0.145158	-0.511059	-0.00620817	-0.124848	-0.137243	-0.786815	-0.193987
BCHE (590)	-0.0821342	-0.0540482	-0.329079	0.065297	0.0770427	0.0730779	0.101419	0.0242544
BCKDHA (593)	-0.0412117	-0.0440029	-0.0219425	0.088718	-0.109145	-0.0283542	-0.127221	0.0127889
BCKDHB (594)	-0.0497717	-0.11547	-0.137489	-0.13746	-0.172788	0.0213142	-0.468987	-0.0991986
BCKDK (10295)	0.0297535	0.048121	0.011302	0.0301953	-0.0612116	-0.0724291	-0.672306	-0.0341258
BCL10 (8915)	-0.0569799	-0.0483585	-0.297606	-0.0412292	-0.0477033	-0.123166	-0.286203	0.0196438
BCL11A (53335)	0.0106019	0.0305671	-0.0550464	-0.328601	-0.0261178	-0.115791	0.277876	-0.0843707
BCL11B (64919)	0.2073	-0.0230336	0.360957	-0.0724159	-0.384271	0.241851	0.388077	0.0128003
BCL2 (596)	0.00912649	-0.0979467	-0.0412527	-0.00657837	-0.074583	-0.00575131	-0.0845236	-0.00727712
BCL2A1 (597)	-0.12017	-0.137428	-0.438163	-0.186093	-0.108521	-0.124087	0.224071	-0.155262
BCL2L1 (598)	-0.268456	-0.606917	-0.946147	-0.590716	-1.12876	-0.465146	-0.936599	-0.506458
BCL2L10 (10017)	-0.0229431	-0.166444	-0.340099	-0.074414	0.103376	-0.119509	-0.0782197	0.00376823
BCL2L11 (10018)	-0.0354238	-0.00560184	-0.167291	0.0712317	-0.13638	0.157663	0.2539	-0.266532
BCL2L12 (83596)	-0.0136648	-0.0577188	-0.0478291	-0.0908495	-0.0811875	-0.165148	0.614592	-0.195679
BCL2L13 (23786)	-0.0918658	-0.00450432	-0.237794	-0.0034138	-0.0395743	-0.099984	-0.632131	-0.0301442
BCL2L14 (79370)	-0.0529879	-0.101063	0.0557521	-0.0669031	0.0291783	-0.0318289	-0.0183246	0.0228078
BCL2L15 (440603)	-0.0111684	0.17426	-0.175429	-0.103444	-0.0303751	0.0630077	-0.241966	0.0936601
BCL2L2 (599)	-0.0434099	-0.194307	-0.143116	-0.309803	-0.363163	-0.249128	-0.211537	-0.287678
BCL3 (602)	-0.237523	-0.0120248	-0.00949577	-0.0469151	0.041173	-0.054056	0.0957122	0.0919625
BCL6 (604)	-0.766725	-0.561536	-0.225916	-0.200101	-0.089379	-0.0023294	-0.0532885	-0.308023
BCL6B (255877)	-0.0152584	-0.018812	0.0894583	0.142691	0.125448	0.00596624	-0.174787	-0.123082
BCL7A (605)	-0.0968273	-0.0772226	-0.00943695	-0.0886851	-0.0219373	0.110048	-0.0200924	0.0469917
BCL7B (9275)	0.0241495	0.0782657	0.0611499	0.23991	0.292858	0.372954	0.530981	0.168361
BCL7C (9274)	-0.158139	-0.183114	-0.0972615	-0.0198458	-0.0251217	0.276632	-0.106185	-0.122967
BCL9 (607)	-0.0240452	-0.0688752	0.136511	-0.112806	0.0459049	-0.301712	0.109377	0.010241
BCL9L (283149)	-0.173125	-0.381829	-0.304942	-0.30544	-0.366975	-0.360145	-0.527887	-0.19978
BCLAF1 (9774)	-0.643008	-0.748719	-1.18063	-0.834913	-0.890937	-1.00813	-0.776806	-0.959862
BCO1 (53630)	-0.201141	0.0668784	-0.192809	0.0341686	0.0608984	-0.136779	-0.670554	-0.172526
BCO2 (83875)	-0.00744017	0.139473	-0.17644	-0.164457	0.23711	-0.0519894	-0.141881	0.10959
BCR (613)	0.0181212	0.012023	-0.0738585	0.118058	0.0440767	-0.158672	-0.272776	0.115957
BCS1L (617)	-0.396441	-0.353201	-0.873896	-0.535572	-0.683013	-0.642781	-0.504461	-0.628004
BDH1 (622)	0.0200921	-0.0704233	-0.0339544	-0.0655172	-0.025802	-0.102991	-0.0457581	-0.00861809
BDH2 (56898)	-0.0355495	-0.00790619	-0.209513	-0.33737	-0.22355	-0.00616861	-0.192027	-0.121578
BDKRB1 (623)	0.0851839	0.0691347	-0.00134685	0.116506	0.207112	-0.0373182	0.0793344	0.0711391
BDKRB2 (624)	-0.0213894	-0.127881	0.14969	0.00781944	-0.0758793	-0.0587033	-0.176206	-0.120731
BDNF (627)	-0.00868152	0.0264625	-0.0981486	-0.00705768	0.0947481	0.0174198	0.0130933	-0.0593381
BDP1 (55814)	-0.628085	-0.426853	-0.958014	-0.73866	-0.632914	-0.759693	-0.572361	-0.604507
BEAN1 (146227)	-0.106644	-0.0839989	-0.218201	-0.0607672	-0.0416048	-0.074909	-0.892463	-0.252831
BECN1 (8678)	-0.132519	-0.252432	-0.292582	-0.132776	-0.0218902	-0.389963	0.229211	-0.15926
BEGAIN (57596)	-0.0492723	-0.142422	-0.0948884	-0.165074	-0.240888	-0.216271	-0.0854327	-0.0285278
BEND3 (57673)	-0.100405	-0.00206135	0.0803154	-0.147949	-0.343567	-0.180505	-0.49966	-0.168658
BEND4 (389206)	0.00835748	-0.0971944	0.242569	0.150763	-0.163706	-0.0286688	-0.115007	-0.213679
BEND5 (79656)	-0.0642906	0.00930289	0.0490579	0.386721	-0.0268703	0.0804589	-0.00589132	-0.0620409
BEND6 (221336)	-0.0225592	0.0592954	0.0192729	0.175496	-0.0176424	0.0298418	0.147856	0.0744948
BEND7 (222389)	-0.00865903	0.118935	-0.249267	-0.0823463	-0.039263	0.0370157	-0.212887	0.0638329
BEST1 (7439)	0.0564787	0.227161	0.171974	0.048173	-0.00571114	0.109815	-0.292487	-0.0186767
BEST2 (54831)	-0.0104603	0.151795	-0.22838	-0.12085	0.0182468	-0.0736196	0.136645	-0.0908896
BEST3 (144453)	-0.138623	-0.0777875	-0.295664	-0.229522	-0.275846	0.0829772	-0.545194	-0.157187
BEST4 (266675)	-0.0429234	-0.0231602	-0.00967059	-0.314463	-0.134089	-0.0210672	-0.0341044	-0.179534
BET1 (10282)	-0.452266	-0.14919	-0.307386	-0.490602	-0.550591	-0.450893	-0.265992	-0.453043
BET1L (51272)	-0.0263519	-0.205968	0.118157	-0.0143506	-0.0851757	-0.0323093	-0.556962	0.0416022
BFAR (51283)	-0.0447679	-0.00822133	-0.174065	0.0600914	0.0513995	-0.0278278	-0.0841587	-0.00375507
BFSP1 (631)	-0.0940083	-0.0473817	-0.299687	0.166119	0.289141	-0.180376	-0.20293	0.0750428
BFSP2 (8419)	0.0130217	0.171225	0.229496	0.261637	0.158216	0.249161	0.596677	0.0260701
BGLAP (632)	0.0395307	-0.0572054	-0.0942098	-0.110981	-0.0641323	-0.288087	-0.310245	-0.0772089
BHLHA15 (168620)	-0.228858	-0.220388	-0.150677	-0.338705	-0.204549	-0.370796	-0.217041	-0.522854
BHLHA9 (727857)	0.0829742	0.109826	-0.0795025	0.117912	-0.302477	-0.0155445	0.515046	0.171582
BHLHE22 (27319)	-0.0204789	-0.0384305	-0.0474112	0.168118	0.043068	0.0749228	-0.647796	-0.192506
BHLHE40 (8553)	0.00911114	0.15262	0.275881	0.074206	0.260261	0.00815215	0.237088	0.306777
BHLHE41 (79365)	-0.0842068	-0.0138287	-0.203646	0.124795	0.0384861	0.0733289	-0.521762	-0.171697
BHMT (635)	-0.0706497	-0.00293818	-0.0444317	-0.0522046	0.142737	-0.187524	-0.129354	0.0283988
BHMT2 (23743)	-0.220136	-0.211404	-0.22381	-0.194025	-0.114082	-0.0371276	-0.681731	-0.200844
BICC1 (80114)	0.173211	0.080302	0.263915	0.157952	0.069481	0.116768	0.310883	-0.21273
BICD1 (636)	-0.162254	-0.0538453	-0.201072	-0.275357	-0.110019	0.134727	-0.134789	-0.156456
BICD2 (23299)	-0.112069	-0.217167	-0.0187147	-0.00738155	-0.0980085	-0.259623	-0.0208895	-0.230751
BID (637)	-0.0307256	0.110663	-0.174015	0.218608	0.00570432	-0.0287718	-0.108186	-0.030902
BIK (638)	0.0253422	0.135069	0.00652287	-0.0140609	-0.000503705	0.0999846	0.218652	0.13502
BIN1 (274)	-0.153084	-0.0933863	-0.29383	-0.0370467	-0.00485038	-0.117158	-0.91004	-0.398908
BIN2 (51411)	0.0279593	-0.0748968	-0.0252131	-0.0340086	-0.0514305	-0.106101	-0.14899	-0.139816
BIN3 (55909)	0.278111	0.398679	0.517354	0.362088	0.25046	0.321672	0.677097	0.402866
BIRC2 (329)	-0.20443	-0.0871765	-0.0464846	-0.0288814	-0.0813451	0.00617036	-0.2936	-0.18894
BIRC3 (330)	-0.0413586	0.0665274	-0.0596241	0.293863	0.167688	0.0398355	-0.170148	0.105612
BIRC5 (332)	-1.24942	-1.24066	-1.21565	-1.10911	-1.05636	-1.25519	-1.24976	-1.10955
BIRC6 (57448)	-0.251894	-0.379393	-0.487717	-0.288591	-0.130743	-0.407758	-0.492264	-0.154397
BIRC7 (79444)	0.0406999	0.247515	0.0654896	0.113403	-0.0556552	0.161297	0.424577	0.150784
BIRC8 (112401)	-0.072915	-0.087449	0.0142768	-0.132233	-0.0811508	-0.242871	0.650151	-0.368702
BIVM (54841)	0.0748642	0.159716	0.0622603	0.166334	0.102041	0.283846	-0.0618085	0.168068
BLCAP (10904)	0.00829245	-0.0452934	0.0358151	-0.105504	-0.114523	-0.244007	-0.211606	-0.00220034
BLID (414899)	0.000188407	0.015086	-0.190693	0.0964629	0.0476307	0.0870624	0.0835699	0.178012
BLK (640)	-0.0730504	0.0452442	-0.0583783	-0.0461847	0.0447268	-0.0924326	-0.377176	-0.0315502
BLM (641)	-0.508314	-0.615901	-0.880265	-0.133748	-0.328799	-0.0736236	0.162781	-0.126977
BLMH (642)	-0.00289826	0.109723	0.072135	0.161828	0.138927	-0.0854513	0.0848297	0.173343
BLNK (29760)	-0.0345433	-0.306759	-0.204647	0.0772888	0.0406601	0.156018	0.118515	-0.0708706
BLOC1S1 (2647)	-0.0444151	0.0673334	-0.0364744	0.123904	0.00850111	-0.154529	0.204887	0.0699517
BLOC1S2 (282991)	-0.126547	-0.246077	0.0180558	-0.00919627	-0.260856	0.0113948	-0.368179	-0.118889
BLOC1S3 (388552)	-0.283905	-0.119576	-0.0644078	-0.229485	-0.354215	-0.222422	-0.219466	-0.203059
BLOC1S4 (55330)	0.166085	-0.0458412	0.106714	-0.129307	-0.0253952	0.172813	0.173089	0.0650147
BLOC1S5 (63915)	0.0559443	-0.0875313	-0.0370317	-0.0822216	0.288764	-0.0721014	-0.214777	-0.149698
BLOC1S6 (26258)	-0.125935	-0.113289	-0.402006	0.020738	-0.0732232	0.182003	0.0521864	-0.0638421
BLVRA (644)	0.0594554	0.103042	0.119323	-0.0436954	0.00968098	-0.133703	-0.340596	0.170929
BLVRB (645)	0.0363941	-0.0413515	0.0759059	0.204859	0.176804	0.0505209	0.277194	0.0902705
BLZF1 (8548)	-0.0677268	0.0374875	-0.0365364	-0.0826994	0.229198	-0.0879492	-0.419224	0.00470899
BMF (90427)	-0.110999	-0.33758	-0.144512	-0.140835	-0.231505	-0.362777	-0.280384	-0.201543
BMI1 (648)	0.0354579	-0.12605	0.160104	0.0438844	0.0733759	0.0379028	0.126171	0.104142
BMP1 (649)	-0.0162632	-0.0729414	0.127329	0.114231	-0.019731	-0.000136091	0.166326	-0.0194468
BMP10 (27302)	0.0228408	-0.0502489	0.0464582	-0.296349	0.00808154	-0.123113	-0.222631	-0.102302
BMP2 (650)	0.0157785	0.0099761	0.271804	0.0340608	0.1106	-0.00260359	-0.23033	0.14618
BMP2K (55589)	0.0313289	-0.00150046	0.155363	-0.0539754	0.0443012	-0.101346	0.130525	-0.0294401
BMP3 (651)	0.0256333	0.131894	-0.0497332	0.0274737	0.104165	0.0894569	-0.0502663	0.167978
BMP4 (652)	0.054835	0.065727	-0.146241	0.169627	-0.0784142	0.019888	0.39317	-0.100072
BMP5 (653)	-0.0775329	0.0360699	-0.0241656	-0.297837	-0.0488507	-0.0602976	0.102552	0.072301
BMP6 (654)	-0.0463716	0.0243466	-0.391442	-0.0753425	-0.12419	-0.036095	-0.721476	-0.0886987
BMP7 (655)	0.062349	0.0831143	0.201401	0.203653	0.139287	0.0675199	0.0875561	0.198497
BMP8A (353500)	0.0594578	0.104126	0.0577639	0.50386	-0.045521	0.0517165	-0.0265256	0.0655855
BMP8B (656)	-0.0735065	0.00314031	0.31449	-0.0181355	0.135487	0.0358432	-0.494016	0.12499
BMPER (168667)	-0.0298679	0.00283623	-0.203291	-0.117816	0.203026	0.168889	-0.45413	0.103874
BMPR1A (657)	-0.194156	-0.151432	-0.424092	-0.368411	-0.165203	-0.310043	-0.0400742	-0.313785
BMPR1B (658)	0.0236409	0.0821435	0.0664597	0.289198	0.254853	0.235853	0.539434	0.159126
BMPR2 (659)	-0.0763411	-0.0223424	-0.0526947	-0.0887639	0.0703349	0.110369	0.0940003	0.128104
BMS1 (9790)	-0.977437	-1.05719	-0.985213	-0.960353	-1.17181	-1.25686	0.167569	-0.92492
BNC1 (646)	0.080025	0.0709813	-0.199091	-0.221275	-0.100428	-0.0517009	-0.332973	0.155202
BNC2 (54796)	0.0409037	0.239863	-0.0177153	0.198039	0.0127432	0.125639	0.0837076	0.0151538
BNIP1 (662)	-0.392462	-0.671327	-0.476437	-0.435701	-0.68784	-0.338844	-0.468483	-0.5281
BNIP2 (663)	-0.0900729	-0.320042	-0.0950327	-0.116491	-0.295547	-0.110966	-0.241492	-0.150874
BNIP3 (664)	-0.0937271	-0.275108	-0.387551	-0.0432032	-0.0620266	-0.0227207	-0.331731	-0.170276
BNIP3L (665)	0.121707	0.261499	0.252928	0.248199	0.130262	-0.0477536	0.300225	0.0996992
BNIPL (149428)	-0.2501	-0.200289	-0.0460131	-0.0150455	-0.125736	0.000143237	-0.222278	-0.241925
BOC (91653)	-0.0760228	0.0236583	0.00279141	-0.0526802	-0.0219154	-0.0514338	-0.0528066	-0.225701
BOD1 (91272)	-0.150739	-0.263166	-0.347977	0.0417987	-0.0771113	-0.352019	-0.610077	-0.258293
BOD1L1 (259282)	-0.198385	-0.333394	-0.160192	-0.183415	-0.288265	0.100285	-0.0168777	-0.256988
BOD1L2 (284257)	0.199224	0.19352	0.118104	-0.0598848	0.217981	0.279522	0.335698	0.241072
BOK (666)	-0.116265	-0.040265	-0.361295	-0.249422	-0.0299394	-0.177185	-0.332505	-0.0333233
BOLA1 (51027)	-0.0471478	-0.177609	-0.00033949	-0.253504	-0.0494499	-0.364773	-0.242144	-0.298853
BOLA2 (552900)	-0.245046	-0.354331	-0.567898	-0.234256	-0.29584	-0.265294	-0.213021	-0.23677
BOLA3 (388962)	0.0293618	0.0364074	-0.0696288	0.175908	0.047248	0.059391	0.259149	-0.0647211
BOLL (66037)	0.0346579	-0.00792326	0.0631114	0.217211	0.273761	0.306861	-0.0315004	-0.00689181
BOP1 (23246)	-0.536688	-0.748734	-0.706249	-0.606868	-0.851726	-1.03552	-0.957383	-0.73079
BORA (79866)	-0.896645	-0.654424	-0.965753	-0.965744	-0.754248	-0.716651	-0.340212	-0.865211
BPGM (669)	0.024736	0.0856318	-0.201601	-0.0961928	0.0151316	-0.174366	0.0107953	0.0525612
BPHL (670)	-0.0271913	0.0707882	0.00470573	-0.0613145	-0.0343155	0.0305722	0.141892	0.046043
BPI (671)	0.0255625	0.0742905	0.0620564	0.292929	-0.0367673	0.206424	-0.344103	0.0455085
BPIFA1 (51297)	0.127343	0.155854	0.162786	0.0949089	0.0574344	0.107168	0.479029	0.0613838
BPIFA2 (140683)	0.0463702	0.124819	0.129138	0.217973	0.175215	0.163975	0.665513	0.00623864
BPIFA3 (128861)	-0.0368386	-0.0952947	-0.025994	-0.172385	0.013772	-0.0464741	0.20124	-0.240834
BPIFB1 (92747)	-0.00140795	0.0724963	-0.0336886	-0.0271166	0.0190073	0.0808818	0.0957408	0.0408795
BPIFB2 (80341)	-0.104865	-0.113347	0.119075	-0.00417611	-0.0175714	-0.113193	0.124555	-0.0246151
BPIFB3 (359710)	-0.114347	-0.202886	-0.213694	-0.276329	-0.128222	-0.398479	-0.445613	-0.168869
BPIFB4 (149954)	-0.0307397	-0.200291	-0.421109	0.0332156	-0.0273771	-0.018188	0.012795	-0.142736
BPIFB6 (128859)	0.0195142	-0.11915	0.130512	0.00846412	-0.0843907	-0.0216649	-0.248535	-0.142538
BPIFC (254240)	0.0313178	0.0371281	0.16867	0.154191	0.096359	-0.0782875	0.202596	0.00721739
BPNT1 (10380)	-0.402143	-0.287687	-0.374022	-0.258232	-0.0760421	-0.0588036	-0.362949	-0.285284
BPTF (2186)	-0.469025	-0.221064	-0.799716	0.295883	0.062434	-0.516426	-0.356558	-0.255831
BRAF (673)	0.0773615	0.0108935	-0.669054	-0.211053	0.115183	0.0969743	-0.346624	-0.0286814
BRAP (8315)	-0.464473	-0.082836	-0.0303323	-0.126665	-0.564057	-0.651484	-0.623277	-0.440321
BRAT1 (221927)	-0.2956	-0.810179	-0.806502	-0.294323	-0.128185	-0.0981356	-0.410561	-0.706389
BRCA1 (672)	-0.530264	-0.53333	-0.70447	-0.650992	-0.598216	-0.553427	-0.336386	-0.521507
BRCA2 (675)	-0.513192	-0.544833	-0.475011	-0.513971	-0.678883	-0.655243	-0.841545	-0.737932
BRD1 (23774)	-0.312915	-0.159209	-0.609574	-0.317952	-0.277396	-0.431393	-0.277696	-0.376821
BRD2 (6046)	-0.835555	-0.910104	-1.01412	-0.334167	-0.61553	-0.752126	-0.973624	-0.726379
BRD3 (8019)	0.0287505	0.313826	0.133552	0.110382	0.143028	0.247288	0.132177	0.26954
BRD4 (23476)	-0.982481	-0.841983	-0.86306	-0.651806	-0.919121	-0.954791	-0.867405	-0.742166
BRD7 (29117)	-0.0349431	-0.594821	-0.20271	-0.209498	0.070657	-0.175472	-0.663839	-0.152135
BRD8 (10902)	-0.119177	-0.352535	-0.497797	-0.492585	-0.453853	-0.324824	-0.512287	-0.536069
BRD9 (65980)	-0.587872	-0.391821	-0.150896	-0.091295	0.194786	-0.653756	-0.125321	-0.107369
BRDT (676)	-0.150428	0.129271	-0.133843	-0.110854	0.00329752	-0.00435539	-0.468452	0.0109903
BRE (9577)	-0.0304486	-0.0878363	-0.0908699	-0.0268736	-0.0682558	-0.131541	0.0643608	0.0740926
BRF1 (2972)	-0.802606	-0.62721	-0.971997	-0.9337	-0.452566	-0.842671	-0.795168	-0.669733
BRF2 (55290)	-1.31766	-1.20144	-1.3435	-1.03377	-1.36182	-1.05968	-1.39647	-1.09656
BRI3 (25798)	-0.0604221	-0.119303	-0.0143612	-0.303088	-0.346324	-0.272328	-0.376088	-0.276404
BRI3BP (140707)	-0.0646524	0.0634344	0.213915	-0.16148	0.0213816	-0.0589276	0.17029	-0.0390804
BRICD5 (283870)	0.02974	-0.0714665	0.0763444	-0.119067	-0.097774	-0.466677	-0.28734	-0.0248458
BRINP1 (1620)	0.207826	0.201069	0.200261	0.0444988	0.0923331	0.343624	-0.00957036	0.14784
BRINP2 (57795)	-0.0264261	-0.018643	-0.131551	-0.111751	-0.165937	-0.0406252	-0.21773	-0.0764567
BRINP3 (339479)	-0.0622665	-0.0896213	-0.0599761	0.0944733	-0.128627	0.00487421	0.314622	-0.128011
BRIP1 (83990)	-0.202443	-0.219877	-0.510154	-0.370237	-0.208138	-0.753701	-0.501256	-0.45308
BRIX1 (55299)	-1.08996	-1.07133	-1.06788	-0.87901	-0.883763	-0.789181	-1.12756	-0.926351
BRK1 (55845)	-0.36669	-0.26247	-0.763187	-0.426129	-0.484126	-0.407874	-0.771816	-0.312761
BRMS1 (25855)	-0.373494	-0.159066	-0.713685	-0.479605	-0.391623	-0.514115	-0.299398	-0.218343
BRMS1L (84312)	-0.144154	0.0495697	-0.168645	-0.1488	-0.135388	0.0186403	0.3902	-0.224131
BROX (148362)	0.0515267	0.040255	-0.00121928	0.150384	-0.0427949	0.0319802	0.455517	0.0960536
BRPF1 (7862)	-0.454276	-0.207625	-0.343054	-0.152544	-0.268709	-0.246704	-0.333836	-0.0942099
BRPF3 (27154)	0.0313655	0.0222829	0.164102	-0.157545	-0.00310812	-0.148028	0.105039	0.0700678
BRSK1 (84446)	0.00713642	-0.0103388	-0.192935	0.0382459	0.12741	-0.136378	0.0596655	0.129443
BRSK2 (9024)	-0.249437	-0.11525	-0.107357	-0.160828	-0.120604	-0.188248	-0.0587606	0.0974003
BRWD1 (54014)	-0.046796	-0.064304	-0.0387032	-0.0407974	-0.119066	0.0981155	-0.0696891	-0.02224
BSCL2 (26580)	-0.130328	-0.192842	-0.385825	-0.297693	-0.176867	-0.219856	-0.218313	-0.0588974
BSDC1 (55108)	-0.121191	-0.0161051	-0.218664	-0.0469294	0.0582918	-0.104984	-0.47132	-0.0235979
BSG (682)	-0.274079	-0.578253	-0.491893	0.0693588	-0.0363775	-0.420996	0.215257	-0.661412
BSN (8927)	0.0545921	0.123084	0.114493	-0.215164	0.0924183	0.0164052	-0.0717119	0.0540283
BSND (7809)	-0.13967	0.0301987	-0.206859	-0.02186	0.105808	0.0140175	-0.504808	-0.0956676
BSPH1 (100131137)	-0.0755894	0.0405422	0.117208	0.019878	0.0781063	0.0121972	0.408935	0.0845061
BSPRY (54836)	-0.0980225	-0.0684866	-0.0599626	-0.0169056	-0.0655722	0.0666417	0.122257	0.108809
BST1 (683)	0.109581	-0.0859696	0.524436	0.0548096	0.164164	0.0904747	-0.0381367	0.0794634
BST2 (684)	-0.0622269	0.162147	-0.284585	-0.0631135	0.197926	-0.0470223	-0.23872	-0.0162111
BSX (390259)	-0.0329471	0.256798	0.101034	-0.0791601	0.178472	-0.102567	0.0473615	0.0965161
BTAF1 (9044)	-0.0513305	-0.0211807	-0.361389	-0.308021	-0.510992	-0.663165	-0.460215	-0.31289
BTBD1 (53339)	0.0311012	-0.0256432	-0.228995	-0.276514	-0.221605	-0.150941	-0.271318	0.0109619
BTBD10 (84280)	-0.210176	-0.0604028	-0.524962	-0.142514	-0.0164708	-0.241524	0.0431412	-0.0569273
BTBD11 (121551)	-0.0900284	-0.0934193	-0.103247	0.194382	-0.178612	-0.114027	0.0381766	-0.142123
BTBD16 (118663)	0.0192147	0.0298328	0.148034	0.0679331	0.155053	-0.132393	0.188295	0.240625
BTBD17 (388419)	-0.285043	-0.151681	0.00796187	-0.292754	-0.301477	-0.289881	-0.0494564	-0.321411
BTBD18 (643376)	-0.0429838	-0.204142	0.409944	-0.148334	-0.0263138	-0.185167	-0.225699	-0.201766
BTBD2 (55643)	0.0314725	-0.00474951	0.0618085	-0.136457	0.0629636	-0.173584	-0.0863783	0.0951481
BTBD3 (22903)	-0.0474896	-0.0889459	0.277196	-0.0602174	0.120635	0.147754	0.373708	0.0207925
BTBD6 (90135)	-0.0866911	-0.085831	0.0984164	-0.265223	-0.10652	-0.200003	0.0977498	-0.0620709
BTBD7 (55727)	-0.0923939	-0.151925	-0.0278412	0.0918345	0.143561	-0.0790725	0.102473	-0.0907127
BTBD8 (284697)	0.0909492	0.116846	-0.184587	0.239051	-0.0821225	0.0519579	-0.356539	0.0433903
BTBD9 (114781)	-0.244955	-0.258433	-0.408848	-0.458822	-0.20349	-0.410833	-0.0196567	-0.19288
BTC (685)	0.0293983	0.000713997	0.0155302	0.32319	0.209229	0.0872103	0.0625918	-0.196187
BTD (686)	0.0753695	0.00165831	0.0719099	-0.0411988	0.0484797	0.0597382	-0.427649	-0.0775039
BTF3 (689)	-0.542711	-0.573173	-0.324764	-0.362556	-0.602336	-0.655432	-0.0711428	-0.385688
BTF3L4 (91408)	-0.3715	-0.133553	0.369243	-0.238461	-0.386424	-0.456476	-0.183527	-0.218001
BTG1 (694)	0.00751294	-0.131738	-0.375465	-0.308031	-0.210895	-0.16006	-0.326954	-0.201442
BTG2 (7832)	-0.0701	-0.119056	-0.00768223	-0.150251	-0.142151	-0.120465	-0.0992883	-0.332147
BTG3 (10950)	0.0345846	-0.0895246	-0.0207288	0.073132	0.135221	-0.0362484	0.184526	-0.0317399
BTG4 (54766)	0.0242169	0.0671641	-0.22013	-0.0441307	0.0380982	0.182587	0.157898	-0.0401476
BTLA (151888)	-0.0035217	0.132528	0.0440462	0.191034	0.0587812	0.264477	0.485421	0.11212
BTN1A1 (696)	0.0751941	0.00147362	0.063741	-0.173541	0.204742	0.0411164	-0.0376126	0.0959836
BTN2A1 (11120)	0.160511	0.0831786	-0.0646218	0.124401	0.0246382	-0.0931698	-0.540906	0.0121212
BTN2A2 (10385)	0.0821117	0.0684784	-0.0248823	0.0332238	0.0389261	0.0776221	-0.153573	0.146288
BTN3A1 (11119)	0.0874069	0.163467	0.0396698	0.232413	0.198946	0.0854171	-0.117236	0.260516
BTN3A2 (11118)	-0.0403495	-0.035926	-0.206151	0.0123653	0.140758	0.0236283	-0.0495051	0.218011
BTN3A3 (10384)	-0.101758	-0.13043	-0.298298	0.0224651	0.103269	0.108344	-0.0061574	0.0752143
BTNL3 (10917)	-0.0450782	0.0180068	-0.167429	-0.0280579	0.121187	0.17162	0.682176	0.02119
BTNL8 (79908)	-0.0959674	0.157061	-0.0651723	-0.120297	-0.0149789	-0.113955	-0.367248	0.0205416
BTNL9 (153579)	0.132175	-0.0650426	-0.0131579	0.134181	0.172061	-0.0540628	0.209373	0.110815
BTRC (8945)	0.00882863	0.0232045	-0.118917	-0.0453386	-0.151529	0.102319	-0.308175	0.109532
BUB1 (699)	-0.569842	-0.513222	-0.337274	-0.445818	-0.723198	-0.678761	0.0647872	-0.621427
BUB1B (701)	-1.23051	-0.88711	-1.17784	-0.982976	-1.1144	-1.00133	-1.14897	-0.989317
BUB3 (9184)	-1.42912	-1.42267	-1.61259	-1.5118	-1.46741	-1.77822	-1.58451	-1.40622
BUD13 (84811)	-0.961152	-0.680281	-0.907131	-0.470377	-0.526245	-0.690267	-0.740529	-0.763309
BUD31 (8896)	-1.37318	-1.15293	-1.79081	-1.10344	-1.25399	-1.54807	-1.59638	-1.20469
BVES (11149)	-0.065235	-0.187628	-0.100991	-0.0261672	-0.0292828	-0.323207	-0.0454964	0.0206455
BYSL (705)	-1.06365	-0.981488	-1.01266	-0.947688	-1.28258	-1.06509	-0.162941	-0.869537
BZRAP1 (9256)	-0.128977	-0.216524	-0.102494	0.0950085	-0.161028	-0.0397614	-0.273555	0.00837775
BZW1 (9689)	-0.108519	-0.00323913	0.0324725	0.101393	0.0159872	-0.181678	-0.21054	-0.0608118
BZW2 (28969)	-0.0101739	0.215815	-0.0862867	0.0871909	0.445646	0.1623	0.379342	0.0587587
C10orf10 (11067)	-0.0368093	-0.0324718	-0.0169192	0.0569189	-0.166952	0.155473	0.00296805	-0.197996
C10orf105 (414152)	-0.0329505	-0.00452253	-0.163237	0.154569	0.0149628	0.0363869	0.0549695	-0.0821854
C10orf107 (219621)	-0.0342187	0.00492386	-0.355188	0.0992629	0.00858701	0.0625073	0.628237	-0.0361608
C10orf11 (83938)	0.025656	0.0373261	-0.115327	0.0733022	0.11067	0.0778522	-0.114569	-0.0135524
C10orf111 (221060)	0.0272585	0.022637	0.166267	0.275982	0.169078	0.244663	-0.00595947	0.128424
C10orf113 (387638)	0.0773205	0.0468124	0.053674	0.276325	0.216089	0.103252	0.33396	0.204891
C10orf12 (26148)	-0.115641	-0.238586	-0.19339	0.055098	0.254952	-0.256439	0.0719178	-0.0800409
C10orf120 (399814)	0.160798	0.107329	0.246003	0.020465	-0.134309	-0.0104246	0.591115	0.242926
C10orf126 (283080)	0.0432095	0.09916	0.0663868	-0.0130708	0.196136	0.0827906	0.0389168	0.0859421
C10orf128 (170371)	0.0981529	0.0979373	0.099663	-0.109986	0.0935251	0.251555	0.260533	0.0811447
C10orf131 (100127889)	0.00118684	-0.083202	-0.0236509	0.154371	0.106028	0.12557	-0.338035	0.130894
C10orf2 (56652)	-0.462678	-0.508778	-0.540779	-0.066777	-0.501969	-1.00819	0.0080921	-0.717292
C10orf25 (220979)	-0.0486788	-0.117048	0.0378542	0.147582	-0.235198	-0.0312293	-0.47301	-0.104484
C10orf32 (119032)	-0.354421	-0.252164	-0.402472	-0.0383171	-0.196078	-0.58517	-0.260779	-0.222777
C10orf35 (219738)	0.188573	0.177901	0.00679141	-0.0183339	0.0467238	0.202304	-0.126799	0.156405
C10orf53 (282966)	-0.00573592	-0.0930195	-0.249693	-0.214566	-0.136283	-0.0818971	-0.21356	-0.192891
C10orf54 (64115)	-0.035248	-0.110059	-0.0233406	0.0187269	0.0452515	0.0548272	-0.0166084	0.0614913
C10orf55 (414236)	-0.0558792	-0.105743	0.0163598	0.110708	0.0951867	-0.110263	0.690959	-0.140808
C10orf62 (414157)	-0.0465066	-0.202337	0.0830386	-0.200914	-0.0162804	0.0797877	0.355772	-0.100699
C10orf67 (256815)	-0.105862	-0.101487	-0.20427	0.366121	0.13611	0.20392	0.508811	-0.0302019
C10orf71 (118461)	0.243288	0.282412	0.507147	0.342599	0.285772	0.307024	0.627853	0.164342
C10orf76 (79591)	-0.128787	-0.15866	-0.0846623	-0.0514535	-0.591125	-0.660605	-0.404316	-0.0604493
C10orf82 (143379)	0.0875123	0.241165	0.213264	0.187922	0.0558876	0.0382804	0.143073	0.0810561
C10orf88 (80007)	0.024392	-0.427626	0.0562281	0.0232547	-0.124782	-0.299392	-0.320619	-0.0895023
C10orf90 (118611)	-0.0995408	-0.0259173	-0.185867	0.00164757	-0.0973259	-0.0992688	0.149913	-0.0358926
C10orf91 (170393)	0.00833704	0.0915689	0.346409	0.156522	-0.213403	-0.191244	0.542659	-0.0826011
C10orf95 (79946)	-0.196958	-0.375201	-0.146801	-0.20808	-0.255372	-0.303693	0.321747	-0.201986
C10orf99 (387695)	-0.0791408	-0.136328	-0.15795	0.170435	-0.044558	0.0663327	0.319572	-0.109477
C11orf1 (64776)	0.0208211	0.0686996	0.147317	0.200889	0.0010688	-0.0180036	0.151087	-0.0566608
C11orf16 (56673)	0.0561047	0.0222936	0.19689	0.306872	0.195433	0.119016	-0.258648	-0.0817446
C11orf21 (29125)	0.043013	-0.0227737	0.248807	0.219036	-0.0631166	0.0906676	-0.0478559	0.133932
C11orf24 (53838)	0.0810858	0.149018	0.154602	0.175344	0.107116	-0.110362	-0.197265	0.166412
C11orf30 (56946)	-0.141715	-0.577757	-0.069699	0.22951	-0.273762	-0.214409	-0.323045	-0.216933
C11orf31 (280636)	-0.0444204	-0.169821	0.02644	0.0391444	-0.14881	0.126621	0.0629706	-0.0714641
C11orf40 (143501)	0.0200902	-0.0508569	-0.0204859	0.112586	-0.130886	-0.096879	0.0375558	0.0534929
C11orf42 (160298)	0.0578255	0.0826023	0.241107	0.1386	0.218891	0.313635	-0.00121731	0.238286
C11orf44 (283171)	0.108298	0.150075	0.133595	0.133485	0.12837	0.413634	-0.352978	0.113172
C11orf45 (219833)	0.00526934	0.0714776	0.0824401	0.252067	0.173878	0.256849	0.154014	0.143746
C11orf48 (79081)	-0.000284334	-0.05481	0.0773113	-0.103479	-0.0262802	-0.155766	-0.0920932	-0.0827731
C11orf49 (79096)	0.056473	0.0960735	0.19696	-0.0717876	-0.0381211	-0.124595	0.223514	0.107107
C11orf52 (91894)	0.0366841	0.178527	-0.0496533	-0.0114572	-0.108403	0.0893795	-0.247388	0.000743554
C11orf53 (341032)	0.0899009	0.00940163	0.195399	-0.114976	-0.0433469	0.144157	-0.0314247	0.0779607
C11orf54 (28970)	0.035009	0.011911	0.0630469	0.0357257	0.294452	0.0381714	0.502642	0.000689692
C11orf57 (55216)	-0.648879	-0.58593	-0.447604	-0.600613	-0.529605	-0.539681	-0.731691	-0.588161
C11orf58 (10944)	-0.0795498	-0.313106	-0.204223	0.0426628	-0.0156676	-0.162329	0.218816	-0.227389
C11orf63 (79864)	-0.0661086	-0.145346	-0.204674	-0.247618	-0.354001	-0.436117	-1.00243	-0.326453
C11orf65 (160140)	-0.352205	-0.084918	-0.435668	-0.302538	-0.247776	-0.115264	-0.0848701	-0.199203
C11orf68 (83638)	-0.0896815	-0.156632	0.026739	-0.317	-0.196533	-0.351073	0.531864	-0.342307
C11orf70 (85016)	-0.0888637	-0.09741	-0.0509416	0.0866844	-0.234355	-0.15486	-0.164001	-0.355799
C11orf71 (54494)	-0.19536	-0.0822746	-0.237293	0.0410713	-0.248947	-0.184995	-0.173883	-0.170718
C11orf73 (51501)	-0.107265	-0.0578814	-0.0647028	-0.249563	-0.208978	-0.194159	-0.506679	0.172703
C11orf74 (119710)	0.0784841	0.0940148	-0.0906508	0.306456	-0.0317087	0.00625614	0.571189	0.0903294
C11orf80 (79703)	-0.175908	0.0130445	-0.256551	0.0375787	-0.135244	-0.0969254	-0.163948	-0.146919
C11orf84 (144097)	-0.0247316	0.102197	0.117924	-0.131823	-0.0704815	-0.0383912	-0.33662	-0.13633
C11orf85 (283129)	-0.245698	-0.141069	-0.182639	-0.247852	-0.311034	-0.44837	-0.134836	-0.154497
C11orf86 (254439)	-0.00312672	0.0109968	0.151002	-0.0108695	0.0987829	-0.216737	0.0198769	-0.100428
C11orf87 (399947)	0.0886222	0.0105448	0.252053	0.142528	-0.0236044	-0.0694539	-0.332903	0.0807017
C11orf88 (399949)	-0.0366263	-0.0462764	0.0233506	-0.0589173	-0.0200834	-0.198909	0.210005	0.0392081
C11orf91 (100131378)	0.0154308	0.0391152	-0.330482	-0.149014	-0.00351786	-0.195191	-0.139828	-0.277037
C11orf94 (143678)	-0.0711799	-0.114035	-0.422305	-0.288628	-0.149479	-0.166178	-0.381948	-0.349126
C12orf10 (60314)	-0.0688538	-0.173942	-0.344764	-0.0814305	-0.0687988	-0.448734	-0.676078	-0.322167
C12orf29 (91298)	0.106681	0.123288	0.280448	0.121946	0.205712	0.229361	0.313923	0.101756
C12orf4 (57102)	0.0203943	0.0564038	0.0472806	0.0197428	0.0509002	-0.0672567	0.27527	0.130392
C12orf40 (283461)	0.0660368	0.1795	0.375738	0.388049	0.221616	0.290712	0.38434	0.0549956
C12orf42 (374470)	-0.179871	0.0117353	-0.145381	0.0314647	0.0282612	-0.117732	0.232369	-0.0803827
C12orf43 (64897)	-0.0601696	0.0533744	0.174824	-0.134384	0.115706	-0.0504257	0.14594	0.0326142
C12orf45 (121053)	-0.573023	-0.695522	-0.600761	-0.569345	-0.51298	-0.761609	-0.486352	-0.556356
C12orf49 (79794)	-0.185323	-0.231915	-0.197773	-0.280318	-0.0499629	-0.262195	-0.184682	-0.203449
C12orf5 (57103)	0.0214094	0.194798	0.198027	0.188787	0.100162	0.0490785	0.03516	0.10845
C12orf50 (160419)	0.0253316	-0.112889	-0.172529	0.200599	0.0847166	0.199191	0.0510009	-0.0214149
C12orf54 (121273)	0.00896178	0.0639619	0.107696	-0.070464	-0.10918	0.1654	-0.0448801	-0.00938792
C12orf56 (115749)	-0.158782	-0.272175	-0.554044	-0.182803	-0.361093	-0.170814	-0.453182	-0.384988
C12orf57 (113246)	0.0404804	-0.0824308	-0.192947	0.0650246	0.0602104	0.13599	0.0771343	0.0401481
C12orf60 (144608)	0.0458478	-0.119487	0.227824	0.0430348	0.0171929	0.27052	0.246399	0.156776
C12orf65 (91574)	-0.113262	-0.144336	-0.451394	-0.301546	-0.182553	-0.432945	-0.235382	-0.199827
C12orf66 (144577)	0.152767	-0.172366	-0.162279	-0.0913327	0.159303	0.271792	-0.338064	0.0308999
C12orf71 (728858)	0.129995	0.0130216	-0.169462	-0.115325	0.00918737	0.0625106	0.302428	-0.0472665
C12orf73 (728568)	-0.014171	-0.0699389	-0.12404	-0.24752	-0.198434	0.0101168	-0.247879	0.025154
C12orf74 (338809)	0.073681	0.172698	-0.135603	-0.0286515	-0.0663314	0.205687	0.122034	-0.088141
C12orf75 (387882)	0.101596	0.136023	0.419975	0.278992	0.285839	-0.0686464	-0.0739275	0.0518838
C12orf76 (400073)	-0.0532605	-0.0654806	-0.14345	-0.117277	0.108063	-0.0495971	-0.0115205	0.0863843
C12orf77 (196415)	0.0643175	0.143413	-0.0136878	0.0345977	0.0741834	0.0559244	0.179019	0.0242227
C12orf79 (256021)	0.0103044	-0.065056	-0.033151	0.0232172	-0.144837	0.0305165	0.0222697	-0.366501
C14orf1 (11161)	-0.0513038	0.0511478	-0.0112025	-0.0254237	-0.0351009	-0.177478	-0.0275246	0.091499
C14orf105 (55195)	-0.0986674	-0.138723	-0.330325	-0.34941	-0.0177359	-0.0761046	0.0389588	-0.0900607
C14orf119 (55017)	0.0208761	0.0172422	-0.205231	-0.167512	-0.0340739	-0.0496068	0.241697	-0.115337
C14orf142 (84520)	-0.031027	-0.146358	-0.295684	-0.102867	-0.106602	0.0468788	-0.396455	0.0224305
C14orf159 (80017)	0.0475023	-0.155072	-0.0288292	0.0865291	-0.149434	0.0606749	0.417348	-0.000852589
C14orf166 (51637)	-0.68753	-0.637702	-0.804663	-0.435467	-0.507274	-0.765497	-0.551251	-0.727347
C14orf177 (283598)	0.0125296	0.00379696	-0.0534273	0.304282	0.115884	0.329569	-0.214886	0.0437558
C14orf180 (400258)	0.123811	0.11126	0.306242	-0.0485162	-0.0681992	0.0521242	-0.316627	-0.282502
C14orf182 (283551)	-0.076317	-0.0299049	0.128585	0.0624631	0.032314	-0.0714175	0.0438865	0.123091
C14orf183 (196913)	0.00316479	-0.00138628	-0.0564498	-0.0137969	0.00084729	-0.0183694	0.210099	-0.0375632
C14orf2 (9556)	0.00518267	0.249919	-0.0125846	0.109627	0.0594596	-0.250479	-0.0938548	0.218378
C14orf28 (122525)	-0.0286457	-0.126936	-0.194265	-0.346746	-0.0883237	-0.0156431	-0.378539	-0.0528571
C14orf37 (145407)	0.0532449	-0.116058	-0.180833	-0.0215518	-0.33686	-0.122935	-0.0366727	-0.0462859
C14orf39 (317761)	-0.0921054	-0.032586	-0.00369704	0.341701	0.1651	-0.0811624	0.21648	-0.0390585
C14orf79 (122616)	-0.0671555	0.0447717	-0.181575	0.0402385	-0.070324	-0.141743	-0.256894	0.0218989
C14orf80 (283643)	-0.368896	-0.793232	-0.349679	-0.34238	-0.863484	-0.668644	-0.596955	-0.618062
C14orf93 (60686)	-0.0127374	0.073449	0.146427	0.025731	-0.0926537	-0.0315	0.654311	-0.0168807
C15orf26 (161502)	0.0395426	-0.22398	0.239626	0.00104194	-0.0873154	-0.0170842	0.490876	0.0335735
C15orf27 (123591)	-0.0131303	-0.235202	-0.0213516	-0.0422599	0.147775	-0.0483841	0.351186	0.0944907
C15orf32 (145858)	0.0146382	0.0249421	0.11958	0.10437	0.097094	0.0701882	0.137476	0.178085
C15orf39 (56905)	0.0278493	0.196564	-0.225307	-0.102908	0.108514	-0.186435	0.374692	-0.0730652
C15orf40 (123207)	-0.0989509	-0.16562	0.161111	-0.298226	-0.225499	-0.447061	-0.343968	-0.146921
C15orf41 (84529)	-0.370047	-0.490641	-0.379853	-0.215469	-0.43396	-0.695195	-0.0920188	-0.752892
C15orf43 (145645)	-0.00925374	-0.0377822	0.127452	-0.104316	-0.182826	-0.234384	-0.368862	-0.0508656
C15orf48 (84419)	-0.0190673	0.10785	0.264154	0.110426	0.00885347	0.207732	-0.455803	0.0329343
C15orf52 (388115)	-0.0361452	-0.0800005	0.0345327	0.140592	-0.0766657	-0.0440686	0.0267145	-0.111981
C15orf53 (400359)	0.0522085	-0.0397404	0.0976486	0.337504	0.0147098	0.0396693	0.187392	-0.0491157
C15orf54 (400360)	0.14276	0.0135928	0.0821612	0.320653	0.212	0.036913	0.0238775	0.111851
C15orf56 (644809)	0.0130182	0.0774336	0.0805804	0.07863	0.154186	-0.0624238	0.283735	-0.129414
C15orf57 (90416)	-0.093629	-0.153927	-0.375182	-0.233061	-0.107191	-0.430254	-0.23589	-0.322697
C15orf59 (388135)	0.00773592	-0.141481	-0.0482682	-0.0155455	0.167936	-0.175992	-0.178992	0.0757553
C15orf61 (145853)	0.0748446	0.0568605	0.179349	0.331392	0.139385	0.0750846	0.498094	0.128261
C15orf62 (643338)	0.00263693	-0.140466	0.07492	0.284009	0.078459	0.182476	0.0751535	0.059659
C15orf65 (145788)	0.18339	0.18867	-0.0870752	0.00901781	0.150993	0.151584	-0.0900084	0.124675
C16orf13 (84326)	-0.248951	-0.139468	-0.0309959	-0.272714	-0.116946	-0.108255	-0.0385163	0.06535
C16orf45 (89927)	0.0494435	0.124395	0.119139	0.174125	0.051356	-0.113052	-0.238901	-0.00191013
C16orf46 (123775)	-0.0917865	-0.0934036	-0.22453	-0.259179	-0.199643	-0.241853	-0.273253	-0.193538
C16orf52 (730094)	-0.181667	-0.221409	-0.283958	-0.15207	-0.211763	-0.137248	-0.25044	-0.239761
C16orf54 (283897)	-0.0658665	0.0594584	0.149723	-0.0437994	-0.15659	-0.127445	0.0738502	-0.193599
C16orf58 (64755)	0.000375082	0.131649	0.222662	0.0826854	0.18552	0.00950512	0.579835	-0.00170836
C16orf59 (80178)	-0.288353	-0.462219	-0.602267	-0.200772	-0.41642	-0.453514	-0.0448816	-0.580136
C16orf62 (57020)	-0.191225	0.0471504	-0.288882	-0.211133	-0.156286	-0.238241	-0.05862	-0.139672
C16orf70 (80262)	-0.0746828	-0.127994	-0.374508	-0.39915	-0.222486	-0.412503	-0.0881526	-0.060969
C16orf71 (146562)	0.0460871	-0.0737675	0.0717972	0.138911	2.50254e-05	-0.0503536	0.418692	-0.00466328
C16orf72 (29035)	0.0934918	-0.275143	-0.117515	-0.13066	-0.781487	-0.637976	0.225477	-0.48234
C16orf74 (404550)	-0.0520941	-0.0927973	-0.0448877	-0.151613	-0.0670916	-0.136981	0.223247	0.0065499
C16orf78 (123970)	0.0947934	0.0902277	0.196449	0.0316424	-0.00767798	-0.0244535	-0.0864878	0.0717598
C16orf86 (388284)	-0.195146	-0.356435	-0.233645	-0.205959	-0.429367	-0.541311	0.0682789	-0.454829
C16orf87 (388272)	-0.0860096	-0.00703327	-0.220833	-0.116481	-0.183321	-0.130472	0.495084	-0.222292
C16orf89 (146556)	-0.0137023	-0.0895648	-0.420844	-0.0429407	-0.10711	-0.107286	-0.55846	-0.170401
C16orf90 (646174)	-0.00226402	-0.0452991	0.00924675	-0.199206	-0.0970074	-0.118406	-0.358217	-0.00858654
C16orf91 (283951)	-0.0274434	-0.160003	0.0653181	-0.355829	-0.350135	-0.188111	0.288161	-0.0872453
C16orf92 (146378)	-0.118863	-0.0581398	-0.150751	-0.167358	-0.127198	-0.221262	-0.000163217	-0.0948934
C16orf93 (90835)	0.00178327	-0.148168	-0.274407	0.256823	-0.0590244	0.00759944	-0.118073	-0.187056
C16orf95 (100506581)	-0.19254	-0.227454	-0.242829	-0.212137	-0.128092	-0.0506732	-0.39756	-0.0713744
C16orf96 (342346)	-0.223007	-0.177954	-0.190188	-0.0598627	-0.199109	-0.134327	0.208469	-0.213828
C16orf97 (388276)	-0.0355582	-0.0854674	-0.352885	0.027763	-0.0975748	-0.144804	0.0926172	-0.107593
C17orf102 (400591)	-0.0140608	0.0059644	0.204717	0.296006	-0.0556054	-0.520209	0.51493	-0.333281
C17orf104 (284071)	-0.250738	-0.217912	-0.440567	-0.321734	-0.0906753	-0.00861571	-0.523902	-0.244562
C17orf105 (284067)	-0.225368	-0.186136	-0.318259	-0.315103	-0.241036	-0.375007	-0.470957	-0.279832
C17orf107 (100130311)	-0.0348444	-0.0463325	-0.0841378	-0.0811329	-0.0703103	-0.0507988	-0.266001	-0.125911
C17orf112 (100506650)	0.0445958	0.0349327	0.367998	0.206486	0.0951655	0.212672	0.790417	0.0547685
C17orf47 (284083)	-0.0180261	0.0176304	-0.219362	-0.13573	0.0980178	-0.0704719	0.119627	0.158218
C17orf49 (124944)	-0.153834	-0.200115	-0.251976	-0.0967759	-0.0935566	-0.0573986	0.00798329	-0.351563
C17orf50 (146853)	-0.36029	-0.214237	-0.143365	-0.105989	-0.385826	-0.656047	-0.768246	-0.362051
C17orf51 (339263)	-0.101693	-0.0103587	-0.232965	-0.0958015	-0.000606464	-0.255142	0.196181	-0.162235
C17orf53 (78995)	-0.199394	-0.147472	-0.203694	-0.00676031	-0.188343	-0.245934	0.633261	-0.166369
C17orf58 (284018)	-0.199171	-0.490565	-0.518959	-0.190308	-0.173869	-0.346691	-0.531329	-0.367459
C17orf59 (54785)	-0.0992841	0.0280361	0.124204	0.218928	-0.0867939	-0.20835	-0.166068	-0.00757473
C17orf62 (79415)	-0.138893	-0.162895	-0.291553	-0.0609867	-0.157561	-0.219955	-0.0209141	0.00620186
C17orf64 (124773)	0.126345	0.184509	0.227571	0.138861	0.0676339	0.334658	-0.00596295	0.169978
C17orf67 (339210)	0.0594604	0.1434	0.0821448	0.259903	0.0831368	0.23101	0.358306	0.0696195
C17orf70 (80233)	-0.156041	-0.373852	-0.317776	-0.304995	-0.303734	-0.514142	-0.5132	-0.217546
C17orf74 (201243)	-0.0349024	-0.014872	-0.225281	0.227038	-0.0877697	-0.0340664	-0.0870261	-0.0507821
C17orf75 (64149)	-0.157427	-0.274146	-0.220081	-0.279648	-0.227041	-0.292111	0.12749	-0.108275
C17orf77 (146723)	0.0521987	0.16056	-0.107594	0.0633922	-0.10849	-0.234533	-0.184866	0.0289442
C17orf78 (284099)	-0.0125626	0.0600423	-0.0470855	0.138638	0.0654034	-0.0888841	-0.222237	0.0598199
C17orf80 (55028)	0.0113093	-0.113452	0.145661	0.207639	0.00846294	0.0116471	-0.180212	0.139959
C17orf82 (388407)	-0.26056	-0.329281	-0.32013	-0.473561	-0.387821	-0.32327	-1.17289	-0.344898
C17orf85 (55421)	0.0507076	-0.260447	0.123705	0.107959	0.0813978	0.0748937	-0.0795986	-0.107003
C17orf89 (284184)	-0.247943	-0.429029	-0.786353	-0.37556	-0.540789	-0.649914	-0.459812	-0.451427
C17orf96 (100170841)	-0.504196	-0.351068	-0.864235	-0.476014	-0.330198	-0.73384	-0.964443	-0.310461
C17orf97 (400566)	0.0612706	-0.00651403	0.216518	0.107282	-0.0238224	0.128739	0.332802	0.161178
C17orf98 (388381)	-0.0659719	-0.0996409	-0.121034	-0.226962	-0.224188	-0.089855	-0.669886	-0.0777582
C17orf99 (100141515)	-0.0304838	-0.160212	0.180012	-0.292258	-0.0130528	-0.127163	0.0387499	-0.0563043
C18orf21 (83608)	-0.170424	-0.19581	-0.0585054	-0.0399967	-0.402124	-0.164347	-0.122364	-0.404676
C18orf25 (147339)	-0.0652773	0.156356	0.187492	0.150526	-0.0369317	0.278978	0.494259	0.0826957
C18orf32 (497661)	0.175968	0.160293	-0.132024	0.134436	0.0493571	-0.0313254	-0.274031	0.201184
C18orf42 (642597)	0.158335	0.263262	0.0587252	0.531906	0.367836	0.262237	1.30535	0.30834
C18orf54 (162681)	-0.0814862	-0.0683547	-0.215316	-0.0542492	-0.0903246	-0.00588252	0.0626916	0.0528815
C18orf63 (644041)	-0.200703	-0.0692969	-0.286114	0.0767068	0.0201275	-0.287746	-0.164377	-0.0319633
C18orf8 (29919)	-0.190946	-0.0235379	-0.0468944	-0.0896689	-0.303086	-0.0970576	-0.033708	-0.0857866
C19orf10 (56005)	-0.136127	-0.208317	-0.241935	-0.230533	-0.0920918	-0.123728	-0.0589365	-0.262433
C19orf12 (83636)	0.119791	-0.0247249	0.0861106	0.070661	0.00995527	0.0394991	0.533283	0.00674264
C19orf18 (147685)	0.0849868	0.10328	0.107305	0.179859	0.165557	0.191872	0.328533	0.247264
C19orf24 (55009)	-0.226062	-0.218476	-0.379958	-0.0602979	-0.223182	-0.23779	-0.580005	-0.115712
C19orf25 (148223)	-0.394649	-0.566871	-0.296512	-0.503466	-0.383697	-0.474406	-0.866801	-0.403306
C19orf26 (255057)	-0.0413369	-0.0126612	0.0826355	0.221307	-0.174338	-0.303557	-0.598401	0.0469316
C19orf33 (64073)	0.156316	-0.0211924	0.316363	-0.166176	0.00301419	0.191652	0.541681	0.000780134
C19orf35 (374872)	-0.0234318	-0.066153	0.250478	-0.0399758	0.195547	-0.0402662	0.694952	0.018538
C19orf38 (255809)	-0.143533	-0.170419	-0.524765	-0.370182	-0.359084	-0.204933	-0.628405	-0.245383
C19orf40 (91442)	-0.133814	-0.401191	-0.328812	-0.497051	-0.490932	-0.239946	-0.0640261	-0.482549
C19orf43 (79002)	-0.010207	-0.019634	-0.726188	-0.089348	-0.469192	-0.344678	-0.227296	-0.321943
C19orf44 (84167)	-0.0502556	0.18632	-0.112073	-0.108969	-0.134605	-0.19365	0.36985	-0.0303077
C19orf45 (374877)	0.16908	0.184773	0.0236153	0.367218	0.156238	-0.0135744	-0.111239	-0.060767
C19orf47 (126526)	-0.102422	-0.0229967	-0.403872	-0.179451	-0.183637	0.0415926	-0.160858	-0.340127
C19orf48 (84798)	0.00994391	0.112433	0.196502	0.0390609	0.0468294	0.223041	0.0940669	0.0920647
C19orf52 (90580)	-0.474553	-0.413187	-0.724664	-0.563581	-0.455338	-0.534113	-0.332312	-0.66353
C19orf53 (28974)	-0.476475	-0.374085	-0.878238	-0.556385	-0.853859	0.050173	-0.947065	-0.819172
C19orf54 (284325)	0.0429313	-0.0802646	0.191702	-0.17423	0.0776694	0.14945	0.283129	0.116377
C19orf57 (79173)	-0.0760436	0.0865798	-0.0354025	0.340107	-0.21495	-0.246237	0.58051	-0.0244415
C19orf60 (55049)	-0.0993709	-0.186826	-0.241092	-0.0505977	-0.169673	-0.00256272	-0.0824449	-0.150838
C19orf66 (55337)	-0.128664	-0.209401	-0.628338	-0.126735	-0.118483	-0.391979	-0.0254675	-0.0797488
C19orf67 (646457)	-0.270259	-0.0860491	-0.296523	-0.139592	-0.38653	-0.293235	-0.607454	-0.512162
C19orf70 (125988)	-0.299949	-0.433882	-0.315396	-0.28729	-0.573788	-0.372395	-0.308279	-0.305055
C19orf71 (100128569)	-0.000893675	0.0114386	-0.106796	-0.0496332	-0.0778847	0.0643363	-0.286642	0.00140149
C19orf73 (55150)	0.015857	-0.026467	-0.262746	-0.220423	-0.0628597	0.00162009	-0.544928	0.0293856
C19orf80 (55908)	-0.0399284	-0.124108	-0.18773	-0.100082	0.0895538	0.0517259	0.339148	0.101352
C19orf81 (342918)	-0.059069	0.0380231	0.119776	-0.0993518	-0.137147	-0.0456789	-0.492772	-0.03871
C19orf83 (100287177)	-0.417399	-0.159343	-0.449757	-0.354285	-0.354874	-0.542542	-0.971396	-0.402416
C19orf84 (147646)	0.0772417	0.0267887	0.488701	0.0108268	-0.0783759	-0.0479809	-0.213992	-0.106816
C1D (10438)	-0.417342	-0.530246	-0.510138	-0.499148	-0.384268	-0.686226	-0.16957	-0.659856
C1GALT1 (56913)	-0.0765031	-0.0631651	-0.0839671	0.0446786	-0.0524064	-0.0305254	0.483264	-0.0866818
C1QA (712)	-0.0409984	0.15212	0.0171355	-0.15988	-0.00396147	-0.0427655	-0.144591	-0.0531306
C1QB (713)	-0.0631901	0.107917	-0.121772	-0.027791	0.0686793	-0.104842	0.0492057	0.0368613
C1QBP (708)	-0.479721	-0.362369	-0.957949	-0.135884	-0.420386	-0.790491	-0.460804	-0.495908
C1QC (714)	0.0105803	0.00592419	-0.187825	0.0557889	-0.215535	-0.0618345	0.422712	0.011169
C1QL1 (10882)	0.0475534	-0.0721134	0.446667	0.227512	0.00681858	0.182774	-0.152567	-0.115193
C1QL2 (165257)	0.179407	0.0651609	-0.0568784	-0.03184	0.00219641	0.235052	0.0697161	-0.044314
C1QL3 (389941)	-0.0271699	0.084152	0.268766	-0.0120526	-0.00303041	0.1844	-0.0956137	0.102232
C1QL4 (338761)	0.0665243	0.120302	0.21845	-0.175958	-0.106244	0.0309588	-0.408643	0.103548
C1QTNF1 (114897)	-0.196075	-0.195626	-0.273188	-0.00322496	-0.168592	-0.43259	0.0571481	-0.186034
C1QTNF2 (114898)	-0.0879001	-0.0942142	0.109281	0.202848	0.0642988	-0.121849	-0.54312	-0.2229
C1QTNF3 (114899)	0.0634102	0.0324846	0.144633	-0.0672104	0.0553961	0.271703	0.439566	-0.0264314
C1QTNF4 (114900)	-0.255655	-0.334312	-0.459706	-0.391444	-0.500378	-0.511976	-0.539473	-0.358944
C1QTNF5 (114902)	-0.0302116	-0.181423	-0.0851111	-0.230042	-0.176895	-0.128588	-0.0454241	-0.346634
C1QTNF6 (114904)	-0.123166	-0.235507	-0.254774	-0.508708	-0.162451	-0.232285	-0.235298	-0.265482
C1QTNF7 (114905)	0.121821	0.129587	0.301343	-0.0447501	0.0406418	0.309828	0.296213	0.18052
C1QTNF8 (390664)	-0.168546	-0.100256	-0.0261444	0.028597	-0.0422671	0.079946	-0.164502	0.0805924
C1QTNF9 (338872)	-0.118837	-0.164355	-0.0680137	-0.121558	-0.0861661	-0.0586837	-0.0843227	0.0260839
C1QTNF9B (387911)	-0.247509	-0.314723	0.0140928	-0.151731	-0.391004	-0.128983	-0.231318	-0.173833
C1RL (51279)	0.114224	0.00799889	0.275803	0.0931314	0.0576519	0.174672	0.111788	0.213711
C1S (716)	0.0014738	0.104633	0.051031	-0.0447141	-0.0342486	0.00472991	0.39655	-0.0308394
C1orf100 (200159)	-0.156289	-0.310445	-0.539004	-0.413687	-0.122078	-0.308785	-0.122115	-0.327874
C1orf101 (257044)	-0.0482142	-0.0653429	-0.0576193	0.0661009	0.141167	-0.0496296	-0.201617	-0.106251
C1orf105 (92346)	-0.110007	-0.0297258	-0.223092	-0.120115	-0.1585	-0.0837447	-0.00121007	0.00464952
C1orf106 (55765)	-0.0168384	-0.176031	0.130417	-0.134647	-0.157516	-0.322355	-0.580695	-0.286545
C1orf109 (54955)	-1.27243	-1.27796	-1.33143	-0.93661	-1.22063	-1.69161	-1.5568	-1.39937
C1orf110 (339512)	-0.075657	-0.129361	-0.238721	0.0806353	-0.10938	-0.231673	-0.013954	-0.222314
C1orf111 (284680)	-0.0668653	0.00793619	-0.107035	-0.0543244	-0.197012	0.0584746	-0.135534	-0.149955
C1orf112 (55732)	-0.05945	-0.144705	-0.0815708	0.205355	0.168336	0.0276595	-0.360564	0.0979794
C1orf115 (79762)	0.0537677	0.127866	0.240816	0.125272	-0.102444	0.154911	0.138129	-0.0700951
C1orf116 (79098)	-0.0253466	-0.0455126	0.0287325	-0.147823	0.0828957	0.0752904	-0.300396	-0.317351
C1orf122 (127687)	0.0277382	0.263161	0.253631	-0.137357	-0.204327	0.215065	0.0870439	0.000781986
C1orf123 (54987)	-0.0950794	-0.0693196	-0.125426	-0.191888	-0.00744869	-0.103842	-0.384772	-0.172119
C1orf127 (148345)	-0.258826	0.0650491	-0.37196	-0.136023	-0.0955023	-0.308078	0.205461	-0.0448906
C1orf131 (128061)	-0.492188	-0.288901	-0.466661	-0.173919	-0.329106	-0.348214	-0.525617	-0.468821
C1orf137 (388667)	-0.0712637	0.148065	-0.163051	0.291924	0.0139278	-0.0670535	-0.514978	-0.170316
C1orf141 (400757)	-0.0623987	0.0206809	-0.281557	0.0894041	0.093193	0.0650455	-0.385788	0.0384914
C1orf146 (388649)	-0.0287161	0.0565982	-0.0205498	0.145038	0.135555	-0.0969055	0.250707	0.112239
C1orf158 (93190)	-0.0232403	0.165269	0.170031	0.0630492	-0.0138302	-0.0664908	0.0349221	0.037699
C1orf159 (54991)	-0.171138	0.0422223	0.0152407	-0.343047	-0.121282	-0.412652	-0.182155	-0.297254
C1orf162 (128346)	-0.185294	0.0217274	-0.103612	0.123189	-0.256169	-0.0633909	-0.243955	-0.194577
C1orf168 (199920)	-0.172839	-0.142583	-0.166557	-0.299401	-0.0883998	-0.162301	0.374387	-0.192209
C1orf174 (339448)	0.0886455	-0.063189	0.414038	0.270112	0.244755	-0.0290091	-0.0647711	0.211972
C1orf177 (163747)	-0.0483129	-0.103434	-0.154801	0.0566037	0.0622015	0.00390541	-0.241625	0.0311476
C1orf185 (284546)	0.0725513	0.0218675	0.296378	0.103399	0.0497853	0.22778	0.291399	0.0103605
C1orf186 (440712)	-0.159756	-0.172153	-0.00883133	-0.066437	-0.0921316	-0.145603	0.319239	-0.428526
C1orf189 (388701)	0.0584155	0.080904	-0.0267664	-0.120161	0.0328609	0.0303751	-0.365228	-0.0772315
C1orf192 (257177)	-0.074889	-0.300226	-0.304976	-0.184205	0.0428529	-0.176798	-0.182931	-0.383855
C1orf194 (127003)	0.0139567	0.118056	0.106655	0.264549	0.153533	0.00980012	0.00879628	0.169113
C1orf195 (727684)	-0.132516	0.0434249	0.187466	0.143304	-0.0195191	-0.264145	-0.466585	-0.125153
C1orf198 (84886)	-0.0328902	-0.0522622	-0.0407871	0.0270956	-0.0577118	0.00515054	0.222464	-0.105176
C1orf204 (284677)	0.202254	0.233557	0.169749	0.464853	0.298156	0.453609	0.676281	0.382858
C1orf21 (81563)	-0.0186312	0.086311	-0.0228029	0.00921231	-0.031775	0.179497	0.278608	0.0519366
C1orf210 (149466)	-0.021931	0.0246887	0.247331	0.0630175	0.0155759	-0.119513	0.0206944	0.0493012
C1orf216 (127703)	-0.0840094	-0.0216966	0.131443	0.253168	0.0567973	-0.0261529	-0.306296	0.0783977
C1orf226 (400793)	-0.138447	-0.100621	0.045915	0.16653	-0.0929996	-0.204577	0.297415	-0.131956
C1orf228 (339541)	-0.195499	-0.25054	-0.309185	-0.682992	-0.12724	-0.242685	-0.380397	-0.219927
C1orf229 (388759)	-0.0785737	-0.206422	-0.252802	0.0807116	-0.150487	-0.0446236	0.0272091	0.0341669
C1orf233 (643988)	-0.0943625	-0.177556	-0.650568	-0.395438	-0.416679	-0.397882	-0.570076	-0.348583
C1orf234 (729059)	-0.0849745	0.076517	0.0399584	0.102345	-0.0154733	-0.0355211	-0.207245	-0.0330838
C1orf27 (54953)	-0.310476	-0.39112	-0.452744	-0.381061	-0.262125	-0.123315	-0.246219	-0.245359
C1orf35 (79169)	-0.0914728	-0.193219	-0.293468	-0.00952676	-0.149894	-0.0128108	-0.682699	-0.0415108
C1orf43 (25912)	-0.146998	-0.315559	-0.485408	-0.191131	-0.103875	-0.0808487	0.0706163	-0.125091
C1orf50 (79078)	-0.127769	-0.0602472	0.0975116	-0.0983975	-0.101909	-0.0109113	-0.348542	-0.129277
C1orf52 (148423)	-0.0813243	-0.0243489	-0.228749	-0.0602982	-0.0921563	-0.00124809	-0.111651	-0.228527
C1orf53 (388722)	0.0298336	-0.228064	-0.190662	-0.0105022	-0.201995	0.0244852	0.102977	0.0503964
C1orf54 (79630)	-0.255718	-0.0576474	0.0112909	-0.315661	0.0109274	-0.283207	-0.254994	-0.112655
C1orf56 (54964)	-0.306438	-0.181485	-0.00756583	-0.188984	-0.219787	-0.191691	-0.574727	-0.365255
C1orf61 (10485)	0.0414965	0.0576652	0.0672799	-0.088657	-0.0317329	0.0356831	-0.201794	0.0685202
C1orf64 (149563)	0.132727	0.191583	0.237296	-0.118505	0.0130918	0.0420599	0.137946	0.0509236
C1orf68 (100129271)	0.147531	0.294375	0.414934	0.0681067	-0.10244	0.133582	0.153296	-0.126189
C1orf74 (148304)	-0.118604	-0.340201	-0.508617	-0.312393	-0.63682	-0.314741	-0.226675	-0.390949
C1orf85 (112770)	-0.0972534	-0.155925	-0.086405	-0.150824	-0.130625	-0.11297	-0.206124	-0.194261
C1orf86 (199990)	-0.148231	-0.312005	-0.119693	-0.417252	-0.284212	-0.075752	-0.136468	-0.269092
C1orf87 (127795)	-0.0344098	0.0635782	-0.198328	0.0263027	0.145655	-0.106477	-0.319333	0.0278929
C1orf94 (84970)	0.0890732	0.226174	0.121545	-0.0199045	0.0678787	-0.0318848	0.190347	0.198148
C1orf95 (375057)	-0.103985	0.102155	-0.0482186	0.0385381	0.0470774	0.0789643	-0.446819	-0.132728
C2 (717)	-0.0402666	0.00549612	-0.305465	0.0661447	-0.145868	-0.214416	0.000743782	0.0649203
C20orf141 (128653)	0.0279743	0.0571477	0.0574584	0.0486113	0.0752565	-0.079059	-0.0974888	0.144479
C20orf144 (128864)	-0.0690453	-0.0263624	-0.391857	0.0631289	-0.346321	-0.257671	0.160224	0.0730078
C20orf166 (128826)	0.114241	0.0387241	0.206045	-0.0243219	0.139649	0.0866681	-0.153413	0.111255
C20orf173 (140873)	-0.0330806	-0.0804602	0.044663	0.0181157	0.00386522	-0.0647421	0.0750705	0.0474706
C20orf194 (25943)	0.036387	0.0233015	-0.0279651	-0.0507645	0.0973444	-0.0920106	0.207052	0.11848
C20orf195 (79025)	0.00936341	-0.114286	0.0108648	-0.134445	-0.332323	-0.084168	0.103121	0.0504117
C20orf196 (149840)	-0.174675	-0.0344856	-0.179562	-0.335597	-0.381628	-0.375286	0.207094	-0.105591
C20orf197 (284756)	0.0761304	0.04222	0.151237	0.336132	0.100233	0.1266	0.0343626	0.123913
C20orf202 (400831)	-0.0916392	-0.138527	-0.12543	0.100152	-0.137701	-0.112138	-0.462862	-0.0622959
C20orf24 (55969)	-0.153727	-0.184217	-0.218629	-0.21693	-0.315801	-0.13781	-0.299224	-0.028685
C20orf26 (26074)	-0.0339259	0.0441444	-0.00242201	-0.0614545	0.189491	0.143291	0.0092237	-0.0320492
C20orf27 (54976)	0.134611	0.116913	0.0660381	0.11086	0.00666312	0.205929	-0.0647747	0.255343
C20orf78 (100128496)	-0.088192	0.0118972	0.0248753	0.164988	0.0621504	0.0358876	0.310752	0.0432971
C20orf85 (128602)	0.154146	-0.0754658	0.330314	0.18635	0.0579587	0.206833	-0.402253	0.1176
C20orf96 (140680)	-0.0298169	-0.0372008	-0.029953	0.198957	0.00175462	-0.199356	-0.560185	0.0191762
C21orf140 (101928147)	0.0301397	0.148485	0.136443	0.0581115	-0.0824043	0.0655017	-0.338593	0.240834
C21orf2 (755)	-0.0821282	-0.155773	-0.207308	0.395823	-0.034435	-0.141142	-0.365647	-0.055684
C21orf33 (8209)	-0.0979905	-0.16167	-0.196005	-0.193496	-0.207715	-0.0828327	-0.381052	-0.00130738
C21orf58 (54058)	-0.0394352	-0.053238	-0.210398	0.00517395	-0.0866418	-0.205282	-0.346421	-0.102238
C21orf59 (56683)	-0.993612	-0.970214	-1.026	-0.887542	-0.782042	-1.05406	-0.491288	-0.98092
C21orf62 (56245)	0.0545829	-0.205936	0.166272	-0.0434686	0.116548	-0.133643	-0.358756	-0.010214
C21orf91 (54149)	0.0504047	0.0588011	0.0966839	0.109159	0.0339548	0.0816364	0.248909	0.0659049
C22orf15 (150248)	0.00043903	-0.0217875	-0.125953	-0.00806416	-0.0521865	-0.0598411	-0.352465	-0.11537
C22orf23 (84645)	-0.0795023	-0.21023	-0.141	-0.51616	-0.185106	-0.124701	-0.427201	-0.0623156
C22orf24 (25775)	-0.0300105	0.0464364	0.00695029	-0.104494	-0.0767131	-0.149124	-0.0329895	-0.18407
C22orf29 (79680)	-0.121449	0.021412	-0.240584	-0.0467192	-0.182793	-0.173908	-0.500309	0.125302
C22orf31 (25770)	0.0279361	0.0762547	0.145531	0.229901	0.168022	-0.209423	0.129542	0.123316
C22orf39 (128977)	-0.0502643	-0.0461831	-0.259558	0.108645	0.134972	0.195355	-0.100538	-0.0144828
C22orf42 (150297)	0.20392	0.193363	0.212726	0.459419	0.231409	0.205702	0.836827	0.208027
C22orf46 (79640)	-0.0795421	-0.0239986	-0.451791	-0.289906	-0.237615	-0.188344	-0.226788	-0.234804
C2CD2 (25966)	0.00251951	-0.00475407	-0.336931	0.123979	0.00622764	-0.188251	0.357951	-0.000370748
C2CD2L (9854)	0.0916773	-0.0531674	-0.256858	-0.145044	0.0384868	-0.0860667	-0.341427	0.0393069
C2CD3 (26005)	-0.117376	-0.0296916	-0.227001	0.0442124	-0.160826	-0.102156	-0.383743	-0.439403
C2CD4A (145741)	-0.104261	-0.0284644	0.0205023	0.0905739	0.128107	-0.186805	-0.0717474	-0.0755169
C2CD4B (388125)	0.0715909	0.140456	0.173331	0.345512	-0.0326636	0.139	-0.00473254	0.096411
C2CD4C (126567)	-0.0116176	0.184184	0.176599	-0.000355357	0.0364941	0.0570327	-0.0408999	0.112347
C2CD4D (100191040)	-0.0666124	-0.160654	-0.180837	-0.159319	-0.0280789	-0.156032	-0.0876737	-0.217122
C2CD5 (9847)	0.000168968	-0.0397496	0.215238	0.325392	0.156981	-0.265789	0.182311	-0.139936
C2orf15 (150590)	-0.0853778	0.0204211	-0.142318	0.168642	0.118987	-0.215438	0.335662	-0.0618757
C2orf16 (84226)	-0.0423468	-0.0640434	-0.0726426	0.209257	-0.199792	0.270332	-0.067006	0.0634529
C2orf27A (29798)	-0.380853	-0.497392	-0.651974	-0.624518	-0.712982	-0.621768	-0.827421	-0.58378
C2orf27B (408029)	-0.1516	-0.191938	-0.0625823	-0.204774	-0.383347	-0.334056	-0.0210795	-0.452685
C2orf40 (84417)	0.0833031	0.0706762	0.24566	0.057387	-0.00696156	0.115715	-0.0431075	-0.0194718
C2orf42 (54980)	-0.12948	-0.0587636	0.0675572	-0.0300011	-0.0792377	0.027234	-0.00955555	-0.0867838
C2orf43 (60526)	0.152528	0.0249115	0.144512	0.214018	0.20527	0.158256	-0.251533	0.0938448
C2orf44 (80304)	-0.139865	-0.00680727	0.0211286	0.0391014	-0.0247926	-0.0121773	0.502479	0.156029
C2orf47 (79568)	-0.169268	-0.24043	-0.239941	-0.208396	-0.119192	0.0223469	-0.257663	-0.0657666
C2orf48 (348738)	0.112285	0.126291	-0.0489584	0.214198	0.0959112	-0.00866319	-0.105353	0.24038
C2orf49 (79074)	-0.150249	-0.109868	-0.0125984	-0.165331	-0.104665	-0.0383712	-0.751112	-0.391579
C2orf50 (130813)	-0.0146444	-0.0926295	0.0838293	0.0931123	-0.0740513	-0.00727212	-0.00547536	-0.291817
C2orf54 (79919)	0.0444519	-0.0274138	-0.116226	0.302088	-0.0629378	0.00857884	0.239712	-0.101335
C2orf57 (165100)	0.0299832	0.0431103	-0.0715022	-0.0446424	0.056189	-0.0701341	-0.359736	0.00733295
C2orf61 (285051)	0.0658203	0.104691	-0.13023	0.0424621	0.355548	0.135423	-0.240332	0.0159073
C2orf66 (401027)	0.0475251	-0.10994	0.110694	0.175985	0.0361122	0.079267	-0.432356	0.057514
C2orf68 (388969)	-0.32183	-0.186941	-0.359263	-0.128313	-0.0362535	-0.115597	-0.639256	-0.143953
C2orf69 (205327)	-0.100535	-0.223121	-0.349587	-0.176762	-0.0195711	-0.0888044	-0.539138	-0.26358
C2orf70 (339778)	-0.0318352	-0.027691	-0.0130904	-0.0826313	0.017402	0.0434919	-0.389358	-0.0388809
C2orf71 (388939)	-0.017281	0.125355	-0.0835198	0.0844735	0.0535437	0.34441	0.265324	0.0708934
C2orf72 (257407)	0.151428	0.0282821	0.231751	0.301708	0.111442	0.27766	0.0771421	0.115507
C2orf73 (129852)	0.00201308	0.0871301	-0.0080209	-0.00265021	0.0416148	-0.0896259	-0.742223	0.0204942
C2orf76 (130355)	-0.105272	0.0637491	-0.24591	0.0413326	0.214972	-0.0775315	0.25743	-0.046697
C2orf78 (388960)	-0.00262252	0.0781782	0.0478141	0.0651409	0.0737503	-0.0294754	-0.38445	-0.09003
C2orf80 (389073)	0.00586082	0.000353426	0.0254324	-0.105661	0.00473313	-0.0394366	-0.225252	-0.0267456
C2orf82 (389084)	0.0123898	-0.0298468	0.00248419	-0.125268	0.0623437	-0.0314708	-0.31666	-0.0241636
C2orf83 (56918)	0.0439231	-0.0382179	0.0287242	-0.106469	-0.0176764	-0.0571764	-0.151071	0.0266575
C2orf88 (84281)	0.0574955	0.141681	-0.0843591	0.0549228	0.149693	0.0372896	0.440106	0.0419151
C2orf91 (400950)	0.153807	0.15097	0.530694	0.298576	0.0847068	-0.00951253	-0.107664	-0.12152
C3 (718)	-0.000463826	-0.0190714	-0.123898	0.133119	0.0119967	-0.060019	0.339604	0.00376232
C3AR1 (719)	-0.00349763	0.134437	0.04245	-0.150493	-0.0537144	-0.0474254	0.12577	0.058374
C3orf14 (57415)	-0.00796433	0.186262	-0.137244	0.319842	0.100349	0.333171	0.0745265	0.207187
C3orf17 (25871)	-0.947812	-1.04849	-0.860175	-0.659393	-0.873625	-1.0135	-1.34335	-1.02941
C3orf18 (51161)	-0.0115987	-0.0370022	-0.105795	-0.0703588	-0.0903024	-0.274004	-0.0758417	-0.108173
C3orf20 (84077)	-0.0894432	-0.154367	-0.382019	-0.276456	-0.0389015	-0.0512462	-0.57821	-0.023111
C3orf22 (152065)	-0.0737389	-0.0757452	-0.167495	0.145349	-0.0227884	0.15155	-0.0158462	-0.00352035
C3orf27 (23434)	0.000217215	0.0560688	0.316485	0.237117	0.0968294	0.108648	0.308756	-0.0631931
C3orf30 (152405)	0.0314364	0.149094	-0.155541	0.0802209	0.0141342	0.367338	0.084756	0.192063
C3orf33 (285315)	0.0279367	0.132929	0.049104	0.378905	0.138047	0.0701646	0.486639	0.246347
C3orf35 (339883)	-0.0043145	0.119601	-0.109186	-0.149685	0.0722716	-0.139931	-0.0340648	0.0662446
C3orf36 (80111)	-0.0735771	-0.0525548	-0.00146739	-0.0107748	0.00883433	-0.0337463	-0.380874	-0.171524
C3orf38 (285237)	-0.272393	-0.355317	-0.667643	-0.250463	-0.365956	-0.275608	0.443398	-0.386677
C3orf43 (255798)	0.114645	0.14174	0.0815458	0.169046	0.119334	-0.00110505	0.0470235	0.100624
C3orf52 (79669)	0.0239702	0.00530993	0.156743	0.353186	0.140911	0.406537	-0.0801915	0.0468266
C3orf55 (152078)	-0.166613	-0.0425992	-0.116903	-0.118391	-0.0554008	0.0080712	-0.074381	0.00328303
C3orf56 (285311)	-0.0044039	0.0463149	-0.358166	-0.365283	-0.247651	-0.149249	-0.406526	-0.154774
C3orf58 (205428)	0.147693	0.214896	0.117755	0.122889	0.262362	0.357453	0.602043	0.255246
C3orf62 (375341)	-0.0253728	-0.0365206	0.0367588	0.0335505	-0.0643885	-0.229107	-0.0293912	0.039546
C3orf67 (200844)	0.0507215	0.142955	0.392095	0.22515	0.161695	-0.0124948	0.317877	0.183558
C3orf70 (285382)	-0.0449531	0.0296126	-0.0862794	0.0854012	0.0405311	0.0664174	0.0785579	-0.0445718
C3orf79 (152118)	0.0787476	0.217179	0.118576	0.0786993	0.0843814	0.220758	0.319363	0.201903
C3orf80 (401097)	0.0481949	0.0715138	-0.0698345	0.232547	0.205014	0.226845	0.00609559	0.0386286
C3orf84 (646498)	0.0542357	0.0643248	0.185498	0.165341	0.123676	0.14548	-0.0565837	0.18008
C4A (720)	-0.176642	-0.272779	-0.60029	-0.333915	-0.087917	-0.306167	-0.392252	-0.101948
C4BPA (722)	0.133462	0.114681	0.243922	0.118695	0.0674253	0.246767	-0.0877274	-0.222178
C4BPB (725)	-0.137123	-0.148629	-0.201931	0.0413477	-0.0150683	-0.14602	-0.338938	-0.232261
C4orf17 (84103)	0.0414769	-0.0626627	0.112048	0.0837198	0.0396422	0.0696353	0.469497	0.000114997
C4orf19 (55286)	-0.0662918	-0.17623	-0.0313565	0.0669895	-0.224119	-0.0486554	0.756084	-0.23327
C4orf22 (255119)	0.0218	0.032071	0.0225108	-0.0165519	0.123055	0.190924	-0.138925	-0.104689
C4orf26 (152816)	0.0856854	0.219079	0.289508	-0.0617769	-0.127924	0.0513709	0.0402599	-0.208772
C4orf27 (54969)	0.0185931	0.111502	-0.121308	-0.00737056	-0.0117875	-0.0133782	0.099117	0.143553
C4orf29 (80167)	-0.00856252	0.0367876	0.00857813	0.0966725	0.0383358	-0.0276269	0.945782	0.069751
C4orf3 (401152)	0.0766698	0.0428041	0.0899922	-0.0122051	-0.00136618	-0.0844853	0.0480144	0.150614
C4orf32 (132720)	0.131677	0.123663	0.0645904	0.267878	0.0593535	0.133724	0.287182	0.0820309
C4orf33 (132321)	0.0247612	0.0625746	-0.0189729	-0.0085723	0.0363875	0.006398	0.268253	-0.0545641
C4orf36 (132989)	-0.00090641	-0.026524	0.184925	0.165534	0.119637	0.0958867	-0.0470769	0.0883033
C4orf45 (152940)	-0.0679102	0.0140928	-0.173053	0.198378	0.0459622	-0.203384	0.096449	0.144019
C4orf46 (201725)	-0.0290702	-0.107026	-0.0754091	0.132138	-0.0313831	0.125759	0.15417	0.125532
C4orf47 (441054)	0.0809408	0.0934911	0.193595	0.124084	0.0846541	0.0951221	0.0837209	0.204497
C4orf48 (401115)	-0.0428308	-0.156671	-0.132893	-0.202283	-0.0918508	-0.0857546	0.16635	-0.0294111
C4orf51 (646603)	0.0126442	0.0572479	0.0107124	0.275433	0.106592	0.0489862	-0.137448	0.107506
C4orf6 (10141)	0.183321	0.182508	0.14157	0.384165	0.21605	0.301911	0.841342	0.241584
C5 (727)	0.0296708	0.103617	0.131355	-0.0154373	-0.048672	-0.133544	0.153062	0.0122951
C5AR1 (728)	-0.284277	0.0241714	-0.0195603	0.130613	0.092726	-0.254547	0.159121	0.083835
C5AR2 (27202)	-0.00823355	0.24178	-0.0509258	-0.107791	-0.0609332	-0.186737	0.0774613	0.0113199
C5orf15 (56951)	-0.131908	0.00371552	-0.0804645	-0.199054	-0.0197567	0.0873268	-0.550614	-0.0529091
C5orf20 (140947)	-0.228486	-0.14242	-0.144097	-0.0809994	-0.112746	-0.186397	-0.274291	-0.301597
C5orf22 (55322)	0.062683	0.1096	0.217448	-0.0711625	0.100876	-0.164692	0.72688	0.186737
C5orf24 (134553)	-0.00426039	0.0776068	-0.201748	-0.0338046	0.057947	-0.173521	-0.13542	-0.00256137
C5orf28 (64417)	0.104455	0.135234	0.495305	-0.0858554	0.150892	0.174454	0.382482	0.118742
C5orf30 (90355)	-0.0369171	0.0328379	-0.0786453	-0.204325	-0.177982	-0.416105	-0.540717	-0.329013
C5orf34 (375444)	0.00589206	-0.0621981	-0.100923	-0.299914	-0.162459	-0.171561	-0.574571	-0.264764
C5orf38 (153571)	0.0811325	0.0528397	-0.000109216	-0.128562	-0.0627777	-0.0273545	0.33823	0.168098
C5orf42 (65250)	-0.308656	-0.223787	-0.535069	-0.344002	-0.261118	-0.224597	0.247461	-0.169134
C5orf45 (51149)	-0.0360836	-0.0807537	0.00969746	0.161895	0.0334541	0.0855408	-0.23326	-0.0553937
C5orf46 (389336)	0.111577	-0.00776025	0.445988	0.546972	0.267374	0.340328	0.0782432	0.0821625
C5orf47 (133491)	-0.0593129	0.144336	0.310428	-0.122226	-0.196228	-0.21008	-0.167696	0.113971
C5orf49 (134121)	-0.0462107	-0.0204865	-0.0201527	-0.118927	0.259127	-0.0449035	0.0959213	0.0845579
C5orf51 (285636)	-0.0582228	0.120675	-0.0106107	-0.0121811	0.16927	0.0326736	0.511597	0.0490938
C5orf52 (100190949)	-0.0693823	0.0490891	0.0355808	-0.121393	0.150918	0.0420405	-0.819114	-0.105588
C5orf55 (116349)	-0.0403124	0.00227164	-0.20746	-0.421532	-0.133037	-0.0916262	-0.23274	-0.126677
C5orf58 (133874)	0.213387	0.194162	0.196937	0.482285	0.326461	0.335746	0.769276	0.309874
C5orf60 (285679)	-0.0539987	-0.0331585	0.0363223	0.0504286	-0.202307	-0.125952	-0.0322864	-0.0714164
C5orf63 (401207)	0.00178782	-0.111939	0.255757	-0.0265408	-0.173555	-0.203631	0.39994	-0.210645
C5orf64 (285668)	-0.0548354	-0.0395322	0.0453567	0.229495	-0.0624581	0.174336	0.0565696	-0.0296359
C5orf66 (100996485)	0.033666	-0.0259551	0.0367895	0.184783	-0.0446843	0.130529	0.0258958	-0.110576
C6 (729)	0.103529	0.120337	0.331161	0.0349044	0.313954	-0.0654487	0.0345703	-0.197619
C6orf1 (221491)	0.00519304	-0.0716037	0.0908193	0.179736	0.0770502	0.0166152	-0.0124506	0.0486312
C6orf10 (10665)	-0.047332	-0.113237	-0.267595	0.0547272	0.0560697	0.0058998	0.473913	0.13971
C6orf106 (64771)	-0.236302	-0.105016	-0.134771	-0.0127701	-0.024403	-0.0973879	-0.174929	0.0828419
C6orf118 (168090)	-0.0156412	-0.03331	0.00724599	-0.126722	0.0123578	0.0824119	0.0278455	0.0333455
C6orf120 (387263)	-0.0216534	0.00425238	-0.117644	-0.0831117	-0.00249782	0.0629111	-0.521783	0.0840447
C6orf132 (647024)	0.0226809	-0.0487922	-0.0165542	-0.123697	0.0983543	0.046626	-0.0659586	0.0251174
C6orf136 (221545)	-0.0189989	-0.162402	-0.17	-0.31386	-0.22154	-0.458202	-0.116872	-0.0295668
C6orf141 (135398)	0.0536583	0.00755787	-0.129408	-0.183493	-0.208541	-0.0269365	0.45898	-0.12766
C6orf15 (29113)	-0.333584	-0.396534	-0.555872	-0.285836	-0.13502	-0.115952	-0.116132	-0.358218
C6orf163 (206412)	-0.089275	0.0337575	-0.0714451	-0.0630939	-0.180725	-0.107333	0.189504	-0.152391
C6orf165 (154313)	-0.0221141	-0.0663001	0.154546	0.117829	0.171056	-0.0373668	0.295568	-0.0325266
C6orf195 (154386)	-0.00125875	0.0600459	-0.014697	0.194235	0.196371	0.221114	0.206853	0.163363
C6orf201 (404220)	-0.0638478	0.0805612	-0.065787	0.0821378	0.0944472	0.244284	0.143209	0.00436735
C6orf203 (51250)	-0.0502329	-0.08	-0.231073	0.0496669	-0.0639712	-0.109235	0.308805	0.00810674
C6orf211 (79624)	-0.0140104	0.0636009	0.00626059	0.0619106	0.0676106	0.00482944	0.000172434	0.0330775
C6orf222 (389384)	-0.131564	-0.0586927	0.0283112	-0.191139	-0.0434371	-0.212842	-0.441852	0.0605969
C6orf223 (221416)	0.135386	0.24977	0.277583	0.145744	0.194901	0.385563	0.23975	0.175768
C6orf226 (441150)	0.0185506	-0.26261	0.109891	-0.0210872	0.0582711	0.119375	0.614597	-0.0329064
C6orf229 (101928603)	0.0995452	0.0787837	-0.0291676	-0.0754984	0.0661535	-0.0026912	0.631681	0.0922301
C6orf25 (80739)	0.0161218	-0.0789986	0.0609491	-0.158153	0.154647	-0.0232764	-0.476971	0.05419
[truncated: 15,675 more rows]
