# Supplementary material for: Targetable vulnerabilities in T- and NK-cell lymphomas identified through preclinical models
Source: Nat Commun. 2018 May 22;9:2024. doi: 10.1038/s41467-018-04356-9 (PMC5964252; doi:10.1038/s41467-018-04356-9)
Supplement: Supplementary file 9 — Supplementary Data 6 [file 41467_2018_4356_MOESM9_ESM.xlsx]

## Sheet: Supplementary Data File 6
Supplementary Data File 6: Avana_CERES_FDR of dependency across the 8 TCL lines.
	KARPAS299	KIJK	L82	MAC2A	MYLA	SMZ1	SR786	SUPM2
A1BG (1)	0.82117	0.716633	0.828963	0.841963	0.802775	0.780899	0.705484	0.828522
A1CF (29974)	0.802029	0.769187	0.827275	0.830346	0.823731	0.852848	0.829089	0.751667
A2M (2)	0.658889	0.708553	0.375633	0.767724	0.702259	0.813931	0.746407	0.747338
A2ML1 (144568)	0.809819	0.837071	0.837169	0.827437	0.835734	0.846095	0.841629	0.839257
A3GALT2 (127550)	0.500588	0.805785	0.748848	0.803177	0.64093	0.817499	0.846158	0.726167
A4GALT (53947)	0.769843	0.705265	0.712214	0.723633	0.792283	0.784368	0.692558	0.677318
A4GNT (51146)	0.766407	0.795749	0.653778	0.856354	0.78408	0.851789	0.855579	0.682831
AAAS (8086)	0.354861	0.165471	0.406954	0.120371	0.319539	0.127233	0.0967884	0.188047
AACS (65985)	0.812032	0.730806	0.830045	0.780815	0.633655	0.782263	0.851319	0.832281
AADAC (13)	0.778984	0.772496	0.855167	0.834505	0.795911	0.814443	0.791741	0.857189
AADACL2 (344752)	0.74999	0.834979	0.767227	0.850069	0.846834	0.831686	0.827659	0.853119
AADACL3 (126767)	0.653424	0.739906	0.535391	0.53698	0.787637	0.688042	0.605821	0.723077
AADACL4 (343066)	0.789417	0.830362	0.852839	0.846652	0.81045	0.797371	0.843425	0.773726
AADAT (51166)	0.569282	0.739572	0.582544	0.806118	0.823298	0.835109	0.831265	0.852322
AAED1 (195827)	0.788782	0.721571	0.846639	0.832825	0.837999	0.848304	0.652361	0.802267
AAGAB (79719)	0.709545	0.799729	0.787722	0.806971	0.845819	0.555996	0.865356	0.799359
AAK1 (22848)	0.293103	0.433437	0.704589	0.117512	0.399125	0.483673	0.496696	0.61604
AAMDC (28971)	0.740961	0.782561	0.698257	0.606	0.772412	0.794182	0.833708	0.763722
AAMP (14)	0.0144535	0.182261	0.0418333	0.0300926	0.0136728	0.114749	0.0588573	0.0410471
AANAT (15)	0.492564	0.642756	0.802532	0.670813	0.394458	0.610304	0.830335	0.666449
AAR2 (25980)	0.194051	0.178367	0.40112	0.844725	0.795433	0.303889	0.853213	0.204077
AARD (441376)	0.616271	0.600884	0.745842	0.712149	0.714508	0.566931	0.604442	0.582497
AARS (16)	2.43349e-06	0.0001821	2.12594e-05	2.81684e-07	0.00129827	0.00129909	6.88185e-06	0.000922648
AARS2 (57505)	0.0376357	0.0605578	0.00416488	0.334701	0.0812361	0.131143	0.591627	0.108929
AARSD1 (80755)	0.253789	0.379288	0.593657	0.455209	0.438717	0.211205	0.105465	0.633285
AASDH (132949)	0.718544	0.723555	0.799476	0.551482	0.670322	0.690575	0.357533	0.417284
AASDHPPT (60496)	0.212053	0.292588	0.254744	0.426535	0.248872	0.291063	0.0927042	0.0863682
AASS (10157)	0.799275	0.781221	0.491108	0.810743	0.829206	0.786962	0.804935	0.838063
AATF (26574)	0.0315998	0.162429	0.222987	0.0794614	0.03933	0.219906	0.183717	0.0503831
AATK (9625)	0.588608	0.499307	0.721081	0.612483	0.41342	0.662507	0.412856	0.57268
ABAT (18)	0.604366	0.767542	0.828176	0.68859	0.829655	0.638732	0.831299	0.583026
ABCA1 (19)	0.627599	0.711718	0.271119	0.752946	0.478288	0.72662	0.752956	0.821409
ABCA10 (10349)	0.810718	0.816885	0.849956	0.855567	0.836547	0.845147	0.861284	0.858773
ABCA12 (26154)	0.585535	0.568129	0.795691	0.778382	0.716911	0.228844	0.450955	0.586953
ABCA13 (154664)	0.749082	0.814836	0.815492	0.334417	0.766197	0.774475	0.856876	0.80511
ABCA2 (20)	0.692535	0.770335	0.848003	0.728635	0.824277	0.774945	0.562097	0.842083
ABCA3 (21)	0.760647	0.769524	0.653559	0.642889	0.732037	0.730915	0.796268	0.836776
ABCA4 (24)	0.636633	0.798675	0.849316	0.519562	0.80978	0.730337	0.693271	0.663588
ABCA5 (23461)	0.671963	0.743679	0.370569	0.407434	0.798689	0.83546	0.814204	0.820725
ABCA6 (23460)	0.769637	0.801081	0.765093	0.750984	0.659419	0.797912	0.748154	0.852091
ABCA7 (10347)	0.770601	0.702682	0.572112	0.774126	0.657354	0.748309	0.311914	0.855391
ABCA8 (10351)	0.75831	0.79895	0.849846	0.64779	0.645774	0.802852	0.861726	0.808319
ABCA9 (10350)	0.808776	0.808237	0.854038	0.794562	0.834966	0.81412	0.833029	0.833121
ABCB1 (5243)	0.425364	0.2862	0.615619	0.369702	0.604296	0.752191	0.755592	0.7109
ABCB10 (23456)	0.165026	0.0212594	0.635726	0.425761	0.540642	0.213618	0.549013	0.157947
ABCB11 (8647)	0.72186	0.81493	0.840908	0.829833	0.7594	0.848918	0.553533	0.752854
ABCB4 (5244)	0.690376	0.76165	0.759562	0.688114	0.306811	0.830803	0.866917	0.682206
ABCB5 (340273)	0.72699	0.710661	0.839821	0.766663	0.696816	0.689927	0.834057	0.775601
ABCB6 (10058)	0.689538	0.778625	0.303283	0.674074	0.734038	0.788428	0.750457	0.733465
ABCB8 (11194)	0.584383	0.648472	0.787704	0.843748	0.823415	0.844482	0.499311	0.847549
ABCB9 (23457)	0.772352	0.690419	0.790213	0.588766	0.69019	0.541652	0.837172	0.804023
ABCC1 (4363)	0.657394	0.522788	0.769736	0.664651	0.321198	0.823486	0.806861	0.754172
ABCC10 (89845)	0.40416	0.759579	0.603285	0.322562	0.740479	0.71245	0.783701	0.69482
ABCC11 (85320)	0.798242	0.803552	0.855742	0.708733	0.643682	0.855046	0.853194	0.776736
ABCC12 (94160)	0.804883	0.833108	0.810074	0.823881	0.770215	0.828434	0.852684	0.843391
ABCC2 (1244)	0.658279	0.665846	0.804527	0.835091	0.819633	0.836255	0.673838	0.823395
ABCC3 (8714)	0.525706	0.743874	0.793271	0.493659	0.184824	0.232024	0.624223	0.425557
ABCC4 (10257)	0.778867	0.639356	0.733945	0.847262	0.729164	0.646097	0.823048	0.834063
ABCC5 (10057)	0.797477	0.817494	0.847441	0.841546	0.808056	0.743407	0.852289	0.853304
ABCC6 (368)	0.355103	0.283624	0.642227	0.734698	0.569068	0.48293	0.805401	0.200251
ABCC8 (6833)	0.756301	0.78498	0.605261	0.848496	0.832979	0.776515	0.834136	0.718994
ABCC9 (10060)	0.659834	0.675543	0.83896	0.651035	0.636748	0.757095	0.724151	0.808274
ABCD2 (225)	0.658957	0.701705	0.736322	0.800958	0.839134	0.822332	0.857869	0.79031
ABCD3 (5825)	0.573399	0.0897753	0.801233	0.500307	0.699931	0.788964	0.576239	0.609917
ABCD4 (5826)	0.338207	0.25941	0.49612	0.643219	0.682487	0.562836	0.823224	0.723347
ABCE1 (6059)	0.00245305	0.0087017	0.0512216	0.00363961	0.000275048	0.0109701	0.0831473	0.00550819
ABCF1 (23)	0.0125119	0.0537752	0.0991688	0.020191	0.029077	0.0484124	0.165247	0.0732787
ABCF2 (10061)	0.524254	0.642065	0.631927	0.588089	0.6164	0.594928	0.205563	0.68577
ABCF3 (55324)	0.73167	0.502143	0.77423	0.778498	0.696652	0.649989	0.735887	0.822306
ABCG1 (9619)	0.148197	0.301919	0.777488	0.541357	0.42644	0.827971	0.862173	0.281862
ABCG2 (9429)	0.816747	0.831039	0.815977	0.848206	0.850294	0.842943	0.848695	0.851048
ABCG4 (64137)	0.691929	0.777404	0.748194	0.701091	0.736286	0.759733	0.861071	0.79446
ABCG5 (64240)	0.778203	0.818326	0.774684	0.822356	0.804844	0.790641	0.82007	0.709194
ABCG8 (64241)	0.70044	0.799838	0.788844	0.352622	0.636422	0.685543	0.821282	0.789429
ABHD1 (84696)	0.769096	0.760191	0.802086	0.832143	0.796937	0.830611	0.786379	0.74294
ABHD10 (55347)	0.755913	0.762944	0.589045	0.852421	0.686105	0.814269	0.799602	0.566644
ABHD11 (83451)	0.102538	0.223654	0.0636893	0.0233616	0.112374	0.343158	0.210057	0.223902
ABHD12 (26090)	0.685307	0.615709	0.702914	0.724187	0.758894	0.822788	0.816112	0.802158
ABHD12B (145447)	0.714078	0.316205	0.802778	0.671097	0.723841	0.815367	0.405638	0.706364
ABHD13 (84945)	0.191305	0.234397	0.144947	0.153473	0.534081	0.236798	0.812317	0.479076
ABHD14A (25864)	0.721317	0.242586	0.824429	0.567585	0.790697	0.709141	0.820471	0.848021
ABHD14B (84836)	0.702387	0.584892	0.740498	0.741321	0.646702	0.683681	0.630207	0.838233
ABHD15 (116236)	0.622868	0.581574	0.486906	0.51011	0.627799	0.610969	0.247073	0.585063
ABHD16A (7920)	0.684065	0.744885	0.602319	0.358271	0.693972	0.714586	0.791297	0.626138
ABHD16B (140701)	0.790903	0.600683	0.71886	0.789868	0.72406	0.825034	0.823363	0.80233
ABHD17A (81926)	0.173953	0.0900286	0.237552	0.458351	0.543131	0.24846	0.314819	0.155768
ABHD17B (51104)	0.811899	0.808638	0.826976	0.78964	0.836425	0.822295	0.738113	0.824645
ABHD17C (58489)	0.791739	0.800974	0.765136	0.860476	0.83115	0.794576	0.799396	0.848575
ABHD2 (11057)	0.661474	0.513697	0.402528	0.286576	0.612164	0.315682	0.838607	0.699211
ABHD3 (171586)	0.71859	0.593269	0.745197	0.833557	0.815492	0.800202	0.816624	0.805884
ABHD4 (63874)	0.772817	0.652715	0.836731	0.760012	0.737359	0.844796	0.845832	0.73917
ABHD5 (51099)	0.704895	0.743636	0.782165	0.832212	0.801921	0.791166	0.857508	0.819354
ABHD6 (57406)	0.769048	0.830262	0.739725	0.627288	0.771576	0.764146	0.757835	0.853286
ABHD8 (79575)	0.789511	0.571137	0.811576	0.404497	0.739455	0.683981	0.648579	0.809171
ABI1 (10006)	0.772368	0.662925	0.817617	0.724681	0.705733	0.787837	0.573082	0.837454
ABI2 (10152)	0.77215	0.76876	0.828365	0.83156	0.835622	0.795473	0.78997	0.771261
ABI3 (51225)	0.781963	0.819365	0.754571	0.742301	0.837271	0.706247	0.802016	0.831215
ABI3BP (25890)	0.785943	0.830082	0.84857	0.838735	0.84796	0.827015	0.866401	0.824222
ABL1 (25)	0.739212	0.81762	0.630644	0.299515	0.275629	0.738374	0.452228	0.769799
ABL2 (27)	0.804257	0.83096	0.837137	0.823405	0.830373	0.853027	0.691592	0.853846
ABLIM1 (3983)	0.632132	0.724846	0.808795	0.794529	0.834543	0.830239	0.737929	0.852331
ABLIM2 (84448)	0.760084	0.765785	0.784362	0.800626	0.557532	0.691398	0.553316	0.83016
ABLIM3 (22885)	0.803829	0.830662	0.836216	0.840726	0.833325	0.852368	0.863751	0.820478
ABR (29)	0.569983	0.63948	0.82634	0.782639	0.436236	0.562698	0.635468	0.732007
ABRA (137735)	0.446554	0.60959	0.60498	0.662493	0.534005	0.739695	0.508478	0.779534
ABRACL (58527)	0.704971	0.793812	0.639168	0.804315	0.825783	0.822665	0.85705	0.83697
ABT1 (29777)	0.0727274	0.204849	0.701754	0.206775	0.0972345	0.240765	0.798934	0.227748
ABTB1 (80325)	0.749953	0.804479	0.852461	0.856186	0.782041	0.801925	0.750721	0.847151
ABTB2 (25841)	0.814538	0.81575	0.749979	0.825037	0.831525	0.808953	0.798502	0.579229
ACAA1 (30)	0.741178	0.614819	0.686564	0.853654	0.793501	0.798165	0.767801	0.721263
ACAA2 (10449)	0.544763	0.566023	0.48528	0.679296	0.464771	0.419983	0.650502	0.68937
ACACA (31)	0.17028	0.194631	0.369421	0.519318	0.69583	0.499878	0.732913	0.174381
ACACB (32)	0.598736	0.76908	0.696583	0.798853	0.709493	0.765568	0.849354	0.816888
ACAD10 (80724)	0.745674	0.578594	0.568178	0.813543	0.661461	0.76988	0.241874	0.784489
ACAD11 (84129)	0.612297	0.78747	0.853727	0.753585	0.780814	0.798465	0.844907	0.788201
ACAD8 (27034)	0.802512	0.824451	0.849637	0.856874	0.848601	0.854546	0.843476	0.849679
ACAD9 (28976)	0.245986	0.287484	0.141946	0.439044	0.44895	0.585779	0.38685	0.287056
ACADL (33)	0.689369	0.297764	0.767186	0.683271	0.664997	0.765251	0.496151	0.379952
ACADM (34)	0.756371	0.70535	0.852046	0.835662	0.827667	0.833501	0.853973	0.607991
ACADS (35)	0.669824	0.674831	0.706052	0.507989	0.702701	0.629713	0.261437	0.588311
ACADSB (36)	0.393561	0.613737	0.678415	0.544035	0.612429	0.562146	0.805701	0.58329
ACADVL (37)	0.651033	0.484181	0.773197	0.808273	0.681299	0.766535	0.678135	0.775421
ACAN (176)	0.748393	0.71679	0.797495	0.75655	0.807741	0.806577	0.791451	0.820608
ACAP1 (9744)	0.574086	0.42046	0.716028	0.767364	0.835581	0.75191	0.841204	0.731415
ACAP2 (23527)	0.642034	0.665344	0.574183	0.709378	0.797802	0.805787	0.851095	0.860258
ACAP3 (116983)	0.606851	0.606778	0.523454	0.3832	0.716537	0.53932	0.819432	0.791306
ACAT1 (38)	0.797489	0.801122	0.810317	0.847575	0.845565	0.851075	0.740071	0.849973
ACAT2 (39)	0.802343	0.822721	0.791088	0.855635	0.843088	0.845298	0.862665	0.857264
ACBD3 (64746)	0.577074	0.311496	0.838143	0.73955	0.755859	0.615889	0.643777	0.507124
ACBD4 (79777)	0.588066	0.713223	0.693847	0.824777	0.575028	0.69746	0.715664	0.352691
ACBD5 (91452)	0.69393	0.664949	0.70686	0.829422	0.641655	0.774769	0.813832	0.849835
ACBD6 (84320)	0.650324	0.627503	0.734456	0.858804	0.828611	0.853824	0.843801	0.765368
ACBD7 (414149)	0.80546	0.765108	0.857399	0.842991	0.816704	0.824493	0.822239	0.848752
ACCS (84680)	0.817287	0.73147	0.791956	0.821128	0.759273	0.850345	0.76757	0.75015
ACCSL (390110)	0.770884	0.594048	0.826988	0.546392	0.766813	0.634742	0.800988	0.626779
ACD (65057)	0.13623	0.082432	0.259831	0.131103	0.423181	0.353977	0.324475	0.240086
ACE (1636)	0.291079	0.400471	0.318902	0.456531	0.669395	0.559858	0.533086	0.671408
ACER1 (125981)	0.812617	0.835159	0.814814	0.848915	0.808357	0.838398	0.759055	0.858927
ACER2 (340485)	0.778587	0.82592	0.755355	0.810685	0.687293	0.773906	0.776583	0.829173
ACER3 (55331)	0.797237	0.730069	0.839148	0.843996	0.824751	0.852745	0.741388	0.852669
ACHE (43)	0.356794	0.462281	0.598989	0.107663	0.589853	0.628703	0.647286	0.689557
ACIN1 (22985)	0.0445333	0.0466387	0.0850455	0.0282349	0.0162429	0.0555929	0.0253925	0.020749
ACKR1 (2532)	0.536318	0.759176	0.436818	0.407551	0.284623	0.754931	0.469592	0.607639
ACKR2 (1238)	0.783474	0.811596	0.816366	0.826482	0.816214	0.849991	0.858126	0.845303
ACKR3 (57007)	0.798629	0.775465	0.796572	0.850224	0.80951	0.844739	0.822796	0.774698
ACKR4 (51554)	0.617422	0.732106	0.530188	0.592666	0.811883	0.46815	0.71777	0.78436
ACLY (47)	0.354133	0.0263481	0.429985	0.179762	0.0987584	0.107701	0.822226	0.0396575
ACMSD (130013)	0.766846	0.784043	0.768208	0.800404	0.800325	0.789308	0.863114	0.762835
ACN9 (57001)	0.774354	0.744456	0.832564	0.857274	0.811315	0.84574	0.816932	0.811112
ACO1 (48)	0.815894	0.701474	0.844241	0.684363	0.791981	0.829729	0.708706	0.841768
ACO2 (50)	0.0532187	0.708139	0.669182	0.277348	0.0583853	0.0239756	0.577021	0.160123
ACOT1 (641371)	0.818673	0.822035	0.860169	0.853313	0.813814	0.814605	0.781296	0.800609
ACOT11 (26027)	0.574982	0.662634	0.702285	0.847584	0.812068	0.743005	0.412736	0.736142
ACOT12 (134526)	0.0862768	0.171431	0.14265	0.169502	0.153684	0.346159	0.575061	0.323846
ACOT13 (55856)	0.732617	0.739349	0.813305	0.713439	0.733502	0.663813	0.584635	0.801591
ACOT2 (10965)	0.79452	0.825257	0.820316	0.851123	0.783789	0.753173	0.847761	0.759565
ACOT4 (122970)	0.429592	0.351057	0.4558	0.700888	0.694572	0.530248	0.754734	0.314739
ACOT6 (641372)	0.523125	0.739773	0.620059	0.692209	0.780391	0.794609	0.842865	0.775561
ACOT7 (11332)	0.748542	0.564726	0.565784	0.808538	0.452145	0.851267	0.798886	0.850885
ACOT8 (10005)	0.67389	0.730045	0.720197	0.42797	0.792632	0.809209	0.752507	0.58526
ACOX1 (51)	0.605364	0.705293	0.474667	0.830892	0.310684	0.512447	0.697758	0.840827
ACOX2 (8309)	0.798129	0.686221	0.828424	0.761219	0.739382	0.744755	0.384655	0.813352
ACOX3 (8310)	0.734575	0.647999	0.777334	0.755833	0.721493	0.475208	0.850918	0.586758
ACOXL (55289)	0.381801	0.573081	0.426514	0.487764	0.732424	0.769901	0.783554	0.705589
ACP1 (52)	0.813133	0.529801	0.84101	0.850698	0.830221	0.736725	0.831218	0.861329
ACP2 (53)	0.816001	0.826422	0.816954	0.856565	0.850346	0.792092	0.659358	0.841992
ACP5 (54)	0.789161	0.804167	0.685906	0.827497	0.814471	0.829592	0.817346	0.855169
ACP6 (51205)	0.591393	0.591178	0.587102	0.712717	0.770061	0.741919	0.773807	0.677399
ACPP (55)	0.796478	0.495039	0.758467	0.798965	0.783531	0.721255	0.857093	0.680909
ACPT (93650)	0.672369	0.532118	0.759295	0.814376	0.758999	0.807563	0.795248	0.700647
ACR (49)	0.407477	0.302746	0.423775	0.399743	0.788777	0.706603	0.773986	0.71918
ACRBP (84519)	0.812242	0.812105	0.812179	0.812195	0.830015	0.632169	0.754432	0.848369
ACRV1 (56)	0.823205	0.836139	0.856338	0.860022	0.848827	0.856605	0.861742	0.861219
ACSBG1 (23205)	0.756442	0.807265	0.623635	0.647421	0.814945	0.82115	0.864012	0.851589
ACSBG2 (81616)	0.590127	0.618954	0.590912	0.705108	0.73701	0.743432	0.862367	0.778114
ACSF2 (80221)	0.366434	0.45064	0.583909	0.78414	0.551357	0.574654	0.711262	0.656543
ACSF3 (197322)	0.743813	0.618908	0.795215	0.855329	0.780426	0.851014	0.690113	0.834608
ACSL1 (2180)	0.593373	0.717831	0.761921	0.703747	0.762208	0.743958	0.814067	0.8356
ACSL3 (2181)	0.403534	0.230512	0.336637	0.260273	0.568482	0.53274	0.560564	0.508569
ACSL5 (51703)	0.814744	0.805231	0.829918	0.85869	0.830676	0.822418	0.741645	0.798046
ACSL6 (23305)	0.69461	0.71466	0.681488	0.711326	0.579717	0.780844	0.789675	0.835535
ACSM1 (116285)	0.810045	0.830751	0.840407	0.648618	0.736135	0.799454	0.84779	0.816672
ACSM2A (123876)	0.559167	0.616967	0.852179	0.787211	0.637026	0.746089	0.584698	0.785759
ACSM2B (348158)	0.811043	0.817905	0.845203	0.826104	0.843962	0.837914	0.843983	0.849457
ACSM3 (6296)	0.502264	0.699147	0.633738	0.611767	0.648193	0.8151	0.842053	0.485336
ACSM4 (341392)	0.761021	0.790249	0.688451	0.806777	0.795109	0.829158	0.644907	0.672698
ACSM5 (54988)	0.81614	0.829257	0.810046	0.839313	0.83693	0.743658	0.782004	0.7043
ACSM6 (142827)	0.72368	0.485155	0.832395	0.804361	0.650753	0.810211	0.720087	0.80311
ACSS1 (84532)	0.783318	0.725709	0.794554	0.853075	0.844965	0.80539	0.839629	0.849954
ACSS2 (55902)	0.805717	0.826203	0.817578	0.858347	0.847253	0.82507	0.800832	0.85838
ACSS3 (79611)	0.66601	0.772772	0.792531	0.779038	0.79118	0.837904	0.807421	0.788129
ACTA1 (58)	0.285092	0.58064	0.342427	0.680875	0.132275	0.272462	0.68327	0.505034
ACTA2 (59)	0.805577	0.672577	0.829709	0.74207	0.738694	0.835938	0.846365	0.817668
ACTB (60)	0.224102	0.0423479	0.0545587	0.0227483	0.213877	0.464209	0.0490283	0.405624
ACTBL2 (345651)	0.740546	0.774228	0.792515	0.630888	0.815949	0.775179	0.862343	0.811054
ACTC1 (70)	0.673859	0.638445	0.817538	0.797065	0.306034	0.688879	0.116126	0.630896
ACTG1 (71)	0.621126	0.313251	0.452296	0.731157	0.305879	0.17698	0.694157	0.340365
ACTG2 (72)	0.792542	0.821619	0.834705	0.820637	0.834035	0.591012	0.802326	0.802079
ACTL10 (170487)	0.733391	0.787028	0.685539	0.854487	0.822404	0.827061	0.7867	0.817507
ACTL6A (86)	4.66585e-06	0.00578636	0.00697108	0.0193725	0.00134073	0.000121683	0.0533659	0.0010309
ACTL6B (51412)	0.74491	0.783871	0.739983	0.567112	0.730503	0.60717	0.725884	0.845264
ACTL7A (10881)	0.710771	0.796481	0.261787	0.492581	0.484855	0.341513	0.228135	0.27201
ACTL7B (10880)	0.721203	0.828942	0.793254	0.792377	0.664957	0.813008	0.644484	0.327719
ACTL8 (81569)	0.695503	0.797514	0.718052	0.736476	0.850704	0.769206	0.552085	0.81114
ACTL9 (284382)	0.803865	0.731044	0.611516	0.75708	0.695302	0.390952	0.783628	0.382555
ACTN1 (87)	0.64517	0.27656	0.655657	0.768377	0.732011	0.402431	0.537847	0.513387
ACTN2 (88)	0.656161	0.393523	0.578653	0.743427	0.681516	0.561455	0.621324	0.686878
ACTN4 (81)	0.533728	0.727954	0.774881	0.589808	0.80647	0.618197	0.652452	0.758255
ACTR10 (55860)	0.00831251	0.0372518	0.00741484	0.147622	0.008934	0.0100395	0.657788	0.0105879
ACTR1A (10121)	0.0605472	0.012588	0.162169	0.13975	0.508716	0.206099	0.0885264	0.0149409
ACTR1B (10120)	0.0825126	0.0950703	0.312614	0.304861	0.279077	0.515936	0.304782	0.185494
ACTR2 (10097)	0.00386742	0.00478671	0.0666407	0.00888549	0.0170157	0.0182556	0.0136911	0.0929142
ACTR3 (10096)	0.0522354	0.140829	0.24529	0.185038	0.0636195	0.0948523	0.661987	0.284549
ACTR3B (57180)	0.772399	0.651014	0.824318	0.756827	0.808684	0.738868	0.844637	0.840113
ACTR3C (653857)	0.415511	0.292024	0.468214	0.474268	0.647362	0.735056	0.42912	0.724779
ACTR5 (79913)	0.102697	0.804427	0.441847	0.486201	0.0737962	0.116397	0.70712	0.102953
ACTR6 (64431)	0.00675463	0.0200327	0.00393476	0.0250014	0.0027586	0.00399247	0.0204857	0.00541868
ACTR8 (93973)	0.00463246	0.0597548	0.0794598	0.0213876	0.00210224	0.129113	0.820768	0.0461844
ACTRT2 (140625)	0.806847	0.82352	0.856845	0.823493	0.603801	0.781804	0.838038	0.798956
ACTRT3 (84517)	0.681758	0.764354	0.636784	0.825652	0.762987	0.832933	0.793029	0.726782
ACVR1 (90)	0.770947	0.799973	0.833302	0.84912	0.790164	0.852959	0.854306	0.821255
ACVR1B (91)	0.767315	0.543703	0.789227	0.58063	0.655894	0.750181	0.646543	0.749978
ACVR1C (130399)	0.689454	0.825447	0.816554	0.854986	0.8467	0.852428	0.721306	0.54738
ACVR2A (92)	0.457406	0.742593	0.586308	0.566706	0.644575	0.802625	0.734813	0.653885
ACVR2B (93)	0.817424	0.807202	0.80788	0.859508	0.82071	0.848891	0.765986	0.840744
ACVRL1 (94)	0.764901	0.725044	0.822187	0.785495	0.765917	0.83134	0.518675	0.806427
ACY1 (95)	0.677707	0.628774	0.742766	0.498373	0.803049	0.715657	0.341331	0.752974
ACY3 (91703)	0.801204	0.815656	0.854107	0.781155	0.82643	0.8467	0.860997	0.80356
ACYP1 (97)	0.568795	0.778164	0.770901	0.710403	0.742265	0.719304	0.513112	0.815938
ACYP2 (98)	0.673674	0.817803	0.6768	0.834671	0.842488	0.833076	0.793986	0.823319
ADA (100)	0.815326	0.832271	0.856162	0.639309	0.794985	0.81498	0.804103	0.796268
ADAD1 (132612)	0.650218	0.818031	0.68265	0.547125	0.775717	0.760373	0.835727	0.779418
ADAD2 (161931)	0.394638	0.682369	0.480157	0.758634	0.71737	0.603016	0.280141	0.594601
ADAL (161823)	0.289482	0.492602	0.614493	0.673594	0.816554	0.664567	0.791843	0.703344
ADAM10 (102)	0.786372	0.784606	0.84731	0.85047	0.701402	0.373136	0.849553	0.793765
ADAM11 (4185)	0.422836	0.571825	0.696755	0.46056	0.441176	0.374162	0.332303	0.540161
ADAM12 (8038)	0.470483	0.783949	0.692937	0.727186	0.548457	0.306669	0.780489	0.737313
ADAM15 (8751)	0.486138	0.589014	0.609709	0.574102	0.745323	0.498649	0.721039	0.675085
ADAM17 (6868)	0.710526	0.56514	0.842281	0.738075	0.790082	0.839591	0.83946	0.725075
ADAM18 (8749)	0.816236	0.743115	0.850364	0.797196	0.822179	0.612293	0.728755	0.778739
ADAM19 (8728)	0.752097	0.834359	0.756523	0.776784	0.812278	0.829683	0.846178	0.814757
ADAM2 (2515)	0.664283	0.800434	0.676916	0.694202	0.816315	0.733716	0.863226	0.776914
ADAM20 (8748)	0.791924	0.770949	0.713855	0.811443	0.672011	0.762317	0.834974	0.764953
ADAM21 (8747)	0.798778	0.647604	0.793154	0.787049	0.682595	0.810464	0.820704	0.847767
ADAM22 (53616)	0.660673	0.806783	0.379138	0.772368	0.767682	0.482372	0.313596	0.775961
ADAM23 (8745)	0.768537	0.758424	0.803739	0.749774	0.790131	0.838859	0.829337	0.822776
ADAM28 (10863)	0.811566	0.83091	0.773814	0.847148	0.824138	0.844301	0.802047	0.851912
ADAM29 (11086)	0.809537	0.822667	0.834343	0.844046	0.844405	0.820219	0.851838	0.82928
ADAM30 (11085)	0.462037	0.621559	0.413368	0.70143	0.551919	0.581752	0.103525	0.419862
ADAM32 (203102)	0.803136	0.822732	0.816098	0.714157	0.80195	0.813809	0.856107	0.785814
ADAM33 (80332)	0.609615	0.502904	0.601691	0.703547	0.769422	0.426494	0.75975	0.763877
ADAM7 (8756)	0.492111	0.812936	0.553224	0.792821	0.800428	0.821662	0.686783	0.762969
ADAM8 (101)	0.824979	0.811936	0.82807	0.782713	0.839565	0.809591	0.821577	0.846635
ADAM9 (8754)	0.761225	0.725241	0.853977	0.803532	0.835806	0.708246	0.83329	0.770783
ADAMDEC1 (27299)	0.783588	0.829347	0.843563	0.827377	0.843079	0.848422	0.764209	0.855741
ADAMTS1 (9510)	0.621418	0.429922	0.573668	0.761641	0.733118	0.759401	0.703363	0.529003
ADAMTS10 (81794)	0.347626	0.572168	0.0721355	0.54529	0.36281	0.291657	0.707575	0.267718
ADAMTS12 (81792)	0.819308	0.830622	0.852196	0.676489	0.72166	0.853121	0.777243	0.857886
ADAMTS13 (11093)	0.577749	0.798179	0.695929	0.753892	0.317113	0.49662	0.839819	0.763987
ADAMTS14 (140766)	0.798079	0.833601	0.847216	0.767237	0.755404	0.835514	0.809229	0.779166
ADAMTS15 (170689)	0.454973	0.730307	0.63281	0.80715	0.824912	0.57301	0.671914	0.668075
ADAMTS16 (170690)	0.698706	0.830811	0.688667	0.773502	0.764794	0.844986	0.840462	0.816617
ADAMTS17 (170691)	0.794585	0.669455	0.821606	0.719391	0.846027	0.774279	0.734056	0.850028
ADAMTS18 (170692)	0.70321	0.818008	0.835361	0.799399	0.764592	0.845899	0.80933	0.757165
ADAMTS19 (171019)	0.813789	0.802946	0.858031	0.857382	0.812618	0.847244	0.735592	0.851939
ADAMTS2 (9509)	0.801508	0.728943	0.654436	0.860959	0.762721	0.819164	0.377717	0.680672
ADAMTS20 (80070)	0.779981	0.713009	0.678874	0.819975	0.835397	0.837344	0.744813	0.563134
ADAMTS3 (9508)	0.613689	0.438443	0.799365	0.434852	0.819267	0.778936	0.774383	0.787789
ADAMTS4 (9507)	0.449773	0.471157	0.518658	0.851627	0.798794	0.700826	0.397382	0.584014
ADAMTS5 (11096)	0.778498	0.71028	0.829523	0.449037	0.710635	0.830521	0.818183	0.816169
ADAMTS6 (11174)	0.688526	0.655465	0.762052	0.761308	0.744217	0.775548	0.65638	0.789252
ADAMTS7 (11173)	0.69259	0.525451	0.365693	0.448207	0.65315	0.349679	0.213424	0.829668
ADAMTS8 (11095)	0.694501	0.776989	0.843336	0.667324	0.765377	0.803964	0.719907	0.848172
ADAMTS9 (56999)	0.726859	0.802138	0.545637	0.858388	0.802487	0.828503	0.832197	0.739943
ADAMTSL1 (92949)	0.808708	0.556481	0.843819	0.856371	0.417131	0.72263	0.457368	0.633336
ADAMTSL2 (9719)	0.582921	0.69436	0.805128	0.631992	0.757919	0.794018	0.829184	0.711355
ADAMTSL3 (57188)	0.786054	0.688239	0.800483	0.853304	0.809335	0.855912	0.733595	0.845419
ADAMTSL4 (54507)	0.318843	0.701359	0.779301	0.450693	0.520881	0.55372	0.249724	0.569472
ADAMTSL5 (339366)	0.554009	0.41813	0.180898	0.360797	0.24663	0.810492	0.63393	0.71168
ADAP1 (11033)	0.681728	0.396038	0.755516	0.502139	0.782806	0.61328	0.79773	0.789747
ADAP2 (55803)	0.490897	0.666096	0.403698	0.507904	0.785746	0.549906	0.623804	0.479978
ADAR (103)	0.00678386	0.151026	0.783049	0.63274	0.485676	0.237274	0.645983	0.156857
ADARB1 (104)	0.804919	0.70104	0.798777	0.758679	0.691754	0.431025	0.845802	0.725784
ADARB2 (105)	0.774216	0.810766	0.856254	0.739472	0.712185	0.789067	0.833776	0.840672
ADAT1 (23536)	0.559732	0.497763	0.640962	0.297512	0.671054	0.331222	0.775213	0.593974
ADAT2 (134637)	0.0278023	0.164506	0.188235	0.279428	0.079232	0.0252653	0.164239	0.0477679
ADAT3 (113179)	0.142089	0.516307	0.585081	0.337819	0.149988	0.0440989	0.694862	0.0250587
ADCK1 (57143)	0.822863	0.827366	0.853917	0.84278	0.793689	0.821113	0.848176	0.852925
ADCK2 (90956)	0.714245	0.708966	0.766365	0.504132	0.825073	0.739411	0.482169	0.635695
ADCK3 (56997)	0.789525	0.601336	0.799902	0.789024	0.636701	0.712979	0.75779	0.58296
ADCK4 (79934)	0.797879	0.632239	0.790247	0.694556	0.766376	0.7769	0.790178	0.792241
ADCK5 (203054)	0.816439	0.75624	0.774506	0.793517	0.787072	0.64212	0.601597	0.815528
ADCY1 (107)	0.812076	0.777072	0.82391	0.772104	0.818235	0.826438	0.850168	0.651702
ADCY10 (55811)	0.714816	0.813522	0.606661	0.818662	0.803407	0.637815	0.782948	0.81748
ADCY2 (108)	0.774338	0.826859	0.826652	0.658579	0.833806	0.698385	0.767822	0.830834
ADCY3 (109)	0.509915	0.240892	0.435759	0.372152	0.170953	0.23632	0.090862	0.174928
ADCY4 (196883)	0.53072	0.643202	0.704425	0.773764	0.486131	0.806665	0.588684	0.625172
ADCY5 (111)	0.813604	0.81987	0.857712	0.841495	0.799138	0.849715	0.853928	0.681066
ADCY6 (112)	0.79077	0.637278	0.832653	0.840664	0.78171	0.827948	0.82871	0.785043
ADCY7 (113)	0.814992	0.809025	0.844757	0.762283	0.811514	0.824746	0.865472	0.843808
ADCY8 (114)	0.771652	0.829902	0.714071	0.653018	0.644798	0.785726	0.809099	0.849899
ADCY9 (115)	0.803447	0.68717	0.806985	0.794209	0.68505	0.74956	0.779316	0.790503
ADCYAP1 (116)	0.81663	0.835055	0.847329	0.829458	0.8115	0.808525	0.83587	0.853348
ADCYAP1R1 (117)	0.405512	0.468404	0.340779	0.562748	0.818642	0.783103	0.331278	0.506671
ADD1 (118)	0.823866	0.812732	0.859525	0.809835	0.774885	0.748405	0.751104	0.8548
ADD2 (119)	0.549316	0.648078	0.677186	0.299823	0.754599	0.60479	0.585513	0.759975
ADD3 (120)	0.804624	0.610503	0.511974	0.535607	0.773618	0.775432	0.848896	0.844175
ADH1A (124)	0.658415	0.67071	0.835686	0.674193	0.834739	0.82705	0.806267	0.63988
ADH1B (125)	0.78735	0.795862	0.792919	0.798901	0.785442	0.8509	0.857136	0.833559
ADH4 (127)	0.6467	0.681228	0.704327	0.706358	0.78329	0.775237	0.865341	0.825412
ADH5 (128)	0.811987	0.791106	0.705013	0.661212	0.440857	0.773925	0.831519	0.776934
ADH6 (130)	0.824433	0.824206	0.850382	0.853453	0.815264	0.767349	0.809113	0.855006
ADH7 (131)	0.676069	0.749809	0.781702	0.814404	0.842224	0.829797	0.80649	0.75391
ADHFE1 (137872)	0.801654	0.820271	0.808737	0.770151	0.813426	0.841423	0.831345	0.820062
ADI1 (55256)	0.804588	0.651982	0.789348	0.478076	0.769189	0.543072	0.866195	0.684269
ADIG (149685)	0.650395	0.649884	0.710806	0.728012	0.70086	0.681912	0.303679	0.690564
ADIPOQ (9370)	0.784237	0.741586	0.739518	0.814279	0.728397	0.725455	0.806594	0.849706
ADIPOR1 (51094)	0.736872	0.763131	0.783579	0.755995	0.779271	0.776245	0.376393	0.600464
ADIPOR2 (79602)	0.790543	0.719277	0.831966	0.853593	0.819596	0.757343	0.729373	0.851822
ADIRF (10974)	0.764505	0.70439	0.851949	0.768713	0.667603	0.766262	0.448074	0.750224
ADK (132)	0.444023	0.688834	0.757091	0.724652	0.331768	0.804471	0.829691	0.646824
ADM (133)	0.811755	0.8164	0.83642	0.850561	0.828135	0.848222	0.662115	0.853453
ADM2 (79924)	0.77963	0.73281	0.585019	0.808947	0.776488	0.663098	0.545674	0.761717
ADM5 (199800)	0.718266	0.740128	0.743497	0.529401	0.685614	0.304035	0.80655	0.792362
ADNP (23394)	0.635826	0.797556	0.633104	0.467488	0.523103	0.39764	0.845157	0.713583
ADNP2 (22850)	0.737279	0.833331	0.553294	0.856338	0.836223	0.816741	0.821192	0.852872
ADO (84890)	0.685595	0.45584	0.766618	0.491589	0.774346	0.823156	0.866606	0.545829
ADORA1 (134)	0.770711	0.781957	0.83671	0.778922	0.580581	0.451769	0.855958	0.240804
ADORA2A (135)	0.554356	0.543897	0.766997	0.736316	0.436128	0.773412	0.803126	0.733492
ADORA2B (136)	0.700858	0.54045	0.692691	0.744291	0.482744	0.676646	0.649772	0.759473
ADORA3 (140)	0.572018	0.816064	0.532113	0.738392	0.793627	0.828549	0.767906	0.744208
ADPGK (83440)	0.793717	0.74527	0.746925	0.748528	0.801382	0.650893	0.58369	0.842093
ADPRH (141)	0.671368	0.72742	0.545127	0.752112	0.718369	0.256708	0.268485	0.579967
ADPRHL1 (113622)	0.550499	0.705659	0.797672	0.600835	0.414701	0.681495	0.806757	0.416048
ADPRHL2 (54936)	0.320051	0.291318	0.282182	0.68346	0.686666	0.576091	0.615395	0.63918
ADPRM (56985)	0.822511	0.755054	0.849307	0.760348	0.84114	0.787819	0.783792	0.850165
ADRA1A (148)	0.816821	0.823617	0.853831	0.858934	0.84825	0.832063	0.845445	0.859882
ADRA1B (147)	0.586481	0.783777	0.780545	0.793093	0.804504	0.828052	0.811388	0.698221
ADRA1D (146)	0.773818	0.830062	0.835676	0.811058	0.814791	0.844853	0.866385	0.857472
ADRA2A (150)	0.762272	0.444594	0.603001	0.546832	0.718738	0.788929	0.773127	0.80599
ADRA2B (151)	0.638615	0.49062	0.53848	0.526399	0.6704	0.339999	0.140861	0.19952
ADRA2C (152)	0.766602	0.829448	0.760648	0.800483	0.82819	0.807187	0.848157	0.845943
ADRB1 (153)	0.796605	0.754378	0.834935	0.654046	0.806024	0.854178	0.83913	0.835117
ADRB2 (154)	0.787624	0.769665	0.683284	0.83904	0.676273	0.842817	0.670821	0.833188
ADRB3 (155)	0.816023	0.836045	0.833068	0.816238	0.836577	0.805934	0.790472	0.806622
ADRBK1 (156)	0.0743098	0.464484	0.568707	0.490229	0.729006	0.526307	0.316797	0.584474
ADRBK2 (157)	0.581857	0.728437	0.617428	0.674711	0.601308	0.620322	0.667002	0.837797
ADRM1 (11047)	0.035137	0.00298848	0.0292978	0.103191	0.0281998	0.236002	0.234225	0.0213897
ADSL (158)	2.41605e-05	0.0025862	0.000702357	0.0349006	0.00114089	0.00510497	0.0528709	0.00578467
ADSS (159)	0.0113211	0.0171946	0.059793	0.231696	0.00973031	0.26821	0.132008	0.0679491
ADSSL1 (122622)	0.443933	0.594773	0.493932	0.665239	0.434825	0.447097	0.782727	0.55714
ADTRP (84830)	0.654434	0.551214	0.84195	0.656524	0.547816	0.556773	0.639526	0.807816
AEBP1 (165)	0.407683	0.610071	0.30373	0.244876	0.630797	0.578618	0.505517	0.506308
AEBP2 (121536)	0.618228	0.427754	0.251432	0.474172	0.275794	0.579902	0.796382	0.684732
AEN (64782)	0.766456	0.828485	0.792109	0.779557	0.563476	0.847014	0.860815	0.771696
AES (166)	0.532389	0.790649	0.656999	0.650491	0.475276	0.494844	0.230543	0.499502
AFAP1 (60312)	0.820823	0.810288	0.855986	0.817478	0.851035	0.846681	0.854583	0.842276
AFAP1L1 (134265)	0.729048	0.663651	0.660672	0.814859	0.672735	0.722251	0.241693	0.692118
AFAP1L2 (84632)	0.678789	0.63757	0.804088	0.669835	0.539388	0.823827	0.85044	0.762612
AFF1 (4299)	0.660372	0.817391	0.762835	0.847688	0.641247	0.612678	0.8172	0.855571
AFF3 (3899)	0.546332	0.58827	0.0685365	0.520943	0.538647	0.83812	0.805835	0.421935
AFF4 (27125)	0.714602	0.670849	0.744998	0.587656	0.708311	0.76986	0.44893	0.830961
AFG3L2 (10939)	0.00332955	0.00873369	0.0591474	0.0424542	0.00780928	0.02803	0.463646	0.00848563
AFM (173)	0.485128	0.7159	0.438608	0.820456	0.803278	0.725683	0.535829	0.707269
AFMID (125061)	0.717335	0.756299	0.755723	0.777507	0.674476	0.69321	0.79104	0.8254
AFP (174)	0.730333	0.636818	0.758826	0.521914	0.836192	0.757163	0.555758	0.736197
AFTPH (54812)	0.711307	0.737166	0.852037	0.647051	0.743838	0.464606	0.639187	0.828712
AGA (175)	0.717031	0.781733	0.82465	0.852519	0.84881	0.829204	0.837639	0.84989
AGAP1 (116987)	0.377522	0.239037	0.180179	0.779901	0.74642	0.600935	0.268656	0.707436
AGAP2 (116986)	0.601387	0.33199	0.732428	0.583669	0.452248	0.421228	0.0743767	0.499222
AGAP3 (116988)	0.74391	0.782259	0.689709	0.808067	0.676682	0.799251	0.389285	0.825719
AGAP4 (119016)	0.824632	0.837745	0.85469	0.861133	0.851634	0.856508	0.866614	0.860831
AGAP5 (729092)	0.0485906	0.0615627	0.283744	0.267498	0.224118	0.181828	0.33901	0.105032
AGAP6 (414189)	0.0110651	0.0164003	0.163762	0.0824235	0.0493411	0.0422202	0.797277	0.0423999
AGAP9 (642517)	0.310275	0.4372	0.706988	0.464241	0.27497	0.727495	0.841867	0.609219
AGBL1 (123624)	0.648611	0.751757	0.636976	0.84178	0.797499	0.79612	0.849059	0.831042
AGBL2 (79841)	0.682726	0.702452	0.753129	0.796688	0.407781	0.794232	0.575258	0.636915
AGBL3 (340351)	0.665426	0.691589	0.574569	0.560258	0.726608	0.730199	0.797569	0.747815
AGBL4 (84871)	0.322588	0.532727	0.499842	0.144989	0.208815	0.429705	0.765965	0.227932
AGBL5 (60509)	0.685221	0.773528	0.714163	0.750381	0.647844	0.619315	0.640298	0.598691
AGER (177)	0.791302	0.725906	0.667276	0.830521	0.815047	0.781288	0.816543	0.78863
AGFG1 (3267)	0.6205	0.475738	0.708111	0.563504	0.849538	0.81716	0.452969	0.813841
AGFG2 (3268)	0.686197	0.792307	0.319336	0.534532	0.66408	0.485244	0.565133	0.491364
AGGF1 (55109)	0.756828	0.818122	0.835903	0.828286	0.775514	0.831519	0.830054	0.818853
AGK (55750)	0.777728	0.815095	0.839116	0.799335	0.81728	0.800047	0.854153	0.758693
AGL (178)	0.665945	0.48556	0.800452	0.422758	0.598672	0.834325	0.759549	0.55751
AGMAT (79814)	0.567656	0.489662	0.764645	0.741915	0.47735	0.578682	0.726342	0.464653
AGMO (392636)	0.753705	0.787302	0.753689	0.844085	0.827533	0.845165	0.838049	0.775521
AGO1 (26523)	0.261472	0.544155	0.306848	0.623516	0.159034	0.429595	0.712775	0.66799
AGO2 (27161)	0.115047	0.0283569	0.66361	0.301814	0.787255	0.297277	0.578319	0.54614
AGO3 (192669)	0.463393	0.644413	0.484099	0.607865	0.753238	0.533205	0.819458	0.44397
AGO4 (192670)	0.725961	0.811572	0.737089	0.824504	0.688161	0.738244	0.864193	0.78185
AGPAT1 (10554)	0.66743	0.306043	0.684913	0.308487	0.512945	0.57069	0.491471	0.771551
AGPAT2 (10555)	0.61962	0.738677	0.636352	0.661683	0.819353	0.477301	0.849714	0.797128
AGPAT3 (56894)	0.608817	0.611651	0.692866	0.788724	0.697241	0.596001	0.570751	0.796118
AGPAT4 (56895)	0.730589	0.809683	0.733107	0.617484	0.820167	0.770975	0.693022	0.846049
AGPAT5 (55326)	0.787089	0.76573	0.667317	0.856447	0.60019	0.212008	0.779753	0.851481
AGPAT6 (137964)	0.806336	0.838002	0.857924	0.764297	0.843256	0.803515	0.709221	0.85801
AGPAT9 (84803)	0.773572	0.755332	0.815086	0.846547	0.83477	0.848801	0.859314	0.824446
AGPS (8540)	0.196966	0.2302	0.573474	0.501704	0.710426	0.348599	0.747025	0.670108
AGR2 (10551)	0.591587	0.684498	0.768623	0.810986	0.844846	0.809902	0.691448	0.683648
AGR3 (155465)	0.793	0.832447	0.85612	0.821846	0.834564	0.844091	0.855861	0.823847
AGRN (375790)	0.423324	0.397991	0.723067	0.629223	0.627556	0.53243	0.837205	0.67369
AGRP (181)	0.785317	0.514933	0.517284	0.692639	0.664878	0.809436	0.796038	0.701204
AGT (183)	0.499636	0.617477	0.404165	0.642794	0.810303	0.694966	0.71034	0.592461
AGTPBP1 (23287)	0.823606	0.836568	0.858397	0.854461	0.833084	0.856026	0.860102	0.859479
AGTR1 (185)	0.577489	0.755826	0.314527	0.171269	0.796967	0.803875	0.750697	0.806937
AGTRAP (57085)	0.758829	0.798386	0.842591	0.752494	0.736711	0.77611	0.737955	0.859471
AGXT (189)	0.71661	0.64235	0.791412	0.786094	0.655012	0.768137	0.094011	0.837508
AGXT2 (64902)	0.781488	0.748918	0.849344	0.312234	0.696619	0.689169	0.862092	0.747363
AHCTF1 (25909)	0.00349419	0.021677	0.0185222	0.016857	0.00598279	0.0658686	0.104688	0.0145366
AHCY (191)	0.0018453	0.0116898	0.0122812	0.0885793	0.00246957	0.00207389	0.353047	0.00455718
AHCYL1 (10768)	0.107157	0.533672	0.432563	0.226855	0.186098	0.70086	0.485963	0.225552
AHCYL2 (23382)	0.600785	0.802164	0.532802	0.769549	0.640611	0.777436	0.757813	0.833222
AHDC1 (27245)	0.527346	0.751145	0.531345	0.665365	0.706751	0.756846	0.289055	0.806532
AHI1 (54806)	0.236612	0.395929	0.166068	0.791328	0.768428	0.569822	0.724586	0.812011
AHNAK (79026)	0.396886	0.571996	0.54153	0.320511	0.724361	0.736672	0.661387	0.664024
AHNAK2 (113146)	0.824384	0.836838	0.848985	0.796144	0.567503	0.852282	0.82415	0.861242
AHR (196)	0.0787049	0.0763082	0.305069	0.637858	0.768311	0.634693	0.411063	0.435828
AHRR (57491)	0.506512	0.823391	0.768499	0.261759	0.598446	0.339861	0.704659	0.815226
AHSA1 (10598)	0.185604	0.628205	0.682313	0.524005	0.819682	0.839682	0.724238	0.735072
AHSA2 (130872)	0.521588	0.764778	0.693358	0.779691	0.670052	0.724136	0.822645	0.685156
AHSG (197)	0.779058	0.753155	0.813925	0.767872	0.772941	0.816347	0.753942	0.849448
AHSP (51327)	0.691016	0.587577	0.729678	0.729789	0.690395	0.630719	0.755961	0.742105
AICDA (57379)	0.63091	0.661502	0.855784	0.739707	0.644174	0.725255	0.776311	0.774839
AIDA (64853)	0.825009	0.837551	0.860019	0.845796	0.848154	0.854713	0.85965	0.860871
AIF1 (199)	0.423227	0.67078	0.21484	0.52272	0.794891	0.408218	0.796398	0.421205
AIF1L (83543)	0.640013	0.555068	0.688523	0.816306	0.525855	0.648442	0.849506	0.585586
AIFM2 (84883)	0.646917	0.11592	0.709227	0.357201	0.503229	0.661191	0.834595	0.567991
AIFM3 (150209)	0.729863	0.637362	0.343112	0.552058	0.552339	0.362991	0.771959	0.648401
AIG1 (51390)	0.701585	0.755589	0.719485	0.798401	0.84277	0.48144	0.689568	0.773644
AIM1 (202)	0.807793	0.658733	0.81354	0.843011	0.839399	0.850222	0.829785	0.848106
AIM2 (9447)	0.795791	0.750612	0.805905	0.78999	0.821537	0.8533	0.843283	0.581302
AIMP1 (9255)	0.769732	0.781317	0.427277	0.829199	0.526323	0.778842	0.603401	0.477365
AIMP2 (7965)	0.562089	0.615615	0.505972	0.324173	0.77709	0.652419	0.69567	0.783261
AIP (9049)	0.100317	0.0876334	0.179284	0.282299	0.206633	0.570756	0.797698	0.572749
AIPL1 (23746)	0.682579	0.574614	0.804903	0.725896	0.720262	0.804323	0.822809	0.745004
AIRE (326)	0.805975	0.789489	0.81714	0.824081	0.795062	0.768075	0.744989	0.806035
AJAP1 (55966)	0.786731	0.798304	0.441431	0.590298	0.744994	0.788583	0.76874	0.843699
AJUBA (84962)	0.691598	0.49402	0.471364	0.675147	0.702828	0.273822	0.37785	0.299591
AK1 (203)	0.425461	0.68739	0.790677	0.684888	0.51434	0.313799	0.738952	0.526913
AK2 (204)	0.250301	0.481233	0.33636	0.759922	0.219639	0.14509	0.386334	0.297299
AK3 (50808)	0.770806	0.835791	0.803709	0.378031	0.805323	0.827692	0.769671	0.846271
AK4 (205)	0.771073	0.690851	0.830368	0.616677	0.252982	0.434304	0.661601	0.586693
AK5 (26289)	0.663297	0.792787	0.698189	0.842206	0.830805	0.82196	0.863186	0.647255
AK6 (102157402)	0.0527798	0.026807	0.262598	0.620893	0.120077	0.169122	0.602937	0.138783
AK7 (122481)	0.529234	0.598156	0.730536	0.444449	0.618714	0.695593	0.835771	0.719888
AK8 (158067)	0.609659	0.780092	0.746409	0.633735	0.779521	0.734253	0.840692	0.78596
AK9 (221264)	0.769319	0.833524	0.672181	0.787908	0.846396	0.687128	0.838543	0.843818
AKAP1 (8165)	0.687166	0.650936	0.850046	0.826324	0.658803	0.788877	0.862609	0.839947
AKAP10 (11216)	0.444749	0.758733	0.682126	0.60617	0.83935	0.840417	0.54694	0.608518
AKAP11 (11215)	0.809015	0.787971	0.857152	0.813863	0.822499	0.849152	0.86016	0.789234
AKAP12 (9590)	0.735728	0.731067	0.805278	0.408835	0.497708	0.829433	0.635023	0.727832
AKAP13 (11214)	0.314382	0.789564	0.618063	0.729677	0.658431	0.8027	0.538618	0.830811
AKAP2 (11217)	0.819048	0.837404	0.856086	0.857166	0.824427	0.856581	0.86065	0.860002
AKAP3 (10566)	0.700988	0.792482	0.736004	0.815367	0.663077	0.808368	0.850825	0.818905
AKAP5 (9495)	0.806673	0.64689	0.855447	0.81682	0.833451	0.801405	0.863822	0.846242
AKAP6 (9472)	0.34414	0.7387	0.486726	0.701227	0.65497	0.769636	0.461194	0.774415
AKAP7 (9465)	0.668647	0.785507	0.202033	0.343838	0.77868	0.708886	0.222377	0.678043
AKAP8 (10270)	0.701378	0.777603	0.715876	0.553206	0.724388	0.64311	0.811317	0.783467
AKAP8L (26993)	0.667495	0.726787	0.753945	0.500132	0.661988	0.563523	0.754012	0.732176
AKAP9 (10142)	0.803376	0.780157	0.857793	0.824703	0.51146	0.81514	0.78854	0.721991
AKIP1 (56672)	0.546031	0.662561	0.677686	0.400699	0.787803	0.781233	0.588004	0.816251
AKIRIN1 (79647)	0.800446	0.294834	0.777795	0.563161	0.207907	0.640123	0.791826	0.462424
AKIRIN2 (55122)	0.00950066	0.0628802	0.022307	0.0184981	0.025574	0.0667362	0.252014	0.072268
AKNA (80709)	0.807896	0.724895	0.814541	0.840787	0.222329	0.768508	0.760241	0.77291
AKNAD1 (254268)	0.708878	0.808124	0.810885	0.636004	0.667877	0.781896	0.81534	0.666964
AKR1A1 (10327)	0.688751	0.829145	0.845058	0.66211	0.769131	0.824698	0.792421	0.823508
AKR1B1 (231)	0.823386	0.832856	0.85847	0.853872	0.84908	0.856573	0.852418	0.856258
AKR1B10 (57016)	0.759415	0.787424	0.835535	0.74036	0.699609	0.851997	0.821462	0.766928
AKR1B15 (441282)	0.762474	0.796172	0.527625	0.512379	0.806512	0.705139	0.778476	0.810652
AKR1C1 (1645)	0.219099	0.34597	0.666376	0.59393	0.241433	0.312202	0.537924	0.473297
AKR1C2 (1646)	0.782991	0.802297	0.838332	0.858633	0.845502	0.845118	0.854574	0.857828
AKR1C3 (8644)	0.796199	0.81225	0.847648	0.660868	0.666305	0.759157	0.849363	0.852135
AKR1C4 (1109)	0.746662	0.742134	0.461138	0.720141	0.842356	0.842505	0.860947	0.800847
AKR1D1 (6718)	0.667655	0.572739	0.734643	0.632491	0.499533	0.839905	0.257968	0.805475
AKR1E2 (83592)	0.770207	0.831878	0.823402	0.851096	0.753722	0.835482	0.794053	0.855596
AKR7A2 (8574)	0.72052	0.799906	0.852249	0.765227	0.394087	0.328543	0.342343	0.598937
AKR7A3 (22977)	0.340997	0.58811	0.578082	0.239939	0.318025	0.243919	0.11671	0.506399
AKT1 (207)	0.578111	0.756946	0.772697	0.580311	0.563342	0.791453	0.846375	0.831469
AKT1S1 (84335)	0.648252	0.754098	0.679825	0.697285	0.680393	0.599946	0.84962	0.744002
AKT2 (208)	0.120614	0.202301	0.695688	0.428851	0.564207	0.338065	0.743251	0.794982
AKT3 (10000)	0.729327	0.780577	0.856937	0.825517	0.800649	0.562422	0.858305	0.608284
AKTIP (64400)	0.529299	0.533268	0.142474	0.607809	0.685438	0.646282	0.783756	0.481675
ALAD (210)	0.684471	0.258061	0.133137	0.613963	0.286732	0.363911	0.479289	0.135757
ALAS1 (211)	0.421072	0.257312	0.735232	0.795364	0.159751	0.301103	0.565612	0.0976091
ALB (213)	0.774552	0.81466	0.838217	0.806088	0.847048	0.852075	0.858023	0.85
ALCAM (214)	0.719994	0.523562	0.823053	0.816739	0.526557	0.515027	0.449997	0.686344
ALDH16A1 (126133)	0.782063	0.810852	0.805517	0.85333	0.756356	0.734173	0.759145	0.612688
ALDH18A1 (5832)	0.00364133	0.32271	0.207485	0.0629119	0.00896642	0.281491	0.857188	0.185676
ALDH1A1 (216)	0.732344	0.812792	0.76078	0.765743	0.818248	0.841354	0.831749	0.678323
ALDH1A2 (8854)	0.772724	0.644453	0.663235	0.690301	0.740746	0.775315	0.822061	0.830019
ALDH1A3 (220)	0.79682	0.803997	0.850985	0.800911	0.792996	0.850944	0.811656	0.850722
ALDH1B1 (219)	0.762709	0.744585	0.524325	0.658796	0.735457	0.751933	0.739682	0.768149
ALDH1L1 (10840)	0.691432	0.799128	0.702815	0.759652	0.535663	0.75539	0.815706	0.785153
ALDH1L2 (160428)	0.742121	0.81266	0.831592	0.844823	0.776798	0.846829	0.764489	0.767893
ALDH2 (217)	0.646119	0.742876	0.684433	0.528693	0.69077	0.805035	0.512345	0.766971
ALDH3A1 (218)	0.645973	0.736369	0.779982	0.587718	0.701338	0.753522	0.793618	0.708433
ALDH3A2 (224)	0.808583	0.706388	0.839677	0.820261	0.831407	0.789394	0.847373	0.799697
ALDH3B2 (222)	0.483333	0.56661	0.732264	0.425429	0.751392	0.138326	0.835495	0.705115
ALDH4A1 (8659)	0.428348	0.748689	0.537956	0.850788	0.483847	0.601573	0.767759	0.612745
ALDH5A1 (7915)	0.786082	0.768332	0.731553	0.490593	0.748083	0.727411	0.426617	0.750911
ALDH6A1 (4329)	0.50594	0.76367	0.7109	0.572523	0.674363	0.760043	0.62233	0.685117
ALDH7A1 (501)	0.721589	0.499615	0.716453	0.532058	0.568352	0.672458	0.707022	0.706599
ALDH8A1 (64577)	0.604321	0.776271	0.577574	0.670853	0.699222	0.785281	0.0867284	0.772808
ALDH9A1 (223)	0.80107	0.831267	0.848875	0.861023	0.847908	0.784008	0.836879	0.740685
ALDOA (226)	0.164675	0.00546998	0.00433338	0.00320608	0.00562901	0.00286048	0.0187851	0.000485636
ALDOB (229)	0.751021	0.835339	0.689673	0.779499	0.843051	0.78101	0.818737	0.647303
ALDOC (230)	0.201061	0.522577	0.405679	0.268961	0.449261	0.525591	0.452652	0.732934
ALG1 (56052)	0.0285083	0.0226697	0.141594	0.0858317	0.0448197	0.0241689	0.0280033	0.0217174
ALG10 (84920)	0.739452	0.401115	0.695411	0.467586	0.543058	0.716236	0.565886	0.470413
ALG10B (144245)	0.451015	0.708332	0.848644	0.630687	0.534458	0.822307	0.569879	0.756582
ALG11 (440138)	4.23861e-05	0.000852559	6.92511e-05	0.00256944	0.00285745	0.0276074	0.0676844	0.000233675
ALG12 (79087)	0.138469	0.0773643	0.290552	0.0660787	0.244555	0.225189	0.640346	0.635491
ALG14 (199857)	0.00927924	0.0319985	0.0335771	0.0406437	0.0193897	0.0163912	0.749589	0.0469725
ALG1L (200810)	0.0329883	0.0793913	0.127944	0.12973	0.0912099	0.0430695	0.320875	0.0353369
ALG2 (85365)	0.000251102	0.00581323	0.0364501	0.00037254	0.0221672	0.0107571	0.00164279	0.00199209
ALG3 (10195)	0.733807	0.834465	0.797156	0.731546	0.848784	0.823705	0.688438	0.860855
ALG5 (29880)	0.474406	0.429234	0.590852	0.76084	0.767938	0.684354	0.838318	0.525566
ALG6 (29929)	0.367841	0.612696	0.639689	0.633387	0.6644	0.75198	0.719518	0.444196
ALG8 (79053)	0.331519	0.385978	0.446397	0.380811	0.510217	0.450219	0.801892	0.451798
ALG9 (79796)	0.294253	0.657238	0.183589	0.726556	0.642017	0.672538	0.733975	0.739009
ALK (238)	0.568904	0.656372	0.597771	0.666368	0.667328	0.746703	0.653351	0.559791
ALKBH1 (8846)	0.732805	0.818734	0.799507	0.684851	0.107612	0.356244	0.840009	0.438488
ALKBH2 (121642)	0.786979	0.72358	0.807499	0.830741	0.818062	0.840507	0.852885	0.827985
ALKBH3 (221120)	0.772739	0.698648	0.789902	0.791242	0.846261	0.836033	0.821985	0.585651
ALKBH4 (54784)	0.714412	0.739839	0.547159	0.380937	0.82174	0.793837	0.602181	0.697226
ALKBH5 (54890)	0.685738	0.331731	0.808273	0.458553	0.75497	0.45607	0.494783	0.334465
ALKBH6 (84964)	0.63598	0.762701	0.689027	0.732099	0.827017	0.815937	0.404297	0.747715
ALKBH7 (84266)	0.566783	0.529733	0.695377	0.66347	0.766912	0.705106	0.410584	0.579364
ALKBH8 (91801)	0.459473	0.716241	0.771732	0.767703	0.804434	0.755983	0.815747	0.791706
ALLC (55821)	0.57239	0.697172	0.410863	0.695471	0.675264	0.68428	0.623173	0.764097
ALMS1 (7840)	0.539685	0.436336	0.740318	0.750671	0.730947	0.535592	0.835296	0.834186
ALOX12 (239)	0.808149	0.740992	0.775587	0.852537	0.834336	0.794396	0.776603	0.758024
ALOX12B (242)	0.539561	0.534278	0.616951	0.858158	0.832451	0.781639	0.777224	0.676753
ALOX15 (246)	0.772693	0.575404	0.716665	0.541806	0.654337	0.679127	0.77903	0.699492
ALOX15B (247)	0.817993	0.792496	0.850752	0.855873	0.816088	0.804278	0.786986	0.808878
ALOX5 (240)	0.702516	0.764888	0.633494	0.587224	0.771881	0.676724	0.809027	0.680869
ALOX5AP (241)	0.76717	0.821201	0.817697	0.860285	0.797635	0.830375	0.210995	0.855843
ALOXE3 (59344)	0.438524	0.666239	0.661811	0.646356	0.724524	0.813171	0.733513	0.637925
ALPI (248)	0.815283	0.677459	0.842671	0.855226	0.677683	0.542624	0.739239	0.800641
ALPK1 (80216)	0.784785	0.729902	0.82365	0.740673	0.62231	0.831574	0.663774	0.827805
ALPK2 (115701)	0.818684	0.799415	0.754525	0.828726	0.803393	0.819419	0.763495	0.854463
ALPK3 (57538)	0.781704	0.815505	0.850228	0.851618	0.741254	0.797975	0.849477	0.861384
ALPL (249)	0.739432	0.822753	0.690887	0.810656	0.772583	0.390338	0.818276	0.85131
ALPP (250)	0.800801	0.770212	0.782571	0.822572	0.778249	0.843157	0.821947	0.783149
ALPPL2 (251)	0.758032	0.818655	0.511397	0.70698	0.839223	0.71363	0.644672	0.802377
ALS2 (57679)	0.778306	0.810668	0.80638	0.785167	0.84175	0.795245	0.851077	0.852748
ALS2CL (259173)	0.799806	0.804726	0.827203	0.76046	0.729612	0.761097	0.842115	0.668161
ALS2CR11 (151254)	0.784251	0.776372	0.844436	0.772511	0.825199	0.839995	0.831415	0.810493
ALS2CR12 (130540)	0.498606	0.655047	0.827155	0.854815	0.751549	0.720608	0.783003	0.782699
ALX1 (8092)	0.733224	0.64914	0.608163	0.728437	0.722713	0.702133	0.250958	0.314898
ALX3 (257)	0.389541	0.665953	0.830022	0.531591	0.21153	0.605927	0.693661	0.19151
ALX4 (60529)	0.745082	0.566786	0.773774	0.772653	0.83696	0.808468	0.850694	0.517946
ALYREF (10189)	0.0324434	0.0369691	0.313498	0.0562889	0.0844128	0.0742771	0.566772	0.10616
AMACR (23600)	0.771308	0.821882	0.854029	0.738762	0.768467	0.838079	0.863711	0.851948
AMBN (258)	0.803674	0.727323	0.837222	0.826615	0.805688	0.762339	0.844255	0.664329
AMBP (259)	0.733182	0.488542	0.835502	0.645751	0.616555	0.331362	0.645422	0.63656
AMBRA1 (55626)	0.806986	0.836326	0.61206	0.696276	0.329704	0.0873998	0.770452	0.74413
AMD1 (262)	0.105721	0.189489	0.0439583	0.249275	0.0179395	0.202765	0.610917	0.546062
AMDHD1 (144193)	0.36075	0.642796	0.726225	0.842286	0.791421	0.79098	0.702022	0.794088
AMDHD2 (51005)	0.428252	0.602236	0.764495	0.775244	0.767347	0.717326	0.787783	0.738069
AMER2 (219287)	0.551382	0.307139	0.352303	0.427308	0.418511	0.67405	0.843364	0.571847
AMER3 (205147)	0.734492	0.753396	0.691419	0.742095	0.812958	0.784978	0.730794	0.420839
AMFR (267)	0.314654	0.449902	0.259668	0.5708	0.685789	0.573735	0.708674	0.411563
AMH (268)	0.805635	0.777917	0.814158	0.839198	0.828622	0.832692	0.847848	0.859737
AMHR2 (269)	0.746397	0.394181	0.772857	0.74358	0.6556	0.687201	0.794951	0.451135
AMICA1 (120425)	0.733119	0.691374	0.732645	0.477033	0.5654	0.554149	0.804739	0.590044
AMIGO1 (57463)	0.76439	0.829034	0.820944	0.823543	0.826101	0.707185	0.846983	0.808422
AMIGO2 (347902)	0.820946	0.810681	0.855201	0.71549	0.699674	0.849161	0.550408	0.820829
AMIGO3 (386724)	0.680607	0.789265	0.819464	0.838566	0.846682	0.733285	0.786558	0.780382
AMMECR1L (83607)	0.737116	0.727444	0.751054	0.697943	0.668111	0.81699	0.587073	0.623877
AMN (81693)	0.770333	0.803696	0.84194	0.816523	0.814201	0.809577	0.641831	0.857331
AMN1 (196394)	0.748037	0.769471	0.676645	0.669916	0.77444	0.823766	0.821615	0.704368
AMOTL1 (154810)	0.796415	0.788182	0.847779	0.813515	0.849866	0.756075	0.563344	0.844421
AMOTL2 (51421)	0.767428	0.787165	0.844231	0.825455	0.718454	0.749943	0.690691	0.744053
AMPD1 (270)	0.727773	0.685935	0.505888	0.685	0.830827	0.829774	0.56369	0.723826
AMPD2 (271)	0.715881	0.79732	0.693042	0.849499	0.816365	0.793208	0.862512	0.832418
AMPD3 (272)	0.758189	0.765712	0.825395	0.802432	0.782198	0.847958	0.835639	0.7725
AMPH (273)	0.607479	0.754836	0.701953	0.768167	0.825794	0.816912	0.855305	0.777447
AMT (275)	0.724991	0.811487	0.76303	0.832938	0.768409	0.828665	0.741414	0.742131
AMTN (401138)	0.767089	0.699176	0.778903	0.842529	0.84581	0.811675	0.729036	0.791132
AMY1A (276)	0.819058	0.833976	0.858842	0.837008	0.843219	0.850098	0.858943	0.860098
AMY2A (279)	0.295686	0.67292	0.493405	0.469829	0.547387	0.207209	0.336242	0.388374
AMY2B (280)	0.532069	0.597085	0.463578	0.304253	0.615519	0.745671	0.780997	0.685808
AMZ1 (155185)	0.733974	0.560248	0.848273	0.399503	0.476032	0.428712	0.296819	0.758417
AMZ2 (51321)	0.804363	0.834817	0.848264	0.848971	0.815149	0.834798	0.729261	0.798469
ANAPC1 (64682)	0.0135495	0.0688617	0.344886	0.0211286	0.00664097	0.0762703	0.397257	0.00910666
ANAPC10 (10393)	0.0610231	0.265239	0.513455	0.192622	0.106828	0.20594	0.613031	0.171639
ANAPC11 (51529)	2.18615e-07	0.000572103	3.8371e-05	0	0.000683462	1.68725e-05	0.0094668	0.000583863
ANAPC13 (25847)	0.0134118	0.0952019	0.0397682	0.0658271	0.02096	0.0282402	0.830498	0.0245077
ANAPC15 (25906)	0.00544699	0.0160603	0.17197	0.173922	0.00909823	0.02951	0.230173	0.0247067
ANAPC16 (119504)	0.703876	0.629298	0.845386	0.793076	0.69327	0.536052	0.492949	0.843898
ANAPC2 (29882)	0.000140573	0.00255469	0.000691589	0.000501396	0.000406241	0.00558891	0.0145425	0.00686095
ANAPC4 (29945)	6.01729e-05	0.00806954	0.159695	0.0451881	0.0141621	0.0225863	0.061522	0.00812639
ANAPC5 (51433)	0.00752024	0.0139408	0.0682618	0.0625608	0.00448091	0.0414573	0.0377618	0.0378512
ANAPC7 (51434)	0.357517	0.208669	0.563432	0.61369	0.459928	0.498561	0.806846	0.470723
ANG (283)	0.598595	0.333411	0.644409	0.575344	0.758428	0.767992	0.331425	0.372459
ANGEL1 (23357)	0.655576	0.541887	0.693498	0.710371	0.732989	0.633608	0.761615	0.690117
ANGEL2 (90806)	0.730929	0.540122	0.715358	0.832575	0.804547	0.838521	0.689314	0.514797
ANGPT1 (284)	0.774537	0.492365	0.221602	0.819163	0.542621	0.591861	0.648855	0.763013
ANGPT2 (285)	0.674876	0.767776	0.715693	0.730321	0.794159	0.838419	0.637141	0.839331
ANGPT4 (51378)	0.825335	0.793495	0.860217	0.857747	0.842091	0.854421	0.497781	0.8581
ANGPTL1 (9068)	0.793847	0.805076	0.783598	0.673033	0.763212	0.840807	0.822556	0.82347
ANGPTL2 (23452)	0.803256	0.693755	0.82582	0.798611	0.758809	0.846039	0.728135	0.804069
ANGPTL3 (27329)	0.632799	0.73064	0.613685	0.823518	0.77035	0.694441	0.834896	0.727658
ANGPTL4 (51129)	0.709791	0.793955	0.768561	0.840126	0.78085	0.854245	0.711357	0.77608
ANGPTL5 (253935)	0.640201	0.777205	0.564443	0.791828	0.843684	0.827994	0.774522	0.742627
ANGPTL6 (83854)	0.391613	0.741915	0.442367	0.636346	0.507711	0.619421	0.732338	0.644943
ANGPTL7 (10218)	0.673921	0.811511	0.780076	0.849977	0.803936	0.68775	0.684887	0.825178
ANHX (647589)	0.621168	0.618309	0.785678	0.79212	0.618918	0.821811	0.480157	0.812068
ANK1 (286)	0.779484	0.822024	0.859237	0.851573	0.836152	0.856018	0.812373	0.826221
ANK2 (287)	0.81009	0.64133	0.782257	0.83637	0.847137	0.843485	0.838842	0.844814
ANK3 (288)	0.371101	0.795693	0.813884	0.817196	0.800281	0.774612	0.785661	0.720103
ANKAR (150709)	0.762658	0.542342	0.855675	0.826955	0.835551	0.834669	0.539694	0.809638
ANKDD1A (348094)	0.770994	0.671542	0.828282	0.721601	0.603526	0.686503	0.219023	0.715778
ANKDD1B (728780)	0.689117	0.823477	0.837668	0.857714	0.83882	0.639308	0.818447	0.847852
ANKEF1 (63926)	0.804813	0.792001	0.840315	0.848561	0.819084	0.855567	0.415234	0.851562
ANKFN1 (162282)	0.713863	0.749912	0.832102	0.840085	0.773299	0.485888	0.826948	0.378988
ANKFY1 (51479)	0.779102	0.300813	0.720551	0.672068	0.718937	0.842972	0.167844	0.847842
ANKH (56172)	0.695152	0.706108	0.680734	0.319777	0.658473	0.0596957	0.699614	0.756394
ANKHD1-EIF4EBP3 (404734)	0.328262	0.105712	0.360496	0.243177	0.285597	0.704319	0.459234	0.496974
ANKIB1 (54467)	0.622041	0.768314	0.546435	0.669957	0.790859	0.799626	0.651819	0.792654
ANKK1 (255239)	0.683746	0.786293	0.765221	0.721274	0.806456	0.841016	0.428893	0.787104
ANKLE1 (126549)	0.412992	0.749499	0.302836	0.418931	0.665236	0.519791	0.729485	0.315057
ANKLE2 (23141)	0	0.00170655	0	5.91873e-06	0.000467396	0.00555816	0	0.000494409
ANKMY1 (51281)	0.685278	0.80321	0.825796	0.84566	0.77483	0.82811	0.701415	0.854316
ANKMY2 (57037)	0.702361	0.829851	0.493053	0.574036	0.669936	0.800558	0.452017	0.714095
ANKRA2 (57763)	0.490135	0.615334	0.731334	0.411271	0.755296	0.628652	0.798085	0.727308
ANKRD1 (27063)	0.791487	0.765365	0.8019	0.835058	0.77171	0.650803	0.815054	0.841951
ANKRD10 (55608)	0.518147	0.263599	0.374246	0.838343	0.691619	0.740645	0.506653	0.637218
ANKRD11 (29123)	0.41711	0.0766573	0.37336	0.207128	0.456618	0.15656	0.173768	0.16524
ANKRD12 (23253)	0.389869	0.739594	0.646795	0.543813	0.829283	0.837021	0.807847	0.801497
ANKRD13A (88455)	0.790797	0.78877	0.785571	0.814224	0.786319	0.786945	0.723101	0.701413
ANKRD13B (124930)	0.750672	0.793582	0.839656	0.853907	0.812422	0.803334	0.785355	0.848359
ANKRD13C (81573)	0.553078	0.594618	0.851201	0.824529	0.715149	0.68906	0.863146	0.741948
ANKRD13D (338692)	0.783955	0.801135	0.740883	0.848599	0.723786	0.737356	0.570885	0.775701
ANKRD16 (54522)	0.636441	0.526285	0.855472	0.744821	0.526635	0.759445	0.799713	0.593534
ANKRD17 (26057)	0.455322	0.0294507	0.738321	0.0768119	0.236885	0.417708	0.147571	0.633542
ANKRD18A (253650)	0.792673	0.831188	0.83183	0.809356	0.802052	0.723818	0.841795	0.746506
ANKRD2 (26287)	0.600831	0.24581	0.793539	0.750211	0.743126	0.746727	0.807274	0.804545
ANKRD20A2 (441430)	0.10381	0.0303224	0.0366649	0.0176289	0.0214577	0.0313864	0.083865	0.0322554
ANKRD22 (118932)	0.428731	0.174006	0.388948	0.447792	0.620038	0.613827	0.312832	0.693621
ANKRD23 (200539)	0.399118	0.76729	0.582917	0.280865	0.690633	0.655347	0.715879	0.713967
ANKRD24 (170961)	0.538817	0.679948	0.789487	0.295652	0.41897	0.293436	0.419696	0.252903
ANKRD26 (22852)	0.821334	0.832153	0.846686	0.841841	0.809483	0.848711	0.803294	0.85422
ANKRD27 (84079)	0.748766	0.796271	0.651169	0.720739	0.83784	0.770002	0.824746	0.841819
ANKRD28 (23243)	0.808137	0.834836	0.838887	0.846393	0.831909	0.852152	0.836134	0.854411
ANKRD29 (147463)	0.809458	0.765127	0.848208	0.845009	0.799078	0.855616	0.63248	0.797341
ANKRD30A (91074)	0.524981	0.631852	0.670027	0.782527	0.777598	0.790929	0.836584	0.754363
ANKRD30B (374860)	0.696095	0.732599	0.558312	0.707371	0.746117	0.828734	0.855773	0.756324
ANKRD31 (256006)	0.295543	0.45348	0.683544	0.371251	0.489386	0.217491	0.524846	0.256775
ANKRD32 (84250)	0.116352	0.0535844	0.722573	0.508245	0.190834	0.754977	0.845584	0.805778
ANKRD33 (341405)	0.740783	0.652175	0.844786	0.430388	0.760614	0.779275	0.719937	0.813674
ANKRD33B (651746)	0.602538	0.690295	0.670788	0.713188	0.792076	0.794034	0.457056	0.698151
ANKRD34A (284615)	0.542269	0.393084	0.803603	0.837918	0.781429	0.486715	0.376261	0.700752
ANKRD34B (340120)	0.65036	0.604717	0.411206	0.635758	0.759903	0.651028	0.693732	0.568979
ANKRD34C (390616)	0.78363	0.269977	0.811492	0.840157	0.842318	0.527416	0.862874	0.799133
ANKRD35 (148741)	0.593613	0.526493	0.783725	0.725116	0.325247	0.474443	0.712681	0.451246
ANKRD36 (375248)	0.110195	0.148509	0.119098	0.119023	0.319085	0.261484	0.330546	0.129975
ANKRD37 (353322)	0.75857	0.660105	0.781534	0.823744	0.785391	0.749775	0.592297	0.819183
ANKRD39 (51239)	0.680429	0.770511	0.562552	0.488588	0.819706	0.747873	0.680492	0.571708
ANKRD40 (91369)	0.515756	0.447585	0.506645	0.742455	0.54167	0.603934	0.318766	0.516463
ANKRD42 (338699)	0.677133	0.779149	0.720138	0.746426	0.685649	0.84752	0.86021	0.599793
ANKRD44 (91526)	0.437411	0.691528	0.722427	0.698564	0.722409	0.79246	0.170415	0.707669
ANKRD45 (339416)	0.818819	0.833813	0.851629	0.851896	0.801776	0.820497	0.83881	0.859196
ANKRD46 (157567)	0.795099	0.813462	0.812806	0.842901	0.813478	0.803319	0.853331	0.809565
ANKRD49 (54851)	0.144167	0.0644176	0.418443	0.326651	0.0898666	0.245647	0.0923311	0.0953232
ANKRD50 (57182)	0.675978	0.806732	0.798186	0.749482	0.839701	0.834573	0.820329	0.831192
ANKRD52 (283373)	0.0260359	0.0319357	0.0861339	0.658274	0.826735	0.564003	0.379564	0.133469
ANKRD53 (79998)	0.671525	0.704192	0.423885	0.494555	0.717827	0.778046	0.855614	0.447125
ANKRD54 (129138)	0.180911	0.299568	0.457193	0.186617	0.576854	0.581815	0.323429	0.456615
ANKRD55 (79722)	0.611904	0.786031	0.529879	0.777136	0.809914	0.756029	0.781427	0.561832
ANKRD6 (22881)	0.671651	0.78886	0.743648	0.780111	0.79759	0.721725	0.732831	0.780631
ANKRD61 (100310846)	0.776564	0.656146	0.787015	0.620258	0.834533	0.806446	0.824287	0.84275
ANKRD62 (342850)	0.791712	0.676015	0.824809	0.77696	0.835469	0.796844	0.482741	0.82519
ANKRD65 (441869)	0.743948	0.700199	0.837414	0.723545	0.493667	0.69402	0.688548	0.838572
ANKRD66 (100287718)	0.775357	0.790353	0.852258	0.832155	0.819157	0.821873	0.562306	0.85258
ANKRD7 (56311)	0.711938	0.818587	0.828881	0.748578	0.790746	0.811314	0.852142	0.760453
ANKRD9 (122416)	0.747154	0.710824	0.695446	0.698046	0.751683	0.815832	0.764768	0.832577
ANKS1A (23294)	0.807782	0.725291	0.845425	0.757562	0.764754	0.817213	0.786897	0.828355
ANKS1B (56899)	0.814884	0.806298	0.699881	0.831995	0.816277	0.854746	0.6844	0.819735
ANKS3 (124401)	0.411368	0.510912	0.819139	0.742532	0.764168	0.60536	0.251486	0.733548
ANKS4B (257629)	0.7756	0.776572	0.77494	0.775383	0.819888	0.783048	0.802957	0.78017
ANKS6 (203286)	0.42176	0.435373	0.857769	0.35907	0.108242	0.267296	0.801238	0.129451
ANKZF1 (55139)	0.520177	0.759003	0.663485	0.726442	0.66772	0.80697	0.75928	0.706229
ANLN (54443)	0.0060264	0.122678	0.286848	0.192091	0.0234271	0.33848	0.691556	0.287723
ANO1 (55107)	0.79565	0.815878	0.754154	0.758202	0.772658	0.724739	0.583122	0.49261
ANO10 (55129)	0.818475	0.832943	0.846876	0.860484	0.832662	0.855253	0.865542	0.860672
ANO3 (63982)	0.801447	0.775364	0.825614	0.84765	0.842299	0.847684	0.806342	0.769188
ANO4 (121601)	0.526429	0.577144	0.783908	0.515292	0.811844	0.783357	0.830288	0.410558
ANO5 (203859)	0.673395	0.578037	0.574826	0.533993	0.800561	0.760791	0.8092	0.770009
ANO6 (196527)	0.781661	0.720096	0.734938	0.835168	0.825268	0.803785	0.727198	0.825915
ANO7 (50636)	0.817593	0.817161	0.773057	0.690373	0.586827	0.847042	0.693484	0.859584
ANO8 (57719)	0.735379	0.69263	0.820714	0.817344	0.844773	0.627789	0.861595	0.848453
ANO9 (338440)	0.768217	0.784902	0.814254	0.857316	0.800546	0.704844	0.665584	0.846836
ANP32A (8125)	0.444839	0.251737	0.444748	0.586294	0.467989	0.642969	0.430252	0.330336
ANP32B (10541)	0.793314	0.559343	0.767938	0.849203	0.772639	0.304914	0.611699	0.819038
ANP32D (23519)	0.681905	0.812081	0.807616	0.568594	0.73363	0.78352	0.588066	0.534115
ANP32E (81611)	0.117333	0.0913053	0.670908	0.507136	0.494727	0.282091	0.769506	0.315533
ANPEP (290)	0.35595	0.600583	0.564779	0.411155	0.814059	0.693527	0.64798	0.806772
ANTXR1 (84168)	0.820052	0.811048	0.724079	0.824604	0.764915	0.826791	0.660397	0.73352
ANTXR2 (118429)	0.799942	0.81861	0.81897	0.81915	0.820626	0.74944	0.649635	0.839016
ANTXRL (195977)	0.623116	0.331472	0.660164	0.818225	0.469635	0.640314	0.738533	0.290377
ANXA1 (301)	0.799312	0.8275	0.776909	0.848168	0.828843	0.770084	0.853946	0.847993
ANXA10 (11199)	0.803793	0.690233	0.814446	0.795647	0.751862	0.783466	0.82942	0.825964
ANXA11 (311)	0.638805	0.649532	0.237044	0.769215	0.725989	0.826403	0.800581	0.789712
ANXA13 (312)	0.781359	0.693725	0.68347	0.855388	0.790939	0.840407	0.748667	0.791184
ANXA2 (302)	0.788823	0.701935	0.835088	0.695681	0.775974	0.825262	0.625839	0.84031
ANXA2R (389289)	0.429973	0.650352	0.778083	0.777858	0.689676	0.557688	0.708481	0.687106
ANXA3 (306)	0.7253	0.693997	0.584032	0.824987	0.847775	0.699915	0.756673	0.762791
ANXA4 (307)	0.773187	0.717364	0.842551	0.804284	0.817392	0.854043	0.806505	0.744285
ANXA5 (308)	0.754582	0.694329	0.833747	0.834327	0.775956	0.746335	0.819888	0.819813
ANXA6 (309)	0.614467	0.689052	0.484554	0.66018	0.827039	0.685284	0.81092	0.736878
ANXA7 (310)	0.66669	0.515802	0.836162	0.815147	0.483388	0.713846	0.853358	0.644554
ANXA8 (653145)	0.644438	0.601436	0.724194	0.733554	0.774309	0.758264	0.717132	0.727133
ANXA8L1 (728113)	0.755825	0.630297	0.831751	0.767343	0.848286	0.739592	0.694616	0.675982
ANXA9 (8416)	0.197822	0.475907	0.53096	0.38756	0.604626	0.467758	0.800847	0.423992
AOAH (313)	0.822399	0.835301	0.858519	0.855029	0.81483	0.84306	0.827671	0.849217
AOC1 (26)	0.68571	0.785816	0.713145	0.790252	0.798389	0.592164	0.861358	0.549686
AOC2 (314)	0.620374	0.320993	0.536148	0.831743	0.35777	0.280592	0.530791	0.656634
AOC3 (8639)	0.666107	0.362692	0.37764	0.399863	0.74537	0.549253	0.257445	0.549074
AOX1 (316)	0.812518	0.803879	0.837604	0.812506	0.779342	0.79649	0.446999	0.79515
AP1AR (55435)	0.734223	0.747559	0.66699	0.73099	0.621656	0.782171	0.722809	0.83095
AP1B1 (162)	0.565083	0.673366	0.741853	0.679875	0.586947	0.781306	0.819627	0.493851
AP1G1 (164)	0.20293	0.703965	0.64353	0.184512	0.608806	0.159947	0.783022	0.753957
AP1G2 (8906)	0.140021	0.538211	0.157749	0.406848	0.278259	0.219423	0.779809	0.333398
AP1M1 (8907)	0.70573	0.521589	0.667561	0.698942	0.423745	0.318135	0.709766	0.687561
AP1M2 (10053)	0.298392	0.728485	0.161284	0.642936	0.695896	0.394857	0.819379	0.774314
AP1S1 (1174)	0.568958	0.625246	0.817353	0.376507	0.650321	0.292251	0.685893	0.477567
AP1S3 (130340)	0.271468	0.554697	0.640303	0.494823	0.655852	0.56922	0.573479	0.536551
AP2A1 (160)	0.80009	0.809062	0.475042	0.807595	0.761899	0.390215	0.66352	0.838435
AP2A2 (161)	0.809208	0.836073	0.858963	0.805289	0.846297	0.849902	0.793164	0.858462
AP2B1 (163)	0.622248	0.777868	0.434058	0.73287	0.751996	0.388738	0.789345	0.673402
AP2M1 (1173)	0.000253469	0.0151416	0.00630059	0.0365375	0.00639453	0.00794297	0.1074	0.00820356
AP2S1 (1175)	0.00975963	0.0344105	0.019722	0.0623277	0.330295	0.0123622	0.622805	0.00360393
AP3B1 (8546)	0.175348	0.318339	0.225577	0.579352	0.516296	0.654464	0.073537	0.567638
AP3B2 (8120)	0.7106	0.731352	0.626893	0.667407	0.799377	0.661829	0.762383	0.853672
AP3D1 (8943)	0.740229	0.728002	0.554698	0.813459	0.271494	0.763589	0.678756	0.759336
AP3M1 (26985)	0.625452	0.594307	0.48209	0.517683	0.623161	0.802047	0.682627	0.546373
AP3M2 (10947)	0.586879	0.787758	0.688991	0.500219	0.326291	0.573867	0.739083	0.521998
AP3S1 (1176)	0.76916	0.597697	0.801621	0.651713	0.820939	0.691505	0.864906	0.223719
AP3S2 (10239)	0.614726	0.775296	0.741343	0.316979	0.805183	0.785424	0.490359	0.827553
AP4B1 (10717)	0.697272	0.824238	0.446807	0.740021	0.691652	0.476732	0.732475	0.680157
AP4E1 (23431)	0.185952	0.269387	0.281868	0.564395	0.760635	0.459914	0.371459	0.60846
AP4M1 (9179)	0.80694	0.784528	0.824244	0.803655	0.817653	0.827389	0.789866	0.854342
AP4S1 (11154)	0.410043	0.434793	0.0762399	0.257122	0.565135	0.190603	0.792726	0.138963
AP5B1 (91056)	0.644107	0.715926	0.732564	0.805833	0.725854	0.589486	0.610357	0.732514
AP5M1 (55745)	0.609394	0.602735	0.750386	0.838756	0.810824	0.802912	0.808198	0.767014
AP5S1 (55317)	0.823255	0.824153	0.857892	0.819347	0.502203	0.783755	0.788347	0.850649
AP5Z1 (9907)	0.775524	0.759118	0.738243	0.779288	0.747968	0.810422	0.764338	0.786069
APAF1 (317)	0.505582	0.274959	0.714501	0.770585	0.800059	0.574261	0.794003	0.797161
APBA1 (320)	0.752642	0.812708	0.746778	0.425872	0.823905	0.810771	0.832117	0.745668
APBA2 (321)	0.725873	0.471072	0.791242	0.44883	0.38238	0.431464	0.777668	0.359674
APBA3 (9546)	0.813745	0.836596	0.760139	0.853567	0.824543	0.853215	0.734705	0.847379
APBB1 (322)	0.798704	0.799019	0.826508	0.610271	0.53393	0.65688	0.73756	0.753838
APBB1IP (54518)	0.790343	0.742025	0.856771	0.701261	0.843489	0.732064	0.717163	0.777309
APBB2 (323)	0.739592	0.806579	0.765922	0.670039	0.663439	0.794821	0.709157	0.670948
APBB3 (10307)	0.677405	0.574274	0.637836	0.768272	0.652297	0.72995	0.834851	0.669518
APC (324)	0.523856	0.321389	0.157217	0.370735	0.323902	0.143426	0.594777	0.283039
APC2 (10297)	0.70636	0.592331	0.697678	0.743503	0.610838	0.469517	0.592661	0.644894
APCDD1 (147495)	0.822632	0.828342	0.855565	0.859766	0.782529	0.856043	0.836693	0.846722
APCDD1L (164284)	0.817804	0.800272	0.840775	0.82687	0.801732	0.831541	0.689459	0.860752
APCS (325)	0.609881	0.748564	0.444438	0.513548	0.59822	0.483395	0.752483	0.427351
APEH (327)	0.496311	0.68568	0.835339	0.71546	0.594798	0.61524	0.555615	0.721506
APEX1 (328)	0.716399	0.815013	0.786838	0.687599	0.767977	0.798276	0.778744	0.733715
APH1A (51107)	0.40165	0.718401	0.696446	0.805908	0.797696	0.712762	0.40246	0.787555
APH1B (83464)	0.703236	0.629689	0.661769	0.793703	0.595602	0.63167	0.702257	0.763855
API5 (8539)	0.198847	0.0885102	0.226611	0.042716	0.261805	0.276385	0.423749	0.0319433
APIP (51074)	0.790263	0.811584	0.827548	0.816333	0.786419	0.630217	0.567519	0.811769
APITD1 (378708)	0.633813	0.580254	0.655874	0.734644	0.511129	0.730723	0.804436	0.657223
APITD1-CORT (100526739)	0.252365	0.425969	0.364787	0.686638	0.221792	0.614208	0.702828	0.729764
APLF (200558)	0.750911	0.693391	0.726197	0.736342	0.805758	0.788497	0.854198	0.772561
APLNR (187)	0.541717	0.59081	0.671546	0.11835	0.340056	0.55902	0.831126	0.548382
APLP1 (333)	0.725388	0.310547	0.729317	0.606114	0.294907	0.369006	0.676137	0.519505
APLP2 (334)	0.798766	0.821388	0.836699	0.851295	0.838287	0.849483	0.824473	0.855732
APMAP (57136)	0.624267	0.597494	0.829547	0.613854	0.774495	0.761687	0.641974	0.740049
APOA1 (335)	0.71235	0.81914	0.851317	0.72234	0.665831	0.683081	0.346805	0.733046
APOA1BP (128240)	0.629521	0.141605	0.373487	0.524405	0.633466	0.452284	0.584069	0.530249
APOA2 (336)	0.804954	0.639066	0.643715	0.689102	0.793705	0.815779	0.787021	0.764975
APOA4 (337)	0.692645	0.819422	0.810359	0.780473	0.798073	0.69147	0.698654	0.759839
APOA5 (116519)	0.726684	0.542862	0.621518	0.830253	0.69948	0.843292	0.788856	0.757189
APOB (338)	0.61151	0.698619	0.820765	0.858084	0.839252	0.797435	0.791621	0.83725
APOBEC1 (339)	0.463562	0.662124	0.659441	0.671381	0.774904	0.696736	0.679414	0.689669
APOBEC2 (10930)	0.584684	0.612079	0.761088	0.774406	0.456416	0.709428	0.756007	0.715398
APOBEC3A (200315)	0.508149	0.749458	0.698902	0.546905	0.739748	0.659264	0.782929	0.733882
APOBEC3B (9582)	0.389212	0.313655	0.200622	0.209415	0.702796	0.421566	0.786325	0.815294
APOBEC3C (27350)	0.722986	0.780835	0.766703	0.840333	0.818986	0.702932	0.862625	0.830288
APOBEC3D (140564)	0.299242	0.603431	0.445264	0.228926	0.627946	0.65442	0.74737	0.68794
APOBEC3F (200316)	0.66084	0.709323	0.643019	0.721393	0.818099	0.788895	0.757267	0.769104
APOBEC3G (60489)	0.631384	0.663832	0.66809	0.478265	0.603415	0.408922	0.606107	0.532477
APOBEC3H (164668)	0.719466	0.608769	0.801854	0.638778	0.799896	0.773234	0.723189	0.633903
APOBEC4 (403314)	0.754528	0.812455	0.802809	0.697666	0.810517	0.832085	0.787854	0.833593
APOBR (55911)	0.759312	0.709158	0.759206	0.835245	0.8316	0.742602	0.768365	0.724719
APOC1 (341)	0.223936	0.463693	0.836054	0.834194	0.324052	0.318567	0.586201	0.489337
APOC2 (344)	0.130964	0.590494	0.729733	0.551554	0.708281	0.64748	0.554181	0.673236
APOC3 (345)	0.715503	0.603728	0.822275	0.814044	0.752928	0.477869	0.442666	0.715651
APOC4 (346)	0.577697	0.778608	0.837562	0.81047	0.684803	0.855187	0.750193	0.8041
APOD (347)	0.686568	0.764391	0.400296	0.566977	0.787687	0.765145	0.748618	0.700787
APOE (348)	0.302624	0.628512	0.751741	0.451105	0.758068	0.738009	0.61924	0.668543
APOF (319)	0.759707	0.737596	0.852865	0.745902	0.712924	0.62357	0.740227	0.591256
APOH (350)	0.437132	0.699264	0.673564	0.825921	0.772885	0.650577	0.687925	0.824943
APOL1 (8542)	0.78179	0.730474	0.789971	0.773643	0.774085	0.746947	0.794353	0.791931
APOL2 (23780)	0.733474	0.786845	0.823489	0.783253	0.806261	0.853537	0.792217	0.795234
APOL3 (80833)	0.809186	0.811608	0.833691	0.750017	0.769306	0.792292	0.85711	0.759998
APOL5 (80831)	0.596759	0.637195	0.756728	0.770874	0.57916	0.736303	0.775587	0.709885
APOL6 (80830)	0.809639	0.815959	0.820586	0.853488	0.686945	0.783936	0.860376	0.827493
APOLD1 (81575)	0.790717	0.352041	0.781961	0.727727	0.570363	0.627228	0.435181	0.640427
APOM (55937)	0.507367	0.69735	0.617004	0.67239	0.765397	0.694581	0.50917	0.694711
APOPT1 (84334)	0.524849	0.60516	0.778427	0.846862	0.818136	0.643298	0.84604	0.721658
APP (351)	0.719006	0.820936	0.84052	0.768503	0.665553	0.835503	0.582233	0.71669
APPBP2 (10513)	0.748952	0.782068	0.818237	0.677195	0.770389	0.741868	0.578707	0.800258
APPL1 (26060)	0.732847	0.735269	0.823165	0.831778	0.747069	0.760659	0.814108	0.859277
APPL2 (55198)	0.744391	0.705124	0.835066	0.855907	0.814188	0.828515	0.853657	0.838308
APRT (353)	0.622538	0.415682	0.514519	0.414721	0.460127	0.370689	0.746259	0.593408
APTX (54840)	0.781747	0.604618	0.677878	0.773664	0.757	0.752496	0.801425	0.813478
AQP1 (358)	0.789955	0.721495	0.747634	0.730433	0.694372	0.837883	0.84664	0.816292
AQP10 (89872)	0.317767	0.203735	0.396747	0.434203	0.785645	0.758689	0.571219	0.776319
AQP11 (282679)	0.760033	0.816712	0.835935	0.8571	0.845083	0.789686	0.731209	0.852171
AQP12B (653437)	0.417609	0.176746	0.832294	0.392116	0.193741	0.697253	0.312985	0.283879
AQP2 (359)	0.547291	0.616734	0.75464	0.751729	0.536935	0.599127	0.770718	0.779862
AQP3 (360)	0.6761	0.710607	0.605373	0.645984	0.727358	0.560276	0.799412	0.615532
AQP4 (361)	0.740724	0.787637	0.682463	0.80867	0.79568	0.8215	0.849211	0.830241
AQP5 (362)	0.604548	0.824024	0.858104	0.469537	0.469828	0.763095	0.344797	0.834253
AQP6 (363)	0.660773	0.498227	0.688234	0.605034	0.769461	0.546769	0.145546	0.679083
AQP7 (364)	0.0487988	0.0467262	0.0796089	0.0269861	0.0198604	0.00983234	0.0175923	0.00954902
AQP8 (343)	0.811098	0.835329	0.806187	0.808655	0.759147	0.820724	0.765667	0.831962
AQP9 (366)	0.488452	0.591912	0.425093	0.709474	0.80345	0.511358	0.812022	0.433144
AQPEP (206338)	0.767976	0.625779	0.679863	0.818211	0.669627	0.739437	0.857921	0.672988
AQR (9716)	0.0033661	0.00461354	0.0692265	0.244706	0.024033	0.0319767	0.12839	0.0218109
ARAP1 (116985)	0.574033	0.783494	0.74599	0.792531	0.845556	0.488998	0.859205	0.698009
ARAP2 (116984)	0.811777	0.823262	0.848856	0.859701	0.839944	0.801082	0.715078	0.83932
ARAP3 (64411)	0.762608	0.76702	0.638551	0.847404	0.733425	0.616643	0.808227	0.668756
ARC (23237)	0.819557	0.785924	0.859605	0.839908	0.826927	0.846579	0.676884	0.837325
ARCN1 (372)	3.38577e-05	0.00174199	0.00207847	0.00866845	0.0646162	0.0220244	0.206874	0.00622995
AREG (374)	0.824105	0.837311	0.798122	0.839668	0.811567	0.84863	0.862994	0.851274
AREL1 (9870)	0.343513	0.431099	0.517041	0.240792	0.351257	0.335561	0.825498	0.586303
ARF1 (375)	0.320453	0.578705	0.60655	0.550327	0.15796	0.202923	0.630461	0.234485
ARF3 (377)	0.20004	0.218486	0.542636	0.193866	0.523735	0.404684	0.585325	0.572818
ARF4 (378)	0.340491	0.135144	0.236365	0.0999121	0.100293	0.189819	0.708061	0.307384
ARF5 (381)	0.737825	0.750633	0.435122	0.619302	0.644084	0.807938	0.847829	0.847141
ARF6 (382)	0.241482	0.251133	0.210989	0.413576	0.129871	0.602094	0.783975	0.610034
ARFGAP1 (55738)	0.810797	0.773785	0.596604	0.694661	0.769945	0.787767	0.621536	0.825017
ARFGAP2 (84364)	0.766147	0.553646	0.620634	0.540157	0.382252	0.807202	0.626462	0.79816
ARFGAP3 (26286)	0.792503	0.790516	0.741318	0.834416	0.827186	0.840817	0.862898	0.817292
ARFGEF1 (10565)	0.575297	0.552277	0.388827	0.392849	0.751124	0.74293	0.508997	0.684848
ARFGEF2 (10564)	0.688723	0.673571	0.368012	0.58012	0.84996	0.751391	0.63122	0.577881
ARFIP1 (27236)	0.779615	0.814565	0.681863	0.859282	0.83511	0.8214	0.864867	0.840445
ARFIP2 (23647)	0.689902	0.339549	0.814213	0.738524	0.82528	0.709364	0.623436	0.786324
ARFRP1 (10139)	0.000244209	0.037888	0.0394444	0.0968273	0.167879	0.0456654	0.385173	0.040425
ARG1 (383)	0.720497	0.670571	0.691561	0.836467	0.785982	0.846866	0.679607	0.847663
ARG2 (384)	0.720269	0.828434	0.807967	0.781325	0.822546	0.832439	0.861913	0.825091
ARGFX (503582)	0.0561386	0.0961246	0.206435	0.0475012	0.184642	0.295948	0.282303	0.119101
ARGLU1 (55082)	0.0251059	0.0310285	0.247782	0.0285533	0.0768236	0.134931	0.143917	0.152505
ARHGAP1 (392)	0.652373	0.74923	0.574955	0.456328	0.781954	0.572284	0.236783	0.685079
ARHGAP10 (79658)	0.819991	0.81351	0.859164	0.859274	0.846977	0.850398	0.852729	0.857314
ARHGAP11A (9824)	0.154526	0.0828028	0.307292	0.26439	0.733246	0.377349	0.383228	0.621592
ARHGAP11B (89839)	0.142606	0.180804	0.313056	0.166131	0.467503	0.247055	0.417357	0.446452
ARHGAP12 (94134)	0.655886	0.581902	0.727413	0.781871	0.634785	0.76331	0.808693	0.80958
ARHGAP15 (55843)	0.672182	0.82785	0.826484	0.7906	0.823684	0.833621	0.803722	0.806261
ARHGAP17 (55114)	0.79061	0.785877	0.813208	0.769757	0.787969	0.848068	0.831542	0.790521
ARHGAP18 (93663)	0.820001	0.784559	0.755286	0.780606	0.758915	0.775955	0.85637	0.805338
ARHGAP19 (84986)	0.763527	0.108341	0.792969	0.832405	0.630461	0.75477	0.822569	0.687334
ARHGAP20 (57569)	0.785679	0.79932	0.850056	0.815544	0.848975	0.842836	0.591077	0.835983
ARHGAP21 (57584)	0.624103	0.598054	0.49402	0.77013	0.833796	0.819763	0.773167	0.8164
ARHGAP22 (58504)	0.806917	0.687988	0.827809	0.484723	0.713894	0.832846	0.864883	0.457266
ARHGAP23 (57636)	0.560014	0.368143	0.663109	0.517847	0.430883	0.191388	0.660526	0.164692
ARHGAP24 (83478)	0.796972	0.766313	0.81435	0.820728	0.837591	0.832229	0.799776	0.829703
ARHGAP25 (9938)	0.706711	0.793711	0.672221	0.720917	0.833629	0.837094	0.730266	0.749682
ARHGAP26 (23092)	0.666819	0.746906	0.827394	0.820689	0.828953	0.818535	0.693057	0.828296
ARHGAP27 (201176)	0.634823	0.583972	0.75586	0.18838	0.736261	0.671536	0.540612	0.834052
ARHGAP28 (79822)	0.795574	0.544735	0.78781	0.803069	0.848013	0.843505	0.824845	0.827409
ARHGAP29 (9411)	0.609704	0.707224	0.694196	0.793906	0.809497	0.735082	0.812106	0.750935
ARHGAP30 (257106)	0.624472	0.463164	0.37814	0.780549	0.571587	0.758577	0.36877	0.785868
ARHGAP31 (57514)	0.675581	0.439682	0.779339	0.718788	0.811712	0.765905	0.832403	0.705149
ARHGAP32 (9743)	0.750433	0.781349	0.810031	0.833208	0.843619	0.796731	0.842239	0.852589
ARHGAP33 (115703)	0.620542	0.638942	0.656264	0.797344	0.791949	0.719601	0.53954	0.669052
ARHGAP35 (2909)	0.672151	0.817311	0.828046	0.832926	0.846879	0.831273	0.862318	0.856477
ARHGAP39 (80728)	0.748729	0.710389	0.850201	0.850142	0.846081	0.608407	0.801129	0.824047
ARHGAP44 (9912)	0.81885	0.82411	0.857086	0.859524	0.842723	0.851372	0.836332	0.854679
ARHGAP5 (394)	0.652444	0.409373	0.5486	0.598675	0.534986	0.849098	0.683421	0.498849
ARHGAP8 (23779)	0.742804	0.812407	0.83808	0.830416	0.826124	0.843118	0.841764	0.860505
ARHGAP9 (64333)	0.532517	0.432659	0.53577	0.32636	0.521677	0.448245	0.770698	0.288886
ARHGDIA (396)	0.426619	0.142542	0.343932	0.63502	0.66396	0.382026	0.827455	0.782228
ARHGDIB (397)	0.818777	0.773099	0.765434	0.848888	0.787471	0.811467	0.792353	0.841656
ARHGDIG (398)	0.64764	0.670258	0.50807	0.72529	0.753678	0.692147	0.798982	0.85646
ARHGEF1 (9138)	0.646881	0.523492	0.845145	0.786762	0.365231	0.771559	0.792489	0.773298
ARHGEF10 (9639)	0.627236	0.824398	0.534556	0.84623	0.818334	0.834012	0.855172	0.846874
ARHGEF10L (55160)	0.769669	0.668013	0.632467	0.762767	0.719022	0.785317	0.675743	0.82205
ARHGEF11 (9826)	0.38236	0.220839	0.155974	0.700174	0.786436	0.443204	0.0818913	0.542618
ARHGEF12 (23365)	0.606941	0.732341	0.717239	0.824218	0.836889	0.814309	0.827755	0.840785
ARHGEF15 (22899)	0.754135	0.719251	0.76825	0.845573	0.797877	0.753103	0.824125	0.751082
ARHGEF16 (27237)	0.632681	0.76747	0.825893	0.715922	0.432751	0.825739	0.44081	0.688204
ARHGEF17 (9828)	0.722627	0.774704	0.778979	0.780833	0.764552	0.746556	0.826402	0.600646
ARHGEF18 (23370)	0.814722	0.769009	0.791787	0.858723	0.784814	0.854312	0.86621	0.837775
ARHGEF19 (128272)	0.318709	0.607314	0.780094	0.357736	0.602475	0.685802	0.829514	0.735732
ARHGEF2 (9181)	0.619073	0.499846	0.552801	0.512881	0.683952	0.307107	0.752152	0.819064
ARHGEF25 (115557)	0.603683	0.569811	0.80785	0.801964	0.760092	0.458199	0.619133	0.589147
ARHGEF26 (26084)	0.721158	0.804583	0.717089	0.634477	0.76709	0.822702	0.855711	0.790556
ARHGEF28 (64283)	0.568849	0.685138	0.434484	0.311486	0.381996	0.431354	0.674237	0.263921
ARHGEF3 (50650)	0.805904	0.75622	0.796686	0.858191	0.840573	0.837313	0.724325	0.822102
ARHGEF33 (100271715)	0.589785	0.720555	0.557344	0.614454	0.724688	0.784709	0.376791	0.751424
ARHGEF35 (445328)	0.820248	0.816052	0.82476	0.856648	0.744075	0.839012	0.864554	0.857031
ARHGEF37 (389337)	0.782264	0.755272	0.835382	0.840385	0.826158	0.805139	0.819445	0.838974
ARHGEF38 (54848)	0.768345	0.826401	0.792396	0.809152	0.816478	0.844282	0.716827	0.826013
ARHGEF39 (84904)	0.763577	0.66963	0.785929	0.799767	0.809078	0.840677	0.779696	0.764295
ARHGEF4 (50649)	0.76306	0.757998	0.845213	0.786311	0.559372	0.793258	0.732612	0.809156
ARHGEF40 (55701)	0.613862	0.622916	0.628452	0.722252	0.61702	0.610747	0.82201	0.25361
ARHGEF5 (7984)	0.444568	0.470128	0.637359	0.479681	0.378906	0.666315	0.504728	0.660812
ARHGEF7 (8874)	0.652865	0.738115	0.468789	0.187146	0.653363	0.72295	0.777088	0.762188
ARID1A (8289)	0.112128	0.740262	0.516879	0.776587	0.321951	0.338757	0.808446	0.208834
ARID1B (57492)	0.523458	0.807291	0.841416	0.61016	0.65234	0.844435	0.719068	0.824272
ARID2 (196528)	0.212389	0.0250535	0.198325	0.119866	0.439896	0.165674	0.593086	0.300735
ARID3A (1820)	0.446733	0.171109	0.779755	0.333989	0.171865	0.226938	0.749783	0.465499
ARID3B (10620)	0.622992	0.329396	0.586369	0.707176	0.513438	0.333605	0.392344	0.429492
ARID3C (138715)	0.717288	0.728558	0.790144	0.556969	0.417476	0.410091	0.805085	0.125977
ARID4A (5926)	0.679477	0.675509	0.235513	0.608988	0.760134	0.752894	0.757654	0.773461
ARID4B (51742)	0.1901	0.250529	0.721316	0.766748	0.848092	0.570956	0.693803	0.520368
ARID5A (10865)	0.56181	0.585539	0.740909	0.537284	0.638367	0.167239	0.678096	0.225918
ARID5B (84159)	0.808	0.640756	0.816767	0.761041	0.656647	0.776013	0.866149	0.807251
ARIH1 (25820)	0.00425374	0.0144208	0.0239697	0.0239988	0.00188085	0.0816052	0.203302	0.0804205
ARIH2 (10425)	0.709643	0.614208	0.395079	0.195992	0.559644	0.297867	0.627597	0.764932
ARIH2OS (646450)	0.818433	0.618632	0.804391	0.712685	0.43861	0.782025	0.862165	0.790205
ARL1 (400)	0.422347	0.814069	0.844221	0.852341	0.792854	0.745325	0.841888	0.784007
ARL10 (285598)	0.274342	0.688145	0.448036	0.671543	0.57773	0.661702	0.492303	0.649208
ARL11 (115761)	0.652338	0.709048	0.813636	0.647283	0.811619	0.709904	0.863925	0.828973
ARL13B (200894)	0.641401	0.385304	0.347734	0.656788	0.633702	0.53826	0.54145	0.335225
ARL14 (80117)	0.800948	0.741454	0.747341	0.80842	0.841369	0.837562	0.48568	0.851571
ARL14EP (120534)	0.793626	0.774211	0.807529	0.849959	0.575912	0.72149	0.83116	0.831721
ARL14EPL (644100)	0.655817	0.774958	0.644178	0.811343	0.840785	0.831663	0.803935	0.838879
ARL15 (54622)	0.605816	0.811292	0.825017	0.843201	0.848845	0.830341	0.850215	0.833064
ARL16 (339231)	0.610895	0.78788	0.535845	0.568325	0.711502	0.661063	0.755152	0.512324
ARL17A (51326)	0.793951	0.79718	0.636063	0.811585	0.775919	0.64245	0.8645	0.854584
ARL2 (402)	1.92898e-05	7.81273e-05	0.0209506	0.00989593	6.96175e-05	0.000161716	0.00504958	0.000295099
ARL2BP (23568)	0.548723	0.396581	0.81971	0.808743	0.546528	0.723905	0.723043	0.534767
ARL3 (403)	0.413599	0.432173	0.572956	0.47398	0.515809	0.782738	0.84603	0.736251
ARL4A (10124)	0.809049	0.828515	0.826352	0.834616	0.674701	0.745621	0.771919	0.808451
ARL4C (10123)	0.732407	0.69451	0.796605	0.727215	0.748541	0.742501	0.756535	0.842639
ARL4D (379)	0.159434	0.327439	0.136645	0.22304	0.419085	0.108106	0.25412	0.254315
ARL5A (26225)	0.518215	0.573593	0.571135	0.443079	0.785205	0.176042	0.840619	0.614115
ARL5B (221079)	0.800862	0.753235	0.749859	0.837276	0.780867	0.74197	0.835848	0.843759
ARL5C (390790)	0.253631	0.532524	0.342702	0.234457	0.508046	0.355178	0.822442	0.697511
ARL6 (84100)	0.804268	0.781573	0.85591	0.843609	0.840274	0.855961	0.816301	0.827313
ARL6IP1 (23204)	0.770349	0.73975	0.823539	0.766193	0.741688	0.831307	0.703696	0.818972
ARL6IP5 (10550)	0.431496	0.312577	0.630891	0.346881	0.572613	0.704942	0.687447	0.761784
ARL6IP6 (151188)	0.465917	0.595701	0.798984	0.817277	0.796049	0.773373	0.812261	0.575979
ARL8A (127829)	0.659126	0.684081	0.8267	0.760952	0.726447	0.579774	0.833686	0.647924
ARL8B (55207)	0.0711688	0.346719	0.365951	0.756758	0.421935	0.555003	0.841297	0.390645
ARL9 (132946)	0.768985	0.794799	0.72158	0.699969	0.701688	0.775509	0.750096	0.693073
ARMC1 (55156)	0.824025	0.834627	0.859915	0.845116	0.843294	0.846635	0.835318	0.859001
ARMC10 (83787)	0.705224	0.66942	0.697815	0.660611	0.360912	0.838048	0.751415	0.628953
ARMC12 (221481)	0.798952	0.564549	0.846049	0.408718	0.636329	0.734682	0.833234	0.715872
ARMC2 (84071)	0.764621	0.786768	0.56003	0.77741	0.826622	0.742096	0.842854	0.822114
ARMC3 (219681)	0.523524	0.75759	0.806024	0.578582	0.537458	0.83051	0.605075	0.827841
ARMC4 (55130)	0.651352	0.649415	0.490486	0.819281	0.823766	0.729812	0.830265	0.778564
ARMC5 (79798)	0.747191	0.641942	0.445058	0.513298	0.0867591	0.35797	0.817825	0.0915883
ARMC6 (93436)	0.0885108	0.270712	0.23039	0.523925	0.356118	0.41114	0.577606	0.163413
ARMC7 (79637)	0.000458681	0.0129336	0.00056745	0.0144101	0.00024187	0.032646	0.203113	0.012989
ARMC8 (25852)	0.77841	0.785445	0.849243	0.810958	0.774048	0.794691	0.840189	0.803761
ARMC9 (80210)	0.71675	0.695503	0.633201	0.726356	0.719078	0.527969	0.460061	0.674963
ARMS2 (387715)	0.805354	0.825679	0.838991	0.858076	0.842742	0.848049	0.863561	0.834929
ARNT (405)	0.822823	0.454934	0.855582	0.85904	0.635769	0.765505	0.501635	0.409677
ARNT2 (9915)	0.800605	0.781701	0.853354	0.832994	0.838909	0.810225	0.670699	0.848434
ARNTL (406)	0.799646	0.526007	0.593242	0.555697	0.774384	0.604391	0.554684	0.534523
ARNTL2 (56938)	0.518282	0.360177	0.607442	0.641274	0.741423	0.546916	0.853158	0.620274
ARPC1A (10552)	0.689678	0.814447	0.855396	0.756018	0.750471	0.790946	0.738978	0.821422
ARPC1B (10095)	0.780925	0.787089	0.727526	0.844194	0.826747	0.81224	0.855225	0.840362
ARPC2 (10109)	0.129105	0.235942	0.491817	0.182051	0.113503	0.307544	0.731651	0.279667
ARPC3 (10094)	0.069876	0.0718568	0.255404	0.101783	0.0406704	0.0410347	0.475213	0.083105
ARPC4 (10093)	0.0331449	0.0297984	0.450883	0.136117	0.049442	0.0502853	0.595138	0.239727
ARPC4-TTLL3 (100526693)	0.29697	0.641207	0.717962	0.692603	0.522787	0.436902	0.844355	0.6635
ARPC5 (10092)	0.282428	0.563659	0.333855	0.763403	0.766217	0.536587	0.806163	0.646584
ARPC5L (81873)	0.58673	0.822819	0.777738	0.816981	0.732758	0.416336	0.851671	0.82411
ARPIN (348110)	0.798054	0.826776	0.84293	0.821603	0.840002	0.797864	0.827947	0.842124
ARPP19 (10776)	0.74001	0.370138	0.813264	0.390275	0.231769	0.545445	0.538155	0.472373
ARPP21 (10777)	0.81539	0.808387	0.844864	0.84277	0.772564	0.848621	0.793869	0.848228
ARRB1 (408)	0.548068	0.717649	0.725256	0.336972	0.412836	0.373777	0.845127	0.601314
ARRB2 (409)	0.579041	0.802814	0.845934	0.580248	0.22215	0.686981	0.849458	0.747665
ARRDC1 (92714)	0.319917	0.276124	0.629152	0.830602	0.50459	0.639404	0.384785	0.704096
ARRDC2 (27106)	0.390087	0.702309	0.766175	0.339368	0.536412	0.43245	0.753309	0.486318
ARRDC3 (57561)	0.825048	0.838158	0.860098	0.852003	0.851659	0.803229	0.753543	0.636306
ARRDC4 (91947)	0.80956	0.735797	0.852584	0.765936	0.845584	0.848258	0.860708	0.67336
ARRDC5 (645432)	0.643591	0.783525	0.67238	0.750114	0.671743	0.572548	0.6908	0.653793
ARSA (410)	0.403116	0.232381	0.706569	0.25762	0.630173	0.449181	0.509773	0.492227
ARSB (411)	0.435827	0.435758	0.719188	0.454699	0.726662	0.592768	0.478517	0.704062
ARSG (22901)	0.824731	0.83476	0.859501	0.859934	0.832588	0.849644	0.525171	0.856989
ARSI (340075)	0.614252	0.471243	0.764023	0.307734	0.414235	0.741003	0.513537	0.429017
ARSJ (79642)	0.793938	0.822612	0.852302	0.772226	0.844644	0.841443	0.8215	0.852686
ARSK (153642)	0.359436	0.410312	0.63325	0.782171	0.764733	0.717386	0.76998	0.611826
ART1 (417)	0.682022	0.623816	0.565181	0.789201	0.771443	0.806796	0.839194	0.836527
ART3 (419)	0.635942	0.428149	0.639121	0.747988	0.512616	0.690251	0.815217	0.73715
ART4 (420)	0.723813	0.643445	0.724827	0.828048	0.511212	0.692324	0.786451	0.524297
ART5 (116969)	0.747587	0.637612	0.729066	0.730209	0.810837	0.702965	0.846138	0.828569
ARTN (9048)	0.762306	0.815563	0.848422	0.627492	0.574141	0.732255	0.851782	0.718654
ARV1 (64801)	0.29267	0.422675	0.772215	0.603031	0.585087	0.820396	0.791724	0.67274
ARVCF (421)	0.581755	0.566669	0.776774	0.720798	0.503314	0.606945	0.800894	0.566787
AS3MT (57412)	0.725895	0.690109	0.840836	0.810052	0.76782	0.822443	0.843537	0.737773
ASAH1 (427)	0.694827	0.701561	0.781255	0.801635	0.727011	0.826249	0.81748	0.731301
ASAH2 (56624)	0.795829	0.817563	0.822288	0.851798	0.830351	0.843765	0.851902	0.851517
ASAH2B (653308)	0.412486	0.386762	0.187346	0.36632	0.757086	0.626051	0.75865	0.655402
ASAP1 (50807)	0.65736	0.712741	0.769942	0.772328	0.824508	0.822035	0.860625	0.856637
ASAP2 (8853)	0.748281	0.702796	0.822539	0.840364	0.776378	0.832461	0.665751	0.847122
ASAP3 (55616)	0.771245	0.814683	0.782902	0.39516	0.613482	0.691719	0.777957	0.829527
ASB1 (51665)	0.810101	0.801443	0.690067	0.841229	0.795572	0.844397	0.847227	0.812606
ASB10 (136371)	0.644291	0.455478	0.540493	0.783586	0.701974	0.796795	0.286429	0.815157
ASB13 (79754)	0.822853	0.807721	0.859812	0.844391	0.801557	0.833207	0.861962	0.851003
ASB14 (142686)	0.778321	0.79757	0.826219	0.859742	0.83973	0.822812	0.62641	0.844036
ASB15 (142685)	0.816087	0.830841	0.639452	0.855966	0.841797	0.825846	0.844386	0.779147
ASB16 (92591)	0.207836	0.286628	0.2708	0.4329	0.388848	0.516596	0.699066	0.337651
ASB17 (127247)	0.642369	0.771977	0.79533	0.682248	0.503399	0.56256	0.841173	0.372739
ASB18 (401036)	0.713983	0.798248	0.638313	0.82474	0.667171	0.738478	0.704062	0.792809
ASB2 (51676)	0.823135	0.829529	0.824883	0.852749	0.830286	0.814712	0.849401	0.854696
ASB3 (51130)	0.0691019	0.305905	0.367498	0.826226	0.659666	0.0479473	0.840975	0.215998
ASB4 (51666)	0.805834	0.83495	0.847582	0.86027	0.839847	0.852677	0.790506	0.851472
ASB5 (140458)	0.820567	0.811984	0.80427	0.757425	0.846593	0.848909	0.806014	0.860577
ASB6 (140459)	0.434234	0.369083	0.685465	0.430497	0.311608	0.691969	0.651003	0.612056
ASB7 (140460)	0.137434	0.580143	0.694753	0.842619	0.775366	0.742627	0.852967	0.839184
ASB8 (140461)	0.641326	0.649336	0.493317	0.627697	0.815327	0.709523	0.836835	0.598015
ASCC1 (51008)	0.631107	0.779198	0.625068	0.656876	0.707334	0.757524	0.635814	0.686153
ASCC2 (84164)	0.804185	0.825152	0.84715	0.838861	0.704926	0.679856	0.709605	0.576864
ASCC3 (10973)	0.244219	0.716345	0.482273	0.490955	0.50143	0.310166	0.505955	0.354594
ASCL1 (429)	0.708284	0.811827	0.827525	0.834815	0.733143	0.83336	0.496968	0.547148
ASCL2 (430)	0.787734	0.627327	0.822175	0.83795	0.505268	0.813972	0.813791	0.820919
ASCL3 (56676)	0.796542	0.745463	0.823265	0.797033	0.803164	0.847281	0.864114	0.849346
ASCL4 (121549)	0.792292	0.822873	0.759473	0.841708	0.558692	0.636162	0.694686	0.63943
ASCL5 (647219)	0.579607	0.542537	0.760029	0.632042	0.491623	0.736935	0.512003	0.186951
ASF1A (25842)	0.609748	0.78069	0.746974	0.381315	0.634973	0.747191	0.721838	0.619279
ASF1B (55723)	0.134695	0.460684	0.100636	0.0859758	0.395075	0.22487	0.669394	0.585847
ASGR1 (432)	0.656264	0.498999	0.822389	0.859573	0.787139	0.74108	0.735297	0.644652
ASGR2 (433)	0.78669	0.756338	0.848217	0.650763	0.772903	0.797148	0.642735	0.84096
ASH1L (55870)	0.625575	0.603232	0.560441	0.459759	0.651698	0.438839	0.605132	0.545907
ASH2L (9070)	0.258512	0.222247	0.65557	0.346054	0.238989	0.232503	0.490173	0.170724
ASIC1 (41)	0.664643	0.487659	0.674545	0.581012	0.367634	0.667141	0.616104	0.520712
ASIC2 (40)	0.570305	0.481973	0.789261	0.521591	0.463789	0.233937	0.859323	0.567
ASIC3 (9311)	0.740268	0.803788	0.83389	0.776292	0.764188	0.834841	0.716001	0.777918
ASIC4 (55515)	0.655748	0.653445	0.709797	0.374592	0.74372	0.781399	0.517923	0.739036
ASIC5 (51802)	0.797678	0.810238	0.805293	0.816265	0.786386	0.795878	0.841785	0.826756
ASIP (434)	0.788809	0.692935	0.84971	0.652794	0.314829	0.544928	0.816825	0.75307
ASL (435)	0.616613	0.508765	0.728144	0.525205	0.76078	0.312057	0.703729	0.211225
ASNA1 (439)	0.0357097	0.0128952	0.00878419	0.0418425	0.00822001	0.00336607	0.109915	0.0393526
ASNS (440)	0.615758	0.373404	0.657042	0.116181	0.236533	0.196432	0.606336	0.18057
ASNSD1 (54529)	0.301359	0.251435	0.50053	0.802805	0.626086	0.272008	0.449571	0.464336
ASPA (443)	0.79677	0.800339	0.834431	0.850114	0.849392	0.843755	0.808867	0.856494
ASPDH (554235)	0.68328	0.827552	0.761549	0.82247	0.848294	0.725996	0.841929	0.835205
ASPG (374569)	0.562925	0.620786	0.738765	0.706391	0.748404	0.801036	0.807671	0.85943
ASPH (444)	0.806719	0.829801	0.843937	0.860999	0.846691	0.850027	0.843486	0.859624
ASPHD1 (253982)	0.741768	0.811206	0.829663	0.797784	0.529734	0.749272	0.63527	0.567779
ASPHD2 (57168)	0.672432	0.757024	0.225749	0.744998	0.804348	0.792393	0.790282	0.732962
ASPM (259266)	0.00305159	0.0772457	0.0565883	0.253298	0.338183	0.268362	0.842496	0.145631
ASPRV1 (151516)	0.770554	0.503588	0.761877	0.682362	0.526791	0.612348	0.634676	0.275426
ASPSCR1 (79058)	0.289337	0.288765	0.293623	0.456125	0.356945	0.457491	0.724673	0.318374
ASRGL1 (80150)	0.747775	0.659068	0.690245	0.398784	0.511625	0.647388	0.849278	0.450138
ASS1 (445)	0.434422	0.401437	0.723473	0.278309	0.129187	0.665193	0.636159	0.201891
ASTE1 (28990)	0.75266	0.810127	0.842211	0.723398	0.677941	0.788808	0.579546	0.824496
ASTL (431705)	0.584584	0.835923	0.502582	0.735482	0.698964	0.779725	0.808154	0.573233
ASTN1 (460)	0.55097	0.67796	0.802317	0.785404	0.787588	0.645354	0.495969	0.710997
ASTN2 (23245)	0.740902	0.47958	0.794156	0.743223	0.840515	0.841205	0.79679	0.704946
ASUN (55726)	0.0300925	0.046378	0.39484	0.171092	0.0103025	0.0977167	0.487841	0.0312592
ASXL1 (171023)	0.488759	0.468144	0.672973	0.83305	0.746094	0.793009	0.688657	0.794797
ASXL3 (80816)	0.632093	0.652753	0.812151	0.845418	0.848836	0.783538	0.811853	0.795401
ASZ1 (136991)	0.43648	0.468491	0.412801	0.384702	0.565267	0.680735	0.817293	0.563423
ATAD1 (84896)	0.822157	0.831396	0.853301	0.861235	0.846216	0.848756	0.841857	0.861321
ATAD2 (29028)	0.583528	0.288196	0.406375	0.748553	0.649846	0.804798	0.818117	0.700018
ATAD2B (54454)	0.78094	0.798881	0.843494	0.852776	0.837701	0.815911	0.832825	0.763169
ATAD3A (55210)	0.696363	0.645696	0.651124	0.771429	0.673948	0.361805	0.825743	0.731075
ATAD3B (83858)	0.287148	0.389993	0.772456	0.627185	0.67425	0.329814	0.493776	0.176569
ATAD3C (219293)	0.782321	0.766295	0.755056	0.817491	0.543785	0.827237	0.85372	0.86005
ATAD5 (79915)	0.280193	0.457464	0.589829	0.644724	0.78092	0.414728	0.585576	0.447349
ATAT1 (79969)	0.520581	0.448328	0.539526	0.454801	0.798989	0.674169	0.671712	0.638026
ATCAY (85300)	0.369242	0.807468	0.144058	0.488497	0.763619	0.48469	0.816637	0.662403
ATE1 (11101)	0.772259	0.617245	0.832045	0.802588	0.78461	0.810757	0.802279	0.783448
ATF1 (466)	0.524386	0.551652	0.542857	0.724362	0.555192	0.568885	0.554397	0.782624
ATF2 (1386)	0.815423	0.816539	0.856995	0.85838	0.835775	0.850407	0.864209	0.841677
ATF3 (467)	0.739811	0.683985	0.772396	0.653331	0.835151	0.737957	0.62734	0.659027
ATF4 (468)	0.0537765	0.0955968	0.0375195	0.0428033	0.0180282	0.0333179	0.774858	0.178931
ATF5 (22809)	0.753974	0.280322	0.827286	0.840323	0.203543	0.449285	0.34162	0.431028
ATF6 (22926)	0.502771	0.262404	0.379262	0.715521	0.788859	0.803409	0.798438	0.59863
ATF6B (1388)	0.290209	0.209146	0.0412839	0.619674	0.70761	0.492878	0.204056	0.723107
ATF7 (11016)	0.643775	0.769577	0.41552	0.855346	0.69977	0.417822	0.837476	0.689968
ATF7IP (55729)	0.760919	0.740372	0.732618	0.579736	0.848329	0.748357	0.793063	0.636763
ATF7IP2 (80063)	0.720178	0.74574	0.813319	0.601647	0.722464	0.829911	0.711388	0.770218
ATG10 (83734)	0.464237	0.608963	0.370314	0.363173	0.703551	0.706377	0.709541	0.368801
ATG101 (60673)	0.249664	0.352777	0.557967	0.540383	0.521598	0.360088	0.853003	0.401906
ATG12 (9140)	0.717382	0.605357	0.846791	0.824752	0.753876	0.629814	0.836398	0.662535
ATG13 (9776)	0.458269	0.539465	0.630197	0.597322	0.411198	0.15456	0.361965	0.292358
ATG14 (22863)	0.540734	0.546722	0.58643	0.647652	0.338761	0.696875	0.74925	0.262535
ATG16L1 (55054)	0.767251	0.738543	0.507316	0.759426	0.635254	0.623154	0.808504	0.812493
ATG16L2 (89849)	0.722109	0.430903	0.781088	0.814818	0.476315	0.194374	0.813084	0.209385
ATG2A (23130)	0.452693	0.628905	0.681713	0.336123	0.433626	0.687311	0.513961	0.345005
ATG2B (55102)	0.748803	0.811145	0.840643	0.836868	0.838327	0.846542	0.833109	0.835271
ATG3 (64422)	0.75146	0.671577	0.445883	0.673074	0.503995	0.491621	0.573876	0.825387
ATG4B (23192)	0.428157	0.547869	0.784434	0.565349	0.497883	0.684875	0.857292	0.665457
ATG4C (84938)	0.779718	0.753316	0.727103	0.798271	0.757706	0.654022	0.556898	0.782303
ATG4D (84971)	0.324577	0.697498	0.762662	0.628868	0.0858732	0.757276	0.759033	0.481974
ATG5 (9474)	0.7936	0.737619	0.802931	0.84276	0.832694	0.804576	0.856134	0.763678
ATG7 (10533)	0.779776	0.813498	0.790419	0.79718	0.819645	0.739849	0.829773	0.700368
ATG9A (79065)	0.0217428	0.158462	0.50113	0.350717	0.300421	0.125227	0.561611	0.0416802
ATHL1 (80162)	0.544703	0.586507	0.799713	0.296118	0.51654	0.412301	0.801066	0.766259
ATIC (471)	0.0195784	0.0484855	0.0902235	0.167195	0.0572101	0.121951	0.274098	0.0258652
ATL1 (51062)	0.475942	0.668366	0.468022	0.732182	0.620899	0.798796	0.687263	0.667392
ATL2 (64225)	0.247908	0.0790329	0.0949614	0.236176	0.166073	0.0107143	0.586013	0.304475
ATL3 (25923)	0.742297	0.684691	0.856746	0.820131	0.804731	0.574589	0.793332	0.833008
ATM (472)	0.658517	0.838076	0.387859	0.524885	0.818888	0.770287	0.737876	0.782039
ATMIN (23300)	0.804162	0.352164	0.38919	0.063146	0.246457	0.0851211	0.754339	0.0930629
ATN1 (1822)	0.397206	0.695981	0.685208	0.328535	0.590558	0.331643	0.367962	0.516288
ATOH1 (474)	0.803052	0.753436	0.847741	0.650218	0.713307	0.794952	0.626824	0.810853
ATOH7 (220202)	0.567111	0.604421	0.83023	0.739104	0.670554	0.767057	0.808649	0.764317
ATOH8 (84913)	0.740803	0.807872	0.790058	0.853889	0.800133	0.821	0.804633	0.793322
ATOX1 (475)	0.805319	0.830252	0.858267	0.83779	0.828301	0.713413	0.863513	0.701309
ATP10A (57194)	0.710184	0.595598	0.834771	0.809936	0.805534	0.801696	0.671469	0.777329
ATP10B (23120)	0.432443	0.421569	0.457392	0.78125	0.756054	0.676763	0.108558	0.507034
ATP10D (57205)	0.725035	0.670988	0.702152	0.750429	0.750516	0.816702	0.733459	0.548613
ATP11A (23250)	0.682169	0.612791	0.768913	0.789077	0.835602	0.825022	0.810478	0.812366
ATP11AUN (400165)	0.422641	0.783667	0.472596	0.686786	0.629691	0.798765	0.615449	0.778544
ATP11B (23200)	0.812727	0.61369	0.643391	0.826603	0.809118	0.811231	0.858604	0.811241
ATP12A (479)	0.731754	0.718478	0.805592	0.83476	0.820397	0.767036	0.769485	0.781451
ATP13A1 (57130)	0.439632	0.242278	0.183409	0.276706	0.383786	0.424039	0.398752	0.342316
ATP13A2 (23400)	0.398588	0.547551	0.192848	0.679103	0.618969	0.550557	0.596038	0.65754
ATP13A3 (79572)	0.71446	0.791518	0.608219	0.683686	0.156708	0.599537	0.825645	0.708201
ATP13A4 (84239)	0.53657	0.486288	0.574376	0.446751	0.667994	0.732635	0.381401	0.828343
ATP13A5 (344905)	0.786552	0.813438	0.830725	0.831341	0.842044	0.820987	0.847412	0.857514
ATP1A1 (476)	1.75266e-06	0.00158149	0.00354097	0.0066602	0.0012781	1.27906e-05	0.00432188	0.00170125
ATP1A2 (477)	0.774796	0.807607	0.5796	0.85778	0.851415	0.816149	0.363747	0.740368
ATP1A3 (478)	0.460331	0.692813	0.441535	0.591212	0.575975	0.34507	0.452122	0.623498
ATP1A4 (480)	0.776594	0.801027	0.794222	0.604521	0.815923	0.685136	0.714335	0.753239
ATP1B1 (481)	0.772708	0.703595	0.766555	0.753703	0.64679	0.816492	0.844777	0.525059
ATP1B2 (482)	0.728033	0.648747	0.761352	0.816712	0.747899	0.658574	0.7934	0.336743
ATP1B3 (483)	0.000209587	0.00449711	0.0300535	0.38892	0.022014	0.0447038	0.0606718	0.0342413
ATP2A1 (487)	0.76434	0.71258	0.648702	0.753017	0.624852	0.54255	0.594114	0.778603
ATP2A2 (488)	2.6825e-05	0.00269914	7.95537e-05	0.00452421	0.000126206	0.00712226	0.312068	0.00462031
ATP2A3 (489)	0.761428	0.503512	0.814076	0.819818	0.627507	0.696805	0.467793	0.659922
ATP2B1 (490)	0.573611	0.636734	0.432349	0.533299	0.732346	0.720843	0.704095	0.627524
ATP2B2 (491)	0.789066	0.790575	0.559069	0.81297	0.688886	0.762035	0.799855	0.702932
ATP2B4 (493)	0.211212	0.262554	0.540864	0.435716	0.575155	0.369654	0.617571	0.281356
ATP2C1 (27032)	0.396993	0.66935	0.684063	0.6824	0.431323	0.625279	0.636945	0.755051
ATP2C2 (9914)	0.757632	0.792234	0.52856	0.427529	0.440537	0.472425	0.757971	0.653006
ATP4A (495)	0.47811	0.751554	0.681901	0.689648	0.541157	0.716903	0.774304	0.668118
ATP4B (496)	0.823406	0.82687	0.854929	0.858893	0.827857	0.84166	0.808315	0.857671
ATP5A1 (498)	0.0510396	0.141917	0.199563	0.638585	0.311454	0.15933	0.473941	0.304637
ATP5B (506)	0.0301661	0.0536799	0.0337769	0.0985146	0.125789	0.0188296	0.192234	0.269266
ATP5C1 (509)	0.00808421	0.072526	0.00320421	0.133345	0.12545	0.0365339	0.2065	0.142563
ATP5D (513)	0.0194667	0.0677791	0.32709	0.0599148	0.0503619	0.139222	0.0788522	0.143646
ATP5E (514)	0.0119785	0.118845	0.0224696	0.199526	0.0806632	0.0521944	0.0504499	0.0616734
ATP5F1 (515)	0.112451	0.358853	0.359842	0.235145	0.0815222	0.225507	0.305097	0.127535
ATP5G1 (516)	0.218932	0.305631	0.450072	0.580821	0.216943	0.348734	0.624066	0.420229
ATP5G2 (517)	0.702181	0.205804	0.604698	0.451415	0.349155	0.261637	0.657437	0.229577
ATP5G3 (518)	0.781099	0.773768	0.644548	0.798514	0.746884	0.849188	0.491101	0.782114
ATP5H (10476)	0.515137	0.818383	0.830896	0.750598	0.519363	0.736118	0.843313	0.716345
ATP5I (521)	0.0333805	0.211692	0.0872344	0.177821	0.0819511	0.0556916	0.0829669	0.277294
ATP5J (522)	0.0865708	0.313789	0.527781	0.486569	0.136912	0.262404	0.761504	0.458996
ATP5J2 (9551)	0.0280135	0.0641093	0.0320798	0.098206	0.0970822	0.0824733	0.0872696	0.0550846
ATP5J2-PTCD1 (100526740)	0.66614	0.811474	0.842321	0.829316	0.656061	0.696079	0.848791	0.811584
ATP5L (10632)	0.0656648	0.377106	0.402996	0.223735	0.15104	0.113248	0.586949	0.467077
ATP5L2 (267020)	0.285681	0.28905	0.223678	0.286103	0.194646	0.223594	0.737481	0.135404
ATP5O (539)	0.111643	0.150711	0.240762	0.418818	0.451633	0.184648	0.280641	0.293513
ATP5S (27109)	0.703646	0.779572	0.769099	0.83236	0.850763	0.820257	0.79871	0.822331
ATP5SL (55101)	0.431211	0.743787	0.778579	0.673234	0.467698	0.3308	0.328043	0.189322
ATP6AP1L (92270)	0.600228	0.343088	0.773476	0.845902	0.763497	0.85463	0.847557	0.754339
ATP6V0A1 (535)	0.291948	0.297625	0.282651	0.482027	0.610998	0.275632	0.788803	0.51259
ATP6V0A2 (23545)	0.611773	0.509211	0.759762	0.754245	0.72948	0.621533	0.648901	0.720348
ATP6V0A4 (50617)	0.764456	0.739081	0.828858	0.494644	0.695268	0.749032	0.845703	0.80879
ATP6V0B (533)	5.20474e-06	0.000543656	0.0112054	0.0110479	0.00148135	0.00012925	0.0250826	0.00368107
ATP6V0C (527)	1.20424e-08	1.05332e-05	9.79609e-18	0.000299881	0.000149322	1.60267e-05	0.000393235	0.000962755
ATP6V0D1 (9114)	0.0573947	0.295114	0.555607	0.265865	0.066134	0.152711	0.608101	0.173468
ATP6V0D2 (245972)	0.617635	0.787986	0.855124	0.861038	0.848189	0.813579	0.734381	0.795885
ATP6V0E1 (8992)	0.730376	0.552838	0.747292	0.488954	0.590969	0.761338	0.597887	0.779804
ATP6V0E2 (155066)	0.805095	0.828464	0.797108	0.843887	0.786168	0.839652	0.649681	0.855868
ATP6V1A (523)	5.07287e-07	0.00166011	0.000491292	0.0079832	0.000101032	0.0118136	0.0344626	0.00580802
ATP6V1B1 (525)	0.537321	0.709652	0.747585	0.674909	0.643816	0.608127	0.787483	0.819682
ATP6V1B2 (526)	6.98637e-07	3.74153e-05	0.000126051	7.8611e-09	5.51497e-05	0.00756671	0.00019193	0.000328579
ATP6V1C1 (528)	0.00641135	0.0297405	0.0522014	0.0797436	0.0142771	0.0441852	0.193382	0.0242134
ATP6V1C2 (245973)	0.634163	0.641166	0.821796	0.840302	0.812081	0.814215	0.64486	0.806742
ATP6V1D (51382)	0.00510174	0.03803	0.0701926	0.0391495	0.0244842	0.0201547	0.277965	0.0336497
ATP6V1E1 (529)	0.00022238	0.0225638	0.0535596	0.0282979	0.0057693	0.0173619	0.128189	0.0194896
ATP6V1E2 (90423)	0.771839	0.776121	0.608717	0.477413	0.777435	0.755961	0.75246	0.649965
ATP6V1F (9296)	6.0168e-08	0.000245919	4.10447e-05	0.00215236	0.000107854	3.25049e-05	0.017834	0.000520746
ATP6V1G1 (9550)	7.64595e-05	0.0038911	0.160401	0.00317333	0.00214065	0.0011177	0.198358	0.0160771
ATP6V1G2 (534)	0.712035	0.627635	0.362192	0.6657	0.685085	0.73588	0.701651	0.642305
ATP6V1G3 (127124)	0.810124	0.818859	0.848764	0.857341	0.813827	0.813674	0.855314	0.82498
ATP6V1H (51606)	0.0230457	0.109322	0.295302	0.0643417	0.100754	0.147671	0.357254	0.0187954
ATP7B (540)	0.701533	0.834493	0.847131	0.847877	0.774959	0.784924	0.847548	0.742914
ATP8A1 (10396)	0.741493	0.613075	0.790488	0.846853	0.766634	0.841165	0.609514	0.804667
ATP8A2 (51761)	0.529104	0.772669	0.699611	0.829798	0.799034	0.846922	0.768615	0.521227
ATP8B1 (5205)	0.76301	0.735154	0.851165	0.832949	0.774811	0.823168	0.676334	0.810074
ATP8B2 (57198)	0.773357	0.545762	0.822502	0.790635	0.815085	0.734735	0.535985	0.675371
ATP8B3 (148229)	0.569228	0.754617	0.345022	0.610049	0.821238	0.664442	0.706042	0.591447
ATP8B4 (79895)	0.818704	0.819523	0.856986	0.853732	0.849027	0.844139	0.84265	0.843111
ATP9A (10079)	0.520042	0.528152	0.36388	0.594409	0.796341	0.587022	0.645141	0.547843
ATP9B (374868)	0.383141	0.756161	0.682724	0.803686	0.808316	0.395949	0.757358	0.627098
ATPAF1 (64756)	0.426908	0.649728	0.756773	0.717453	0.55436	0.842015	0.211556	0.675738
ATPAF2 (91647)	0.187685	0.220213	0.133486	0.63742	0.735985	0.211687	0.50735	0.428542
ATPIF1 (93974)	0.628161	0.704135	0.37789	0.66881	0.652895	0.688406	0.60519	0.544816
ATR (545)	0.00498059	0.0290474	0.0766698	0.10718	0.00387971	0.0548052	0.465272	0.0467088
ATRAID (51374)	0.799411	0.729854	0.818983	0.852616	0.618253	0.813375	0.788259	0.820582
ATRIP (84126)	0.032366	0.120172	0.0759544	0.0744919	0.0418859	0.0891799	0.549895	0.111397
ATRN (8455)	0.571644	0.311902	0.763247	0.48361	0.675189	0.782556	0.849998	0.83871
ATRNL1 (26033)	0.800642	0.795551	0.848254	0.857656	0.818346	0.841512	0.84711	0.833447
ATXN1 (6310)	0.658245	0.648511	0.701288	0.614509	0.825669	0.78815	0.677745	0.537519
ATXN10 (25814)	0.129274	0.788303	0.640868	0.801242	0.133478	0.494309	0.74167	0.228298
ATXN1L (342371)	0.657189	0.763503	0.637598	0.828939	0.82829	0.669962	0.824535	0.583554
ATXN2 (6311)	0.482312	0.690047	0.807485	0.847196	0.735834	0.479001	0.747763	0.555056
ATXN2L (11273)	0.320319	0.743701	0.62654	0.787246	0.478662	0.35237	0.713838	0.445326
ATXN3 (4287)	0.687365	0.74174	0.730977	0.707697	0.611688	0.850592	0.819693	0.82975
ATXN7 (6314)	0.662305	0.633052	0.832474	0.824256	0.761796	0.723298	0.819026	0.835885
ATXN7L1 (222255)	0.788701	0.758114	0.807441	0.835453	0.845138	0.847446	0.863106	0.846769
ATXN7L2 (127002)	0.73061	0.738946	0.673407	0.514795	0.791373	0.600645	0.600309	0.502927
ATXN7L3 (56970)	0.0674302	0.128344	0.242276	0.689029	0.0473703	0.0749742	0.21977	0.119785
ATXN7L3B (552889)	0.457146	0.560971	0.415858	0.764535	0.747577	0.759534	0.822214	0.494136
AUH (549)	0.814981	0.675136	0.855107	0.798239	0.48256	0.571289	0.648533	0.707602
AUNIP (79000)	0.602447	0.506152	0.761066	0.825554	0.544727	0.829706	0.701719	0.658982
AUP1 (550)	0.705705	0.837524	0.690317	0.500744	0.718169	0.648259	0.820173	0.769589
AURKA (6790)	0.000124114	0.00559985	0.000735402	0.0541925	0.00199025	0.0168195	0.160992	0.00683604
AURKAIP1 (54998)	0.152768	0.160838	0.151356	0.223561	0.0528791	0.0904607	0.784903	0.189505
AURKB (9212)	5.7055e-06	6.68631e-05	0.00340015	0.00761217	0.0018451	1.77105e-05	0.0817118	0.00233958
AURKC (6795)	0.475781	0.532321	0.407878	0.554775	0.783307	0.667018	0.809373	0.807993
AUTS2 (26053)	0.8191	0.349699	0.846999	0.620152	0.374357	0.401954	0.866667	0.379264
AVEN (57099)	0.43461	0.645456	0.17	0.766279	0.646658	0.613061	0.708642	0.26097
AVIL (10677)	0.380793	0.45854	0.710649	0.645285	0.375009	0.569086	0.789118	0.62587
AVL9 (23080)	0.74216	0.712391	0.808838	0.775581	0.830503	0.755847	0.804254	0.843191
AVP (551)	0.503567	0.715136	0.770351	0.792906	0.650105	0.620057	0.712932	0.8434
AVPI1 (60370)	0.602032	0.363884	0.685392	0.824802	0.55944	0.735322	0.742743	0.598138
AVPR1A (552)	0.563369	0.522083	0.403464	0.537056	0.448223	0.6538	0.510376	0.463275
AVPR1B (553)	0.595383	0.586346	0.742031	0.677664	0.680901	0.353174	0.706304	0.124084
AXDND1 (126859)	0.576135	0.615895	0.591572	0.604407	0.638919	0.524953	0.383358	0.800752
AXIN1 (8312)	0.778336	0.739728	0.835458	0.680529	0.739871	0.813212	0.775449	0.856696
AXIN2 (8313)	0.773095	0.787789	0.786856	0.821257	0.841178	0.795261	0.807656	0.783093
AXL (558)	0.492866	0.778969	0.809831	0.403314	0.633418	0.637863	0.748594	0.749261
AZGP1 (563)	0.700022	0.730878	0.694996	0.716168	0.704833	0.450012	0.608723	0.771053
AZI2 (64343)	0.656745	0.634075	0.7441	0.849379	0.835755	0.84268	0.838885	0.847521
AZIN1 (51582)	0.0760718	0.163227	0.187702	0.782937	0.076543	0.828986	0.62806	0.311555
AZIN2 (113451)	0.724503	0.719405	0.819969	0.753372	0.760468	0.818342	0.833302	0.818322
AZU1 (566)	0.808229	0.818847	0.819152	0.823581	0.831096	0.738322	0.861227	0.783374
B2M (567)	0.597938	0.622058	0.694161	0.704279	0.786704	0.473483	0.825841	0.809405
B3GALNT1 (8706)	0.794301	0.829731	0.847244	0.848037	0.800605	0.839733	0.809719	0.842709
B3GALNT2 (148789)	0.773864	0.720377	0.821135	0.861109	0.845366	0.643955	0.600015	0.72896
B3GALT1 (8708)	0.698123	0.637987	0.654742	0.690011	0.754511	0.744482	0.84227	0.815774
B3GALT2 (8707)	0.526888	0.652137	0.785625	0.855729	0.71171	0.63733	0.468994	0.83537
B3GALT4 (8705)	0.811221	0.767164	0.805696	0.77108	0.788842	0.742172	0.863066	0.778953
B3GALT5 (10317)	0.822773	0.836866	0.857193	0.851024	0.815454	0.85	0.722897	0.85498
B3GALT6 (126792)	0.230554	0.563719	0.710775	0.571928	0.730999	0.760835	0.544249	0.719796
B3GALTL (145173)	0.800532	0.820393	0.762118	0.855277	0.81973	0.832835	0.811175	0.830822
B3GAT1 (27087)	0.805413	0.818281	0.841162	0.737011	0.725421	0.838285	0.838778	0.855809
B3GAT2 (135152)	0.678519	0.619918	0.669303	0.790496	0.749703	0.650216	0.327006	0.471033
B3GAT3 (26229)	0.759981	0.758926	0.609213	0.694485	0.778752	0.8216	0.377982	0.739783
B3GNT1 (11041)	0.483959	0.380888	0.666786	0.7935	0.449778	0.789377	0.53831	0.499688
B3GNT2 (10678)	0.579402	0.74697	0.659398	0.717423	0.552549	0.653667	0.533165	0.803961
B3GNT3 (10331)	0.45654	0.58086	0.197087	0.735886	0.139848	0.366531	0.682551	0.164144
B3GNT4 (79369)	0.386024	0.246881	0.631582	0.571199	0.176802	0.313654	0.631775	0.373158
B3GNT5 (84002)	0.699969	0.807455	0.629949	0.731462	0.770562	0.523431	0.759795	0.81602
B3GNT6 (192134)	0.636172	0.750551	0.820291	0.485185	0.574395	0.588811	0.856597	0.620384
B3GNT7 (93010)	0.754636	0.740727	0.8557	0.829175	0.833419	0.678355	0.772222	0.767444
B3GNT8 (374907)	0.775509	0.520668	0.84286	0.740413	0.606047	0.804263	0.784649	0.79842
B3GNT9 (84752)	0.543611	0.421267	0.558381	0.759787	0.56783	0.429485	0.514216	0.615023
B3GNTL1 (146712)	0.798865	0.668296	0.805398	0.745551	0.803793	0.849555	0.622013	0.849513
B4GALNT1 (2583)	0.615586	0.578427	0.739388	0.693671	0.744406	0.630518	0.81716	0.714573
B4GALNT2 (124872)	0.791116	0.764022	0.740086	0.852012	0.297752	0.805346	0.779202	0.609394
B4GALNT3 (283358)	0.554298	0.652599	0.550246	0.678366	0.654759	0.367184	0.836409	0.607403
B4GALNT4 (338707)	0.638159	0.319801	0.812765	0.767046	0.571201	0.814672	0.789292	0.694312
B4GALT1 (2683)	0.65276	0.796397	0.734563	0.748969	0.844083	0.744506	0.789258	0.586563
B4GALT2 (8704)	0.645718	0.80483	0.833179	0.728917	0.742529	0.683156	0.862383	0.848003
B4GALT3 (8703)	0.333202	0.126697	0.230733	0.497314	0.628481	0.724395	0.409381	0.282199
B4GALT4 (8702)	0.63907	0.642675	0.718322	0.755507	0.834709	0.703495	0.515232	0.795719
B4GALT5 (9334)	0.394423	0.552776	0.404282	0.649488	0.384041	0.707701	0.770514	0.646151
B4GALT6 (9331)	0.716961	0.720454	0.71999	0.750502	0.541597	0.84526	0.809345	0.70481
B4GALT7 (11285)	0.534235	0.518246	0.825237	0.646773	0.693337	0.81607	0.77129	0.64201
B9D1 (27077)	0.772832	0.749644	0.851057	0.207304	0.59091	0.710379	0.827202	0.702966
B9D2 (80776)	0.721385	0.43002	0.7827	0.592364	0.63947	0.833316	0.534423	0.816074
BAALC (79870)	0.763043	0.78202	0.506897	0.838724	0.796708	0.853968	0.827587	0.772664
BAAT (570)	0.680132	0.801108	0.768416	0.833825	0.758004	0.835768	0.265404	0.796384
BABAM1 (29086)	0.812463	0.824908	0.675832	0.730684	0.798209	0.852942	0.847002	0.842437
BACE1 (23621)	0.596901	0.710933	0.733405	0.421862	0.62814	0.797959	0.665081	0.740288
BACE2 (25825)	0.755577	0.806923	0.797285	0.855064	0.677535	0.759201	0.581278	0.691269
BACH1 (571)	0.811932	0.758907	0.786465	0.844833	0.850516	0.849269	0.837346	0.593597
BACH2 (60468)	0.785372	0.795424	0.76342	0.749189	0.202816	0.779425	0.776057	0.844657
BAD (572)	0.499562	0.655389	0.718022	0.858559	0.843944	0.340688	0.602705	0.673154
BAG1 (573)	0.673581	0.747139	0.823228	0.782508	0.819145	0.827132	0.706009	0.794071
BAG2 (9532)	0.731374	0.725167	0.806557	0.702878	0.149462	0.743833	0.25131	0.409803
BAG3 (9531)	0.607121	0.664698	0.795724	0.824368	0.595258	0.670488	0.718315	0.800449
BAG4 (9530)	0.816428	0.751839	0.848319	0.775878	0.745954	0.69328	0.782134	0.355907
BAG5 (9529)	0.756424	0.645296	0.761	0.836727	0.672202	0.85401	0.592722	0.857944
BAG6 (7917)	0.563757	0.536618	0.434378	0.293163	0.314523	0.372494	0.723423	0.43745
BAHD1 (22893)	0.654573	0.627898	0.440388	0.715027	0.693872	0.328261	0.858109	0.425677
BAI1 (575)	0.807217	0.732623	0.769366	0.69296	0.52128	0.838306	0.69958	0.850685
BAI3 (577)	0.667173	0.780141	0.81016	0.777117	0.410847	0.841403	0.85804	0.75174
BAIAP2 (10458)	0.446194	0.471756	0.746827	0.619621	0.471463	0.62258	0.616757	0.765804
BAIAP2L1 (55971)	0.731268	0.768689	0.818303	0.705141	0.829425	0.827108	0.761107	0.829339
BAIAP2L2 (80115)	0.747474	0.727517	0.720875	0.328679	0.749566	0.735162	0.210433	0.706968
BAIAP3 (8938)	0.324444	0.456021	0.798888	0.685635	0.576415	0.266228	0.572419	0.57344
BAK1 (578)	0.327082	0.192701	0.778159	0.667862	0.289635	0.277138	0.740615	0.273037
BAMBI (25805)	0.670897	0.755173	0.575468	0.814141	0.775237	0.739282	0.675031	0.828605
BANF1 (8815)	0.00108494	0.0245006	0.163585	0.0154518	0.0129724	0.00775452	0.415826	0.0132535
BANF2 (140836)	0.79045	0.800826	0.798058	0.835618	0.845156	0.79807	0.697204	0.851346
BANK1 (55024)	0.474	0.494491	0.751812	0.737624	0.745159	0.63087	0.848273	0.775941
BANP (54971)	0.0136423	0.0364761	0.0732567	0.0357526	0.00923083	0.0346774	0.559724	0.0539585
BAP1 (8314)	0.00331141	0.0768914	0.233979	0.05969	0.0156509	0.401597	0.750601	0.0707709
BARD1 (580)	0.0272486	0.100797	0.199209	0.181699	0.0320291	0.149954	0.135	0.0583921
BARHL1 (56751)	0.585984	0.737075	0.512962	0.560744	0.679373	0.596475	0.792268	0.652216
BARHL2 (343472)	0.519907	0.7422	0.718471	0.77811	0.580273	0.75011	0.772262	0.382691
BARX1 (56033)	0.78449	0.765913	0.818342	0.825172	0.793454	0.820131	0.749371	0.717535
BARX2 (8538)	0.812804	0.82512	0.849655	0.67574	0.716278	0.783194	0.680338	0.785704
BASP1 (10409)	0.809977	0.811669	0.853908	0.848878	0.743221	0.830047	0.861791	0.835029
BATF (10538)	0.531877	0.608043	0.818171	0.773583	0.392971	0.407278	0.555901	0.791028
BATF2 (116071)	0.416811	0.742178	0.741802	0.284681	0.840977	0.295653	0.583943	0.585717
BATF3 (55509)	0.15101	0.0162298	0.0756692	0.840437	0.313605	0.754332	0.350648	0.102795
BAX (581)	0.807286	0.729375	0.849362	0.845825	0.759084	0.799517	0.757676	0.859769
BAZ1A (11177)	0.143993	0.0878826	0.605036	0.788636	0.43439	0.476256	0.467993	0.608927
BAZ1B (9031)	0.14662	0.277141	0.226439	0.303645	0.618356	0.697975	0.499759	0.44238
BAZ2A (11176)	0.806731	0.413319	0.731224	0.411386	0.542839	0.46766	0.804693	0.788826
BAZ2B (29994)	0.801884	0.820892	0.816914	0.811926	0.795927	0.847097	0.6991	0.814411
BBC3 (27113)	0.659733	0.705687	0.827358	0.748847	0.798494	0.812625	0.820678	0.594851
BBIP1 (92482)	0.683601	0.77189	0.733432	0.832018	0.807892	0.763482	0.824013	0.817036
BBOX1 (8424)	0.819225	0.806897	0.857621	0.849388	0.850687	0.850469	0.841474	0.847132
BBS1 (582)	0.620625	0.531166	0.206785	0.478832	0.500397	0.640027	0.627443	0.537116
BBS10 (79738)	0.733724	0.797375	0.837858	0.782918	0.78372	0.713568	0.834628	0.832725
BBS12 (166379)	0.765016	0.829115	0.825929	0.735671	0.850098	0.80665	0.736314	0.830148
BBS2 (583)	0.6463	0.769877	0.594545	0.853365	0.499792	0.705954	0.74401	0.778368
BBS4 (585)	0.797263	0.761707	0.786429	0.669384	0.833336	0.843321	0.829113	0.842002
BBS5 (129880)	0.568036	0.623366	0.797188	0.823756	0.693705	0.779312	0.747836	0.730819
BBS7 (55212)	0.670203	0.778543	0.827489	0.622942	0.807038	0.58665	0.340896	0.81621
BBS9 (27241)	0.496534	0.362573	0.547737	0.427198	0.457525	0.382652	0.846355	0.527667
BBX (56987)	0.501391	0.748668	0.633153	0.556899	0.836829	0.736356	0.837183	0.698186
BCAM (4059)	0.702232	0.819567	0.779055	0.697181	0.54123	0.841493	0.794934	0.820387
BCAN (63827)	0.156807	0.346843	0.248446	0.2384	0.267833	0.220066	0.74231	0.317744
BCAP29 (55973)	0.606986	0.81202	0.667805	0.662706	0.837351	0.790318	0.767591	0.841104
BCAR1 (9564)	0.33462	0.211214	0.0771057	0.046747	0.270996	0.310602	0.807304	0.273379
BCAR3 (8412)	0.820371	0.814341	0.852355	0.801352	0.840602	0.84168	0.778188	0.793168
BCAS1 (8537)	0.825058	0.834874	0.851789	0.62523	0.848128	0.836602	0.786665	0.839226
BCAS2 (10286)	0.0454237	0.0918195	0.0805063	0.463052	0.136397	0.238862	0.82673	0.0837811
BCAS3 (54828)	0.395282	0.567954	0.659143	0.473212	0.555261	0.452592	0.854619	0.459103
BCAS4 (55653)	0.80615	0.265686	0.775018	0.739235	0.655222	0.729396	0.514385	0.786542
BCAT1 (586)	0.423909	0.456202	0.814172	0.726327	0.849175	0.737093	0.560004	0.678123
BCAT2 (587)	0.814452	0.805451	0.800843	0.712622	0.78578	0.771056	0.516245	0.796185
BCCIP (56647)	0.039914	0.154975	0.626084	0.306376	0.0569779	0.0871465	0.777011	0.2182
BCDIN3D (144233)	0.266883	0.534547	0.229018	0.75843	0.587126	0.637572	0.163836	0.501636
BCHE (590)	0.601017	0.684113	0.451085	0.801886	0.812173	0.812652	0.812176	0.793442
BCKDHA (593)	0.682257	0.697469	0.769449	0.812647	0.613744	0.754032	0.730155	0.785374
BCKDHB (594)	0.665556	0.58779	0.681601	0.612923	0.498839	0.786874	0.462525	0.660189
BCKDK (10295)	0.771527	0.786231	0.787458	0.782657	0.687849	0.714923	0.262129	0.742862
BCL10 (8915)	0.651564	0.691743	0.49164	0.729255	0.705206	0.657229	0.627185	0.790064
BCL11A (53335)	0.753651	0.774109	0.747975	0.307885	0.731493	0.665485	0.842249	0.681421
BCL11B (64919)	0.823786	0.723255	0.856895	0.696972	0.180996	0.849876	0.853021	0.785392
BCL2 (596)	0.751916	0.616269	0.758018	0.758156	0.668773	0.770023	0.750048	0.768807
BCL2A1 (597)	0.512017	0.548187	0.3104	0.540232	0.615103	0.65583	0.835129	0.568415
BCL2L1 (598)	0.208005	0.0496527	0.0178652	0.0727312	0.000878301	0.211044	0.082071	0.115384
BCL2L10 (10017)	0.710355	0.494412	0.436501	0.69452	0.822746	0.661447	0.752979	0.778329
BCL2L11 (10018)	0.691791	0.741608	0.651214	0.804727	0.564672	0.837842	0.839258	0.371758
BCL2L12 (83596)	0.724681	0.67899	0.753246	0.674869	0.658679	0.599361	0.863886	0.498568
BCL2L13 (23786)	0.580377	0.742702	0.567848	0.760729	0.715758	0.682968	0.300342	0.74696
BCL2L14 (79370)	0.659059	0.611126	0.806157	0.702643	0.781605	0.750776	0.776972	0.792414
BCL2L15 (440603)	0.727968	0.829751	0.642647	0.659403	0.726259	0.808225	0.660267	0.83125
BCL2L2 (599)	0.677948	0.439492	0.676529	0.336406	0.200995	0.476827	0.681601	0.342765
BCL3 (602)	0.25189	0.734786	0.77656	0.724129	0.790875	0.7322	0.810763	0.830648
BCL6 (604)	0.00795527	0.0650374	0.582046	0.51719	0.646922	0.77206	0.763452	0.313467
BCL6B (255877)	0.722806	0.72776	0.818105	0.830915	0.830633	0.777111	0.703496	0.624417
BCL7A (605)	0.569066	0.650664	0.77658	0.677469	0.736486	0.826225	0.776291	0.808245
BCL7B (9275)	0.7667	0.803065	0.808084	0.849619	0.850593	0.855649	0.86103	0.851193
BCL7C (9274)	0.421858	0.45863	0.716392	0.747023	0.73281	0.852454	0.740667	0.624687
BCL9 (607)	0.708829	0.662998	0.831273	0.646681	0.794175	0.397399	0.814053	0.783299
BCL9L (283149)	0.386245	0.164346	0.480711	0.344394	0.198267	0.318999	0.404175	0.490111
BCLAF1 (9774)	0.0208475	0.0242814	0.0013159	0.0238239	0.00899927	0.0128292	0.173571	0.0111537
BCO1 (53630)	0.324841	0.796859	0.622037	0.785112	0.80355	0.638394	0.263339	0.538162
BCO2 (83875)	0.732428	0.823445	0.641572	0.572127	0.848443	0.734227	0.722397	0.836852
BCR (613)	0.760732	0.75908	0.733918	0.823769	0.792949	0.608799	0.637533	0.838826
BCS1L (617)	0.0932459	0.192379	0.0315867	0.0986701	0.0349095	0.101006	0.428212	0.0624501
BDH1 (622)	0.762842	0.661099	0.762444	0.70418	0.731985	0.679741	0.76658	0.767551
BDH2 (56898)	0.691625	0.73917	0.601291	0.293007	0.405879	0.769656	0.693519	0.626939
BDKRB1 (623)	0.804635	0.798041	0.781069	0.823254	0.845982	0.746139	0.806401	0.821589
BDKRB2 (624)	0.713337	0.566082	0.834244	0.768629	0.666542	0.727776	0.702694	0.628108
BDNF (627)	0.730759	0.770844	0.715845	0.757722	0.819791	0.784422	0.787341	0.713871
BDP1 (55814)	0.0232339	0.130743	0.0159181	0.0366936	0.0457524	0.0582823	0.358508	0.069903
BEAN1 (146227)	0.545005	0.640263	0.590732	0.709635	0.713836	0.712357	0.101989	0.396058
BECN1 (8678)	0.482155	0.332249	0.49829	0.61978	0.736686	0.287933	0.835981	0.56299
BEGAIN (57596)	0.666528	0.539004	0.718292	0.570933	0.375401	0.527495	0.749565	0.748415
BEND3 (57673)	0.56125	0.745399	0.815316	0.598029	0.222867	0.575505	0.432727	0.544894
BEND4 (389206)	0.751131	0.61743	0.84916	0.833242	0.514586	0.753708	0.736766	0.46423
BEND5 (79656)	0.638083	0.756436	0.803831	0.859266	0.730477	0.815579	0.78094	0.711095
BEND6 (221336)	0.71121	0.793091	0.7909	0.839061	0.741133	0.791487	0.821819	0.823155
BEND7 (222389)	0.730865	0.817951	0.552589	0.684963	0.716134	0.795456	0.680875	0.817601
BEST1 (7439)	0.790837	0.835064	0.838971	0.793161	0.752662	0.826154	0.622488	0.758578
BEST2 (54831)	0.728725	0.825952	0.578779	0.635513	0.773148	0.713723	0.819575	0.6722
BEST3 (144453)	0.467504	0.649767	0.494371	0.468563	0.315439	0.816584	0.386076	0.565718
BEST4 (266675)	0.679238	0.72313	0.776463	0.328101	0.569133	0.758845	0.771167	0.52624
BET1 (10282)	0.0689729	0.526701	0.478307	0.12647	0.0710949	0.223754	0.643588	0.153048
BET1L (51272)	0.705755	0.418333	0.82664	0.751393	0.652767	0.750491	0.374002	0.805232
BFAR (51283)	0.675367	0.738834	0.643808	0.799367	0.797453	0.754355	0.750241	0.771779
BFSP1 (631)	0.575244	0.693117	0.488881	0.837115	0.850482	0.575766	0.686857	0.823433
BFSP2 (8419)	0.756001	0.829317	0.84777	0.85235	0.838148	0.850478	0.863354	0.794763
BGLAP (632)	0.779205	0.679585	0.71871	0.649031	0.682667	0.417366	0.608271	0.691676
BHLHA15 (168620)	0.26673	0.389771	0.669343	0.290818	0.44107	0.307836	0.677901	0.105838
BHLHA9 (727857)	0.80365	0.815177	0.729872	0.823719	0.278095	0.762793	0.860401	0.851706
BHLHE22 (27319)	0.714626	0.704899	0.753526	0.837534	0.792235	0.813457	0.285771	0.504851
BHLHE40 (8553)	0.751879	0.826224	0.852011	0.806388	0.849582	0.778577	0.837053	0.861005
BHLHE41 (79365)	0.596475	0.732787	0.608606	0.825885	0.788629	0.812762	0.410223	0.539204
BHMT (635)	0.625534	0.744477	0.7557	0.71909	0.834935	0.566728	0.728868	0.796417
BHMT2 (23743)	0.281982	0.40717	0.584773	0.526716	0.605884	0.746286	0.253945	0.488173
BICC1 (80114)	0.821913	0.804128	0.851093	0.835146	0.808289	0.828099	0.845961	0.465604
BICD1 (636)	0.411164	0.68437	0.611734	0.394918	0.612112	0.832659	0.726113	0.567071
BICD2 (23299)	0.532005	0.396146	0.771266	0.75731	0.63356	0.459309	0.775998	0.434664
BID (637)	0.699181	0.815364	0.643854	0.846748	0.762967	0.753638	0.739864	0.746227
BIK (638)	0.767735	0.822286	0.785031	0.751633	0.757578	0.822677	0.834393	0.844441
BIN1 (274)	0.433199	0.623995	0.496555	0.732732	0.753392	0.664149	0.0936383	0.203895
BIN2 (51411)	0.769891	0.654248	0.767395	0.735131	0.700732	0.67602	0.718797	0.595538
BIN3 (55909)	0.825157	0.838103	0.859716	0.858519	0.849192	0.854396	0.865163	0.861674
BIRC2 (329)	0.318171	0.63543	0.75427	0.739288	0.658349	0.777264	0.621695	0.510542
BIRC3 (330)	0.681876	0.796691	0.7444	0.854892	0.840119	0.7971	0.706631	0.835677
BIRC5 (332)	6.08852e-06	0.000429497	0.000724242	0.00507317	0.00229626	0.00109352	0.0261013	0.00377835
BIRC6 (57448)	0.22907	0.165793	0.25309	0.373439	0.574775	0.269733	0.439823	0.570103
BIRC7 (79444)	0.780141	0.836035	0.809917	0.822343	0.695665	0.838655	0.855605	0.848068
BIRC8 (112401)	0.621084	0.634796	0.788721	0.620311	0.658761	0.486806	0.864672	0.232487
BIVM (54841)	0.800077	0.827675	0.808578	0.837201	0.822286	0.852831	0.759884	0.851129
BLCAP (10904)	0.751002	0.695652	0.79833	0.6567	0.604955	0.485336	0.681487	0.773257
BLID (414899)	0.742082	0.761857	0.624812	0.816075	0.795418	0.81798	0.807495	0.852704
BLK (640)	0.620751	0.784497	0.745421	0.724884	0.793438	0.691933	0.552737	0.745464
BLM (641)	0.048904	0.0474274	0.0301485	0.618235	0.243516	0.713692	0.824721	0.618335
BLMH (642)	0.738269	0.81513	0.812626	0.836131	0.833973	0.700523	0.808008	0.851858
BLNK (29760)	0.69322	0.24962	0.60694	0.807935	0.790358	0.83752	0.816017	0.699808
BLOC1S1 (2647)	0.675886	0.797166	0.761022	0.825566	0.765076	0.615835	0.832094	0.820932
BLOC1S2 (282991)	0.497053	0.343967	0.790351	0.755879	0.339768	0.780528	0.561541	0.630634
BLOC1S3 (388552)	0.187513	0.580915	0.741395	0.468758	0.211169	0.517502	0.676059	0.484253
BLOC1S4 (55330)	0.821415	0.695112	0.823115	0.624556	0.732501	0.840777	0.82667	0.818269
BLOC1S5 (63915)	0.79057	0.634585	0.760824	0.68515	0.850465	0.71526	0.67953	0.57896
BLOC1S6 (26258)	0.498384	0.590915	0.356161	0.776901	0.670361	0.842436	0.798774	0.708897
BLVRA (644)	0.792621	0.812467	0.826964	0.726843	0.765797	0.64278	0.585888	0.851643
BLVRB (645)	0.777087	0.700489	0.813953	0.844735	0.841826	0.802367	0.842177	0.830008
BLZF1 (8548)	0.631463	0.779556	0.760978	0.684551	0.847828	0.697597	0.512089	0.779108
BMF (90427)	0.534679	0.2101	0.675287	0.60764	0.390352	0.315392	0.631675	0.486513
BMI1 (648)	0.776158	0.569464	0.836517	0.790722	0.810437	0.795975	0.81756	0.835139
BMP1 (649)	0.721294	0.656787	0.828999	0.822597	0.739087	0.773392	0.825363	0.757793
BMP10 (27302)	0.765493	0.688927	0.802747	0.361062	0.764774	0.657316	0.674396	0.655905
BMP2 (650)	0.758604	0.756965	0.851647	0.785039	0.82536	0.7719	0.669353	0.847056
BMP2K (55589)	0.772894	0.745761	0.835469	0.717331	0.793139	0.681571	0.818368	0.747514
BMP3 (651)	0.768088	0.821641	0.751859	0.781099	0.82304	0.818869	0.764725	0.851093
BMP4 (652)	0.789968	0.7962	0.673525	0.837876	0.662432	0.785904	0.853349	0.658847
BMP5 (653)	0.610983	0.778378	0.768	0.358404	0.704147	0.726393	0.812555	0.822089
BMP6 (654)	0.672245	0.769134	0.369549	0.693351	0.588316	0.747143	0.217714	0.675412
BMP7 (655)	0.794106	0.805386	0.843947	0.844509	0.834046	0.810337	0.808548	0.855066
BMP8A (353500)	0.792634	0.812972	0.807044	0.860825	0.708554	0.803048	0.773846	0.818627
BMP8B (656)	0.619746	0.750777	0.85463	0.748455	0.833262	0.794838	0.438063	0.841411
BMPER (168667)	0.700623	0.750592	0.608938	0.639886	0.845511	0.840015	0.477452	0.835051
BMPR1A (657)	0.339858	0.522507	0.327658	0.248095	0.512121	0.386017	0.768802	0.305123
BMPR1B (658)	0.766277	0.804869	0.810231	0.854591	0.849357	0.849305	0.861333	0.84966
BMPR2 (659)	0.613776	0.724003	0.749643	0.677234	0.808725	0.826273	0.810364	0.842508
BMS1 (9790)	0.000864821	0.00320449	0.0124044	0.0146362	0.000461573	0.00105797	0.825547	0.0133436
BNC1 (646)	0.802488	0.799101	0.614009	0.481185	0.629401	0.734575	0.591382	0.848892
BNC2 (54796)	0.780345	0.835763	0.771873	0.84357	0.768585	0.8306	0.807554	0.787032
BNIP1 (662)	0.0962072	0.0366167	0.266634	0.173215	0.03397	0.347381	0.462933	0.103112
BNIP2 (663)	0.584433	0.231136	0.718142	0.64156	0.286246	0.671214	0.660569	0.576388
BNIP3 (664)	0.576083	0.296789	0.374119	0.727357	0.68614	0.757771	0.592357	0.542066
BNIP3L (665)	0.815078	0.836531	0.850128	0.850598	0.831973	0.738218	0.844847	0.83338
BNIPL (149428)	0.23187	0.427655	0.754502	0.75084	0.585569	0.77357	0.674595	0.413812
BOC (91653)	0.614812	0.76851	0.783323	0.718607	0.736611	0.734815	0.763625	0.443176
BOD1 (91272)	0.439078	0.315669	0.425968	0.789675	0.664599	0.328826	0.324922	0.385138
BOD1L1 (259282)	0.330869	0.215808	0.6591	0.545216	0.299481	0.8228	0.777379	0.387568
BOD1L2 (284257)	0.823536	0.832251	0.826628	0.710467	0.847031	0.852634	0.848599	0.858675
BOK (666)	0.52132	0.702223	0.407301	0.437545	0.726823	0.580414	0.59187	0.743666
BOLA1 (51027)	0.670708	0.470643	0.781683	0.430935	0.703269	0.314088	0.660138	0.327565
BOLA2 (552900)	0.239539	0.191254	0.178571	0.46126	0.285922	0.451563	0.680799	0.423872
BOLA3 (388962)	0.771104	0.778739	0.737141	0.839166	0.795217	0.806388	0.839967	0.707802
BOLL (66037)	0.775494	0.739103	0.808853	0.846518	0.850055	0.853875	0.77208	0.769146
BOP1 (23246)	0.0414709	0.0242272	0.089909	0.067474	0.0126061	0.0105024	0.0755613	0.0359029
BORA (79866)	0.00200304	0.040933	0.0145938	0.0141833	0.0231567	0.0711749	0.586076	0.0178441
BPGM (669)	0.767267	0.806388	0.611025	0.667448	0.770792	0.58503	0.786504	0.811427
BPHL (670)	0.704539	0.798977	0.784199	0.70912	0.721549	0.79189	0.820626	0.807652
BPI (671)	0.76796	0.801001	0.808418	0.854841	0.718852	0.846058	0.582995	0.80737
BPIFA1 (51297)	0.816193	0.82688	0.837009	0.81538	0.801221	0.825214	0.858807	0.816346
BPIFA2 (140683)	0.784209	0.81959	0.829372	0.846604	0.84155	0.839195	0.864992	0.780324
BPIFA3 (128861)	0.689201	0.620512	0.76685	0.560049	0.769519	0.739385	0.831576	0.415305
BPIFB1 (92747)	0.74009	0.800014	0.762553	0.740543	0.773786	0.815672	0.810806	0.804836
BPIFB2 (80341)	0.54896	0.590757	0.826868	0.760169	0.74123	0.668782	0.817093	0.75254
BPIFB3 (359710)	0.526167	0.423577	0.595606	0.393093	0.580643	0.279841	0.485492	0.544425
BPIFB4 (149954)	0.699102	0.427556	0.331332	0.7846	0.729665	0.761075	0.787163	0.590428
BPIFB6 (128859)	0.762339	0.581847	0.829779	0.769236	0.653702	0.758399	0.655316	0.59081
BPIFC (254240)	0.772879	0.779295	0.838322	0.834104	0.82024	0.70895	0.831772	0.780918
BPNT1 (10380)	0.0907724	0.276415	0.392443	0.424985	0.666068	0.727636	0.566636	0.346194
BPTF (2186)	0.0625852	0.38866	0.0525715	0.855106	0.804263	0.171637	0.571353	0.390778
BRAF (673)	0.801338	0.757707	0.110049	0.49855	0.827062	0.821587	0.580318	0.748241
BRAP (8315)	0.0644238	0.642228	0.764345	0.628156	0.066261	0.0973246	0.31268	0.16323
BRAT1 (221927)	0.173604	0.0171501	0.050491	0.364748	0.580827	0.685061	0.519839	0.041442
BRCA1 (672)	0.0431768	0.0743451	0.0911676	0.0556531	0.0548405	0.147823	0.58973	0.106483
BRCA2 (675)	0.0475532	0.0697436	0.268241	0.11107	0.0354287	0.0957601	0.127988	0.0347127
BRD1 (23774)	0.155403	0.508021	0.147074	0.322855	0.312531	0.242818	0.633631	0.2228
BRD2 (6046)	0.00416883	0.00935016	0.00945985	0.297975	0.0498483	0.0609171	0.0702299	0.037118
BRD3 (8019)	0.770522	0.837616	0.830552	0.821167	0.835018	0.850363	0.818777	0.86009
BRD4 (23476)	0.000771423	0.0145003	0.0344775	0.0554409	0.00772525	0.0181988	0.114957	0.0343079
BRD7 (29117)	0.692617	0.052915	0.609764	0.501355	0.808956	0.583018	0.269681	0.574061
BRD8 (10902)	0.514309	0.19254	0.243115	0.124941	0.126974	0.36378	0.420975	0.0983834
BRD9 (65980)	0.0304621	0.155927	0.66894	0.673954	0.844488	0.0961505	0.731154	0.647877
BRDT (676)	0.439447	0.820914	0.685355	0.64926	0.760926	0.770894	0.463137	0.783877
BRE (9577)	0.699681	0.634203	0.721844	0.740881	0.676831	0.64568	0.802264	0.822978
BRF1 (2972)	0.00567846	0.0452838	0.0139153	0.0162903	0.127652	0.0376236	0.156701	0.0512082
BRF2 (55290)	7.78783e-07	0.000735285	7.73809e-05	0.00963194	1.11352e-05	0.0086671	0.0118059	0.00423271
BRI3 (25798)	0.645645	0.581628	0.773615	0.348529	0.219998	0.441402	0.55346	0.35823
BRI3BP (140707)	0.637665	0.795183	0.845819	0.57671	0.77568	0.727551	0.826037	0.737881
BRICD5 (283870)	0.771495	0.659365	0.814062	0.638003	0.634032	0.209923	0.626203	0.75225
BRINP1 (1620)	0.823816	0.832953	0.843731	0.791052	0.818691	0.855145	0.779772	0.847388
BRINP2 (57795)	0.705578	0.727905	0.687401	0.647883	0.511295	0.743608	0.677472	0.692706
BRINP3 (339479)	0.641997	0.63073	0.744325	0.815189	0.579656	0.776438	0.846434	0.616546
BRIP1 (83990)	0.322455	0.390325	0.229705	0.245555	0.433735	0.060304	0.431379	0.152867
BRIX1 (55299)	0.000145484	0.00288405	0.0056072	0.0208291	0.00962998	0.0495326	0.0401084	0.0132835
BRK1 (55845)	0.114884	0.316472	0.0670433	0.183634	0.108559	0.269276	0.1775	0.3069
BRMS1 (25855)	0.110356	0.508542	0.0856653	0.133865	0.173692	0.173685	0.617137	0.456289
BRMS1L (84312)	0.453485	0.787196	0.649558	0.596849	0.566651	0.78521	0.853185	0.445664
BROX (148362)	0.787706	0.781365	0.781125	0.833062	0.712066	0.79271	0.857568	0.832133
BRPF1 (7862)	0.0678145	0.41558	0.43267	0.589931	0.325695	0.480879	0.591016	0.66705
BRPF3 (27154)	0.772909	0.767434	0.837265	0.582534	0.755187	0.624141	0.813196	0.821036
BRSK1 (84446)	0.749861	0.736278	0.621778	0.787193	0.831139	0.63926	0.801082	0.84293
BRSK2 (9024)	0.233347	0.588217	0.708558	0.577551	0.594971	0.565438	0.760863	0.832566
BRWD1 (54014)	0.671431	0.670397	0.759718	0.729537	0.598164	0.822047	0.756581	0.755194
BSCL2 (26580)	0.487606	0.441675	0.376764	0.358671	0.491801	0.521253	0.677002	0.714318
BSDC1 (55108)	0.509774	0.730379	0.590191	0.724071	0.801849	0.677386	0.459338	0.75379
BSG (682)	0.200891	0.0588619	0.249773	0.803855	0.719276	0.25376	0.833821	0.053369
BSN (8927)	0.789794	0.819095	0.825541	0.491317	0.818716	0.783737	0.755776	0.812309
BSND (7809)	0.465247	0.773819	0.60436	0.745275	0.823579	0.782043	0.427643	0.665241
BSPH1 (100131137)	0.615672	0.781589	0.82628	0.776332	0.812723	0.780973	0.85453	0.827685
BSPRY (54836)	0.566236	0.66347	0.74435	0.749336	0.680756	0.810042	0.816664	0.836581
BST1 (683)	0.812352	0.63732	0.85982	0.796556	0.839418	0.81933	0.769589	0.825486
BST2 (684)	0.642109	0.828035	0.507819	0.706817	0.844946	0.738945	0.66267	0.760702
BSX (390259)	0.696175	0.836363	0.821568	0.689138	0.842063	0.680124	0.797342	0.832247
BTAF1 (9044)	0.662537	0.725093	0.407069	0.33979	0.0918084	0.0911054	0.471873	0.306578
BTBD1 (53339)	0.772786	0.72002	0.578019	0.392727	0.409553	0.620216	0.63909	0.78384
BTBD10 (84280)	0.305283	0.675373	0.215711	0.605944	0.742337	0.489996	0.795874	0.716659
BTBD11 (121551)	0.584784	0.62386	0.712245	0.84286	0.489206	0.667881	0.794636	0.591383
BTBD16 (118663)	0.761902	0.773631	0.833924	0.803239	0.837371	0.644423	0.829467	0.858617
BTBD17 (388419)	0.184908	0.521942	0.785661	0.366712	0.279894	0.414036	0.764897	0.294834
BTBD18 (643376)	0.679148	0.420964	0.858291	0.59744	0.731233	0.569755	0.672638	0.486415
BTBD2 (55643)	0.772987	0.742484	0.808302	0.6144	0.804618	0.586836	0.74908	0.83179
BTBD3 (22903)	0.66995	0.631981	0.852108	0.710147	0.828975	0.835556	0.851949	0.790818
BTBD6 (90135)	0.591829	0.637737	0.820919	0.412771	0.618816	0.550123	0.811359	0.71103
BTBD7 (55727)	0.579299	0.521306	0.765773	0.813961	0.835192	0.70799	0.812527	0.672449
BTBD8 (284697)	0.806835	0.817288	0.632957	0.849526	0.657063	0.803184	0.57142	0.806307
BTBD9 (114781)	0.239863	0.322974	0.346922	0.150088	0.442874	0.266533	0.77635	0.504211
BTC (685)	0.771167	0.748376	0.789313	0.856841	0.846126	0.818045	0.801737	0.497538
BTD (686)	0.800409	0.749395	0.812542	0.729312	0.795865	0.806533	0.50376	0.691343
BTF3 (689)	0.040095	0.0604574	0.456199	0.256956	0.0533117	0.0955007	0.756076	0.214897
BTF3L4 (91408)	0.11132	0.555929	0.857127	0.453471	0.179355	0.217652	0.698448	0.457158
BTG1 (694)	0.750212	0.558979	0.390759	0.339649	0.428225	0.607114	0.595679	0.486807
BTG2 (7832)	0.626832	0.582012	0.777776	0.594708	0.553386	0.66038	0.743631	0.28085
BTG3 (10950)	0.775433	0.63099	0.770167	0.805953	0.83321	0.747045	0.828924	0.745259
BTG4 (54766)	0.766749	0.796985	0.589226	0.726499	0.788332	0.842554	0.823788	0.736905
BTLA (151888)	0.73738	0.82174	0.801668	0.842266	0.80211	0.851659	0.859112	0.837658
BTN1A1 (696)	0.800262	0.749126	0.809242	0.558584	0.845729	0.797705	0.769754	0.83211
BTN2A1 (11120)	0.820987	0.805425	0.741139	0.825762	0.778357	0.691077	0.389924	0.784822
BTN2A2 (10385)	0.803268	0.797626	0.767625	0.784618	0.789039	0.814349	0.716339	0.847094
BTN3A1 (11119)	0.805624	0.82826	0.79976	0.848748	0.845074	0.817473	0.735217	0.859632
BTN3A2 (11118)	0.683397	0.708194	0.605317	0.771634	0.834357	0.788115	0.764854	0.857072
BTN3A3 (10384)	0.557576	0.561271	0.490308	0.777644	0.822711	0.825667	0.780809	0.823558
BTNL3 (10917)	0.674722	0.764243	0.651035	0.739786	0.829129	0.840537	0.865287	0.791115
BTNL8 (79908)	0.570949	0.827191	0.740626	0.6362	0.743957	0.668045	0.562652	0.790643
BTNL9 (153579)	0.817097	0.669104	0.774388	0.828667	0.841053	0.732173	0.832791	0.837229
BTRC (8945)	0.751624	0.768135	0.699139	0.72555	0.536636	0.823583	0.60957	0.83683
BUB1 (699)	0.0344908	0.0820631	0.440492	0.162044	0.0278938	0.0839827	0.802372	0.0640494
BUB1B (701)	1.01629e-05	0.0107571	0.00136375	0.0129141	0.00106774	0.0136804	0.0370697	0.00908052
BUB3 (9184)	0	1.92126e-05	0	6.99356e-06	7.07165e-09	0	0.00143079	7.67568e-05
BUD13 (84811)	0.000977972	0.0349531	0.0246535	0.141666	0.0826713	0.0801295	0.203679	0.030772
BUD31 (8896)	5.14814e-09	0.00142108	0	0.00528729	0.000123858	4.75679e-06	0.00123023	0.00133837
BVES (11149)	0.636671	0.449348	0.714102	0.74158	0.727732	0.366139	0.766749	0.790731
BYSL (705)	0.000241967	0.00562602	0.00967261	0.015406	7.73512e-05	0.00828369	0.710881	0.0176151
BZRAP1 (9256)	0.490517	0.397558	0.712959	0.815449	0.519683	0.744357	0.636896	0.781831
BZW1 (9689)	0.540857	0.744068	0.796913	0.817745	0.771424	0.574064	0.682286	0.712263
BZW2 (28969)	0.729112	0.834273	0.725027	0.812011	0.851718	0.838808	0.852363	0.814868
C10orf10 (11067)	0.689257	0.712149	0.772255	0.797719	0.509134	0.837417	0.784048	0.494041
C10orf105 (414152)	0.696122	0.742658	0.656308	0.83426	0.770619	0.795099	0.799618	0.684114
C10orf107 (219621)	0.693794	0.752204	0.415407	0.817075	0.765116	0.80788	0.864201	0.740844
C10orf11 (83938)	0.768104	0.779458	0.702583	0.806013	0.825429	0.814457	0.736978	0.763146
C10orf111 (221060)	0.769271	0.767632	0.83771	0.853575	0.840457	0.85008	0.780922	0.842629
C10orf113 (387638)	0.801325	0.785491	0.805248	0.853619	0.846861	0.82396	0.848407	0.8558
C10orf12 (26148)	0.522792	0.357525	0.621207	0.796704	0.849366	0.463613	0.804451	0.687485
C10orf120 (399814)	0.821048	0.814033	0.849509	0.776725	0.568547	0.766598	0.863194	0.858797
C10orf126 (283080)	0.78202	0.81117	0.810174	0.75247	0.844708	0.816465	0.794901	0.828307
C10orf128 (170371)	0.809356	0.810815	0.821123	0.650309	0.819231	0.850654	0.840125	0.826087
C10orf131 (100127889)	0.743465	0.641534	0.768333	0.834205	0.823614	0.830578	0.58819	0.843371
C10orf2 (56652)	0.0651665	0.0845329	0.201504	0.702912	0.0973869	0.0127824	0.785841	0.0390491
C10orf25 (220979)	0.667623	0.585485	0.799095	0.832314	0.384295	0.751368	0.458095	0.652727
C10orf32 (119032)	0.123912	0.332507	0.355367	0.731573	0.457726	0.130273	0.647054	0.448356
C10orf35 (219738)	0.822934	0.830232	0.785157	0.748307	0.794783	0.84543	0.73035	0.849096
C10orf53 (282966)	0.73443	0.624532	0.551598	0.492221	0.564937	0.704811	0.680415	0.50412
C10orf54 (64115)	0.692094	0.596369	0.768582	0.775502	0.793878	0.804501	0.777437	0.816373
C10orf55 (414236)	0.653354	0.603133	0.789591	0.821295	0.819961	0.671937	0.865418	0.593785
C10orf62 (414157)	0.672057	0.424476	0.816206	0.515706	0.742552	0.815313	0.850591	0.658262
C10orf67 (256815)	0.546812	0.610215	0.60733	0.858649	0.833388	0.845674	0.860152	0.746834
C10orf71 (118461)	0.824692	0.837163	0.859589	0.857738	0.850388	0.853892	0.864178	0.850576
C10orf76 (79591)	0.491125	0.509136	0.726254	0.719721	0.0566328	0.0927858	0.526224	0.712747
C10orf82 (143379)	0.805694	0.835829	0.845704	0.841729	0.800355	0.796201	0.820871	0.826038
C10orf88 (80007)	0.766992	0.130142	0.806395	0.778149	0.587186	0.401	0.600485	0.674553
C10orf90 (118611)	0.56298	0.719738	0.631188	0.764579	0.634738	0.683756	0.822328	0.741213
C10orf91 (170393)	0.751076	0.8086	0.856329	0.834649	0.424309	0.561525	0.861505	0.68361
C10orf95 (79946)	0.333847	0.170143	0.673012	0.503786	0.347746	0.39425	0.847119	0.486024
C10orf99 (387695)	0.608193	0.550523	0.661305	0.838003	0.709825	0.809761	0.846865	0.645282
C11orf1 (64776)	0.763427	0.797709	0.833791	0.844055	0.759063	0.761185	0.82248	0.717035
C11orf16 (56673)	0.79065	0.767452	0.843267	0.855788	0.844598	0.82886	0.648717	0.684963
C11orf21 (29125)	0.781848	0.723629	0.849746	0.846834	0.6842	0.819432	0.76556	0.844204
C11orf24 (53838)	0.802812	0.825468	0.835274	0.839008	0.824045	0.671737	0.69033	0.850876
C11orf30 (56946)	0.459731	0.0592568	0.737115	0.848271	0.317873	0.529857	0.598539	0.45878
C11orf31 (280636)	0.675856	0.487417	0.794139	0.787729	0.54145	0.830836	0.801861	0.699034
C11orf40 (143501)	0.762826	0.688019	0.770289	0.822038	0.574649	0.686834	0.794503	0.812025
C11orf42 (160298)	0.791593	0.805115	0.849022	0.82988	0.84712	0.854153	0.782745	0.858437
C11orf44 (283171)	0.812109	0.825658	0.830587	0.828405	0.831418	0.856149	0.574929	0.837914
C11orf45 (219833)	0.747756	0.799388	0.816004	0.851141	0.841331	0.851005	0.823136	0.846424
C11orf48 (79081)	0.741474	0.682855	0.814418	0.659359	0.731363	0.613608	0.746803	0.683532
C11orf49 (79096)	0.790823	0.810177	0.843307	0.697735	0.717427	0.655259	0.835085	0.836027
C11orf52 (91894)	0.777281	0.830342	0.75193	0.75401	0.615363	0.818831	0.655981	0.775461
C11orf53 (341032)	0.806429	0.756554	0.84296	0.643973	0.711442	0.834884	0.772121	0.824992
C11orf54 (28970)	0.775751	0.758868	0.808809	0.785985	0.850653	0.796136	0.859868	0.775441
C11orf57 (55216)	0.0199786	0.0554151	0.300891	0.0692763	0.0809496	0.157021	0.210245	0.0771291
C11orf58 (10944)	0.607165	0.239347	0.607497	0.790078	0.743078	0.603762	0.834438	0.440554
C11orf63 (79864)	0.634668	0.534144	0.606885	0.439791	0.211711	0.237592	0.0632689	0.28988
C11orf65 (160140)	0.124911	0.638984	0.312319	0.349488	0.362675	0.666149	0.749855	0.491075
C11orf68 (83638)	0.585335	0.51304	0.794305	0.323441	0.456921	0.330237	0.861054	0.267545
C11orf70 (85016)	0.587176	0.617106	0.750696	0.811799	0.385693	0.615023	0.710245	0.249537
C11orf71 (54494)	0.33693	0.64308	0.568509	0.789113	0.359549	0.570223	0.704162	0.541116
C11orf73 (51501)	0.543793	0.678625	0.741037	0.437008	0.432312	0.557618	0.425703	0.851804
C11orf74 (119710)	0.80186	0.809497	0.722048	0.855737	0.724497	0.777341	0.862577	0.830066
C11orf80 (79703)	0.380344	0.76021	0.542783	0.787031	0.566979	0.686724	0.710276	0.583685
C11orf84 (144097)	0.707811	0.81219	0.826544	0.621051	0.67357	0.745399	0.589484	0.601617
C11orf85 (283129)	0.238889	0.542277	0.634953	0.439684	0.266665	0.226779	0.726027	0.569683
C11orf86 (254439)	0.737987	0.757804	0.83453	0.75462	0.821059	0.526465	0.789135	0.658533
C11orf87 (399947)	0.806045	0.757376	0.850028	0.830857	0.734495	0.717868	0.591444	0.825952
C11orf88 (399949)	0.689566	0.694571	0.792885	0.711422	0.73867	0.551207	0.832904	0.803683
C11orf91 (100131378)	0.758345	0.780722	0.448649	0.596375	0.754795	0.556491	0.723277	0.35678
C11orf94 (143678)	0.624636	0.589702	0.329782	0.373182	0.540127	0.597893	0.54746	0.258874
C12orf10 (60314)	0.62956	0.478916	0.430631	0.686045	0.67605	0.22662	0.258665	0.293844
C12orf29 (91298)	0.811721	0.819129	0.852346	0.825	0.845846	0.848684	0.846345	0.834275
C12orf4 (57102)	0.763143	0.791195	0.803084	0.776213	0.79718	0.720075	0.84195	0.843241
C12orf40 (283461)	0.795931	0.830482	0.857383	0.859331	0.847368	0.853163	0.85272	0.812832
C12orf42 (374470)	0.370173	0.758617	0.67431	0.783512	0.781026	0.663645	0.836453	0.686954
C12orf43 (64897)	0.646009	0.789415	0.83948	0.617323	0.82723	0.735774	0.821398	0.799343
C12orf45 (121053)	0.0338541	0.0328233	0.153848	0.0825653	0.0903129	0.0577773	0.444515	0.091009
C12orf49 (79794)	0.359795	0.369317	0.615565	0.386817	0.70267	0.455764	0.697723	0.483265
C12orf5 (57103)	0.764142	0.832456	0.843415	0.841881	0.821561	0.801681	0.793835	0.836429
C12orf50 (160419)	0.767719	0.591703	0.645606	0.843966	0.815645	0.844976	0.798422	0.755854
C12orf54 (121273)	0.751806	0.795466	0.823464	0.698736	0.613639	0.839419	0.767024	0.766756
C12orf56 (115749)	0.419593	0.30109	0.189831	0.545657	0.203724	0.591497	0.47813	0.215447
C12orf57 (113246)	0.779922	0.642878	0.621726	0.80176	0.803077	0.833098	0.80573	0.804346
C12orf60 (144608)	0.7838	0.581354	0.847517	0.790235	0.772223	0.852057	0.838178	0.849226
C12orf65 (91574)	0.528909	0.535885	0.29515	0.351262	0.481544	0.240448	0.665333	0.489918
C12orf66 (144577)	0.820114	0.482793	0.657516	0.673834	0.838366	0.852178	0.588128	0.798209
C12orf71 (728858)	0.816715	0.760172	0.648566	0.643361	0.765617	0.807895	0.845057	0.72789
C12orf73 (728568)	0.72397	0.661831	0.694683	0.440111	0.453475	0.779856	0.655538	0.793969
C12orf74 (338809)	0.799671	0.829459	0.683507	0.739393	0.679738	0.845908	0.81661	0.676145
C12orf75 (387882)	0.810405	0.822482	0.858502	0.853802	0.850397	0.718707	0.754711	0.811155
C12orf76 (400073)	0.658551	0.668472	0.676258	0.640749	0.824323	0.73662	0.779068	0.828427
C12orf77 (196415)	0.795164	0.824323	0.774151	0.785313	0.810797	0.80505	0.827803	0.793425
C12orf79 (256021)	0.753364	0.669034	0.762879	0.778091	0.548742	0.79184	0.789849	0.235029
C14orf1 (11161)	0.66267	0.788061	0.775509	0.742404	0.720739	0.58003	0.773487	0.830451
C14orf105 (55195)	0.565028	0.545955	0.449056	0.275743	0.741037	0.711041	0.794917	0.673649
C14orf119 (55017)	0.763494	0.763633	0.60599	0.567315	0.721799	0.736567	0.837606	0.635287
C14orf142 (84520)	0.6986	0.531914	0.494283	0.659749	0.618612	0.800697	0.532929	0.792155
C14orf159 (80017)	0.784911	0.516667	0.7652	0.811742	0.5402	0.807129	0.855047	0.774294
C14orf166 (51637)	0.0146981	0.0438238	0.0510999	0.173568	0.0943566	0.0566792	0.379301	0.0369737
C14orf177 (283598)	0.755471	0.751411	0.749138	0.855661	0.827309	0.854605	0.679376	0.806577
C14orf180 (400258)	0.81553	0.815715	0.854124	0.722193	0.676942	0.803244	0.603169	0.349452
C14orf182 (283551)	0.613906	0.715241	0.829197	0.80061	0.784132	0.716114	0.796169	0.840971
C14orf183 (196913)	0.745617	0.745931	0.746851	0.751801	0.75883	0.76101	0.832939	0.73973
C14orf2 (9556)	0.747662	0.836167	0.774841	0.820973	0.802588	0.473867	0.74611	0.857114
C14orf28 (122525)	0.702284	0.568187	0.620216	0.279588	0.64876	0.762706	0.550992	0.72102
C14orf37 (145407)	0.788741	0.586614	0.63755	0.745601	0.231238	0.657447	0.770145	0.729506
C14orf39 (317761)	0.579967	0.711988	0.779831	0.857697	0.839535	0.705857	0.834046	0.737935
C14orf79 (122616)	0.632759	0.784153	0.636544	0.78853	0.673834	0.63192	0.649909	0.791654
C14orf80 (283643)	0.11326	0.018795	0.422561	0.286261	0.0116367	0.0893072	0.336387	0.0654429
C14orf93 (60686)	0.726093	0.800637	0.833525	0.77971	0.641882	0.751013	0.86475	0.760135
C15orf26 (161502)	0.779249	0.38248	0.84881	0.764036	0.650235	0.76173	0.859356	0.80013
C15orf27 (123591)	0.725477	0.363765	0.769921	0.728239	0.836111	0.7378	0.850205	0.831641
C15orf32 (145858)	0.757615	0.769612	0.827	0.819045	0.820517	0.811425	0.819784	0.852722
C15orf39 (56905)	0.76978	0.832583	0.582669	0.659705	0.824589	0.56828	0.852041	0.697333
C15orf40 (123207)	0.564421	0.496132	0.836678	0.357603	0.401554	0.22805	0.583058	0.58362
C15orf41 (84529)	0.112613	0.0933726	0.386159	0.490411	0.142445	0.078553	0.746926	0.0326944
C15orf43 (145645)	0.730055	0.705799	0.829034	0.658318	0.481081	0.500053	0.560984	0.723646
C15orf48 (84419)	0.716914	0.814211	0.851111	0.821192	0.765317	0.846263	0.475799	0.799536
C15orf52 (388115)	0.69046	0.646652	0.797785	0.83037	0.665077	0.74136	0.791279	0.641369
C15orf53 (400359)	0.788089	0.703168	0.820637	0.857515	0.770369	0.796988	0.829396	0.725755
C15orf54 (400360)	0.818902	0.760628	0.81587	0.856715	0.84645	0.795359	0.790351	0.837593
C15orf56 (644809)	0.755984	0.802589	0.815397	0.808406	0.837221	0.724337	0.842987	0.613831
C15orf57 (90416)	0.576553	0.518746	0.391	0.46335	0.617483	0.244233	0.664829	0.293348
C15orf59 (388135)	0.750359	0.5413	0.752895	0.750357	0.840167	0.582322	0.700873	0.823822
C15orf61 (145853)	0.800053	0.791547	0.840264	0.857299	0.834077	0.813484	0.859717	0.842548
C15orf62 (643338)	0.74514	0.543186	0.813554	0.854219	0.812893	0.842534	0.805221	0.815363
C15orf65 (145788)	0.822601	0.831731	0.724281	0.769715	0.836728	0.836486	0.74764	0.841381
C16orf13 (84326)	0.234165	0.545249	0.763916	0.399024	0.601085	0.67409	0.769444	0.818455
C16orf45 (89927)	0.786386	0.8195	0.826904	0.838798	0.797408	0.668986	0.662499	0.773502
C16orf46 (123775)	0.580633	0.623905	0.583785	0.422981	0.450707	0.488907	0.637239	0.503019
C16orf52 (730094)	0.36561	0.387434	0.508905	0.590664	0.427111	0.637524	0.654292	0.417653
C16orf54 (283897)	0.635364	0.793163	0.834255	0.726786	0.527724	0.651747	0.804844	0.502835
C16orf58 (64755)	0.742453	0.821564	0.846952	0.810167	0.843238	0.779388	0.862802	0.773705
C16orf59 (80178)	0.182474	0.108201	0.151892	0.515954	0.155459	0.220548	0.767002	0.0806869
C16orf62 (57020)	0.346633	0.785723	0.503093	0.498285	0.528034	0.494398	0.760952	0.595911
C16orf70 (80262)	0.61738	0.565788	0.391602	0.211692	0.408136	0.264853	0.748325	0.712166
C16orf71 (146562)	0.784012	0.655578	0.8125	0.829973	0.75811	0.735853	0.855207	0.770928
C16orf72 (29035)	0.807965	0.29665	0.700586	0.623046	0.0200014	0.103672	0.835373	0.131025
C16orf74 (404550)	0.661041	0.625068	0.755332	0.591455	0.678493	0.638105	0.835018	0.780477
C16orf78 (123970)	0.808412	0.807973	0.843118	0.78366	0.750697	0.756597	0.749056	0.821859
C16orf86 (388284)	0.337314	0.189328	0.57315	0.506708	0.144368	0.155483	0.803478	0.150872
C16orf87 (388272)	0.592988	0.740217	0.588076	0.641607	0.480153	0.647112	0.859583	0.449137
C16orf89 (146556)	0.724592	0.63086	0.332035	0.727585	0.617638	0.67492	0.372665	0.541908
C16orf90 (646174)	0.738872	0.695622	0.786286	0.519155	0.635114	0.662929	0.570282	0.767636
C16orf91 (283951)	0.704055	0.506527	0.80986	0.266519	0.215321	0.565778	0.843466	0.677641
C16orf92 (146378)	0.51493	0.678359	0.669223	0.567517	0.583029	0.51971	0.783132	0.666234
C16orf93 (90835)	0.744237	0.528497	0.519785	0.851851	0.690872	0.778198	0.734678	0.514357
C16orf95 (100506581)	0.344014	0.376299	0.560715	0.496604	0.58095	0.735482	0.53206	0.699105
C16orf96 (342346)	0.277799	0.469956	0.625627	0.710531	0.451838	0.641788	0.832631	0.464018
C16orf97 (388276)	0.69157	0.638154	0.418667	0.781269	0.634362	0.628601	0.809992	0.647638
C17orf102 (400591)	0.724214	0.753215	0.844485	0.855124	0.695698	0.169592	0.860385	0.27899
C17orf104 (284071)	0.231377	0.3944	0.307885	0.318159	0.644887	0.767868	0.40902	0.410181
C17orf105 (284067)	0.274492	0.452932	0.464646	0.326796	0.37514	0.303596	0.459545	0.352544
C17orf107 (100130311)	0.692837	0.69448	0.726651	0.686379	0.673872	0.735242	0.643541	0.620769
C17orf112 (100506650)	0.782906	0.777487	0.857077	0.844999	0.819925	0.847005	0.866515	0.812663
C17orf47 (284083)	0.718057	0.764003	0.589709	0.615595	0.82089	0.717114	0.81622	0.849485
C17orf49 (124944)	0.431116	0.427853	0.548959	0.666784	0.640839	0.728812	0.785805	0.254667
C17orf50 (146853)	0.119298	0.402079	0.676336	0.655864	0.179901	0.095241	0.181582	0.241342
C17orf51 (339263)	0.557804	0.736255	0.574505	0.668275	0.757364	0.466678	0.830801	0.557214
C17orf53 (78995)	0.329046	0.529458	0.608385	0.757997	0.470983	0.482186	0.86428	0.549457
C17orf58 (284018)	0.329698	0.0935025	0.221947	0.532989	0.496397	0.335421	0.400612	0.233577
C17orf59 (54785)	0.563425	0.772393	0.828247	0.846824	0.651054	0.538715	0.709349	0.768532
C17orf62 (79415)	0.467087	0.500767	0.499756	0.709442	0.52515	0.521091	0.775979	0.780286
C17orf64 (124773)	0.815937	0.831138	0.847479	0.82995	0.807245	0.854821	0.780903	0.851463
C17orf67 (339210)	0.792647	0.824313	0.815856	0.852155	0.814932	0.848873	0.850843	0.820751
C17orf70 (80233)	0.427293	0.171591	0.465324	0.345363	0.276288	0.173528	0.41958	0.457916
C17orf74 (201243)	0.692727	0.7318	0.582731	0.847924	0.649586	0.748936	0.748764	0.723706
C17orf75 (64149)	0.423714	0.29832	0.589347	0.387684	0.398026	0.410907	0.817772	0.646776
C17orf77 (146723)	0.788075	0.82786	0.708399	0.801116	0.615155	0.49944	0.697585	0.796864
C17orf78 (284099)	0.72629	0.793524	0.753805	0.829891	0.805912	0.696495	0.674634	0.815459
C17orf80 (55028)	0.754243	0.590547	0.833313	0.845165	0.765035	0.780714	0.700364	0.845594
C17orf82 (388407)	0.217256	0.221465	0.46241	0.139402	0.177351	0.366009	0.0342706	0.264613
C17orf85 (55421)	0.787158	0.320199	0.828082	0.820339	0.814137	0.81343	0.752412	0.648591
C17orf89 (284184)	0.235635	0.129093	0.0574819	0.239255	0.0759855	0.097979	0.472169	0.154317
C17orf96 (100170841)	0.050071	0.19431	0.0340773	0.137674	0.240736	0.0659772	0.0732045	0.309955
C17orf97 (400566)	0.793496	0.740815	0.846154	0.820105	0.734292	0.831284	0.848244	0.850019
C17orf98 (388381)	0.635016	0.613784	0.697268	0.472346	0.404204	0.695245	0.264202	0.69075
C17orf99 (100141515)	0.699602	0.506077	0.840335	0.368275	0.745721	0.652061	0.794851	0.71741
C18orf21 (83608)	0.391178	0.436624	0.745297	0.730181	0.165893	0.600412	0.732448	0.198608
C18orf25 (147339)	0.636479	0.826973	0.841658	0.833107	0.718625	0.8526	0.859541	0.826829
C18orf32 (497661)	0.822146	0.827768	0.686892	0.828832	0.796326	0.751249	0.636552	0.855409
C18orf42 (642597)	0.820802	0.836624	0.807382	0.861007	0.851575	0.85145	0.867294	0.861045
C18orf54 (162681)	0.602355	0.663796	0.593717	0.716934	0.645331	0.769921	0.801799	0.81167
C18orf63 (644041)	0.325765	0.662671	0.506056	0.80758	0.774663	0.417936	0.710053	0.745106
C18orf8 (29919)	0.347006	0.722579	0.753991	0.676253	0.276781	0.686466	0.771412	0.679521
C19orf10 (56005)	0.473594	0.414143	0.561806	0.467195	0.642739	0.6564	0.760841	0.377745
C19orf12 (83636)	0.814712	0.721216	0.817127	0.804468	0.766077	0.796828	0.861112	0.780516
C19orf18 (147685)	0.804517	0.812564	0.823302	0.83997	0.839672	0.843966	0.847867	0.858984
C19orf24 (55009)	0.273135	0.393303	0.385916	0.710083	0.406712	0.494933	0.351497	0.634571
C19orf25 (148223)	0.0948023	0.0631852	0.493229	0.117679	0.181907	0.205146	0.115346	0.199338
C19orf26 (255057)	0.681964	0.734045	0.816031	0.84712	0.495958	0.394736	0.335368	0.808215
C19orf33 (64073)	0.820556	0.725068	0.854784	0.569198	0.760676	0.843889	0.86144	0.775481
C19orf35 (374872)	0.709692	0.66727	0.849874	0.730237	0.844626	0.743783	0.865488	0.789181
C19orf38 (255809)	0.454886	0.486692	0.216407	0.245725	0.20536	0.542699	0.305568	0.408921
C19orf40 (91442)	0.479147	0.148666	0.451287	0.121216	0.104327	0.492698	0.758808	0.130326
C19orf43 (79002)	0.729069	0.726665	0.0806571	0.676607	0.116432	0.338895	0.671348	0.294339
C19orf44 (84167)	0.664381	0.831445	0.705338	0.651623	0.56796	0.55825	0.851569	0.746733
C19orf45 (374877)	0.82167	0.831198	0.793003	0.858698	0.837721	0.764188	0.738586	0.712425
C19orf47 (126526)	0.555512	0.72333	0.352571	0.549458	0.479688	0.797943	0.711862	0.270639
C19orf48 (84798)	0.752913	0.816099	0.843148	0.787658	0.79486	0.848122	0.810393	0.830672
C19orf52 (90580)	0.0606662	0.139904	0.0818616	0.0854003	0.12562	0.160563	0.591992	0.0527983
C19orf53 (28974)	0.0601913	0.17127	0.0306248	0.089164	0.0124239	0.802199	0.0783245	0.0224266
C19orf54 (284325)	0.781776	0.646254	0.842382	0.55711	0.812435	0.835959	0.842906	0.838931
C19orf57 (79173)	0.614769	0.806681	0.761637	0.857623	0.421253	0.481907	0.862842	0.75283
C19orf60 (55049)	0.563314	0.451468	0.563161	0.72047	0.50476	0.77192	0.751009	0.576524
C19orf66 (55337)	0.491656	0.411664	0.13436	0.628003	0.599067	0.28509	0.774324	0.687864
C19orf67 (646457)	0.205977	0.637069	0.493141	0.609603	0.179172	0.408688	0.327303	0.111562
C19orf70 (125988)	0.169756	0.125352	0.467734	0.375742	0.0620133	0.305938	0.609401	0.319002
C19orf71 (100128569)	0.740645	0.758192	0.709258	0.721423	0.663117	0.808782	0.626875	0.776041
C19orf73 (55150)	0.758691	0.719122	0.534252	0.482959	0.684732	0.774358	0.386205	0.797243
C19orf80 (55908)	0.684239	0.573138	0.628953	0.663003	0.817641	0.803063	0.848963	0.834108
C19orf81 (342918)	0.648036	0.779833	0.827084	0.663808	0.563009	0.739824	0.439494	0.738419
C19orf83 (100287177)	0.0842395	0.507947	0.297277	0.26961	0.210264	0.154406	0.0708843	0.200615
C19orf84 (147646)	0.801252	0.771159	0.859397	0.770709	0.662553	0.738114	0.680069	0.648829
C1D (10438)	0.0843842	0.075612	0.229876	0.119698	0.181178	0.0817286	0.70686	0.0535615
C1GALT1 (56913)	0.613559	0.671957	0.72682	0.791121	0.699706	0.752121	0.858985	0.678403
C1QA (712)	0.68255	0.826025	0.79004	0.579545	0.75449	0.74202	0.721069	0.72044
C1QB (713)	0.640126	0.814235	0.696549	0.740047	0.807796	0.677581	0.797843	0.802142
C1QBP (708)	0.0587839	0.181938	0.0159881	0.615379	0.152621	0.0490655	0.470884	0.120986
C1QC (714)	0.753615	0.753175	0.628753	0.797164	0.419771	0.72494	0.855464	0.784119
C1QL1 (10882)	0.785009	0.658024	0.858923	0.847999	0.76364	0.842583	0.717071	0.635746
C1QL2 (165257)	0.822329	0.795933	0.746532	0.736824	0.759882	0.849251	0.803783	0.732148
C1QL3 (389941)	0.704615	0.805824	0.851451	0.753396	0.755209	0.842807	0.745463	0.834419
C1QL4 (338761)	0.79625	0.818394	0.846373	0.554348	0.619377	0.792108	0.522315	0.834885
C1QTNF1 (114897)	0.335392	0.436912	0.521227	0.760929	0.507123	0.240923	0.800282	0.515675
C1QTNF2 (114898)	0.589099	0.622555	0.823873	0.844381	0.805295	0.65866	0.388645	0.447797
C1QTNF3 (114899)	0.794636	0.775549	0.833057	0.702206	0.800118	0.852161	0.856623	0.75047
C1QTNF4 (114900)	0.223769	0.214546	0.28561	0.21956	0.0986054	0.176511	0.3912	0.245626
C1QTNF5 (114902)	0.7001	0.461572	0.725969	0.467977	0.491712	0.650532	0.766813	0.261492
C1QTNF6 (114904)	0.504577	0.362812	0.544689	0.114193	0.516783	0.503357	0.665416	0.373717
C1QTNF7 (114905)	0.815132	0.821025	0.853805	0.726097	0.790342	0.854018	0.844456	0.853128
C1QTNF8 (390664)	0.396673	0.612933	0.766745	0.781815	0.712806	0.815447	0.709957	0.825891
C1QTNF9 (338872)	0.515068	0.498613	0.738426	0.634379	0.651569	0.727804	0.750169	0.79478
C1QTNF9B (387911)	0.236449	0.237953	0.788599	0.591151	0.17424	0.649853	0.668409	0.535823
C1RL (51279)	0.81344	0.755034	0.851993	0.814583	0.801368	0.841146	0.814603	0.856704
C1S (716)	0.743794	0.813092	0.804421	0.726155	0.721576	0.776342	0.853576	0.746278
C1orf100 (200159)	0.426812	0.243508	0.202915	0.194929	0.592892	0.387626	0.73253	0.287223
C1orf101 (257044)	0.66852	0.668648	0.745965	0.802339	0.834492	0.736461	0.687778	0.64954
C1orf105 (92346)	0.537634	0.715531	0.585572	0.636395	0.523971	0.702433	0.782763	0.779069
C1orf106 (55765)	0.720086	0.474474	0.829721	0.616892	0.525307	0.366923	0.351073	0.344111
C1orf109 (54955)	3.24267e-06	0.000240937	8.7093e-05	0.01615	0.000211681	0	0.00231233	8.54263e-05
C1orf110 (339512)	0.615329	0.563303	0.565851	0.809239	0.613377	0.504306	0.778207	0.449026
C1orf111 (284680)	0.633229	0.754975	0.709036	0.716904	0.456315	0.806081	0.725654	0.578556
C1orf112 (55732)	0.647495	0.535284	0.72862	0.844774	0.840303	0.79013	0.568871	0.832736
C1orf115 (79762)	0.789242	0.820615	0.848995	0.825995	0.625741	0.837323	0.819953	0.701274
C1orf116 (79098)	0.707037	0.695473	0.795132	0.598264	0.814766	0.813593	0.616159	0.300082
C1orf122 (127687)	0.769684	0.836615	0.850192	0.613197	0.441602	0.847309	0.808417	0.775501
C1orf123 (54987)	0.572869	0.662598	0.693217	0.530029	0.750989	0.678741	0.5444	0.538643
C1orf127 (148345)	0.220101	0.795904	0.394361	0.615324	0.637952	0.388368	0.83222	0.731556
C1orf131 (128061)	0.0541122	0.274522	0.278101	0.557462	0.242996	0.334025	0.407696	0.139142
C1orf137 (388667)	0.624431	0.825289	0.656524	0.854789	0.769674	0.720164	0.417592	0.541987
C1orf141 (400757)	0.641736	0.76624	0.511809	0.812956	0.819071	0.809124	0.543647	0.803281
C1orf146 (388649)	0.702206	0.791342	0.770269	0.831537	0.833273	0.686797	0.838853	0.83769
C1orf158 (93190)	0.709914	0.828495	0.838542	0.800942	0.744971	0.720637	0.793785	0.802721
C1orf159 (54991)	0.38965	0.782656	0.789157	0.284998	0.593934	0.264548	0.699135	0.329414
C1orf162 (128346)	0.359915	0.767002	0.712089	0.825333	0.346474	0.723327	0.658923	0.500432
C1orf168 (199920)	0.387017	0.53874	0.6525	0.355862	0.648543	0.603876	0.852022	0.505125
C1orf174 (339448)	0.806068	0.671853	0.858413	0.853049	0.848958	0.753359	0.758537	0.856502
C1orf177 (163747)	0.668264	0.607119	0.664978	0.797572	0.804149	0.775704	0.660483	0.798388
C1orf185 (284546)	0.799052	0.767128	0.853519	0.818635	0.796509	0.848576	0.843922	0.783355
C1orf186 (440712)	0.417509	0.483202	0.77689	0.70328	0.642559	0.627636	0.846836	0.17511
C1orf189 (388701)	0.792016	0.804336	0.766471	0.636297	0.784474	0.791739	0.564378	0.691602
C1orf192 (257177)	0.617124	0.258211	0.480618	0.543961	0.792092	0.58118	0.698757	0.216548
C1orf194 (127003)	0.756723	0.817666	0.823103	0.85259	0.837141	0.779594	0.786021	0.851283
C1orf195 (727684)	0.482234	0.78332	0.841638	0.831111	0.739308	0.453311	0.46446	0.622084
C1orf198 (84886)	0.696202	0.686538	0.758355	0.780796	0.692564	0.776612	0.834874	0.651
C1orf204 (284677)	0.823666	0.835405	0.83849	0.860516	0.850746	0.856418	0.865147	0.861627
C1orf21 (81563)	0.717498	0.806643	0.768871	0.769881	0.724415	0.842054	0.842321	0.811183
C1orf210 (149466)	0.712301	0.769364	0.849627	0.800879	0.771175	0.661404	0.789397	0.809711
C1orf216 (127703)	0.596948	0.724648	0.829987	0.85134	0.800826	0.755367	0.611531	0.825116
C1orf226 (400793)	0.468252	0.611889	0.802548	0.837266	0.641338	0.54337	0.844556	0.609336
C1orf228 (339541)	0.336418	0.335597	0.475885	0.0476908	0.582786	0.48699	0.548939	0.453997
C1orf229 (388759)	0.609128	0.417621	0.54752	0.809297	0.538499	0.740824	0.791399	0.800418
C1orf233 (643988)	0.574455	0.470815	0.121965	0.215187	0.155104	0.280291	0.361277	0.259048
C1orf234 (729059)	0.59462	0.802217	0.799918	0.818105	0.743364	0.747654	0.683911	0.74395
C1orf27 (54953)	0.158035	0.157195	0.293011	0.231349	0.336736	0.657011	0.656733	0.409047
C1orf35 (79169)	0.5815	0.440822	0.497337	0.755624	0.539092	0.765082	0.253069	0.735375
C1orf43 (25912)	0.447631	0.23687	0.255733	0.531436	0.623011	0.706182	0.804072	0.622302
C1orf50 (79078)	0.493844	0.675644	0.820547	0.665114	0.626479	0.766199	0.578578	0.614229
C1orf52 (148423)	0.603043	0.721545	0.578209	0.710051	0.642514	0.772718	0.73835	0.439063
C1orf53 (388722)	0.771573	0.375259	0.624915	0.755088	0.446346	0.78848	0.81268	0.810305
C1orf54 (79630)	0.223603	0.679122	0.787422	0.326069	0.766853	0.424823	0.651275	0.63963
C1orf56 (54964)	0.162399	0.461484	0.777872	0.535453	0.412369	0.56097	0.356276	0.236478
C1orf61 (10485)	0.780809	0.792089	0.810587	0.677508	0.72447	0.794789	0.687594	0.820166
C1orf64 (149563)	0.81715	0.832075	0.848551	0.63873	0.768897	0.798307	0.819914	0.810623
C1orf68 (100129271)	0.819505	0.837348	0.858421	0.803301	0.62579	0.83245	0.82296	0.620108
C1orf74 (148304)	0.515962	0.207078	0.231076	0.332131	0.0442615	0.377858	0.671954	0.209569
C1orf85 (112770)	0.567928	0.514716	0.724769	0.593269	0.574965	0.669149	0.684512	0.501266
C1orf86 (199990)	0.444386	0.2412	0.698563	0.191559	0.304634	0.711512	0.725251	0.367952
C1orf87 (127795)	0.693494	0.795254	0.615137	0.780092	0.835653	0.675706	0.601422	0.796168
C1orf94 (84970)	0.806185	0.834988	0.827691	0.746924	0.807438	0.750728	0.82989	0.855032
C1orf95 (375057)	0.551558	0.812178	0.752988	0.78739	0.795078	0.815006	0.484167	0.607932
C2 (717)	0.683659	0.752832	0.480065	0.802401	0.546814	0.5297	0.783444	0.818242
C20orf141 (128653)	0.769906	0.791796	0.806912	0.793568	0.811355	0.708022	0.744663	0.846616
C20orf144 (128864)	0.629122	0.719302	0.368654	0.800974	0.220178	0.462717	0.824212	0.822484
C20orf166 (128826)	0.813451	0.780383	0.844738	0.743146	0.834118	0.817889	0.716522	0.837411
C20orf173 (140873)	0.695745	0.645935	0.801916	0.775204	0.761403	0.722076	0.805161	0.808496
C20orf194 (25943)	0.777058	0.768242	0.765731	0.720351	0.820614	0.692395	0.832494	0.839655
C20orf195 (79025)	0.752297	0.589385	0.787122	0.617161	0.237061	0.702	0.81275	0.81032
C20orf196 (149840)	0.383029	0.709542	0.638408	0.295341	0.183731	0.303449	0.832517	0.650342
C20orf197 (284756)	0.800777	0.78264	0.834563	0.857465	0.821597	0.830825	0.793517	0.841186
C20orf202 (400831)	0.581093	0.546275	0.693147	0.81733	0.561803	0.670205	0.468694	0.710671
C20orf24 (55969)	0.431686	0.456473	0.590251	0.487489	0.260964	0.636844	0.6173	0.748216
C20orf26 (26074)	0.69423	0.783729	0.780583	0.708927	0.843787	0.834723	0.786128	0.744978
C20orf27 (54976)	0.817467	0.817299	0.81006	0.821308	0.763518	0.845974	0.758514	0.859325
C20orf78 (100128496)	0.58846	0.758849	0.793455	0.836814	0.804121	0.794936	0.845941	0.806216
C20orf85 (128602)	0.820258	0.653138	0.855573	0.841454	0.801587	0.846104	0.527756	0.839415
C20orf96 (140680)	0.700701	0.706555	0.764559	0.843719	0.759505	0.550918	0.371325	0.789694
C21orf140 (101928147)	0.771823	0.825331	0.831228	0.798433	0.656521	0.809322	0.587446	0.858642
C21orf2 (755)	0.601063	0.515151	0.603908	0.859468	0.721437	0.632964	0.563759	0.718002
C21orf33 (8209)	0.5664	0.503056	0.617957	0.52743	0.434716	0.703594	0.547979	0.773888
C21orf58 (54058)	0.685106	0.68517	0.59997	0.766897	0.65114	0.542176	0.580574	0.655996
C21orf59 (56683)	0.000656903	0.00611141	0.00863346	0.0202394	0.0199074	0.008902	0.440591	0.00967904
C21orf62 (56245)	0.78978	0.418434	0.837721	0.727043	0.827555	0.642828	0.570081	0.766064
C21orf91 (54149)	0.786952	0.792801	0.820265	0.82078	0.785307	0.815964	0.838586	0.8188
C22orf15 (150248)	0.74261	0.724549	0.692479	0.756574	0.700091	0.726733	0.575454	0.635236
C22orf23 (84645)	0.607345	0.409686	0.678568	0.109928	0.476409	0.655038	0.504201	0.710638
C22orf24 (25775)	0.700336	0.785228	0.785247	0.657882	0.665037	0.622946	0.771574	0.5189
C22orf29 (79680)	0.508998	0.766658	0.563701	0.724391	0.481173	0.586028	0.432278	0.841514
C22orf31 (25770)	0.769827	0.802111	0.83328	0.848374	0.840206	0.537501	0.818223	0.841043
C22orf39 (128977)	0.664316	0.694661	0.53863	0.820611	0.833136	0.844511	0.742972	0.762166
C22orf42 (150297)	0.823716	0.832202	0.845636	0.860453	0.848048	0.845918	0.866826	0.856165
C22orf46 (79640)	0.60721	0.721975	0.294235	0.371637	0.380068	0.565233	0.671833	0.427828
C2CD2 (25966)	0.744987	0.74244	0.441014	0.825591	0.763253	0.56537	0.850768	0.774597
C2CD2L (9854)	0.807183	0.685266	0.542415	0.602282	0.788645	0.699678	0.5852	0.803776
C2CD3 (26005)	0.519096	0.715584	0.580544	0.790809	0.520403	0.680582	0.545748	0.164327
C2CD4A (145741)	0.550617	0.716764	0.791429	0.813557	0.831322	0.567674	0.755753	0.694421
C2CD4B (388125)	0.798517	0.823563	0.8392	0.857912	0.723154	0.833784	0.781707	0.83219
C2CD4C (126567)	0.727426	0.831099	0.839718	0.762965	0.787172	0.805493	0.768573	0.837732
C2CD4D (100191040)	0.633697	0.505024	0.637502	0.580056	0.728979	0.612842	0.748569	0.458564
C2CD5 (9847)	0.742062	0.703139	0.845982	0.857008	0.83788	0.450323	0.828484	0.595039
C2orf15 (150590)	0.593901	0.766022	0.677224	0.837641	0.82839	0.528442	0.84859	0.71129
C2orf16 (84226)	0.680251	0.670884	0.734965	0.84535	0.450295	0.852032	0.757608	0.817373
C2orf27A (29798)	0.104763	0.0902827	0.121119	0.0630289	0.0295195	0.112841	0.137019	0.0789661
C2orf27B (408029)	0.436667	0.442996	0.742817	0.508924	0.182089	0.353709	0.775861	0.153229
C2orf40 (84417)	0.803817	0.798923	0.849445	0.797995	0.75146	0.827774	0.767612	0.757723
C2orf42 (54980)	0.489372	0.677526	0.8107	0.738128	0.66142	0.789908	0.77979	0.678283
C2orf43 (60526)	0.820094	0.769559	0.833023	0.845941	0.845783	0.837997	0.653307	0.831388
C2orf44 (80304)	0.464658	0.740505	0.791719	0.787694	0.733297	0.765483	0.859851	0.849012
C2orf47 (79568)	0.395389	0.354487	0.564241	0.502921	0.597881	0.78747	0.649543	0.70633
C2orf48 (348738)	0.813002	0.820026	0.752495	0.846009	0.820131	0.767826	0.740873	0.858593
C2orf49 (79074)	0.440276	0.596881	0.774822	0.570401	0.621757	0.745473	0.19472	0.209202
C2orf50 (130813)	0.723523	0.625646	0.816407	0.81457	0.669472	0.768878	0.781221	0.337197
C2orf54 (79919)	0.782835	0.717987	0.701721	0.855525	0.684555	0.778879	0.837368	0.657495
C2orf57 (165100)	0.771698	0.783099	0.735818	0.726212	0.800532	0.717356	0.569544	0.78107
C2orf61 (285051)	0.795778	0.813116	0.688739	0.789955	0.851482	0.832911	0.661473	0.787519
C2orf66 (401027)	0.784995	0.596471	0.824232	0.839177	0.786872	0.815127	0.498502	0.814286
C2orf68 (388969)	0.146269	0.4511	0.410634	0.625901	0.719474	0.665693	0.294573	0.588761
C2orf69 (205327)	0.56097	0.383951	0.422782	0.553063	0.739284	0.696667	0.391582	0.37636
C2orf70 (339778)	0.697539	0.717701	0.774427	0.684589	0.772431	0.799079	0.54	0.738123
C2orf71 (388939)	0.719351	0.819769	0.727075	0.810872	0.798854	0.855154	0.840818	0.821397
C2orf72 (257407)	0.819939	0.772514	0.847994	0.855491	0.82584	0.85248	0.805745	0.838668
C2orf73 (129852)	0.744507	0.806885	0.777545	0.761286	0.791261	0.695697	0.201979	0.790608
C2orf76 (130355)	0.548366	0.795339	0.557067	0.789289	0.846736	0.70965	0.839777	0.728873
C2orf78 (388960)	0.73845	0.803025	0.803298	0.801792	0.81065	0.752917	0.545	0.673773
C2orf80 (389073)	0.74843	0.748021	0.793723	0.656393	0.762146	0.744656	0.673119	0.750076
C2orf82 (389084)	0.755276	0.715347	0.783067	0.630335	0.804206	0.751036	0.603111	0.753263
C2orf83 (56918)	0.782592	0.705237	0.795116	0.655201	0.741085	0.729007	0.717952	0.795334
C2orf88 (84281)	0.791448	0.823917	0.726566	0.796622	0.836486	0.795586	0.856658	0.80546
C2orf91 (400950)	0.820238	0.825784	0.859852	0.855295	0.815619	0.767245	0.740123	0.627045
C3 (718)	0.741257	0.727372	0.694787	0.82837	0.767702	0.726507	0.848992	0.77831
C3AR1 (719)	0.737461	0.822133	0.801015	0.59387	0.698024	0.738608	0.817413	0.814674
C3orf14 (57415)	0.731817	0.831425	0.681826	0.85664	0.82162	0.854721	0.804965	0.856089
C3orf17 (25871)	0.0011417	0.0034311	0.0347828	0.0539872	0.010644	0.0123161	0.0161042	0.00676168
C3orf18 (51161)	0.727447	0.706918	0.709987	0.698908	0.645375	0.438302	0.754058	0.646872
C3orf20 (84077)	0.585734	0.518031	0.382114	0.392971	0.716624	0.734976	0.353187	0.754434
C3orf22 (152065)	0.619157	0.652869	0.650946	0.831652	0.735507	0.836465	0.777611	0.771985
C3orf27 (23434)	0.742199	0.791033	0.854801	0.849323	0.820421	0.825763	0.845743	0.709523
C3orf30 (152405)	0.772956	0.825479	0.664025	0.80902	0.769868	0.855542	0.807979	0.854446
C3orf33 (285315)	0.769859	0.82186	0.803846	0.859104	0.833723	0.811412	0.859213	0.858919
C3orf35 (339883)	0.736383	0.818179	0.707406	0.595543	0.809834	0.634348	0.771208	0.819011
C3orf36 (80111)	0.619578	0.685998	0.781013	0.75469	0.765297	0.7492	0.548275	0.539443
C3orf38 (285237)	0.203607	0.190612	0.110883	0.436039	0.199357	0.436363	0.856867	0.213429
C3orf43 (255798)	0.81356	0.823928	0.815708	0.837758	0.828545	0.772818	0.797229	0.833772
C3orf52 (79669)	0.76657	0.752549	0.835762	0.858142	0.834429	0.856092	0.752199	0.808141
C3orf55 (152078)	0.40144	0.698942	0.701154	0.638875	0.696192	0.778463	0.754595	0.77786
C3orf56 (285311)	0.736261	0.785119	0.411776	0.253632	0.36308	0.622737	0.524521	0.56912
C3orf58 (205428)	0.819536	0.834178	0.826472	0.825259	0.849659	0.855385	0.863481	0.859309
C3orf62 (375341)	0.706987	0.707474	0.798618	0.784765	0.682272	0.508745	0.772947	0.803976
C3orf67 (200844)	0.787172	0.824227	0.857826	0.847632	0.838869	0.765336	0.846719	0.853532
C3orf70 (285382)	0.674968	0.773511	0.725085	0.811229	0.790245	0.809831	0.806178	0.731979
C3orf79 (152118)	0.802005	0.834369	0.826784	0.808435	0.81548	0.84794	0.846846	0.855468
C3orf80 (401097)	0.785512	0.799443	0.73701	0.848757	0.845756	0.848467	0.784976	0.803296
C3orf84 (646498)	0.789552	0.795594	0.841233	0.836975	0.829949	0.835076	0.761857	0.853049
C4A (720)	0.378315	0.300537	0.154733	0.298438	0.649499	0.391197	0.537073	0.656452
C4BPA (722)	0.817319	0.816747	0.84927	0.823969	0.807052	0.850283	0.748545	0.449471
C4BPB (725)	0.470894	0.527532	0.610642	0.789306	0.743791	0.627075	0.586887	0.432323
C4orf17 (84103)	0.78078	0.672405	0.824711	0.810585	0.789643	0.811217	0.858391	0.77502
C4orf19 (55286)	0.634358	0.473628	0.763679	0.802867	0.404444	0.737539	0.866126	0.430674
C4orf22 (255119)	0.764539	0.775313	0.792447	0.749628	0.829742	0.843774	0.723802	0.652402
C4orf26 (152816)	0.804872	0.834512	0.853066	0.708475	0.581012	0.802897	0.795298	0.474728
C4orf27 (54969)	0.761208	0.81582	0.697166	0.757333	0.747139	0.764466	0.811783	0.846376
C4orf29 (80167)	0.731077	0.779001	0.785947	0.816157	0.788497	0.754425	0.867075	0.820777
C4orf3 (401152)	0.801009	0.782957	0.818276	0.753207	0.7567	0.701498	0.797488	0.848012
C4orf32 (132720)	0.816959	0.819219	0.809559	0.852882	0.802501	0.832494	0.843303	0.826513
C4orf33 (132321)	0.767299	0.794685	0.771104	0.756296	0.787105	0.777494	0.841214	0.719087
C4orf36 (132989)	0.740605	0.718916	0.841132	0.837018	0.828677	0.821275	0.765901	0.829185
C4orf45 (152940)	0.631068	0.76114	0.645054	0.843639	0.794206	0.545223	0.811033	0.846472
C4orf46 (201725)	0.701741	0.600934	0.732482	0.828012	0.72515	0.830623	0.823174	0.841616
C4orf47 (441054)	0.802752	0.809286	0.842641	0.825615	0.815594	0.821025	0.807568	0.855758
C4orf48 (401115)	0.679358	0.512967	0.686162	0.513798	0.643143	0.700118	0.825375	0.74759
C4orf51 (646603)	0.755595	0.791884	0.787069	0.853505	0.823836	0.801635	0.724644	0.836147
C4orf6 (10141)	0.822591	0.830871	0.832305	0.859234	0.846843	0.853698	0.866864	0.858707
C5 (727)	0.771448	0.812684	0.829953	0.750453	0.704334	0.643016	0.822935	0.785006
C5AR1 (728)	0.186473	0.768831	0.770677	0.827677	0.818863	0.467267	0.824063	0.827373
C5AR2 (27202)	0.731458	0.835876	0.75072	0.653152	0.68823	0.567809	0.805865	0.784193
C5orf15 (56951)	0.483802	0.751288	0.729345	0.519481	0.739038	0.818096	0.380222	0.720806
C5orf20 (140947)	0.267957	0.539069	0.675676	0.686601	0.608268	0.568549	0.636257	0.323534
C5orf22 (55322)	0.794249	0.815048	0.846278	0.698391	0.821835	0.599829	0.865873	0.853855
C5orf24 (134553)	0.736465	0.802708	0.610915	0.735374	0.801543	0.58696	0.725712	0.773012
C5orf28 (64417)	0.811165	0.822308	0.859469	0.681219	0.836688	0.841116	0.852601	0.839718
C5orf30 (90355)	0.689061	0.775785	0.730342	0.509772	0.490014	0.260254	0.390307	0.285554
C5orf34 (375444)	0.748467	0.672954	0.714255	0.354381	0.516702	0.590036	0.356416	0.374971
C5orf38 (153571)	0.802836	0.789205	0.781831	0.625643	0.684944	0.754632	0.848848	0.851147
C5orf42 (65250)	0.160656	0.38282	0.207135	0.282936	0.339193	0.514944	0.838371	0.543876
C5orf45 (51149)	0.690655	0.645376	0.786447	0.836163	0.785035	0.817539	0.66667	0.718189
C5orf46 (389336)	0.812793	0.739438	0.858915	0.861093	0.849823	0.855037	0.806104	0.826598
C5orf47 (133491)	0.64782	0.824526	0.854365	0.633636	0.457424	0.536281	0.708223	0.838191
C5orf49 (134121)	0.672401	0.72566	0.770412	0.638246	0.84953	0.740671	0.810863	0.827721
C5orf51 (285636)	0.649434	0.818508	0.77586	0.753254	0.840496	0.793225	0.860293	0.809623
C5orf52 (100190949)	0.628362	0.786906	0.79817	0.634527	0.836708	0.798292	0.141065	0.650389
C5orf55 (116349)	0.683513	0.749892	0.603681	0.187675	0.570621	0.693033	0.667086	0.619113
C5orf58 (133874)	0.824005	0.832359	0.843297	0.860659	0.85117	0.85488	0.866309	0.861092
C5orf60 (285679)	0.657121	0.711529	0.798506	0.794411	0.445614	0.653489	0.771777	0.69907
C5orf63 (401207)	0.744276	0.593165	0.850391	0.741192	0.49701	0.54478	0.853847	0.471136
C5orf64 (285668)	0.655783	0.703567	0.802178	0.848253	0.685473	0.841096	0.800093	0.747313
C5orf66 (100996485)	0.77475	0.719713	0.798634	0.841106	0.709764	0.831641	0.790971	0.643189
C6 (729)	0.81092	0.818428	0.855624	0.785604	0.851001	0.721578	0.793634	0.494991
C6orf1 (221491)	0.747681	0.659142	0.818512	0.83995	0.812186	0.7839	0.778877	0.809273
C6orf10 (10665)	0.670298	0.591073	0.527859	0.796457	0.800414	0.777015	0.858578	0.845517
C6orf106 (64771)	0.253473	0.60447	0.684212	0.75266	0.733681	0.686024	0.703396	0.826938
C6orf118 (168090)	0.722244	0.711312	0.785391	0.628105	0.768193	0.816307	0.791656	0.799938
C6orf120 (387263)	0.712928	0.751635	0.700452	0.6841	0.755816	0.808139	0.410103	0.827505
C6orf132 (647024)	0.765312	0.691251	0.772436	0.631741	0.820963	0.800543	0.758017	0.793952
C6orf136 (221545)	0.717008	0.501303	0.647978	0.329689	0.409789	0.215556	0.735378	0.747439
C6orf141 (135398)	0.789174	0.754816	0.689745	0.544995	0.433079	0.754908	0.857783	0.617331
C6orf15 (29113)	0.137607	0.15213	0.188944	0.378411	0.567372	0.665318	0.735806	0.246516
C6orf163 (206412)	0.586034	0.776505	0.735845	0.706915	0.484672	0.674801	0.829702	0.573578
C6orf165 (154313)	0.712108	0.666986	0.835252	0.823681	0.840814	0.746114	0.844376	0.744593
C6orf195 (154386)	0.740209	0.793538	0.773516	0.84284	0.844754	0.847986	0.832483	0.850439
C6orf201 (404220)	0.639032	0.804219	0.740215	0.809864	0.819621	0.850062	0.82091	0.778758
C6orf203 (51250)	0.664447	0.646692	0.5763	0.794024	0.682989	0.672857	0.845763	0.781641
C6orf211 (79624)	0.724281	0.795268	0.784977	0.80042	0.807232	0.77638	0.783279	0.799681
C6orf222 (389384)	0.484505	0.677659	0.794984	0.531358	0.711323	0.531886	0.488776	0.81591
C6orf223 (221416)	0.817572	0.836157	0.852135	0.831766	0.844506	0.855871	0.837379	0.852215
C6orf226 (441150)	0.761157	0.316339	0.823948	0.745952	0.801834	0.828918	0.863893	0.744234
C6orf229 (101928603)	0.809853	0.803394	0.764944	0.693102	0.806303	0.77184	0.864256	0.830741
C6orf25 (80739)	0.758967	0.647762	0.808025	0.581648	0.837261	0.757388	0.453918	0.812394
[truncated: 15,675 more rows]
