# Supplementary material for: Targetable vulnerabilities in T- and NK-cell lymphomas identified through preclinical models
Source: Nat Commun. 2018 May 22;9:2024. doi: 10.1038/s41467-018-04356-9 (PMC5964252; doi:10.1038/s41467-018-04356-9)
Supplement: Supplementary file 10 — Supplementary Data 7 [file 41467_2018_4356_MOESM10_ESM.xlsx]

## Sheet: Supplementary Data File 7
SampleID	gene	segment_contig	segment_start	segment_start_gene	segment_start_exon	segment_end	segment_end_gene	segment_end_exon	segment_num_probes	segment_mean	segment_call	build	sample
Achilles_DERL2_HAEMATOPOIETIC_AND_LYMPHOID_TISSUE	NA	12	79189	NA	NA	93240	NA	NA	11	1.30414112830035	+	hg19	DERL-2_1
Achilles_DERL2_HAEMATOPOIETIC_AND_LYMPHOID_TISSUE	5S_rRNA	X	149984803	CD99L2	1-	151818001	GABRQ	4-	65	0.509480911610225	-	hg19	DERL-2_1
Achilles_DERL2_HAEMATOPOIETIC_AND_LYMPHOID_TISSUE	7SK	X	6968763	HDHD1	2-	48049956	SSX5	6+	1484	0.542652298428407	-	hg19	DERL-2_1
Achilles_DERL2_HAEMATOPOIETIC_AND_LYMPHOID_TISSUE	A1BG	19	55363989	KIR3DL2	3+	59029292	ZBTB45	1+	508	1.00472452637434	0	hg19	DERL-2_1
Achilles_DERL2_HAEMATOPOIETIC_AND_LYMPHOID_TISSUE	A1BG-AS1	19	55363989	KIR3DL2	3+	59029292	ZBTB45	1+	508	1.00472452637434	0	hg19	DERL-2_1
Achilles_DERL2_HAEMATOPOIETIC_AND_LYMPHOID_TISSUE	A1CF	10	51947516	ASAH2	18-	61871774	ANK3	26+	185	0.995090744995126	0	hg19	DERL-2_1
Achilles_DERL2_HAEMATOPOIETIC_AND_LYMPHOID_TISSUE	A2M	12	8509987	LINC00937	1-	10573401	NKG2-E	3+	253	1.00263743120452	0	hg19	DERL-2_1
Achilles_DERL2_HAEMATOPOIETIC_AND_LYMPHOID_TISSUE	A2M-AS1	12	8509987	LINC00937	1-	10573401	NKG2-E	3+	253	1.00263743120452	0	hg19	DERL-2_1
Achilles_DERL2_HAEMATOPOIETIC_AND_LYMPHOID_TISSUE	A2ML1	12	8509987	LINC00937	1-	10573401	NKG2-E	3+	253	1.00263743120452	0	hg19	DERL-2_1
Achilles_DERL2_HAEMATOPOIETIC_AND_LYMPHOID_TISSUE	A2ML1-AS1	12	8509987	LINC00937	1-	10573401	NKG2-E	3+	253	1.00263743120452	0	hg19	DERL-2_1
Achilles_DERL2_HAEMATOPOIETIC_AND_LYMPHOID_TISSUE	A2ML1-AS2	12	8509987	LINC00937	1-	10573401	NKG2-E	3+	253	1.00263743120452	0	hg19	DERL-2_1
Achilles_DERL2_HAEMATOPOIETIC_AND_LYMPHOID_TISSUE	A2MP1	12	8509987	LINC00937	1-	10573401	NKG2-E	3+	253	1.00263743120452	0	hg19	DERL-2_1
Achilles_DERL2_HAEMATOPOIETIC_AND_LYMPHOID_TISSUE	A3GALT2	1	26515608	CNKSR1	19+	63021912	DOCK7	20+	3035	0.982003451242119	0	hg19	DERL-2_1
Achilles_DERL2_HAEMATOPOIETIC_AND_LYMPHOID_TISSUE	A4GALT	22	24432881	CABIN1	3+	51237822	AC002055.4	2-	2549	0.984115805960014	0	hg19	DERL-2_1
Achilles_DERL2_HAEMATOPOIETIC_AND_LYMPHOID_TISSUE	A4GNT	3	132363992	ACAD11	0-	184966557	EHHADH	1+	2112	0.989999704718072	0	hg19	DERL-2_1
Achilles_DERL2_HAEMATOPOIETIC_AND_LYMPHOID_TISSUE	AAAS	12	52911610	KRT5	3-	56120265	CD63	4+	532	1.00632757439246	0	hg19	DERL-2_1
Achilles_DERL2_HAEMATOPOIETIC_AND_LYMPHOID_TISSUE	AACS	12	114375193	RBM19	14-	129293722	SLC15A4	4+	1069	0.985412720260296	0	hg19	DERL-2_1
Achilles_DERL2_HAEMATOPOIETIC_AND_LYMPHOID_TISSUE	AACSP1	5	106763462	EFNA5	0-	180795478	NA	NA	3718	0.983229427149003	0	hg19	DERL-2_1
Achilles_DERL2_HAEMATOPOIETIC_AND_LYMPHOID_TISSUE	AADAC	3	132363992	ACAD11	0-	184966557	EHHADH	1+	2112	0.989999704718072	0	hg19	DERL-2_1
Achilles_DERL2_HAEMATOPOIETIC_AND_LYMPHOID_TISSUE	AADACL2	3	132363992	ACAD11	0-	184966557	EHHADH	1+	2112	0.989999704718072	0	hg19	DERL-2_1
Achilles_DERL2_HAEMATOPOIETIC_AND_LYMPHOID_TISSUE	AADACL3	1	861645	SAMD11	2+	12953557	PRAMEF10	3+	1377	0.995780728441836	0	hg19	DERL-2_1
Achilles_DERL2_HAEMATOPOIETIC_AND_LYMPHOID_TISSUE	AADACL4	1	861645	SAMD11	2+	12953557	PRAMEF10	3+	1377	0.995780728441836	0	hg19	DERL-2_1
Achilles_DERL2_HAEMATOPOIETIC_AND_LYMPHOID_TISSUE	AADAT	4	170927280	MFAP3L	1-	178275134	NEIL3	7-	115	0.963595793010082	0	hg19	DERL-2_1
Achilles_DERL2_HAEMATOPOIETIC_AND_LYMPHOID_TISSUE	AAED1	9	85670848	RASEF	0-	104162544	ZNF189	1-	969	0.999514914665561	0	hg19	DERL-2_1
Achilles_DERL2_HAEMATOPOIETIC_AND_LYMPHOID_TISSUE	AAGAB	15	55931126	PRTG	12-	70357059	TLE3	7+	1029	0.986437807143117	0	hg19	DERL-2_1
Achilles_DERL2_HAEMATOPOIETIC_AND_LYMPHOID_TISSUE	AAK1	2	25368215	EFR3B	18+	87043095	CD8B	6+	3313	0.995849753094458	0	hg19	DERL-2_1
Achilles_DERL2_HAEMATOPOIETIC_AND_LYMPHOID_TISSUE	AAMDC	11	61016259	PGA5	6+	134856893	NA	NA	5383	0.981254996396648	0	hg19	DERL-2_1
Achilles_DERL2_HAEMATOPOIETIC_AND_LYMPHOID_TISSUE	AAMP	2	166859515	SCN1A	19-	242946885	AC131097.3	2-	4828	0.990411519649093	0	hg19	DERL-2_1
Achilles_DERL2_HAEMATOPOIETIC_AND_LYMPHOID_TISSUE	AANAT	17	61988808	CSHL1	0-	81188430	AC139099.3	3-	2041	0.993161333749087	0	hg19	DERL-2_1
Achilles_DERL2_HAEMATOPOIETIC_AND_LYMPHOID_TISSUE	AAR2	20	20597085	RALGAPA2	11-	62905205	PCMTD2	5-	2753	0.978945195164315	0	hg19	DERL-2_1
Achilles_DERL2_HAEMATOPOIETIC_AND_LYMPHOID_TISSUE	AARD	8	113246958	CSMD3	66-	126052392	KIAA0196	23+	445	1.50566414828805	+	hg19	DERL-2_1
Achilles_DERL2_HAEMATOPOIETIC_AND_LYMPHOID_TISSUE	AARS	16	70286055	NA	NA	70852727	HYDIN	83+	125	0.984661666967831	0	hg19	DERL-2_1
Achilles_DERL2_HAEMATOPOIETIC_AND_LYMPHOID_TISSUE	AARS2	6	35774111	LHFPL5	1+	76369375	SENP6	7-	2021	0.983842988943732	0	hg19	DERL-2_1
Achilles_DERL2_HAEMATOPOIETIC_AND_LYMPHOID_TISSUE	AARSD1	17	41046901	LINC00671	1-	41739154	MEOX1	0+	125	0.945402116750744	0	hg19	DERL-2_1
Achilles_DERL2_HAEMATOPOIETIC_AND_LYMPHOID_TISSUE	AASDH	4	54281141	FIP1L1	11+	69362774	TMPRSS11E	9-	387	1.029540083434	0	hg19	DERL-2_1
Achilles_DERL2_HAEMATOPOIETIC_AND_LYMPHOID_TISSUE	AASDHPPT	11	61016259	PGA5	6+	134856893	NA	NA	5383	0.981254996396648	0	hg19	DERL-2_1
Achilles_DERL2_HAEMATOPOIETIC_AND_LYMPHOID_TISSUE	AASS	7	107253989	BCAP29	7+	122056468	CADPS2	16+	502	1.49910350809139	+	hg19	DERL-2_1
Achilles_DERL2_HAEMATOPOIETIC_AND_LYMPHOID_TISSUE	AATF	17	34747252	TBC1D3H	10-	39150601	NA	NA	730	0.995090744995126	0	hg19	DERL-2_1
Achilles_DERL2_HAEMATOPOIETIC_AND_LYMPHOID_TISSUE	AATK	17	61988808	CSHL1	0-	81188430	AC139099.3	3-	2041	0.993161333749087	0	hg19	DERL-2_1
Achilles_DERL2_HAEMATOPOIETIC_AND_LYMPHOID_TISSUE	AATK-AS1	17	61988808	CSHL1	0-	81188430	AC139099.3	3-	2041	0.993161333749087	0	hg19	DERL-2_1
Achilles_DERL2_HAEMATOPOIETIC_AND_LYMPHOID_TISSUE	AB015752.3	8	87061248	PSKH2	1-	94930423	PDP1	0-	213	1.47161470753179	+	hg19	DERL-2_1
Achilles_DERL2_HAEMATOPOIETIC_AND_LYMPHOID_TISSUE	AB019440.1	14	106539427	IGHV1-8	0-	106725904	NA	NA	18	1.57953510370238	+	hg19	DERL-2_1
Achilles_DERL2_HAEMATOPOIETIC_AND_LYMPHOID_TISSUE	AB019440.50	14	106539427	IGHV1-8	0-	106725904	NA	NA	18	1.57953510370238	+	hg19	DERL-2_1
Achilles_DERL2_HAEMATOPOIETIC_AND_LYMPHOID_TISSUE	ABAT	16	64582	WASH4P	8-	14989160	NOMO1	29-	1645	0.990205590774956	0	hg19	DERL-2_1
Achilles_DERL2_HAEMATOPOIETIC_AND_LYMPHOID_TISSUE	ABCA1	9	104172183	ZNF189	2+	116855651	KIF12	12+	626	0.971846252144469	0	hg19	DERL-2_1
Achilles_DERL2_HAEMATOPOIETIC_AND_LYMPHOID_TISSUE	ABCA10	17	61988808	CSHL1	0-	81188430	AC139099.3	3-	2041	0.993161333749087	0	hg19	DERL-2_1
Achilles_DERL2_HAEMATOPOIETIC_AND_LYMPHOID_TISSUE	ABCA11P	4	59699	ZNF595	2+	8952377	NA	NA	724	0.970499920586786	0	hg19	DERL-2_1
Achilles_DERL2_HAEMATOPOIETIC_AND_LYMPHOID_TISSUE	ABCA12	2	166859515	SCN1A	19-	242946885	AC131097.3	2-	4828	0.990411519649093	0	hg19	DERL-2_1
Achilles_DERL2_HAEMATOPOIETIC_AND_LYMPHOID_TISSUE	ABCA13	7	44090131	DBNL	2+	57529905	ZNF716	3-	558	0.48737359643842604	-	hg19	DERL-2_1
Achilles_DERL2_HAEMATOPOIETIC_AND_LYMPHOID_TISSUE	ABCA17P	16	64582	WASH4P	8-	14989160	NOMO1	29-	1645	0.990205590774956	0	hg19	DERL-2_1
Achilles_DERL2_HAEMATOPOIETIC_AND_LYMPHOID_TISSUE	ABCA2	9	129265794	MVB12B	9+	141124506	FAM157B	2-	1868	0.998960819551523	0	hg19	DERL-2_1
Achilles_DERL2_HAEMATOPOIETIC_AND_LYMPHOID_TISSUE	ABCA3	16	64582	WASH4P	8-	14989160	NOMO1	29-	1645	0.990205590774956	0	hg19	DERL-2_1
Achilles_DERL2_HAEMATOPOIETIC_AND_LYMPHOID_TISSUE	ABCA4	1	63025143	DOCK7	18-	104160974	AMY2A	1-	1606	1.00667640139654	0	hg19	DERL-2_1
Achilles_DERL2_HAEMATOPOIETIC_AND_LYMPHOID_TISSUE	ABCA5	17	61988808	CSHL1	0-	81188430	AC139099.3	3-	2041	0.993161333749087	0	hg19	DERL-2_1
Achilles_DERL2_HAEMATOPOIETIC_AND_LYMPHOID_TISSUE	ABCA6	17	61988808	CSHL1	0-	81188430	AC139099.3	3-	2041	0.993161333749087	0	hg19	DERL-2_1
Achilles_DERL2_HAEMATOPOIETIC_AND_LYMPHOID_TISSUE	ABCA7	19	77595	FAM138F	0-	7012312	AC025278.1	0-	1166	0.996402122588542	0	hg19	DERL-2_1
Achilles_DERL2_HAEMATOPOIETIC_AND_LYMPHOID_TISSUE	ABCA8	17	61988808	CSHL1	0-	81188430	AC139099.3	3-	2041	0.993161333749087	0	hg19	DERL-2_1
Achilles_DERL2_HAEMATOPOIETIC_AND_LYMPHOID_TISSUE	ABCA9	17	61988808	CSHL1	0-	81188430	AC139099.3	3-	2041	0.993161333749087	0	hg19	DERL-2_1
Achilles_DERL2_HAEMATOPOIETIC_AND_LYMPHOID_TISSUE	ABCA9-AS1	17	61988808	CSHL1	0-	81188430	AC139099.3	3-	2041	0.993161333749087	0	hg19	DERL-2_1
Achilles_DERL2_HAEMATOPOIETIC_AND_LYMPHOID_TISSUE	ABCB1	7	84644784	SEMA3D	12-	93540482	GNGT1	2-	405	1.49102040354138	+	hg19	DERL-2_1
Achilles_DERL2_HAEMATOPOIETIC_AND_LYMPHOID_TISSUE	ABCB10	1	229438976	RAB4A	7+	232535271	SIPA1L2	21+	182	1.42602571736414	+	hg19	DERL-2_1
Achilles_DERL2_HAEMATOPOIETIC_AND_LYMPHOID_TISSUE	ABCB11	2	166859515	SCN1A	19-	242946885	AC131097.3	2-	4828	0.990411519649093	0	hg19	DERL-2_1
Achilles_DERL2_HAEMATOPOIETIC_AND_LYMPHOID_TISSUE	ABCB4	7	84644784	SEMA3D	12-	93540482	GNGT1	2-	405	1.49102040354138	+	hg19	DERL-2_1
Achilles_DERL2_HAEMATOPOIETIC_AND_LYMPHOID_TISSUE	ABCB5	7	6863243	CCZ1B	3-	38289423	NA	NA	1074	0.49854650766401704	-	hg19	DERL-2_1
Achilles_DERL2_HAEMATOPOIETIC_AND_LYMPHOID_TISSUE	ABCB6	2	166859515	SCN1A	19-	242946885	AC131097.3	2-	4828	0.990411519649093	0	hg19	DERL-2_1
Achilles_DERL2_HAEMATOPOIETIC_AND_LYMPHOID_TISSUE	ABCB7	X	53107177	GPR173	1+	120009774	CT47B1	0+	2274	0.548399818974656	-	hg19	DERL-2_1
Achilles_DERL2_HAEMATOPOIETIC_AND_LYMPHOID_TISSUE	ABCB8	7	144098826	NOBOX	2-	151879870	KMT2C	35+	439	1.50649929730653	+	hg19	DERL-2_1
Achilles_DERL2_HAEMATOPOIETIC_AND_LYMPHOID_TISSUE	ABCB9	12	114375193	RBM19	14-	129293722	SLC15A4	4+	1069	0.985412720260296	0	hg19	DERL-2_1
Achilles_DERL2_HAEMATOPOIETIC_AND_LYMPHOID_TISSUE	ABCC1	16	15501751	MPV17L	2+	16388872	NA	NA	173	1.00263743120452	0	hg19	DERL-2_1
Achilles_DERL2_HAEMATOPOIETIC_AND_LYMPHOID_TISSUE	ABCC10	6	35774111	LHFPL5	1+	76369375	SENP6	7-	2021	0.983842988943732	0	hg19	DERL-2_1
Achilles_DERL2_HAEMATOPOIETIC_AND_LYMPHOID_TISSUE	ABCC11	16	28764163	NPIPB9	1+	69986281	CLEC18A	1-	2478	0.987737781486253	0	hg19	DERL-2_1
Achilles_DERL2_HAEMATOPOIETIC_AND_LYMPHOID_TISSUE	ABCC12	16	28764163	NPIPB9	1+	69986281	CLEC18A	1-	2478	0.987737781486253	0	hg19	DERL-2_1
Achilles_DERL2_HAEMATOPOIETIC_AND_LYMPHOID_TISSUE	ABCC13	21	9907742	TEKT4P2	3-	48084536	PRMT2	10-	1612	0.989862471129784	0	hg19	DERL-2_1
Achilles_DERL2_HAEMATOPOIETIC_AND_LYMPHOID_TISSUE	ABCC2	10	89265561	MINPP1	1+	124358863	DMBT1	25-	2433	0.978131269990864	0	hg19	DERL-2_1
Achilles_DERL2_HAEMATOPOIETIC_AND_LYMPHOID_TISSUE	ABCC3	17	44708068	NSF	4+	61951226	NA	NA	1521	0.989862471129784	0	hg19	DERL-2_1
Achilles_DERL2_HAEMATOPOIETIC_AND_LYMPHOID_TISSUE	ABCC4	13	88330772	SLITRK5	1+	115092008	CHAMP1	2-	856	0.971038229250796	0	hg19	DERL-2_1
Achilles_DERL2_HAEMATOPOIETIC_AND_LYMPHOID_TISSUE	ABCC5	3	132363992	ACAD11	0-	184966557	EHHADH	1+	2112	0.989999704718072	0	hg19	DERL-2_1
Achilles_DERL2_HAEMATOPOIETIC_AND_LYMPHOID_TISSUE	ABCC5-AS1	3	132363992	ACAD11	0-	184966557	EHHADH	1+	2112	0.989999704718072	0	hg19	DERL-2_1
Achilles_DERL2_HAEMATOPOIETIC_AND_LYMPHOID_TISSUE	ABCC6	16	15501751	MPV17L	2+	16388872	NA	NA	173	1.00263743120452	0	hg19	DERL-2_1
Achilles_DERL2_HAEMATOPOIETIC_AND_LYMPHOID_TISSUE	ABCC6P1	16	18512593	NOMO2	28-	21742503	OTOA	19-	462	0.962727896276659	0	hg19	DERL-2_1
Achilles_DERL2_HAEMATOPOIETIC_AND_LYMPHOID_TISSUE	ABCC8	11	8733833	ST5	5-	21596820	NELL1	20-	874	0.9731269970471	0	hg19	DERL-2_1
Achilles_DERL2_HAEMATOPOIETIC_AND_LYMPHOID_TISSUE	ABCC9	12	14694088	PLBD1	2-	22826846	ETNK1	5-	391	1.01903245471981	0	hg19	DERL-2_1
Achilles_DERL2_HAEMATOPOIETIC_AND_LYMPHOID_TISSUE	ABCD1	X	151818594	GABRQ	6+	153418833	OPN1LW	2-	287	0.562724233911073	-	hg19	DERL-2_1
Achilles_DERL2_HAEMATOPOIETIC_AND_LYMPHOID_TISSUE	ABCD2	12	32751772	FGD4	5+	40668593	LRRK2	14-	151	1.05526109657241	0	hg19	DERL-2_1
Achilles_DERL2_HAEMATOPOIETIC_AND_LYMPHOID_TISSUE	ABCD3	1	63025143	DOCK7	18-	104160974	AMY2A	1-	1606	1.00667640139654	0	hg19	DERL-2_1
Achilles_DERL2_HAEMATOPOIETIC_AND_LYMPHOID_TISSUE	ABCD4	14	42998322	CTD-2307P3.1	2+	106232584	NA	NA	3601	1.01136236587851	0	hg19	DERL-2_1
Achilles_DERL2_HAEMATOPOIETIC_AND_LYMPHOID_TISSUE	ABCE1	4	145032815	GYPA	5-	166024500	TMEM192	1+	607	0.964999433122854	0	hg19	DERL-2_1
Achilles_DERL2_HAEMATOPOIETIC_AND_LYMPHOID_TISSUE	ABCF1	6	29912226	HLA-A	6+	31324340	HLA-B	2+	267	0.97016362922316	0	hg19	DERL-2_1
Achilles_DERL2_HAEMATOPOIETIC_AND_LYMPHOID_TISSUE	ABCF2	7	144098826	NOBOX	2-	151879870	KMT2C	35+	439	1.50649929730653	+	hg19	DERL-2_1
Achilles_DERL2_HAEMATOPOIETIC_AND_LYMPHOID_TISSUE	ABCF3	3	132363992	ACAD11	0-	184966557	EHHADH	1+	2112	0.989999704718072	0	hg19	DERL-2_1
Achilles_DERL2_HAEMATOPOIETIC_AND_LYMPHOID_TISSUE	ABCG1	21	9907742	TEKT4P2	3-	48084536	PRMT2	10-	1612	0.989862471129784	0	hg19	DERL-2_1
Achilles_DERL2_HAEMATOPOIETIC_AND_LYMPHOID_TISSUE	ABCG2	4	82025838	PRKG2	15-	141315447	CLGN	10+	1739	1.00395875417754	0	hg19	DERL-2_1
Achilles_DERL2_HAEMATOPOIETIC_AND_LYMPHOID_TISSUE	ABCG4	11	61016259	PGA5	6+	134856893	NA	NA	5383	0.981254996396648	0	hg19	DERL-2_1
Achilles_DERL2_HAEMATOPOIETIC_AND_LYMPHOID_TISSUE	ABCG5	2	25368215	EFR3B	18+	87043095	CD8B	6+	3313	0.995849753094458	0	hg19	DERL-2_1
Achilles_DERL2_HAEMATOPOIETIC_AND_LYMPHOID_TISSUE	ABCG8	2	25368215	EFR3B	18+	87043095	CD8B	6+	3313	0.995849753094458	0	hg19	DERL-2_1
Achilles_DERL2_HAEMATOPOIETIC_AND_LYMPHOID_TISSUE	ABHD1	2	25368215	EFR3B	18+	87043095	CD8B	6+	3313	0.995849753094458	0	hg19	DERL-2_1
Achilles_DERL2_HAEMATOPOIETIC_AND_LYMPHOID_TISSUE	ABHD10	3	99895511	CMSS1	9+	115529513	LSAMP	6+	654	0.97731802153986	0	hg19	DERL-2_1
Achilles_DERL2_HAEMATOPOIETIC_AND_LYMPHOID_TISSUE	ABHD11	7	72604427	NA	NA	74867591	NA	NA	356	1.46825240400847	+	hg19	DERL-2_1
Achilles_DERL2_HAEMATOPOIETIC_AND_LYMPHOID_TISSUE	ABHD12	20	20597085	RALGAPA2	11-	62905205	PCMTD2	5-	2753	0.978945195164315	0	hg19	DERL-2_1
Achilles_DERL2_HAEMATOPOIETIC_AND_LYMPHOID_TISSUE	ABHD12B	14	42998322	CTD-2307P3.1	2+	106232584	NA	NA	3601	1.01136236587851	0	hg19	DERL-2_1
Achilles_DERL2_HAEMATOPOIETIC_AND_LYMPHOID_TISSUE	ABHD13	13	88330772	SLITRK5	1+	115092008	CHAMP1	2-	856	0.971038229250796	0	hg19	DERL-2_1
Achilles_DERL2_HAEMATOPOIETIC_AND_LYMPHOID_TISSUE	ABHD14A	3	30876025	GADL1	8-	54871507	CACNA2D3	14-	2682	0.975085073057894	0	hg19	DERL-2_1
Achilles_DERL2_HAEMATOPOIETIC_AND_LYMPHOID_TISSUE	ABHD14A-ACY1	3	30876025	GADL1	8-	54871507	CACNA2D3	14-	2682	0.975085073057894	0	hg19	DERL-2_1
Achilles_DERL2_HAEMATOPOIETIC_AND_LYMPHOID_TISSUE	ABHD14B	3	30876025	GADL1	8-	54871507	CACNA2D3	14-	2682	0.975085073057894	0	hg19	DERL-2_1
Achilles_DERL2_HAEMATOPOIETIC_AND_LYMPHOID_TISSUE	ABHD15	17	18430367	CTD-2303H24.2	4-	33687642	SLFN11	4+	1104	0.981663173749357	0	hg19	DERL-2_1
Achilles_DERL2_HAEMATOPOIETIC_AND_LYMPHOID_TISSUE	ABHD16A	6	31378712	MICA	2+	32552405	HLA-DRB1	1+	585	0.978266877176623	0	hg19	DERL-2_1
Achilles_DERL2_HAEMATOPOIETIC_AND_LYMPHOID_TISSUE	ABHD16B	20	20597085	RALGAPA2	11-	62905205	PCMTD2	5-	2753	0.978945195164315	0	hg19	DERL-2_1
Achilles_DERL2_HAEMATOPOIETIC_AND_LYMPHOID_TISSUE	ABHD17A	19	77595	FAM138F	0-	7012312	AC025278.1	0-	1166	0.996402122588542	0	hg19	DERL-2_1
Achilles_DERL2_HAEMATOPOIETIC_AND_LYMPHOID_TISSUE	ABHD17B	9	70914204	CBWD3	14+	82322383	TLE4	10-	451	1.01599971681903	0	hg19	DERL-2_1
Achilles_DERL2_HAEMATOPOIETIC_AND_LYMPHOID_TISSUE	ABHD17C	15	71175499	LRRC49	2+	102506676	WASH3P	0-	2101	0.984525173337414	0	hg19	DERL-2_1
Achilles_DERL2_HAEMATOPOIETIC_AND_LYMPHOID_TISSUE	ABHD2	15	71175499	LRRC49	2+	102506676	WASH3P	0-	2101	0.984525173337414	0	hg19	DERL-2_1
Achilles_DERL2_HAEMATOPOIETIC_AND_LYMPHOID_TISSUE	ABHD3	18	11066471	PIEZO2	0-	44527136	KATNAL2	2-	1098	0.999514914665561	0	hg19	DERL-2_1
Achilles_DERL2_HAEMATOPOIETIC_AND_LYMPHOID_TISSUE	ABHD4	14	22919381	AE000661.37	1-	42373630	LRFN5	6-	1127	0.520691225402124	-	hg19	DERL-2_1
Achilles_DERL2_HAEMATOPOIETIC_AND_LYMPHOID_TISSUE	ABHD5	3	30876025	GADL1	8-	54871507	CACNA2D3	14-	2682	0.975085073057894	0	hg19	DERL-2_1
Achilles_DERL2_HAEMATOPOIETIC_AND_LYMPHOID_TISSUE	ABHD6	3	54872925	CACNA2D3	16+	99891499	CMSS1	7-	933	1.00034663365385	0	hg19	DERL-2_1
Achilles_DERL2_HAEMATOPOIETIC_AND_LYMPHOID_TISSUE	ABHD8	19	7075368	ZNF557	3+	17889945	FCHO1	19-	2019	0.985412720260296	0	hg19	DERL-2_1
Achilles_DERL2_HAEMATOPOIETIC_AND_LYMPHOID_TISSUE	ABI1	10	21463014	NEBL	0-	35320799	CUL2	13+	549	0.488455825454715	-	hg19	DERL-2_1
Achilles_DERL2_HAEMATOPOIETIC_AND_LYMPHOID_TISSUE	ABI2	2	166859515	SCN1A	19-	242946885	AC131097.3	2-	4828	0.990411519649093	0	hg19	DERL-2_1
Achilles_DERL2_HAEMATOPOIETIC_AND_LYMPHOID_TISSUE	ABI3	17	44708068	NSF	4+	61951226	NA	NA	1521	0.989862471129784	0	hg19	DERL-2_1
Achilles_DERL2_HAEMATOPOIETIC_AND_LYMPHOID_TISSUE	ABI3BP	3	99895511	CMSS1	9+	115529513	LSAMP	6+	654	0.97731802153986	0	hg19	DERL-2_1
Achilles_DERL2_HAEMATOPOIETIC_AND_LYMPHOID_TISSUE	ABL1	9	129265794	MVB12B	9+	141124506	FAM157B	2-	1868	0.998960819551523	0	hg19	DERL-2_1
Achilles_DERL2_HAEMATOPOIETIC_AND_LYMPHOID_TISSUE	ABL2	1	178854639	RALGPS2	12+	184537869	C1orf21	2-	431	1.45993081245465	+	hg19	DERL-2_1
Achilles_DERL2_HAEMATOPOIETIC_AND_LYMPHOID_TISSUE	ABLIM1	10	89265561	MINPP1	1+	124358863	DMBT1	25-	2433	0.978131269990864	0	hg19	DERL-2_1
Achilles_DERL2_HAEMATOPOIETIC_AND_LYMPHOID_TISSUE	ABLIM2	4	59699	ZNF595	2+	8952377	NA	NA	724	0.970499920586786	0	hg19	DERL-2_1
Achilles_DERL2_HAEMATOPOIETIC_AND_LYMPHOID_TISSUE	ABLIM3	5	106763462	EFNA5	0-	180795478	NA	NA	3718	0.983229427149003	0	hg19	DERL-2_1
Achilles_DERL2_HAEMATOPOIETIC_AND_LYMPHOID_TISSUE	ABO	9	129265794	MVB12B	9+	141124506	FAM157B	2-	1868	0.998960819551523	0	hg19	DERL-2_1
Achilles_DERL2_HAEMATOPOIETIC_AND_LYMPHOID_TISSUE	ABR	17	11582	DOC2B	3-	8445850	MYH10	13+	1678	0.991854221399365	0	hg19	DERL-2_1
Achilles_DERL2_HAEMATOPOIETIC_AND_LYMPHOID_TISSUE	ABRA	8	101933232	YWHAZ	3-	113244113	CSMD3	68+	317	1.45085163897647	+	hg19	DERL-2_1
Achilles_DERL2_HAEMATOPOIETIC_AND_LYMPHOID_TISSUE	ABRACL	6	132619346	MOXD1	9-	161027942	LPA	16+	1340	0.993299024688541	0	hg19	DERL-2_1
Achilles_DERL2_HAEMATOPOIETIC_AND_LYMPHOID_TISSUE	ABT1	6	24358374	KAAG1	0+	27421291	ZNF184	5+	304	0.964731915555852	0	hg19	DERL-2_1
Achilles_DERL2_HAEMATOPOIETIC_AND_LYMPHOID_TISSUE	ABTB1	3	122432945	PARP14	11+	130095929	COL6A5	2-	630	0.980371194275255	0	hg19	DERL-2_1
Achilles_DERL2_HAEMATOPOIETIC_AND_LYMPHOID_TISSUE	ABTB2	11	33566107	KIAA1549L	1+	35707136	TRIM44	1-	165	0.923766414503149	0	hg19	DERL-2_1
Achilles_DERL2_HAEMATOPOIETIC_AND_LYMPHOID_TISSUE	AC000003.1	17	8449170	MYH10	11-	11784982	DNAH9	54-	391	0.942261890085468	0	hg19	DERL-2_1
Achilles_DERL2_HAEMATOPOIETIC_AND_LYMPHOID_TISSUE	AC000003.2	17	8449170	MYH10	11-	11784982	DNAH9	54-	391	0.942261890085468	0	hg19	DERL-2_1
Achilles_DERL2_HAEMATOPOIETIC_AND_LYMPHOID_TISSUE	AC000029.1	22	23253027	NA	NA	24237868	AP000350.4	2+	99	0.971038229250796	0	hg19	DERL-2_1
Achilles_DERL2_HAEMATOPOIETIC_AND_LYMPHOID_TISSUE	AC000032.2	1	104300023	AMY1C	9+	110586730	STRIP1	9-	356	1.02030465924846	0	hg19	DERL-2_1
Achilles_DERL2_HAEMATOPOIETIC_AND_LYMPHOID_TISSUE	AC000036.4	22	24432881	CABIN1	3+	51237822	AC002055.4	2-	2549	0.984115805960014	0	hg19	DERL-2_1
Achilles_DERL2_HAEMATOPOIETIC_AND_LYMPHOID_TISSUE	AC000067.1	22	16158188	AP000525.9	2-	20104271	TRMT2A	1+	361	0.963662586695661	0	hg19	DERL-2_1
Achilles_DERL2_HAEMATOPOIETIC_AND_LYMPHOID_TISSUE	AC000068.10	22	16158188	AP000525.9	2-	20104271	TRMT2A	1+	361	0.963662586695661	0	hg19	DERL-2_1
Achilles_DERL2_HAEMATOPOIETIC_AND_LYMPHOID_TISSUE	AC000068.5	22	16158188	AP000525.9	2-	20104271	TRMT2A	1+	361	0.963662586695661	0	hg19	DERL-2_1
Achilles_DERL2_HAEMATOPOIETIC_AND_LYMPHOID_TISSUE	AC000068.9	22	16158188	AP000525.9	2-	20104271	TRMT2A	1+	361	0.963662586695661	0	hg19	DERL-2_1
Achilles_DERL2_HAEMATOPOIETIC_AND_LYMPHOID_TISSUE	AC000099.1	7	123198101	NDUFA5	0-	141765469	MGAM	38-	1075	1.46510087461134	+	hg19	DERL-2_1
Achilles_DERL2_HAEMATOPOIETIC_AND_LYMPHOID_TISSUE	AC000111.3	7	107253989	BCAP29	7+	122056468	CADPS2	16+	502	1.49910350809139	+	hg19	DERL-2_1
Achilles_DERL2_HAEMATOPOIETIC_AND_LYMPHOID_TISSUE	AC000111.6	7	107253989	BCAP29	7+	122056468	CADPS2	16+	502	1.49910350809139	+	hg19	DERL-2_1
Achilles_DERL2_HAEMATOPOIETIC_AND_LYMPHOID_TISSUE	AC000120.7	7	84644784	SEMA3D	12-	93540482	GNGT1	2-	405	1.49102040354138	+	hg19	DERL-2_1
Achilles_DERL2_HAEMATOPOIETIC_AND_LYMPHOID_TISSUE	AC000123.4	7	123198101	NDUFA5	0-	141765469	MGAM	38-	1075	1.46510087461134	+	hg19	DERL-2_1
Achilles_DERL2_HAEMATOPOIETIC_AND_LYMPHOID_TISSUE	AC000124.1	7	123198101	NDUFA5	0-	141765469	MGAM	38-	1075	1.46510087461134	+	hg19	DERL-2_1
Achilles_DERL2_HAEMATOPOIETIC_AND_LYMPHOID_TISSUE	AC000370.2	7	123198101	NDUFA5	0-	141765469	MGAM	38-	1075	1.46510087461134	+	hg19	DERL-2_1
Achilles_DERL2_HAEMATOPOIETIC_AND_LYMPHOID_TISSUE	AC000403.1	13	73351883	DIS3	2-	78494000	RNF219-AS1	0-	189	0.948684315140454	0	hg19	DERL-2_1
Achilles_DERL2_HAEMATOPOIETIC_AND_LYMPHOID_TISSUE	AC002044.4	16	71096488	HYDIN	15-	74371771	NA	NA	212	0.986984956098855	0	hg19	DERL-2_1
Achilles_DERL2_HAEMATOPOIETIC_AND_LYMPHOID_TISSUE	AC002055.4 2-	22	24432881	CABIN1	3+	51237822	AC002055.4	2-	2549	0.984115805960014	0	hg19	DERL-2_1
Achilles_DERL2_HAEMATOPOIETIC_AND_LYMPHOID_TISSUE	AC002056.5	22	24432881	CABIN1	3+	51237822	AC002055.4	2-	2549	0.984115805960014	0	hg19	DERL-2_1
Achilles_DERL2_HAEMATOPOIETIC_AND_LYMPHOID_TISSUE	AC002059.10	22	24432881	CABIN1	3+	51237822	AC002055.4	2-	2549	0.984115805960014	0	hg19	DERL-2_1
Achilles_DERL2_HAEMATOPOIETIC_AND_LYMPHOID_TISSUE	AC002064.4	7	84644784	SEMA3D	12-	93540482	GNGT1	2-	405	1.49102040354138	+	hg19	DERL-2_1
Achilles_DERL2_HAEMATOPOIETIC_AND_LYMPHOID_TISSUE	AC002064.5	7	84644784	SEMA3D	12-	93540482	GNGT1	2-	405	1.49102040354138	+	hg19	DERL-2_1
Achilles_DERL2_HAEMATOPOIETIC_AND_LYMPHOID_TISSUE	AC002066.1	7	107253989	BCAP29	7+	122056468	CADPS2	16+	502	1.49910350809139	+	hg19	DERL-2_1
Achilles_DERL2_HAEMATOPOIETIC_AND_LYMPHOID_TISSUE	AC002066.2	7	107253989	BCAP29	7+	122056468	CADPS2	16+	502	1.49910350809139	+	hg19	DERL-2_1
Achilles_DERL2_HAEMATOPOIETIC_AND_LYMPHOID_TISSUE	AC002070.1	12	114375193	RBM19	14-	129293722	SLC15A4	4+	1069	0.985412720260296	0	hg19	DERL-2_1
Achilles_DERL2_HAEMATOPOIETIC_AND_LYMPHOID_TISSUE	AC002076.10	7	84644784	SEMA3D	12-	93540482	GNGT1	2-	405	1.49102040354138	+	hg19	DERL-2_1
Achilles_DERL2_HAEMATOPOIETIC_AND_LYMPHOID_TISSUE	AC002115.5	19	30018552	VSTM2B	2+	40325705	FBL	7+	1236	0.981186983340412	0	hg19	DERL-2_1
Achilles_DERL2_HAEMATOPOIETIC_AND_LYMPHOID_TISSUE	AC002115.9	19	30018552	VSTM2B	2+	40325705	FBL	7+	1236	0.981186983340412	0	hg19	DERL-2_1
Achilles_DERL2_HAEMATOPOIETIC_AND_LYMPHOID_TISSUE	AC002116.7	19	30018552	VSTM2B	2+	40325705	FBL	7+	1236	0.981186983340412	0	hg19	DERL-2_1
Achilles_DERL2_HAEMATOPOIETIC_AND_LYMPHOID_TISSUE	AC002116.8	19	30018552	VSTM2B	2+	40325705	FBL	7+	1236	0.981186983340412	0	hg19	DERL-2_1
Achilles_DERL2_HAEMATOPOIETIC_AND_LYMPHOID_TISSUE	AC002117.1	17	41833383	SOST	0-	44400645	LRRC37A	6-	393	1.00055467151783	0	hg19	DERL-2_1
Achilles_DERL2_HAEMATOPOIETIC_AND_LYMPHOID_TISSUE	AC002127.4	7	84644784	SEMA3D	12-	93540482	GNGT1	2-	405	1.49102040354138	+	hg19	DERL-2_1
Achilles_DERL2_HAEMATOPOIETIC_AND_LYMPHOID_TISSUE	AC002128.5	19	30018552	VSTM2B	2+	40325705	FBL	7+	1236	0.981186983340412	0	hg19	DERL-2_1
Achilles_DERL2_HAEMATOPOIETIC_AND_LYMPHOID_TISSUE	AC002306.1	19	17892435	FCHO1	22+	30017822	VSTM2B	0-	495	1.0111520808513	0	hg19	DERL-2_1
Achilles_DERL2_HAEMATOPOIETIC_AND_LYMPHOID_TISSUE	AC002310.12	16	28764163	NPIPB9	1+	69986281	CLEC18A	1-	2478	0.987737781486253	0	hg19	DERL-2_1
Achilles_DERL2_HAEMATOPOIETIC_AND_LYMPHOID_TISSUE	AC002310.13	16	28764163	NPIPB9	1+	69986281	CLEC18A	1-	2478	0.987737781486253	0	hg19	DERL-2_1
Achilles_DERL2_HAEMATOPOIETIC_AND_LYMPHOID_TISSUE	AC002310.7	16	28764163	NPIPB9	1+	69986281	CLEC18A	1-	2478	0.987737781486253	0	hg19	DERL-2_1
Achilles_DERL2_HAEMATOPOIETIC_AND_LYMPHOID_TISSUE	AC002331.1	16	22568601	RP11-368J21.3	3+	28332494	SBK1	3-	353	0.968819628660049	0	hg19	DERL-2_1
Achilles_DERL2_HAEMATOPOIETIC_AND_LYMPHOID_TISSUE	AC002365.1	X	6968763	HDHD1	2-	48049956	SSX5	6+	1484	0.542652298428407	-	hg19	DERL-2_1
Achilles_DERL2_HAEMATOPOIETIC_AND_LYMPHOID_TISSUE	AC002368.4	X	140271458	NA	NA	149983671	CD99L2	3+	162	0.561166191949274	-	hg19	DERL-2_1
Achilles_DERL2_HAEMATOPOIETIC_AND_LYMPHOID_TISSUE	AC002383.2	7	84644784	SEMA3D	12-	93540482	GNGT1	2-	405	1.49102040354138	+	hg19	DERL-2_1
Achilles_DERL2_HAEMATOPOIETIC_AND_LYMPHOID_TISSUE	AC002386.1	7	107253989	BCAP29	7+	122056468	CADPS2	16+	502	1.49910350809139	+	hg19	DERL-2_1
Achilles_DERL2_HAEMATOPOIETIC_AND_LYMPHOID_TISSUE	AC002395.1	12	93163108	PLEKHG7	11+	112942820	PTPN11	14-	1588	0.980779003988551	0	hg19	DERL-2_1
Achilles_DERL2_HAEMATOPOIETIC_AND_LYMPHOID_TISSUE	AC002398.11	19	30018552	VSTM2B	2+	40325705	FBL	7+	1236	0.981186983340412	0	hg19	DERL-2_1
Achilles_DERL2_HAEMATOPOIETIC_AND_LYMPHOID_TISSUE	AC002398.12	19	30018552	VSTM2B	2+	40325705	FBL	7+	1236	0.981186983340412	0	hg19	DERL-2_1
Achilles_DERL2_HAEMATOPOIETIC_AND_LYMPHOID_TISSUE	AC002398.13	19	30018552	VSTM2B	2+	40325705	FBL	7+	1236	0.981186983340412	0	hg19	DERL-2_1
Achilles_DERL2_HAEMATOPOIETIC_AND_LYMPHOID_TISSUE	AC002398.5	19	30018552	VSTM2B	2+	40325705	FBL	7+	1236	0.981186983340412	0	hg19	DERL-2_1
Achilles_DERL2_HAEMATOPOIETIC_AND_LYMPHOID_TISSUE	AC002398.9	19	30018552	VSTM2B	2+	40325705	FBL	7+	1236	0.981186983340412	0	hg19	DERL-2_1
Achilles_DERL2_HAEMATOPOIETIC_AND_LYMPHOID_TISSUE	AC002401.1	17	44708068	NSF	4+	61951226	NA	NA	1521	0.989862471129784	0	hg19	DERL-2_1
Achilles_DERL2_HAEMATOPOIETIC_AND_LYMPHOID_TISSUE	AC002429.5	7	93605662	BET1	0-	96635975	DLX6	0-	177	1.59604353031269	+	hg19	DERL-2_1
Achilles_DERL2_HAEMATOPOIETIC_AND_LYMPHOID_TISSUE	AC002451.1	7	93605662	BET1	0-	96635975	DLX6	0-	177	1.59604353031269	+	hg19	DERL-2_1
Achilles_DERL2_HAEMATOPOIETIC_AND_LYMPHOID_TISSUE	AC002451.3	7	93605662	BET1	0-	96635975	DLX6	0-	177	1.59604353031269	+	hg19	DERL-2_1
Achilles_DERL2_HAEMATOPOIETIC_AND_LYMPHOID_TISSUE	AC002454.1	7	84644784	SEMA3D	12-	93540482	GNGT1	2-	405	1.49102040354138	+	hg19	DERL-2_1
Achilles_DERL2_HAEMATOPOIETIC_AND_LYMPHOID_TISSUE	AC002456.2	7	84644784	SEMA3D	12-	93540482	GNGT1	2-	405	1.49102040354138	+	hg19	DERL-2_1
Achilles_DERL2_HAEMATOPOIETIC_AND_LYMPHOID_TISSUE	AC002463.3	7	107253989	BCAP29	7+	122056468	CADPS2	16+	502	1.49910350809139	+	hg19	DERL-2_1
Achilles_DERL2_HAEMATOPOIETIC_AND_LYMPHOID_TISSUE	AC002465.2	7	107253989	BCAP29	7+	122056468	CADPS2	16+	502	1.49910350809139	+	hg19	DERL-2_1
Achilles_DERL2_HAEMATOPOIETIC_AND_LYMPHOID_TISSUE	AC002467.7	7	107253989	BCAP29	7+	122056468	CADPS2	16+	502	1.49910350809139	+	hg19	DERL-2_1
Achilles_DERL2_HAEMATOPOIETIC_AND_LYMPHOID_TISSUE	AC002472.1	22	20651094	AC011718.2	2-	21564085	GGT2	10+	172	1.02094135699225	0	hg19	DERL-2_1
Achilles_DERL2_HAEMATOPOIETIC_AND_LYMPHOID_TISSUE	AC002472.11	22	20651094	AC011718.2	2-	21564085	GGT2	10+	172	1.02094135699225	0	hg19	DERL-2_1
Achilles_DERL2_HAEMATOPOIETIC_AND_LYMPHOID_TISSUE	AC002472.13	22	20651094	AC011718.2	2-	21564085	GGT2	10+	172	1.02094135699225	0	hg19	DERL-2_1
Achilles_DERL2_HAEMATOPOIETIC_AND_LYMPHOID_TISSUE	AC002477.1	X	53107177	GPR173	1+	120009774	CT47B1	0+	2274	0.548399818974656	-	hg19	DERL-2_1
Achilles_DERL2_HAEMATOPOIETIC_AND_LYMPHOID_TISSUE	AC002480.2	7	6863243	CCZ1B	3-	38289423	NA	NA	1074	0.49854650766401704	-	hg19	DERL-2_1
Achilles_DERL2_HAEMATOPOIETIC_AND_LYMPHOID_TISSUE	AC002480.3	7	6863243	CCZ1B	3-	38289423	NA	NA	1074	0.49854650766401704	-	hg19	DERL-2_1
Achilles_DERL2_HAEMATOPOIETIC_AND_LYMPHOID_TISSUE	AC002480.4	7	6863243	CCZ1B	3-	38289423	NA	NA	1074	0.49854650766401704	-	hg19	DERL-2_1
Achilles_DERL2_HAEMATOPOIETIC_AND_LYMPHOID_TISSUE	AC002480.5	7	6863243	CCZ1B	3-	38289423	NA	NA	1074	0.49854650766401704	-	hg19	DERL-2_1
Achilles_DERL2_HAEMATOPOIETIC_AND_LYMPHOID_TISSUE	AC002485.1	6	35774111	LHFPL5	1+	76369375	SENP6	7-	2021	0.983842988943732	0	hg19	DERL-2_1
Achilles_DERL2_HAEMATOPOIETIC_AND_LYMPHOID_TISSUE	AC002511.1	19	30018552	VSTM2B	2+	40325705	FBL	7+	1236	0.981186983340412	0	hg19	DERL-2_1
Achilles_DERL2_HAEMATOPOIETIC_AND_LYMPHOID_TISSUE	AC002511.2	19	30018552	VSTM2B	2+	40325705	FBL	7+	1236	0.981186983340412	0	hg19	DERL-2_1
Achilles_DERL2_HAEMATOPOIETIC_AND_LYMPHOID_TISSUE	AC002511.3	19	30018552	VSTM2B	2+	40325705	FBL	7+	1236	0.981186983340412	0	hg19	DERL-2_1
Achilles_DERL2_HAEMATOPOIETIC_AND_LYMPHOID_TISSUE	AC002519.6	16	28764163	NPIPB9	1+	69986281	CLEC18A	1-	2478	0.987737781486253	0	hg19	DERL-2_1
Achilles_DERL2_HAEMATOPOIETIC_AND_LYMPHOID_TISSUE	AC002519.8	16	28764163	NPIPB9	1+	69986281	CLEC18A	1-	2478	0.987737781486253	0	hg19	DERL-2_1
Achilles_DERL2_HAEMATOPOIETIC_AND_LYMPHOID_TISSUE	AC002539.1	17	61988808	CSHL1	0-	81188430	AC139099.3	3-	2041	0.993161333749087	0	hg19	DERL-2_1
Achilles_DERL2_HAEMATOPOIETIC_AND_LYMPHOID_TISSUE	AC002539.2	17	61988808	CSHL1	0-	81188430	AC139099.3	3-	2041	0.993161333749087	0	hg19	DERL-2_1
Achilles_DERL2_HAEMATOPOIETIC_AND_LYMPHOID_TISSUE	AC002550.5	16	18512593	NOMO2	28-	21742503	OTOA	19-	462	0.962727896276659	0	hg19	DERL-2_1
Achilles_DERL2_HAEMATOPOIETIC_AND_LYMPHOID_TISSUE	AC002551.1	16	22568601	RP11-368J21.3	3+	28332494	SBK1	3-	353	0.968819628660049	0	hg19	DERL-2_1
Achilles_DERL2_HAEMATOPOIETIC_AND_LYMPHOID_TISSUE	AC002553.1	17	11787319	DNAH9	56+	16692974	RP11-219A15.1	20-	252	1.00312403196104	0	hg19	DERL-2_1
Achilles_DERL2_HAEMATOPOIETIC_AND_LYMPHOID_TISSUE	AC002558.1	17	44708068	NSF	4+	61951226	NA	NA	1521	0.989862471129784	0	hg19	DERL-2_1
Achilles_DERL2_HAEMATOPOIETIC_AND_LYMPHOID_TISSUE	AC002978.1	12	93163108	PLEKHG7	11+	112942820	PTPN11	14-	1588	0.980779003988551	0	hg19	DERL-2_1
Achilles_DERL2_HAEMATOPOIETIC_AND_LYMPHOID_TISSUE	AC002979.1	12	93163108	PLEKHG7	11+	112942820	PTPN11	14-	1588	0.980779003988551	0	hg19	DERL-2_1
Achilles_DERL2_HAEMATOPOIETIC_AND_LYMPHOID_TISSUE	AC002981.1	X	6968763	HDHD1	2-	48049956	SSX5	6+	1484	0.542652298428407	-	hg19	DERL-2_1
Achilles_DERL2_HAEMATOPOIETIC_AND_LYMPHOID_TISSUE	AC002985.3	19	17892435	FCHO1	22+	30017822	VSTM2B	0-	495	1.0111520808513	0	hg19	DERL-2_1
Achilles_DERL2_HAEMATOPOIETIC_AND_LYMPHOID_TISSUE	AC003001.1	X	53107177	GPR173	1+	120009774	CT47B1	0+	2274	0.548399818974656	-	hg19	DERL-2_1
Achilles_DERL2_HAEMATOPOIETIC_AND_LYMPHOID_TISSUE	AC003002.4	19	55363989	KIR3DL2	3+	59029292	ZBTB45	1+	508	1.00472452637434	0	hg19	DERL-2_1
Achilles_DERL2_HAEMATOPOIETIC_AND_LYMPHOID_TISSUE	AC003002.6	19	55363989	KIR3DL2	3+	59029292	ZBTB45	1+	508	1.00472452637434	0	hg19	DERL-2_1
Achilles_DERL2_HAEMATOPOIETIC_AND_LYMPHOID_TISSUE	AC003003.5	16	18512593	NOMO2	28-	21742503	OTOA	19-	462	0.962727896276659	0	hg19	DERL-2_1
Achilles_DERL2_HAEMATOPOIETIC_AND_LYMPHOID_TISSUE	AC003005.2	19	55363989	KIR3DL2	3+	59029292	ZBTB45	1+	508	1.00472452637434	0	hg19	DERL-2_1
Achilles_DERL2_HAEMATOPOIETIC_AND_LYMPHOID_TISSUE	AC003005.4	19	55363989	KIR3DL2	3+	59029292	ZBTB45	1+	508	1.00472452637434	0	hg19	DERL-2_1
Achilles_DERL2_HAEMATOPOIETIC_AND_LYMPHOID_TISSUE	AC003006.1	19	55363989	KIR3DL2	3+	59029292	ZBTB45	1+	508	1.00472452637434	0	hg19	DERL-2_1
Achilles_DERL2_HAEMATOPOIETIC_AND_LYMPHOID_TISSUE	AC003006.7	19	55363989	KIR3DL2	3+	59029292	ZBTB45	1+	508	1.00472452637434	0	hg19	DERL-2_1
Achilles_DERL2_HAEMATOPOIETIC_AND_LYMPHOID_TISSUE	AC003009.1	16	64582	WASH4P	8-	14989160	NOMO1	29-	1645	0.990205590774956	0	hg19	DERL-2_1
Achilles_DERL2_HAEMATOPOIETIC_AND_LYMPHOID_TISSUE	AC003035.1	X	6968763	HDHD1	2-	48049956	SSX5	6+	1484	0.542652298428407	-	hg19	DERL-2_1
Achilles_DERL2_HAEMATOPOIETIC_AND_LYMPHOID_TISSUE	AC003043.1	17	41833383	SOST	0-	44400645	LRRC37A	6-	393	1.00055467151783	0	hg19	DERL-2_1
Achilles_DERL2_HAEMATOPOIETIC_AND_LYMPHOID_TISSUE	AC003051.1	17	61988808	CSHL1	0-	81188430	AC139099.3	3-	2041	0.993161333749087	0	hg19	DERL-2_1
Achilles_DERL2_HAEMATOPOIETIC_AND_LYMPHOID_TISSUE	AC003075.4	7	6863243	CCZ1B	3-	38289423	NA	NA	1074	0.49854650766401704	-	hg19	DERL-2_1
Achilles_DERL2_HAEMATOPOIETIC_AND_LYMPHOID_TISSUE	AC003084.2	7	107253989	BCAP29	7+	122056468	CADPS2	16+	502	1.49910350809139	+	hg19	DERL-2_1
Achilles_DERL2_HAEMATOPOIETIC_AND_LYMPHOID_TISSUE	AC003088.1	7	107253989	BCAP29	7+	122056468	CADPS2	16+	502	1.49910350809139	+	hg19	DERL-2_1
Achilles_DERL2_HAEMATOPOIETIC_AND_LYMPHOID_TISSUE	AC003090.1	7	6863243	CCZ1B	3-	38289423	NA	NA	1074	0.49854650766401704	-	hg19	DERL-2_1
Achilles_DERL2_HAEMATOPOIETIC_AND_LYMPHOID_TISSUE	AC003092.1	7	93605662	BET1	0-	96635975	DLX6	0-	177	1.59604353031269	+	hg19	DERL-2_1
Achilles_DERL2_HAEMATOPOIETIC_AND_LYMPHOID_TISSUE	AC003092.2	7	93605662	BET1	0-	96635975	DLX6	0-	177	1.59604353031269	+	hg19	DERL-2_1
Achilles_DERL2_HAEMATOPOIETIC_AND_LYMPHOID_TISSUE	AC003101.1	17	18430367	CTD-2303H24.2	4-	33687642	SLFN11	4+	1104	0.981663173749357	0	hg19	DERL-2_1
Achilles_DERL2_HAEMATOPOIETIC_AND_LYMPHOID_TISSUE	AC003102.1	17	41833383	SOST	0-	44400645	LRRC37A	6-	393	1.00055467151783	0	hg19	DERL-2_1
Achilles_DERL2_HAEMATOPOIETIC_AND_LYMPHOID_TISSUE	AC003102.3	17	41833383	SOST	0-	44400645	LRRC37A	6-	393	1.00055467151783	0	hg19	DERL-2_1
Achilles_DERL2_HAEMATOPOIETIC_AND_LYMPHOID_TISSUE	AC003104.1	17	39645228	KRT36	1-	41032085	LINC00671	3+	437	0.985002983839253	0	hg19	DERL-2_1
Achilles_DERL2_HAEMATOPOIETIC_AND_LYMPHOID_TISSUE	AC003658.1	X	6968763	HDHD1	2-	48049956	SSX5	6+	1484	0.542652298428407	-	hg19	DERL-2_1
Achilles_DERL2_HAEMATOPOIETIC_AND_LYMPHOID_TISSUE	AC003664.1	17	11787319	DNAH9	56+	16692974	RP11-219A15.1	20-	252	1.00312403196104	0	hg19	DERL-2_1
Achilles_DERL2_HAEMATOPOIETIC_AND_LYMPHOID_TISSUE	AC003665.1	17	44708068	NSF	4+	61951226	NA	NA	1521	0.989862471129784	0	hg19	DERL-2_1
Achilles_DERL2_HAEMATOPOIETIC_AND_LYMPHOID_TISSUE	AC003666.1	X	6968763	HDHD1	2-	48049956	SSX5	6+	1484	0.542652298428407	-	hg19	DERL-2_1
Achilles_DERL2_HAEMATOPOIETIC_AND_LYMPHOID_TISSUE	AC003681.1	22	24432881	CABIN1	3+	51237822	AC002055.4	2-	2549	0.984115805960014	0	hg19	DERL-2_1
Achilles_DERL2_HAEMATOPOIETIC_AND_LYMPHOID_TISSUE	AC003682.16	19	55363989	KIR3DL2	3+	59029292	ZBTB45	1+	508	1.00472452637434	0	hg19	DERL-2_1
Achilles_DERL2_HAEMATOPOIETIC_AND_LYMPHOID_TISSUE	AC003956.1	19	7075368	ZNF557	3+	17889945	FCHO1	19-	2019	0.985412720260296	0	hg19	DERL-2_1
Achilles_DERL2_HAEMATOPOIETIC_AND_LYMPHOID_TISSUE	AC003958.2	17	39156357	NA	NA	39644773	KRT36	3+	80	1.05958549540545	0	hg19	DERL-2_1
Achilles_DERL2_HAEMATOPOIETIC_AND_LYMPHOID_TISSUE	AC003968.1	7	123198101	NDUFA5	0-	141765469	MGAM	38-	1075	1.46510087461134	+	hg19	DERL-2_1
Achilles_DERL2_HAEMATOPOIETIC_AND_LYMPHOID_TISSUE	AC003973.4	19	17892435	FCHO1	22+	30017822	VSTM2B	0-	495	1.0111520808513	0	hg19	DERL-2_1
Achilles_DERL2_HAEMATOPOIETIC_AND_LYMPHOID_TISSUE	AC003973.5	19	17892435	FCHO1	22+	30017822	VSTM2B	0-	495	1.0111520808513	0	hg19	DERL-2_1
Achilles_DERL2_HAEMATOPOIETIC_AND_LYMPHOID_TISSUE	AC003984.1	7	81334908	HGF	15-	84642414	SEMA3D	14+	109	1.58084947062091	+	hg19	DERL-2_1
Achilles_DERL2_HAEMATOPOIETIC_AND_LYMPHOID_TISSUE	AC003985.1	7	6863243	CCZ1B	3-	38289423	NA	NA	1074	0.49854650766401704	-	hg19	DERL-2_1
Achilles_DERL2_HAEMATOPOIETIC_AND_LYMPHOID_TISSUE	AC003986.5	7	6863243	CCZ1B	3-	38289423	NA	NA	1074	0.49854650766401704	-	hg19	DERL-2_1
Achilles_DERL2_HAEMATOPOIETIC_AND_LYMPHOID_TISSUE	AC003986.6	7	6863243	CCZ1B	3-	38289423	NA	NA	1074	0.49854650766401704	-	hg19	DERL-2_1
Achilles_DERL2_HAEMATOPOIETIC_AND_LYMPHOID_TISSUE	AC003986.7	7	6863243	CCZ1B	3-	38289423	NA	NA	1074	0.49854650766401704	-	hg19	DERL-2_1
Achilles_DERL2_HAEMATOPOIETIC_AND_LYMPHOID_TISSUE	AC003988.1	7	76248182	POMZP3	2-	81332325	HGF	17+	107	1.45760518881574	+	hg19	DERL-2_1
Achilles_DERL2_HAEMATOPOIETIC_AND_LYMPHOID_TISSUE	AC003991.3	7	84644784	SEMA3D	12-	93540482	GNGT1	2-	405	1.49102040354138	+	hg19	DERL-2_1
Achilles_DERL2_HAEMATOPOIETIC_AND_LYMPHOID_TISSUE	AC004000.1	X	53107177	GPR173	1+	120009774	CT47B1	0+	2274	0.548399818974656	-	hg19	DERL-2_1
Achilles_DERL2_HAEMATOPOIETIC_AND_LYMPHOID_TISSUE	AC004009.3	7	6863243	CCZ1B	3-	38289423	NA	NA	1074	0.49854650766401704	-	hg19	DERL-2_1
Achilles_DERL2_HAEMATOPOIETIC_AND_LYMPHOID_TISSUE	AC004012.1	7	93605662	BET1	0-	96635975	DLX6	0-	177	1.59604353031269	+	hg19	DERL-2_1
Achilles_DERL2_HAEMATOPOIETIC_AND_LYMPHOID_TISSUE	AC004014.3	7	107253989	BCAP29	7+	122056468	CADPS2	16+	502	1.49910350809139	+	hg19	DERL-2_1
Achilles_DERL2_HAEMATOPOIETIC_AND_LYMPHOID_TISSUE	AC004016.1	7	6863243	CCZ1B	3-	38289423	NA	NA	1074	0.49854650766401704	-	hg19	DERL-2_1
Achilles_DERL2_HAEMATOPOIETIC_AND_LYMPHOID_TISSUE	AC004017.1	19	55363989	KIR3DL2	3+	59029292	ZBTB45	1+	508	1.00472452637434	0	hg19	DERL-2_1
Achilles_DERL2_HAEMATOPOIETIC_AND_LYMPHOID_TISSUE	AC004019.13	22	16158188	AP000525.9	2-	20104271	TRMT2A	1+	361	0.963662586695661	0	hg19	DERL-2_1
Achilles_DERL2_HAEMATOPOIETIC_AND_LYMPHOID_TISSUE	AC004019.18	22	16158188	AP000525.9	2-	20104271	TRMT2A	1+	361	0.963662586695661	0	hg19	DERL-2_1
Achilles_DERL2_HAEMATOPOIETIC_AND_LYMPHOID_TISSUE	AC004041.2	5	106763462	EFNA5	0-	180795478	NA	NA	3718	0.983229427149003	0	hg19	DERL-2_1
Achilles_DERL2_HAEMATOPOIETIC_AND_LYMPHOID_TISSUE	AC004051.2	4	82025838	PRKG2	15-	141315447	CLGN	10+	1739	1.00395875417754	0	hg19	DERL-2_1
Achilles_DERL2_HAEMATOPOIETIC_AND_LYMPHOID_TISSUE	AC004052.1	4	82025838	PRKG2	15-	141315447	CLGN	10+	1739	1.00395875417754	0	hg19	DERL-2_1
Achilles_DERL2_HAEMATOPOIETIC_AND_LYMPHOID_TISSUE	AC004053.1	4	82025838	PRKG2	15-	141315447	CLGN	10+	1739	1.00395875417754	0	hg19	DERL-2_1
Achilles_DERL2_HAEMATOPOIETIC_AND_LYMPHOID_TISSUE	AC004054.1	4	82025838	PRKG2	15-	141315447	CLGN	10+	1739	1.00395875417754	0	hg19	DERL-2_1
Achilles_DERL2_HAEMATOPOIETIC_AND_LYMPHOID_TISSUE	AC004057.1	4	82025838	PRKG2	15-	141315447	CLGN	10+	1739	1.00395875417754	0	hg19	DERL-2_1
Achilles_DERL2_HAEMATOPOIETIC_AND_LYMPHOID_TISSUE	AC004063.1	4	82025838	PRKG2	15-	141315447	CLGN	10+	1739	1.00395875417754	0	hg19	DERL-2_1
Achilles_DERL2_HAEMATOPOIETIC_AND_LYMPHOID_TISSUE	AC004066.3	4	82025838	PRKG2	15-	141315447	CLGN	10+	1739	1.00395875417754	0	hg19	DERL-2_1
Achilles_DERL2_HAEMATOPOIETIC_AND_LYMPHOID_TISSUE	AC004067.5	4	82025838	PRKG2	15-	141315447	CLGN	10+	1739	1.00395875417754	0	hg19	DERL-2_1
Achilles_DERL2_HAEMATOPOIETIC_AND_LYMPHOID_TISSUE	AC004069.2	4	82025838	PRKG2	15-	141315447	CLGN	10+	1739	1.00395875417754	0	hg19	DERL-2_1
Achilles_DERL2_HAEMATOPOIETIC_AND_LYMPHOID_TISSUE	AC004070.1	X	134930455	CT45A4	2-	140008634	NA	NA	210	0.561516374853047	-	hg19	DERL-2_1
Achilles_DERL2_HAEMATOPOIETIC_AND_LYMPHOID_TISSUE	AC004076.7	19	55363989	KIR3DL2	3+	59029292	ZBTB45	1+	508	1.00472452637434	0	hg19	DERL-2_1
Achilles_DERL2_HAEMATOPOIETIC_AND_LYMPHOID_TISSUE	AC004076.9	19	55363989	KIR3DL2	3+	59029292	ZBTB45	1+	508	1.00472452637434	0	hg19	DERL-2_1
Achilles_DERL2_HAEMATOPOIETIC_AND_LYMPHOID_TISSUE	AC004079.1	7	6863243	CCZ1B	3-	38289423	NA	NA	1074	0.49854650766401704	-	hg19	DERL-2_1
Achilles_DERL2_HAEMATOPOIETIC_AND_LYMPHOID_TISSUE	AC004112.4	7	107253989	BCAP29	7+	122056468	CADPS2	16+	502	1.49910350809139	+	hg19	DERL-2_1
Achilles_DERL2_HAEMATOPOIETIC_AND_LYMPHOID_TISSUE	AC004125.3	16	22568601	RP11-368J21.3	3+	28332494	SBK1	3-	353	0.968819628660049	0	hg19	DERL-2_1
Achilles_DERL2_HAEMATOPOIETIC_AND_LYMPHOID_TISSUE	AC004156.3	19	77595	FAM138F	0-	7012312	AC025278.1	0-	1166	0.996402122588542	0	hg19	DERL-2_1
Achilles_DERL2_HAEMATOPOIETIC_AND_LYMPHOID_TISSUE	AC004158.2	16	71096488	HYDIN	15-	74371771	NA	NA	212	0.986984956098855	0	hg19	DERL-2_1
Achilles_DERL2_HAEMATOPOIETIC_AND_LYMPHOID_TISSUE	AC004158.3	16	71096488	HYDIN	15-	74371771	NA	NA	212	0.986984956098855	0	hg19	DERL-2_1
Achilles_DERL2_HAEMATOPOIETIC_AND_LYMPHOID_TISSUE	AC004160.4	7	6863243	CCZ1B	3-	38289423	NA	NA	1074	0.49854650766401704	-	hg19	DERL-2_1
Achilles_DERL2_HAEMATOPOIETIC_AND_LYMPHOID_TISSUE	AC004221.2	19	77595	FAM138F	0-	7012312	AC025278.1	0-	1166	0.996402122588542	0	hg19	DERL-2_1
Achilles_DERL2_HAEMATOPOIETIC_AND_LYMPHOID_TISSUE	AC004231.2	17	34747252	TBC1D3H	10-	39150601	NA	NA	730	0.995090744995126	0	hg19	DERL-2_1
Achilles_DERL2_HAEMATOPOIETIC_AND_LYMPHOID_TISSUE	AC004237.1	5	106763462	EFNA5	0-	180795478	NA	NA	3718	0.983229427149003	0	hg19	DERL-2_1
Achilles_DERL2_HAEMATOPOIETIC_AND_LYMPHOID_TISSUE	AC004257.1	19	7075368	ZNF557	3+	17889945	FCHO1	19-	2019	0.985412720260296	0	hg19	DERL-2_1
Achilles_DERL2_HAEMATOPOIETIC_AND_LYMPHOID_TISSUE	AC004257.3	19	7075368	ZNF557	3+	17889945	FCHO1	19-	2019	0.985412720260296	0	hg19	DERL-2_1
Achilles_DERL2_HAEMATOPOIETIC_AND_LYMPHOID_TISSUE	AC004381.6	16	18512593	NOMO2	28-	21742503	OTOA	19-	462	0.962727896276659	0	hg19	DERL-2_1
Achilles_DERL2_HAEMATOPOIETIC_AND_LYMPHOID_TISSUE	AC004381.7	16	18512593	NOMO2	28-	21742503	OTOA	19-	462	0.962727896276659	0	hg19	DERL-2_1
Achilles_DERL2_HAEMATOPOIETIC_AND_LYMPHOID_TISSUE	AC004410.3	19	77595	FAM138F	0-	7012312	AC025278.1	0-	1166	0.996402122588542	0	hg19	DERL-2_1
Achilles_DERL2_HAEMATOPOIETIC_AND_LYMPHOID_TISSUE	AC004447.2	19	17892435	FCHO1	22+	30017822	VSTM2B	0-	495	1.0111520808513	0	hg19	DERL-2_1
Achilles_DERL2_HAEMATOPOIETIC_AND_LYMPHOID_TISSUE	AC004448.2	17	18430367	CTD-2303H24.2	4-	33687642	SLFN11	4+	1104	0.981663173749357	0	hg19	DERL-2_1
Achilles_DERL2_HAEMATOPOIETIC_AND_LYMPHOID_TISSUE	AC004448.5	17	18430367	CTD-2303H24.2	4-	33687642	SLFN11	4+	1104	0.981663173749357	0	hg19	DERL-2_1
Achilles_DERL2_HAEMATOPOIETIC_AND_LYMPHOID_TISSUE	AC004449.6	19	77595	FAM138F	0-	7012312	AC025278.1	0-	1166	0.996402122588542	0	hg19	DERL-2_1
Achilles_DERL2_HAEMATOPOIETIC_AND_LYMPHOID_TISSUE	AC004458.1	7	93605662	BET1	0-	96635975	DLX6	0-	177	1.59604353031269	+	hg19	DERL-2_1
Achilles_DERL2_HAEMATOPOIETIC_AND_LYMPHOID_TISSUE	AC004460.1	15	30875410	ULK4P2	2+	32717128	RP13-395E19.3	3+	123	0.978673811547031	0	hg19	DERL-2_1
Achilles_DERL2_HAEMATOPOIETIC_AND_LYMPHOID_TISSUE	AC004463.6	22	16158188	AP000525.9	2-	20104271	TRMT2A	1+	361	0.963662586695661	0	hg19	DERL-2_1
Achilles_DERL2_HAEMATOPOIETIC_AND_LYMPHOID_TISSUE	AC004466.1	12	40669047	LRRK2	16+	52844656	KRT6B	1+	1231	0.995366680983927	0	hg19	DERL-2_1
Achilles_DERL2_HAEMATOPOIETIC_AND_LYMPHOID_TISSUE	AC004471.10	22	16158188	AP000525.9	2-	20104271	TRMT2A	1+	361	0.963662586695661	0	hg19	DERL-2_1
Achilles_DERL2_HAEMATOPOIETIC_AND_LYMPHOID_TISSUE	AC004471.9	22	16158188	AP000525.9	2-	20104271	TRMT2A	1+	361	0.963662586695661	0	hg19	DERL-2_1
Achilles_DERL2_HAEMATOPOIETIC_AND_LYMPHOID_TISSUE	AC004485.3	7	6863243	CCZ1B	3-	38289423	NA	NA	1074	0.49854650766401704	-	hg19	DERL-2_1
Achilles_DERL2_HAEMATOPOIETIC_AND_LYMPHOID_TISSUE	AC004490.1	19	77595	FAM138F	0-	7012312	AC025278.1	0-	1166	0.996402122588542	0	hg19	DERL-2_1
Achilles_DERL2_HAEMATOPOIETIC_AND_LYMPHOID_TISSUE	AC004492.1	7	102389639	FAM185A	0+	107241202	BCAP29	5-	335	1.45266294539459	+	hg19	DERL-2_1
Achilles_DERL2_HAEMATOPOIETIC_AND_LYMPHOID_TISSUE	AC004510.3	19	7075368	ZNF557	3+	17889945	FCHO1	19-	2019	0.985412720260296	0	hg19	DERL-2_1
Achilles_DERL2_HAEMATOPOIETIC_AND_LYMPHOID_TISSUE	AC004520.1	7	6863243	CCZ1B	3-	38289423	NA	NA	1074	0.49854650766401704	-	hg19	DERL-2_1
Achilles_DERL2_HAEMATOPOIETIC_AND_LYMPHOID_TISSUE	AC004528.1	19	77595	FAM138F	0-	7012312	AC025278.1	0-	1166	0.996402122588542	0	hg19	DERL-2_1
Achilles_DERL2_HAEMATOPOIETIC_AND_LYMPHOID_TISSUE	AC004528.4	19	77595	FAM138F	0-	7012312	AC025278.1	0-	1166	0.996402122588542	0	hg19	DERL-2_1
Achilles_DERL2_HAEMATOPOIETIC_AND_LYMPHOID_TISSUE	AC004535.2	7	6863243	CCZ1B	3-	38289423	NA	NA	1074	0.49854650766401704	-	hg19	DERL-2_1
Achilles_DERL2_HAEMATOPOIETIC_AND_LYMPHOID_TISSUE	AC004538.3	7	6863243	CCZ1B	3-	38289423	NA	NA	1074	0.49854650766401704	-	hg19	DERL-2_1
Achilles_DERL2_HAEMATOPOIETIC_AND_LYMPHOID_TISSUE	AC004540.4	7	6863243	CCZ1B	3-	38289423	NA	NA	1074	0.49854650766401704	-	hg19	DERL-2_1
Achilles_DERL2_HAEMATOPOIETIC_AND_LYMPHOID_TISSUE	AC004540.5	7	6863243	CCZ1B	3-	38289423	NA	NA	1074	0.49854650766401704	-	hg19	DERL-2_1
Achilles_DERL2_HAEMATOPOIETIC_AND_LYMPHOID_TISSUE	AC004543.1	7	6863243	CCZ1B	3-	38289423	NA	NA	1074	0.49854650766401704	-	hg19	DERL-2_1
Achilles_DERL2_HAEMATOPOIETIC_AND_LYMPHOID_TISSUE	AC004543.2	7	6863243	CCZ1B	3-	38289423	NA	NA	1074	0.49854650766401704	-	hg19	DERL-2_1
Achilles_DERL2_HAEMATOPOIETIC_AND_LYMPHOID_TISSUE	AC004549.6	7	6863243	CCZ1B	3-	38289423	NA	NA	1074	0.49854650766401704	-	hg19	DERL-2_1
Achilles_DERL2_HAEMATOPOIETIC_AND_LYMPHOID_TISSUE	AC004552.1	X	6968763	HDHD1	2-	48049956	SSX5	6+	1484	0.542652298428407	-	hg19	DERL-2_1
Achilles_DERL2_HAEMATOPOIETIC_AND_LYMPHOID_TISSUE	AC004562.1	17	61988808	CSHL1	0-	81188430	AC139099.3	3-	2041	0.993161333749087	0	hg19	DERL-2_1
Achilles_DERL2_HAEMATOPOIETIC_AND_LYMPHOID_TISSUE	AC004593.3	7	6863243	CCZ1B	3-	38289423	NA	NA	1074	0.49854650766401704	-	hg19	DERL-2_1
Achilles_DERL2_HAEMATOPOIETIC_AND_LYMPHOID_TISSUE	AC004595.1	7	6863243	CCZ1B	3-	38289423	NA	NA	1074	0.49854650766401704	-	hg19	DERL-2_1
Achilles_DERL2_HAEMATOPOIETIC_AND_LYMPHOID_TISSUE	AC004603.4	19	43244788	NA	NA	43763539	PSG9	3+	50	1.12677542191189	0	hg19	DERL-2_1
Achilles_DERL2_HAEMATOPOIETIC_AND_LYMPHOID_TISSUE	AC004623.2	19	77595	FAM138F	0-	7012312	AC025278.1	0-	1166	0.996402122588542	0	hg19	DERL-2_1
Achilles_DERL2_HAEMATOPOIETIC_AND_LYMPHOID_TISSUE	AC004637.1	19	77595	FAM138F	0-	7012312	AC025278.1	0-	1166	0.996402122588542	0	hg19	DERL-2_1
Achilles_DERL2_HAEMATOPOIETIC_AND_LYMPHOID_TISSUE	AC004655.1	X	6968763	HDHD1	2-	48049956	SSX5	6+	1484	0.542652298428407	-	hg19	DERL-2_1
Achilles_DERL2_HAEMATOPOIETIC_AND_LYMPHOID_TISSUE	AC004656.1	X	6968763	HDHD1	2-	48049956	SSX5	6+	1484	0.542652298428407	-	hg19	DERL-2_1
Achilles_DERL2_HAEMATOPOIETIC_AND_LYMPHOID_TISSUE	AC004673.1	X	6968763	HDHD1	2-	48049956	SSX5	6+	1484	0.542652298428407	-	hg19	DERL-2_1
Achilles_DERL2_HAEMATOPOIETIC_AND_LYMPHOID_TISSUE	AC004691.5	7	6863243	CCZ1B	3-	38289423	NA	NA	1074	0.49854650766401704	-	hg19	DERL-2_1
Achilles_DERL2_HAEMATOPOIETIC_AND_LYMPHOID_TISSUE	AC004692.4	7	38393684	TRGV4	0-	44028096	POLR2J4	4+	183	0.501006074241459	-	hg19	DERL-2_1
Achilles_DERL2_HAEMATOPOIETIC_AND_LYMPHOID_TISSUE	AC004699.1	19	7075368	ZNF557	3+	17889945	FCHO1	19-	2019	0.985412720260296	0	hg19	DERL-2_1
Achilles_DERL2_HAEMATOPOIETIC_AND_LYMPHOID_TISSUE	AC004702.2	17	18430367	CTD-2303H24.2	4-	33687642	SLFN11	4+	1104	0.981663173749357	0	hg19	DERL-2_1
Achilles_DERL2_HAEMATOPOIETIC_AND_LYMPHOID_TISSUE	AC004744.3	7	6863243	CCZ1B	3-	38289423	NA	NA	1074	0.49854650766401704	-	hg19	DERL-2_1
Achilles_DERL2_HAEMATOPOIETIC_AND_LYMPHOID_TISSUE	AC004745.1	7	96637393	DLX6	2+	100321008	EPO	4-	535	1.48926449408161	+	hg19	DERL-2_1
Achilles_DERL2_HAEMATOPOIETIC_AND_LYMPHOID_TISSUE	AC004769.1	5	106763462	EFNA5	0-	180795478	NA	NA	3718	0.983229427149003	0	hg19	DERL-2_1
Achilles_DERL2_HAEMATOPOIETIC_AND_LYMPHOID_TISSUE	AC004775.5	5	106763462	EFNA5	0-	180795478	NA	NA	3718	0.983229427149003	0	hg19	DERL-2_1
Achilles_DERL2_HAEMATOPOIETIC_AND_LYMPHOID_TISSUE	AC004791.2	19	7075368	ZNF557	3+	17889945	FCHO1	19-	2019	0.985412720260296	0	hg19	DERL-2_1
Achilles_DERL2_HAEMATOPOIETIC_AND_LYMPHOID_TISSUE	AC004812.1	12	114375193	RBM19	14-	129293722	SLC15A4	4+	1069	0.985412720260296	0	hg19	DERL-2_1
Achilles_DERL2_HAEMATOPOIETIC_AND_LYMPHOID_TISSUE	AC004817.1	14	42998322	CTD-2307P3.1	2+	106232584	NA	NA	3601	1.01136236587851	0	hg19	DERL-2_1
Achilles_DERL2_HAEMATOPOIETIC_AND_LYMPHOID_TISSUE	AC004824.1	1	17083951	MST1L	6-	25599438	RHD	0-	935	0.985002983839253	0	hg19	DERL-2_1
Achilles_DERL2_HAEMATOPOIETIC_AND_LYMPHOID_TISSUE	AC004824.2	1	17083951	MST1L	6-	25599438	RHD	0-	935	0.985002983839253	0	hg19	DERL-2_1
Achilles_DERL2_HAEMATOPOIETIC_AND_LYMPHOID_TISSUE	AC004837.4	7	38393684	TRGV4	0-	44028096	POLR2J4	4+	183	0.501006074241459	-	hg19	DERL-2_1
Achilles_DERL2_HAEMATOPOIETIC_AND_LYMPHOID_TISSUE	AC004837.5	7	38393684	TRGV4	0-	44028096	POLR2J4	4+	183	0.501006074241459	-	hg19	DERL-2_1
Achilles_DERL2_HAEMATOPOIETIC_AND_LYMPHOID_TISSUE	AC004840.8	7	194054	FAM20C	1+	5941587	CCZ1	4-	374	0.498339211109412	-	hg19	DERL-2_1
Achilles_DERL2_HAEMATOPOIETIC_AND_LYMPHOID_TISSUE	AC004840.9	7	194054	FAM20C	1+	5941587	CCZ1	4-	374	0.498339211109412	-	hg19	DERL-2_1
Achilles_DERL2_HAEMATOPOIETIC_AND_LYMPHOID_TISSUE	AC004851.1	7	72604427	NA	NA	74867591	NA	NA	356	1.46825240400847	+	hg19	DERL-2_1
Achilles_DERL2_HAEMATOPOIETIC_AND_LYMPHOID_TISSUE	AC004854.4	7	44090131	DBNL	2+	57529905	ZNF716	3-	558	0.48737359643842604	-	hg19	DERL-2_1
Achilles_DERL2_HAEMATOPOIETIC_AND_LYMPHOID_TISSUE	AC004862.6	7	76248182	POMZP3	2-	81332325	HGF	17+	107	1.45760518881574	+	hg19	DERL-2_1
Achilles_DERL2_HAEMATOPOIETIC_AND_LYMPHOID_TISSUE	AC004869.2	7	44090131	DBNL	2+	57529905	ZNF716	3-	558	0.48737359643842604	-	hg19	DERL-2_1
Achilles_DERL2_HAEMATOPOIETIC_AND_LYMPHOID_TISSUE	AC004869.3	7	44090131	DBNL	2+	57529905	ZNF716	3-	558	0.48737359643842604	-	hg19	DERL-2_1
Achilles_DERL2_HAEMATOPOIETIC_AND_LYMPHOID_TISSUE	AC004870.3	7	44090131	DBNL	2+	57529905	ZNF716	3-	558	0.48737359643842604	-	hg19	DERL-2_1
Achilles_DERL2_HAEMATOPOIETIC_AND_LYMPHOID_TISSUE	AC004870.4	7	44090131	DBNL	2+	57529905	ZNF716	3-	558	0.48737359643842604	-	hg19	DERL-2_1
Achilles_DERL2_HAEMATOPOIETIC_AND_LYMPHOID_TISSUE	AC004875.1	7	107253989	BCAP29	7+	122056468	CADPS2	16+	502	1.49910350809139	+	hg19	DERL-2_1
Achilles_DERL2_HAEMATOPOIETIC_AND_LYMPHOID_TISSUE	AC004878.2	7	72604427	NA	NA	74867591	NA	NA	356	1.46825240400847	+	hg19	DERL-2_1
Achilles_DERL2_HAEMATOPOIETIC_AND_LYMPHOID_TISSUE	AC004878.7	7	72604427	NA	NA	74867591	NA	NA	356	1.46825240400847	+	hg19	DERL-2_1
Achilles_DERL2_HAEMATOPOIETIC_AND_LYMPHOID_TISSUE	AC004878.8	7	72604427	NA	NA	74867591	NA	NA	356	1.46825240400847	+	hg19	DERL-2_1
Achilles_DERL2_HAEMATOPOIETIC_AND_LYMPHOID_TISSUE	AC004893.11	7	96637393	DLX6	2+	100321008	EPO	4-	535	1.48926449408161	+	hg19	DERL-2_1
Achilles_DERL2_HAEMATOPOIETIC_AND_LYMPHOID_TISSUE	AC004895.1	7	5972758	RSPH10B	16-	6831880	RSPH10B2	17-	141	0.48541816426015794	-	hg19	DERL-2_1
Achilles_DERL2_HAEMATOPOIETIC_AND_LYMPHOID_TISSUE	AC004895.4	7	5972758	RSPH10B	16-	6831880	RSPH10B2	17-	141	0.48541816426015794	-	hg19	DERL-2_1
Achilles_DERL2_HAEMATOPOIETIC_AND_LYMPHOID_TISSUE	AC004899.1	7	44090131	DBNL	2+	57529905	ZNF716	3-	558	0.48737359643842604	-	hg19	DERL-2_1
Achilles_DERL2_HAEMATOPOIETIC_AND_LYMPHOID_TISSUE	AC004901.1	7	44090131	DBNL	2+	57529905	ZNF716	3-	558	0.48737359643842604	-	hg19	DERL-2_1
Achilles_DERL2_HAEMATOPOIETIC_AND_LYMPHOID_TISSUE	AC004906.3	7	194054	FAM20C	1+	5941587	CCZ1	4-	374	0.498339211109412	-	hg19	DERL-2_1
Achilles_DERL2_HAEMATOPOIETIC_AND_LYMPHOID_TISSUE	AC004920.3	7	44090131	DBNL	2+	57529905	ZNF716	3-	558	0.48737359643842604	-	hg19	DERL-2_1
Achilles_DERL2_HAEMATOPOIETIC_AND_LYMPHOID_TISSUE	AC004924.1	11	61016259	PGA5	6+	134856893	NA	NA	5383	0.981254996396648	0	hg19	DERL-2_1
Achilles_DERL2_HAEMATOPOIETIC_AND_LYMPHOID_TISSUE	AC004941.3	7	144098826	NOBOX	2-	151879870	KMT2C	35+	439	1.50649929730653	+	hg19	DERL-2_1
Achilles_DERL2_HAEMATOPOIETIC_AND_LYMPHOID_TISSUE	AC004943.1	16	71096488	HYDIN	15-	74371771	NA	NA	212	0.986984956098855	0	hg19	DERL-2_1
Achilles_DERL2_HAEMATOPOIETIC_AND_LYMPHOID_TISSUE	AC004947.2	7	6863243	CCZ1B	3-	38289423	NA	NA	1074	0.49854650766401704	-	hg19	DERL-2_1
Achilles_DERL2_HAEMATOPOIETIC_AND_LYMPHOID_TISSUE	AC004951.6	7	44041135	SPDYE1	1+	44080158	LINC00957	1-	16	0.876484206382165	0	hg19	DERL-2_1
Achilles_DERL2_HAEMATOPOIETIC_AND_LYMPHOID_TISSUE	AC004969.1	7	84644784	SEMA3D	12-	93540482	GNGT1	2-	405	1.49102040354138	+	hg19	DERL-2_1
Achilles_DERL2_HAEMATOPOIETIC_AND_LYMPHOID_TISSUE	AC004980.1	7	76248182	POMZP3	2-	81332325	HGF	17+	107	1.45760518881574	+	hg19	DERL-2_1
Achilles_DERL2_HAEMATOPOIETIC_AND_LYMPHOID_TISSUE	AC004980.7	7	76248182	POMZP3	2-	81332325	HGF	17+	107	1.45760518881574	+	hg19	DERL-2_1
Achilles_DERL2_HAEMATOPOIETIC_AND_LYMPHOID_TISSUE	AC004988.1	7	38393684	TRGV4	0-	44028096	POLR2J4	4+	183	0.501006074241459	-	hg19	DERL-2_1
Achilles_DERL2_HAEMATOPOIETIC_AND_LYMPHOID_TISSUE	AC005000.2	X	53107177	GPR173	1+	120009774	CT47B1	0+	2274	0.548399818974656	-	hg19	DERL-2_1
Achilles_DERL2_HAEMATOPOIETIC_AND_LYMPHOID_TISSUE	AC005003.1	22	24432881	CABIN1	3+	51237822	AC002055.4	2-	2549	0.984115805960014	0	hg19	DERL-2_1
Achilles_DERL2_HAEMATOPOIETIC_AND_LYMPHOID_TISSUE	AC005008.2	7	76248182	POMZP3	2-	81332325	HGF	17+	107	1.45760518881574	+	hg19	DERL-2_1
Achilles_DERL2_HAEMATOPOIETIC_AND_LYMPHOID_TISSUE	AC005009.1	7	84644784	SEMA3D	12-	93540482	GNGT1	2-	405	1.49102040354138	+	hg19	DERL-2_1
Achilles_DERL2_HAEMATOPOIETIC_AND_LYMPHOID_TISSUE	AC005009.2	7	84644784	SEMA3D	12-	93540482	GNGT1	2-	405	1.49102040354138	+	hg19	DERL-2_1
Achilles_DERL2_HAEMATOPOIETIC_AND_LYMPHOID_TISSUE	AC005013.5	7	6863243	CCZ1B	3-	38289423	NA	NA	1074	0.49854650766401704	-	hg19	DERL-2_1
Achilles_DERL2_HAEMATOPOIETIC_AND_LYMPHOID_TISSUE	AC005019.3	7	6863243	CCZ1B	3-	38289423	NA	NA	1074	0.49854650766401704	-	hg19	DERL-2_1
Achilles_DERL2_HAEMATOPOIETIC_AND_LYMPHOID_TISSUE	AC005020.1	7	96637393	DLX6	2+	100321008	EPO	4-	535	1.48926449408161	+	hg19	DERL-2_1
Achilles_DERL2_HAEMATOPOIETIC_AND_LYMPHOID_TISSUE	AC005022.1	7	38393684	TRGV4	0-	44028096	POLR2J4	4+	183	0.501006074241459	-	hg19	DERL-2_1
Achilles_DERL2_HAEMATOPOIETIC_AND_LYMPHOID_TISSUE	AC005027.3	7	38393684	TRGV4	0-	44028096	POLR2J4	4+	183	0.501006074241459	-	hg19	DERL-2_1
Achilles_DERL2_HAEMATOPOIETIC_AND_LYMPHOID_TISSUE	AC005029.1	7	38393684	TRGV4	0-	44028096	POLR2J4	4+	183	0.501006074241459	-	hg19	DERL-2_1
Achilles_DERL2_HAEMATOPOIETIC_AND_LYMPHOID_TISSUE	AC005037.2	2	166859515	SCN1A	19-	242946885	AC131097.3	2-	4828	0.990411519649093	0	hg19	DERL-2_1
Achilles_DERL2_HAEMATOPOIETIC_AND_LYMPHOID_TISSUE	AC005037.3	2	166859515	SCN1A	19-	242946885	AC131097.3	2-	4828	0.990411519649093	0	hg19	DERL-2_1
Achilles_DERL2_HAEMATOPOIETIC_AND_LYMPHOID_TISSUE	AC005041.17	2	25368215	EFR3B	18+	87043095	CD8B	6+	3313	0.995849753094458	0	hg19	DERL-2_1
Achilles_DERL2_HAEMATOPOIETIC_AND_LYMPHOID_TISSUE	AC005042.4	2	132914801	ANKRD30BL	1-	162719822	SLC4A10	5-	978	0.994401239642783	0	hg19	DERL-2_1
Achilles_DERL2_HAEMATOPOIETIC_AND_LYMPHOID_TISSUE	AC005042.5	2	132914801	ANKRD30BL	1-	162719822	SLC4A10	5-	978	0.994401239642783	0	hg19	DERL-2_1
Achilles_DERL2_HAEMATOPOIETIC_AND_LYMPHOID_TISSUE	AC005048.1	7	107253989	BCAP29	7+	122056468	CADPS2	16+	502	1.49910350809139	+	hg19	DERL-2_1
Achilles_DERL2_HAEMATOPOIETIC_AND_LYMPHOID_TISSUE	AC005062.2	7	6863243	CCZ1B	3-	38289423	NA	NA	1074	0.49854650766401704	-	hg19	DERL-2_1
Achilles_DERL2_HAEMATOPOIETIC_AND_LYMPHOID_TISSUE	AC005071.1	7	96637393	DLX6	2+	100321008	EPO	4-	535	1.48926449408161	+	hg19	DERL-2_1
Achilles_DERL2_HAEMATOPOIETIC_AND_LYMPHOID_TISSUE	AC005076.5	7	84644784	SEMA3D	12-	93540482	GNGT1	2-	405	1.49102040354138	+	hg19	DERL-2_1
Achilles_DERL2_HAEMATOPOIETIC_AND_LYMPHOID_TISSUE	AC005077.12	7	74982728	NA	NA	76112716	DTX2	4-	141	1.43823557443392	+	hg19	DERL-2_1
Achilles_DERL2_HAEMATOPOIETIC_AND_LYMPHOID_TISSUE	AC005077.5	7	74982728	NA	NA	76112716	DTX2	4-	141	1.43823557443392	+	hg19	DERL-2_1
Achilles_DERL2_HAEMATOPOIETIC_AND_LYMPHOID_TISSUE	AC005082.1	7	6863243	CCZ1B	3-	38289423	NA	NA	1074	0.49854650766401704	-	hg19	DERL-2_1
Achilles_DERL2_HAEMATOPOIETIC_AND_LYMPHOID_TISSUE	AC005082.12	7	6863243	CCZ1B	3-	38289423	NA	NA	1074	0.49854650766401704	-	hg19	DERL-2_1
Achilles_DERL2_HAEMATOPOIETIC_AND_LYMPHOID_TISSUE	AC005083.1	7	6863243	CCZ1B	3-	38289423	NA	NA	1074	0.49854650766401704	-	hg19	DERL-2_1
Achilles_DERL2_HAEMATOPOIETIC_AND_LYMPHOID_TISSUE	AC005088.1	7	100344575	ZAN	8+	102113748	POLR2J	3+	224	1.45095220783418	+	hg19	DERL-2_1
Achilles_DERL2_HAEMATOPOIETIC_AND_LYMPHOID_TISSUE	AC005104.3	2	166859515	SCN1A	19-	242946885	AC131097.3	2-	4828	0.990411519649093	0	hg19	DERL-2_1
Achilles_DERL2_HAEMATOPOIETIC_AND_LYMPHOID_TISSUE	AC005150.1	4	145032815	GYPA	5-	166024500	TMEM192	1+	607	0.964999433122854	0	hg19	DERL-2_1
Achilles_DERL2_HAEMATOPOIETIC_AND_LYMPHOID_TISSUE	AC005152.2	17	61988808	CSHL1	0-	81188430	AC139099.3	3-	2041	0.993161333749087	0	hg19	DERL-2_1
Achilles_DERL2_HAEMATOPOIETIC_AND_LYMPHOID_TISSUE	AC005152.3	17	61988808	CSHL1	0-	81188430	AC139099.3	3-	2041	0.993161333749087	0	hg19	DERL-2_1
Achilles_DERL2_HAEMATOPOIETIC_AND_LYMPHOID_TISSUE	AC005154.6	7	6863243	CCZ1B	3-	38289423	NA	NA	1074	0.49854650766401704	-	hg19	DERL-2_1
Achilles_DERL2_HAEMATOPOIETIC_AND_LYMPHOID_TISSUE	AC005159.1	7	81334908	HGF	15-	84642414	SEMA3D	14+	109	1.58084947062091	+	hg19	DERL-2_1
Achilles_DERL2_HAEMATOPOIETIC_AND_LYMPHOID_TISSUE	AC005160.3	7	38393684	TRGV4	0-	44028096	POLR2J4	4+	183	0.501006074241459	-	hg19	DERL-2_1
Achilles_DERL2_HAEMATOPOIETIC_AND_LYMPHOID_TISSUE	AC005161.1	7	107253989	BCAP29	7+	122056468	CADPS2	16+	502	1.49910350809139	+	hg19	DERL-2_1
Achilles_DERL2_HAEMATOPOIETIC_AND_LYMPHOID_TISSUE	AC005162.4	7	6863243	CCZ1B	3-	38289423	NA	NA	1074	0.49854650766401704	-	hg19	DERL-2_1
Achilles_DERL2_HAEMATOPOIETIC_AND_LYMPHOID_TISSUE	AC005162.5	7	6863243	CCZ1B	3-	38289423	NA	NA	1074	0.49854650766401704	-	hg19	DERL-2_1
Achilles_DERL2_HAEMATOPOIETIC_AND_LYMPHOID_TISSUE	AC005176.2	19	30018552	VSTM2B	2+	40325705	FBL	7+	1236	0.981186983340412	0	hg19	DERL-2_1
Achilles_DERL2_HAEMATOPOIETIC_AND_LYMPHOID_TISSUE	AC005195.1	5	106763462	EFNA5	0-	180795478	NA	NA	3718	0.983229427149003	0	hg19	DERL-2_1
Achilles_DERL2_HAEMATOPOIETIC_AND_LYMPHOID_TISSUE	AC005197.2	19	17892435	FCHO1	22+	30017822	VSTM2B	0-	495	1.0111520808513	0	hg19	DERL-2_1
Achilles_DERL2_HAEMATOPOIETIC_AND_LYMPHOID_TISSUE	AC005215.1	5	106763462	EFNA5	0-	180795478	NA	NA	3718	0.983229427149003	0	hg19	DERL-2_1
Achilles_DERL2_HAEMATOPOIETIC_AND_LYMPHOID_TISSUE	AC005220.3	20	20597085	RALGAPA2	11-	62905205	PCMTD2	5-	2753	0.978945195164315	0	hg19	DERL-2_1
Achilles_DERL2_HAEMATOPOIETIC_AND_LYMPHOID_TISSUE	AC005224.2	17	11787319	DNAH9	56+	16692974	RP11-219A15.1	20-	252	1.00312403196104	0	hg19	DERL-2_1
Achilles_DERL2_HAEMATOPOIETIC_AND_LYMPHOID_TISSUE	AC005229.1	7	144098826	NOBOX	2-	151879870	KMT2C	35+	439	1.50649929730653	+	hg19	DERL-2_1
Achilles_DERL2_HAEMATOPOIETIC_AND_LYMPHOID_TISSUE	AC005235.1	2	166859515	SCN1A	19-	242946885	AC131097.3	2-	4828	0.990411519649093	0	hg19	DERL-2_1
Achilles_DERL2_HAEMATOPOIETIC_AND_LYMPHOID_TISSUE	AC005237.4	2	166859515	SCN1A	19-	242946885	AC131097.3	2-	4828	0.990411519649093	0	hg19	DERL-2_1
Achilles_DERL2_HAEMATOPOIETIC_AND_LYMPHOID_TISSUE	AC005253.2	19	17892435	FCHO1	22+	30017822	VSTM2B	0-	495	1.0111520808513	0	hg19	DERL-2_1
Achilles_DERL2_HAEMATOPOIETIC_AND_LYMPHOID_TISSUE	AC005253.4	19	17892435	FCHO1	22+	30017822	VSTM2B	0-	495	1.0111520808513	0	hg19	DERL-2_1
Achilles_DERL2_HAEMATOPOIETIC_AND_LYMPHOID_TISSUE	AC005256.1	19	77595	FAM138F	0-	7012312	AC025278.1	0-	1166	0.996402122588542	0	hg19	DERL-2_1
Achilles_DERL2_HAEMATOPOIETIC_AND_LYMPHOID_TISSUE	AC005262.2	19	77595	FAM138F	0-	7012312	AC025278.1	0-	1166	0.996402122588542	0	hg19	DERL-2_1
Achilles_DERL2_HAEMATOPOIETIC_AND_LYMPHOID_TISSUE	AC005262.3	19	77595	FAM138F	0-	7012312	AC025278.1	0-	1166	0.996402122588542	0	hg19	DERL-2_1
Achilles_DERL2_HAEMATOPOIETIC_AND_LYMPHOID_TISSUE	AC005264.2	19	77595	FAM138F	0-	7012312	AC025278.1	0-	1166	0.996402122588542	0	hg19	DERL-2_1
Achilles_DERL2_HAEMATOPOIETIC_AND_LYMPHOID_TISSUE	AC005276.1	7	123198101	NDUFA5	0-	141765469	MGAM	38-	1075	1.46510087461134	+	hg19	DERL-2_1
Achilles_DERL2_HAEMATOPOIETIC_AND_LYMPHOID_TISSUE	AC005281.1	7	6863243	CCZ1B	3-	38289423	NA	NA	1074	0.49854650766401704	-	hg19	DERL-2_1
Achilles_DERL2_HAEMATOPOIETIC_AND_LYMPHOID_TISSUE	AC005281.2	7	6863243	CCZ1B	3-	38289423	NA	NA	1074	0.49854650766401704	-	hg19	DERL-2_1
Achilles_DERL2_HAEMATOPOIETIC_AND_LYMPHOID_TISSUE	AC005284.1	17	8449170	MYH10	11-	11784982	DNAH9	54-	391	0.942261890085468	0	hg19	DERL-2_1
Achilles_DERL2_HAEMATOPOIETIC_AND_LYMPHOID_TISSUE	AC005288.1	17	34747252	TBC1D3H	10-	39150601	NA	NA	730	0.995090744995126	0	hg19	DERL-2_1
Achilles_DERL2_HAEMATOPOIETIC_AND_LYMPHOID_TISSUE	AC005301.8	22	16158188	AP000525.9	2-	20104271	TRMT2A	1+	361	0.963662586695661	0	hg19	DERL-2_1
Achilles_DERL2_HAEMATOPOIETIC_AND_LYMPHOID_TISSUE	AC005304.1	17	11787319	DNAH9	56+	16692974	RP11-219A15.1	20-	252	1.00312403196104	0	hg19	DERL-2_1
Achilles_DERL2_HAEMATOPOIETIC_AND_LYMPHOID_TISSUE	AC005306.3	19	77595	FAM138F	0-	7012312	AC025278.1	0-	1166	0.996402122588542	0	hg19	DERL-2_1
Achilles_DERL2_HAEMATOPOIETIC_AND_LYMPHOID_TISSUE	AC005307.1	19	17892435	FCHO1	22+	30017822	VSTM2B	0-	495	1.0111520808513	0	hg19	DERL-2_1
Achilles_DERL2_HAEMATOPOIETIC_AND_LYMPHOID_TISSUE	AC005307.3	19	17892435	FCHO1	22+	30017822	VSTM2B	0-	495	1.0111520808513	0	hg19	DERL-2_1
Achilles_DERL2_HAEMATOPOIETIC_AND_LYMPHOID_TISSUE	AC005324.6	17	11787319	DNAH9	56+	16692974	RP11-219A15.1	20-	252	1.00312403196104	0	hg19	DERL-2_1
Achilles_DERL2_HAEMATOPOIETIC_AND_LYMPHOID_TISSUE	AC005324.7	17	11787319	DNAH9	56+	16692974	RP11-219A15.1	20-	252	1.00312403196104	0	hg19	DERL-2_1
Achilles_DERL2_HAEMATOPOIETIC_AND_LYMPHOID_TISSUE	AC005329.7	19	77595	FAM138F	0-	7012312	AC025278.1	0-	1166	0.996402122588542	0	hg19	DERL-2_1
Achilles_DERL2_HAEMATOPOIETIC_AND_LYMPHOID_TISSUE	AC005330.2	19	77595	FAM138F	0-	7012312	AC025278.1	0-	1166	0.996402122588542	0	hg19	DERL-2_1
Achilles_DERL2_HAEMATOPOIETIC_AND_LYMPHOID_TISSUE	AC005339.2	19	77595	FAM138F	0-	7012312	AC025278.1	0-	1166	0.996402122588542	0	hg19	DERL-2_1
Achilles_DERL2_HAEMATOPOIETIC_AND_LYMPHOID_TISSUE	AC005355.1	5	106763462	EFNA5	0-	180795478	NA	NA	3718	0.983229427149003	0	hg19	DERL-2_1
Achilles_DERL2_HAEMATOPOIETIC_AND_LYMPHOID_TISSUE	AC005355.2	5	106763462	EFNA5	0-	180795478	NA	NA	3718	0.983229427149003	0	hg19	DERL-2_1
Achilles_DERL2_HAEMATOPOIETIC_AND_LYMPHOID_TISSUE	AC005356.1	16	64582	WASH4P	8-	14989160	NOMO1	29-	1645	0.990205590774956	0	hg19	DERL-2_1
Achilles_DERL2_HAEMATOPOIETIC_AND_LYMPHOID_TISSUE	AC005358.1	17	11787319	DNAH9	56+	16692974	RP11-219A15.1	20-	252	1.00312403196104	0	hg19	DERL-2_1
Achilles_DERL2_HAEMATOPOIETIC_AND_LYMPHOID_TISSUE	AC005358.3	17	11787319	DNAH9	56+	16692974	RP11-219A15.1	20-	252	1.00312403196104	0	hg19	DERL-2_1
Achilles_DERL2_HAEMATOPOIETIC_AND_LYMPHOID_TISSUE	AC005370.1	5	106763462	EFNA5	0-	180795478	NA	NA	3718	0.983229427149003	0	hg19	DERL-2_1
Achilles_DERL2_HAEMATOPOIETIC_AND_LYMPHOID_TISSUE	AC005375.1	17	11787319	DNAH9	56+	16692974	RP11-219A15.1	20-	252	1.00312403196104	0	hg19	DERL-2_1
Achilles_DERL2_HAEMATOPOIETIC_AND_LYMPHOID_TISSUE	AC005387.2	19	17892435	FCHO1	22+	30017822	VSTM2B	0-	495	1.0111520808513	0	hg19	DERL-2_1
Achilles_DERL2_HAEMATOPOIETIC_AND_LYMPHOID_TISSUE	AC005387.3	19	17892435	FCHO1	22+	30017822	VSTM2B	0-	495	1.0111520808513	0	hg19	DERL-2_1
Achilles_DERL2_HAEMATOPOIETIC_AND_LYMPHOID_TISSUE	AC005391.2	19	77595	FAM138F	0-	7012312	AC025278.1	0-	1166	0.996402122588542	0	hg19	DERL-2_1
Achilles_DERL2_HAEMATOPOIETIC_AND_LYMPHOID_TISSUE	AC005392.13	19	43244788	NA	NA	43763539	PSG9	3+	50	1.12677542191189	0	hg19	DERL-2_1
Achilles_DERL2_HAEMATOPOIETIC_AND_LYMPHOID_TISSUE	AC005394.1	19	17892435	FCHO1	22+	30017822	VSTM2B	0-	495	1.0111520808513	0	hg19	DERL-2_1
Achilles_DERL2_HAEMATOPOIETIC_AND_LYMPHOID_TISSUE	AC005477.1	14	42998322	CTD-2307P3.1	2+	106232584	NA	NA	3601	1.01136236587851	0	hg19	DERL-2_1
Achilles_DERL2_HAEMATOPOIETIC_AND_LYMPHOID_TISSUE	AC005481.5	7	155500276	RBM33	7+	158935489	VIPR2	1+	154	1.48740754967138	+	hg19	DERL-2_1
Achilles_DERL2_HAEMATOPOIETIC_AND_LYMPHOID_TISSUE	AC005484.5	14	42998322	CTD-2307P3.1	2+	106232584	NA	NA	3601	1.01136236587851	0	hg19	DERL-2_1
Achilles_DERL2_HAEMATOPOIETIC_AND_LYMPHOID_TISSUE	AC005487.2	7	107253989	BCAP29	7+	122056468	CADPS2	16+	502	1.49910350809139	+	hg19	DERL-2_1
Achilles_DERL2_HAEMATOPOIETIC_AND_LYMPHOID_TISSUE	AC005488.1	7	62753451	ZNF733P	1-	72473839	STAG3L3	2+	191	1.48154248716113	+	hg19	DERL-2_1
Achilles_DERL2_HAEMATOPOIETIC_AND_LYMPHOID_TISSUE	AC005493.1	7	6863243	CCZ1B	3-	38289423	NA	NA	1074	0.49854650766401704	-	hg19	DERL-2_1
Achilles_DERL2_HAEMATOPOIETIC_AND_LYMPHOID_TISSUE	AC005498.3	19	55363989	KIR3DL2	3+	59029292	ZBTB45	1+	508	1.00472452637434	0	hg19	DERL-2_1
Achilles_DERL2_HAEMATOPOIETIC_AND_LYMPHOID_TISSUE	AC005498.4	19	55363989	KIR3DL2	3+	59029292	ZBTB45	1+	508	1.00472452637434	0	hg19	DERL-2_1
Achilles_DERL2_HAEMATOPOIETIC_AND_LYMPHOID_TISSUE	AC005513.1	19	7075368	ZNF557	3+	17889945	FCHO1	19-	2019	0.985412720260296	0	hg19	DERL-2_1
Achilles_DERL2_HAEMATOPOIETIC_AND_LYMPHOID_TISSUE	AC005518.2	7	144098826	NOBOX	2-	151879870	KMT2C	35+	439	1.50649929730653	+	hg19	DERL-2_1
Achilles_DERL2_HAEMATOPOIETIC_AND_LYMPHOID_TISSUE	AC005519.4	14	42998322	CTD-2307P3.1	2+	106232584	NA	NA	3601	1.01136236587851	0	hg19	DERL-2_1
Achilles_DERL2_HAEMATOPOIETIC_AND_LYMPHOID_TISSUE	AC005522.7	7	76248182	POMZP3	2-	81332325	HGF	17+	107	1.45760518881574	+	hg19	DERL-2_1
Achilles_DERL2_HAEMATOPOIETIC_AND_LYMPHOID_TISSUE	AC005523.2	19	77595	FAM138F	0-	7012312	AC025278.1	0-	1166	0.996402122588542	0	hg19	DERL-2_1
Achilles_DERL2_HAEMATOPOIETIC_AND_LYMPHOID_TISSUE	AC005523.3	19	77595	FAM138F	0-	7012312	AC025278.1	0-	1166	0.996402122588542	0	hg19	DERL-2_1
Achilles_DERL2_HAEMATOPOIETIC_AND_LYMPHOID_TISSUE	AC005532.5	7	6863243	CCZ1B	3-	38289423	NA	NA	1074	0.49854650766401704	-	hg19	DERL-2_1
Achilles_DERL2_HAEMATOPOIETIC_AND_LYMPHOID_TISSUE	AC005534.8	7	155500276	RBM33	7+	158935489	VIPR2	1+	154	1.48740754967138	+	hg19	DERL-2_1
Achilles_DERL2_HAEMATOPOIETIC_AND_LYMPHOID_TISSUE	AC005537.2	7	38393684	TRGV4	0-	44028096	POLR2J4	4+	183	0.501006074241459	-	hg19	DERL-2_1
Achilles_DERL2_HAEMATOPOIETIC_AND_LYMPHOID_TISSUE	AC005538.5	2	166859515	SCN1A	19-	242946885	AC131097.3	2-	4828	0.990411519649093	0	hg19	DERL-2_1
Achilles_DERL2_HAEMATOPOIETIC_AND_LYMPHOID_TISSUE	AC005540.3	2	166859515	SCN1A	19-	242946885	AC131097.3	2-	4828	0.990411519649093	0	hg19	DERL-2_1
Achilles_DERL2_HAEMATOPOIETIC_AND_LYMPHOID_TISSUE	AC005544.1	17	61988808	CSHL1	0-	81188430	AC139099.3	3-	2041	0.993161333749087	0	hg19	DERL-2_1
Achilles_DERL2_HAEMATOPOIETIC_AND_LYMPHOID_TISSUE	AC005546.2	19	7075368	ZNF557	3+	17889945	FCHO1	19-	2019	0.985412720260296	0	hg19	DERL-2_1
Achilles_DERL2_HAEMATOPOIETIC_AND_LYMPHOID_TISSUE	AC005549.1	17	18430367	CTD-2303H24.2	4-	33687642	SLFN11	4+	1104	0.981663173749357	0	hg19	DERL-2_1
Achilles_DERL2_HAEMATOPOIETIC_AND_LYMPHOID_TISSUE	AC005549.2	17	18430367	CTD-2303H24.2	4-	33687642	SLFN11	4+	1104	0.981663173749357	0	hg19	DERL-2_1
Achilles_DERL2_HAEMATOPOIETIC_AND_LYMPHOID_TISSUE	AC005549.3	17	18430367	CTD-2303H24.2	4-	33687642	SLFN11	4+	1104	0.981663173749357	0	hg19	DERL-2_1
Achilles_DERL2_HAEMATOPOIETIC_AND_LYMPHOID_TISSUE	AC005550.3	7	6863243	CCZ1B	3-	38289423	NA	NA	1074	0.49854650766401704	-	hg19	DERL-2_1
Achilles_DERL2_HAEMATOPOIETIC_AND_LYMPHOID_TISSUE	AC005550.4	7	6863243	CCZ1B	3-	38289423	NA	NA	1074	0.49854650766401704	-	hg19	DERL-2_1
Achilles_DERL2_HAEMATOPOIETIC_AND_LYMPHOID_TISSUE	AC005550.5	7	6863243	CCZ1B	3-	38289423	NA	NA	1074	0.49854650766401704	-	hg19	DERL-2_1
Achilles_DERL2_HAEMATOPOIETIC_AND_LYMPHOID_TISSUE	AC005559.2	19	77595	FAM138F	0-	7012312	AC025278.1	0-	1166	0.996402122588542	0	hg19	DERL-2_1
Achilles_DERL2_HAEMATOPOIETIC_AND_LYMPHOID_TISSUE	AC005562.1	17	18430367	CTD-2303H24.2	4-	33687642	SLFN11	4+	1104	0.981663173749357	0	hg19	DERL-2_1
Achilles_DERL2_HAEMATOPOIETIC_AND_LYMPHOID_TISSUE	AC005592.1	5	106763462	EFNA5	0-	180795478	NA	NA	3718	0.983229427149003	0	hg19	DERL-2_1
Achilles_DERL2_HAEMATOPOIETIC_AND_LYMPHOID_TISSUE	AC005592.2	5	106763462	EFNA5	0-	180795478	NA	NA	3718	0.983229427149003	0	hg19	DERL-2_1
Achilles_DERL2_HAEMATOPOIETIC_AND_LYMPHOID_TISSUE	AC005592.3	5	106763462	EFNA5	0-	180795478	NA	NA	3718	0.983229427149003	0	hg19	DERL-2_1
Achilles_DERL2_HAEMATOPOIETIC_AND_LYMPHOID_TISSUE	AC005594.3	19	77595	FAM138F	0-	7012312	AC025278.1	0-	1166	0.996402122588542	0	hg19	DERL-2_1
Achilles_DERL2_HAEMATOPOIETIC_AND_LYMPHOID_TISSUE	AC005597.1	19	30018552	VSTM2B	2+	40325705	FBL	7+	1236	0.981186983340412	0	hg19	DERL-2_1
Achilles_DERL2_HAEMATOPOIETIC_AND_LYMPHOID_TISSUE	AC005606.1	16	64582	WASH4P	8-	14989160	NOMO1	29-	1645	0.990205590774956	0	hg19	DERL-2_1
Achilles_DERL2_HAEMATOPOIETIC_AND_LYMPHOID_TISSUE	AC005606.14	16	64582	WASH4P	8-	14989160	NOMO1	29-	1645	0.990205590774956	0	hg19	DERL-2_1
Achilles_DERL2_HAEMATOPOIETIC_AND_LYMPHOID_TISSUE	AC005606.15	16	64582	WASH4P	8-	14989160	NOMO1	29-	1645	0.990205590774956	0	hg19	DERL-2_1
Achilles_DERL2_HAEMATOPOIETIC_AND_LYMPHOID_TISSUE	AC005609.1	5	106763462	EFNA5	0-	180795478	NA	NA	3718	0.983229427149003	0	hg19	DERL-2_1
Achilles_DERL2_HAEMATOPOIETIC_AND_LYMPHOID_TISSUE	AC005614.3	19	40409100	FCGBP	6-	43243493	PSG3	1+	505	0.993161333749087	0	hg19	DERL-2_1
Achilles_DERL2_HAEMATOPOIETIC_AND_LYMPHOID_TISSUE	AC005614.5	19	40409100	FCGBP	6-	43243493	PSG3	1+	505	0.993161333749087	0	hg19	DERL-2_1
Achilles_DERL2_HAEMATOPOIETIC_AND_LYMPHOID_TISSUE	AC005616.1	19	17892435	FCHO1	22+	30017822	VSTM2B	0-	495	1.0111520808513	0	hg19	DERL-2_1
Achilles_DERL2_HAEMATOPOIETIC_AND_LYMPHOID_TISSUE	AC005616.2	19	17892435	FCHO1	22+	30017822	VSTM2B	0-	495	1.0111520808513	0	hg19	DERL-2_1
Achilles_DERL2_HAEMATOPOIETIC_AND_LYMPHOID_TISSUE	AC005618.6	5	106763462	EFNA5	0-	180795478	NA	NA	3718	0.983229427149003	0	hg19	DERL-2_1
Achilles_DERL2_HAEMATOPOIETIC_AND_LYMPHOID_TISSUE	AC005621.1	19	30018552	VSTM2B	2+	40325705	FBL	7+	1236	0.981186983340412	0	hg19	DERL-2_1
Achilles_DERL2_HAEMATOPOIETIC_AND_LYMPHOID_TISSUE	AC005624.2	19	77595	FAM138F	0-	7012312	AC025278.1	0-	1166	0.996402122588542	0	hg19	DERL-2_1
Achilles_DERL2_HAEMATOPOIETIC_AND_LYMPHOID_TISSUE	AC005625.1	19	30018552	VSTM2B	2+	40325705	FBL	7+	1236	0.981186983340412	0	hg19	DERL-2_1
Achilles_DERL2_HAEMATOPOIETIC_AND_LYMPHOID_TISSUE	AC005631.1	7	151880493	KMT2C	33-	155499876	RBM33	6-	103	1.37049778834357	+	hg19	DERL-2_1
Achilles_DERL2_HAEMATOPOIETIC_AND_LYMPHOID_TISSUE	AC005682.5	7	6863243	CCZ1B	3-	38289423	NA	NA	1074	0.49854650766401704	-	hg19	DERL-2_1
Achilles_DERL2_HAEMATOPOIETIC_AND_LYMPHOID_TISSUE	AC005682.8	7	6863243	CCZ1B	3-	38289423	NA	NA	1074	0.49854650766401704	-	hg19	DERL-2_1
Achilles_DERL2_HAEMATOPOIETIC_AND_LYMPHOID_TISSUE	AC005686.1	7	6863243	CCZ1B	3-	38289423	NA	NA	1074	0.49854650766401704	-	hg19	DERL-2_1
Achilles_DERL2_HAEMATOPOIETIC_AND_LYMPHOID_TISSUE	AC005701.1	17	8449170	MYH10	11-	11784982	DNAH9	54-	391	0.942261890085468	0	hg19	DERL-2_1
Achilles_DERL2_HAEMATOPOIETIC_AND_LYMPHOID_TISSUE	AC005702.1	17	44708068	NSF	4+	61951226	NA	NA	1521	0.989862471129784	0	hg19	DERL-2_1
Achilles_DERL2_HAEMATOPOIETIC_AND_LYMPHOID_TISSUE	AC005702.2	17	44708068	NSF	4+	61951226	NA	NA	1521	0.989862471129784	0	hg19	DERL-2_1
Achilles_DERL2_HAEMATOPOIETIC_AND_LYMPHOID_TISSUE	AC005702.3	17	44708068	NSF	4+	61951226	NA	NA	1521	0.989862471129784	0	hg19	DERL-2_1
Achilles_DERL2_HAEMATOPOIETIC_AND_LYMPHOID_TISSUE	AC005702.4	17	44708068	NSF	4+	61951226	NA	NA	1521	0.989862471129784	0	hg19	DERL-2_1
Achilles_DERL2_HAEMATOPOIETIC_AND_LYMPHOID_TISSUE	AC005703.2	17	11787319	DNAH9	56+	16692974	RP11-219A15.1	20-	252	1.00312403196104	0	hg19	DERL-2_1
Achilles_DERL2_HAEMATOPOIETIC_AND_LYMPHOID_TISSUE	AC005703.3	17	11787319	DNAH9	56+	16692974	RP11-219A15.1	20-	252	1.00312403196104	0	hg19	DERL-2_1
Achilles_DERL2_HAEMATOPOIETIC_AND_LYMPHOID_TISSUE	AC005725.1	17	8449170	MYH10	11-	11784982	DNAH9	54-	391	0.942261890085468	0	hg19	DERL-2_1
Achilles_DERL2_HAEMATOPOIETIC_AND_LYMPHOID_TISSUE	AC005740.5	5	106763462	EFNA5	0-	180795478	NA	NA	3718	0.983229427149003	0	hg19	DERL-2_1
Achilles_DERL2_HAEMATOPOIETIC_AND_LYMPHOID_TISSUE	AC005740.6	5	106763462	EFNA5	0-	180795478	NA	NA	3718	0.983229427149003	0	hg19	DERL-2_1
Achilles_DERL2_HAEMATOPOIETIC_AND_LYMPHOID_TISSUE	AC005754.7	5	106763462	EFNA5	0-	180795478	NA	NA	3718	0.983229427149003	0	hg19	DERL-2_1
Achilles_DERL2_HAEMATOPOIETIC_AND_LYMPHOID_TISSUE	AC005754.8	5	106763462	EFNA5	0-	180795478	NA	NA	3718	0.983229427149003	0	hg19	DERL-2_1
Achilles_DERL2_HAEMATOPOIETIC_AND_LYMPHOID_TISSUE	AC005757.6	19	43766542	PSG9	1-	52131044	SIGLEC5	6+	1486	0.991854221399365	0	hg19	DERL-2_1
Achilles_DERL2_HAEMATOPOIETIC_AND_LYMPHOID_TISSUE	AC005757.7	19	43766542	PSG9	1-	52131044	SIGLEC5	6+	1486	0.991854221399365	0	hg19	DERL-2_1
Achilles_DERL2_HAEMATOPOIETIC_AND_LYMPHOID_TISSUE	AC005772.2	17	11787319	DNAH9	56+	16692974	RP11-219A15.1	20-	252	1.00312403196104	0	hg19	DERL-2_1
Achilles_DERL2_HAEMATOPOIETIC_AND_LYMPHOID_TISSUE	AC005775.2	19	77595	FAM138F	0-	7012312	AC025278.1	0-	1166	0.996402122588542	0	hg19	DERL-2_1
Achilles_DERL2_HAEMATOPOIETIC_AND_LYMPHOID_TISSUE	AC005779.2	19	43766542	PSG9	1-	52131044	SIGLEC5	6+	1486	0.991854221399365	0	hg19	DERL-2_1
Achilles_DERL2_HAEMATOPOIETIC_AND_LYMPHOID_TISSUE	AC005780.1	19	17892435	FCHO1	22+	30017822	VSTM2B	0-	495	1.0111520808513	0	hg19	DERL-2_1
Achilles_DERL2_HAEMATOPOIETIC_AND_LYMPHOID_TISSUE	AC005783.1	19	77595	FAM138F	0-	7012312	AC025278.1	0-	1166	0.996402122588542	0	hg19	DERL-2_1
Achilles_DERL2_HAEMATOPOIETIC_AND_LYMPHOID_TISSUE	AC005785.2	19	7075368	ZNF557	3+	17889945	FCHO1	19-	2019	0.985412720260296	0	hg19	DERL-2_1
Achilles_DERL2_HAEMATOPOIETIC_AND_LYMPHOID_TISSUE	AC005786.5	19	77595	FAM138F	0-	7012312	AC025278.1	0-	1166	0.996402122588542	0	hg19	DERL-2_1
Achilles_DERL2_HAEMATOPOIETIC_AND_LYMPHOID_TISSUE	AC005786.7	19	77595	FAM138F	0-	7012312	AC025278.1	0-	1166	0.996402122588542	0	hg19	DERL-2_1
Achilles_DERL2_HAEMATOPOIETIC_AND_LYMPHOID_TISSUE	AC005789.11	19	30018552	VSTM2B	2+	40325705	FBL	7+	1236	0.981186983340412	0	hg19	DERL-2_1
Achilles_DERL2_HAEMATOPOIETIC_AND_LYMPHOID_TISSUE	AC005789.9	19	30018552	VSTM2B	2+	40325705	FBL	7+	1236	0.981186983340412	0	hg19	DERL-2_1
Achilles_DERL2_HAEMATOPOIETIC_AND_LYMPHOID_TISSUE	AC005808.3	20	20597085	RALGAPA2	11-	62905205	PCMTD2	5-	2753	0.978945195164315	0	hg19	DERL-2_1
Achilles_DERL2_HAEMATOPOIETIC_AND_LYMPHOID_TISSUE	AC005841.1	12	176852	IQSEC3	1+	7985662	SLC2A14	7+	903	0.991166958656908	0	hg19	DERL-2_1
Achilles_DERL2_HAEMATOPOIETIC_AND_LYMPHOID_TISSUE	AC005863.1	17	11787319	DNAH9	56+	16692974	RP11-219A15.1	20-	252	1.00312403196104	0	hg19	DERL-2_1
Achilles_DERL2_HAEMATOPOIETIC_AND_LYMPHOID_TISSUE	AC005863.2	17	11787319	DNAH9	56+	16692974	RP11-219A15.1	20-	252	1.00312403196104	0	hg19	DERL-2_1
Achilles_DERL2_HAEMATOPOIETIC_AND_LYMPHOID_TISSUE	AC005926.1	X	6968763	HDHD1	2-	48049956	SSX5	6+	1484	0.542652298428407	-	hg19	DERL-2_1
Achilles_DERL2_HAEMATOPOIETIC_AND_LYMPHOID_TISSUE	AC005932.1	19	17892435	FCHO1	22+	30017822	VSTM2B	0-	495	1.0111520808513	0	hg19	DERL-2_1
Achilles_DERL2_HAEMATOPOIETIC_AND_LYMPHOID_TISSUE	AC005943.4	19	77595	FAM138F	0-	7012312	AC025278.1	0-	1166	0.996402122588542	0	hg19	DERL-2_1
Achilles_DERL2_HAEMATOPOIETIC_AND_LYMPHOID_TISSUE	AC005943.5	19	77595	FAM138F	0-	7012312	AC025278.1	0-	1166	0.996402122588542	0	hg19	DERL-2_1
Achilles_DERL2_HAEMATOPOIETIC_AND_LYMPHOID_TISSUE	AC005944.2	19	77595	FAM138F	0-	7012312	AC025278.1	0-	1166	0.996402122588542	0	hg19	DERL-2_1
Achilles_DERL2_HAEMATOPOIETIC_AND_LYMPHOID_TISSUE	AC005954.3	19	77595	FAM138F	0-	7012312	AC025278.1	0-	1166	0.996402122588542	0	hg19	DERL-2_1
Achilles_DERL2_HAEMATOPOIETIC_AND_LYMPHOID_TISSUE	AC005954.4	19	77595	FAM138F	0-	7012312	AC025278.1	0-	1166	0.996402122588542	0	hg19	DERL-2_1
Achilles_DERL2_HAEMATOPOIETIC_AND_LYMPHOID_TISSUE	AC006000.5	7	6863243	CCZ1B	3-	38289423	NA	NA	1074	0.49854650766401704	-	hg19	DERL-2_1
Achilles_DERL2_HAEMATOPOIETIC_AND_LYMPHOID_TISSUE	AC006003.3	7	155500276	RBM33	7+	158935489	VIPR2	1+	154	1.48740754967138	+	hg19	DERL-2_1
Achilles_DERL2_HAEMATOPOIETIC_AND_LYMPHOID_TISSUE	AC006004.1	7	144098826	NOBOX	2-	151879870	KMT2C	35+	439	1.50649929730653	+	hg19	DERL-2_1
Achilles_DERL2_HAEMATOPOIETIC_AND_LYMPHOID_TISSUE	AC006007.1	7	144098826	NOBOX	2-	151879870	KMT2C	35+	439	1.50649929730653	+	hg19	DERL-2_1
Achilles_DERL2_HAEMATOPOIETIC_AND_LYMPHOID_TISSUE	AC006014.1	7	74982728	NA	NA	76112716	DTX2	4-	141	1.43823557443392	+	hg19	DERL-2_1
Achilles_DERL2_HAEMATOPOIETIC_AND_LYMPHOID_TISSUE	AC006014.8	7	74982728	NA	NA	76112716	DTX2	4-	141	1.43823557443392	+	hg19	DERL-2_1
Achilles_DERL2_HAEMATOPOIETIC_AND_LYMPHOID_TISSUE	AC006019.3	7	151880493	KMT2C	33-	155499876	RBM33	6-	103	1.37049778834357	+	hg19	DERL-2_1
Achilles_DERL2_HAEMATOPOIETIC_AND_LYMPHOID_TISSUE	AC006019.4	7	151880493	KMT2C	33-	155499876	RBM33	6-	103	1.37049778834357	+	hg19	DERL-2_1
Achilles_DERL2_HAEMATOPOIETIC_AND_LYMPHOID_TISSUE	AC006026.1	7	6863243	CCZ1B	3-	38289423	NA	NA	1074	0.49854650766401704	-	hg19	DERL-2_1
Achilles_DERL2_HAEMATOPOIETIC_AND_LYMPHOID_TISSUE	AC006026.13	7	6863243	CCZ1B	3-	38289423	NA	NA	1074	0.49854650766401704	-	hg19	DERL-2_1
Achilles_DERL2_HAEMATOPOIETIC_AND_LYMPHOID_TISSUE	AC006037.2	2	166859515	SCN1A	19-	242946885	AC131097.3	2-	4828	0.990411519649093	0	hg19	DERL-2_1
Achilles_DERL2_HAEMATOPOIETIC_AND_LYMPHOID_TISSUE	AC006041.1	7	6863243	CCZ1B	3-	38289423	NA	NA	1074	0.49854650766401704	-	hg19	DERL-2_1
Achilles_DERL2_HAEMATOPOIETIC_AND_LYMPHOID_TISSUE	AC006042.6	7	6863243	CCZ1B	3-	38289423	NA	NA	1074	0.49854650766401704	-	hg19	DERL-2_1
Achilles_DERL2_HAEMATOPOIETIC_AND_LYMPHOID_TISSUE	AC006042.7	7	6863243	CCZ1B	3-	38289423	NA	NA	1074	0.49854650766401704	-	hg19	DERL-2_1
Achilles_DERL2_HAEMATOPOIETIC_AND_LYMPHOID_TISSUE	AC006050.2	17	18430367	CTD-2303H24.2	4-	33687642	SLFN11	4+	1104	0.981663173749357	0	hg19	DERL-2_1
Achilles_DERL2_HAEMATOPOIETIC_AND_LYMPHOID_TISSUE	AC006076.1	20	20597085	RALGAPA2	11-	62905205	PCMTD2	5-	2753	0.978945195164315	0	hg19	DERL-2_1
Achilles_DERL2_HAEMATOPOIETIC_AND_LYMPHOID_TISSUE	AC006080.1	17	61988808	CSHL1	0-	81188430	AC139099.3	3-	2041	0.993161333749087	0	hg19	DERL-2_1
Achilles_DERL2_HAEMATOPOIETIC_AND_LYMPHOID_TISSUE	AC006115.1	19	55363989	KIR3DL2	3+	59029292	ZBTB45	1+	508	1.00472452637434	0	hg19	DERL-2_1
Achilles_DERL2_HAEMATOPOIETIC_AND_LYMPHOID_TISSUE	AC006115.3	19	55363989	KIR3DL2	3+	59029292	ZBTB45	1+	508	1.00472452637434	0	hg19	DERL-2_1
Achilles_DERL2_HAEMATOPOIETIC_AND_LYMPHOID_TISSUE	AC006116.1	19	55363989	KIR3DL2	3+	59029292	ZBTB45	1+	508	1.00472452637434	0	hg19	DERL-2_1
Achilles_DERL2_HAEMATOPOIETIC_AND_LYMPHOID_TISSUE	AC006116.12	19	55363989	KIR3DL2	3+	59029292	ZBTB45	1+	508	1.00472452637434	0	hg19	DERL-2_1
Achilles_DERL2_HAEMATOPOIETIC_AND_LYMPHOID_TISSUE	AC006116.15	19	55363989	KIR3DL2	3+	59029292	ZBTB45	1+	508	1.00472452637434	0	hg19	DERL-2_1
Achilles_DERL2_HAEMATOPOIETIC_AND_LYMPHOID_TISSUE	AC006116.17	19	55363989	KIR3DL2	3+	59029292	ZBTB45	1+	508	1.00472452637434	0	hg19	DERL-2_1
Achilles_DERL2_HAEMATOPOIETIC_AND_LYMPHOID_TISSUE	AC006116.19	19	55363989	KIR3DL2	3+	59029292	ZBTB45	1+	508	1.00472452637434	0	hg19	DERL-2_1
Achilles_DERL2_HAEMATOPOIETIC_AND_LYMPHOID_TISSUE	AC006116.20	19	55363989	KIR3DL2	3+	59029292	ZBTB45	1+	508	1.00472452637434	0	hg19	DERL-2_1
Achilles_DERL2_HAEMATOPOIETIC_AND_LYMPHOID_TISSUE	AC006116.21	19	55363989	KIR3DL2	3+	59029292	ZBTB45	1+	508	1.00472452637434	0	hg19	DERL-2_1
Achilles_DERL2_HAEMATOPOIETIC_AND_LYMPHOID_TISSUE	AC006116.24	19	55363989	KIR3DL2	3+	59029292	ZBTB45	1+	508	1.00472452637434	0	hg19	DERL-2_1
Achilles_DERL2_HAEMATOPOIETIC_AND_LYMPHOID_TISSUE	AC006126.3	19	43766542	PSG9	1-	52131044	SIGLEC5	6+	1486	0.991854221399365	0	hg19	DERL-2_1
Achilles_DERL2_HAEMATOPOIETIC_AND_LYMPHOID_TISSUE	AC006126.4	19	43766542	PSG9	1-	52131044	SIGLEC5	6+	1486	0.991854221399365	0	hg19	DERL-2_1
Achilles_DERL2_HAEMATOPOIETIC_AND_LYMPHOID_TISSUE	AC006129.1	19	40409100	FCGBP	6-	43243493	PSG3	1+	505	0.993161333749087	0	hg19	DERL-2_1
Achilles_DERL2_HAEMATOPOIETIC_AND_LYMPHOID_TISSUE	AC006129.2	19	40409100	FCGBP	6-	43243493	PSG3	1+	505	0.993161333749087	0	hg19	DERL-2_1
Achilles_DERL2_HAEMATOPOIETIC_AND_LYMPHOID_TISSUE	AC006129.4	19	40409100	FCGBP	6-	43243493	PSG3	1+	505	0.993161333749087	0	hg19	DERL-2_1
Achilles_DERL2_HAEMATOPOIETIC_AND_LYMPHOID_TISSUE	AC006130.1	19	77595	FAM138F	0-	7012312	AC025278.1	0-	1166	0.996402122588542	0	hg19	DERL-2_1
Achilles_DERL2_HAEMATOPOIETIC_AND_LYMPHOID_TISSUE	AC006130.3	19	77595	FAM138F	0-	7012312	AC025278.1	0-	1166	0.996402122588542	0	hg19	DERL-2_1
Achilles_DERL2_HAEMATOPOIETIC_AND_LYMPHOID_TISSUE	AC006132.1	19	43766542	PSG9	1-	52131044	SIGLEC5	6+	1486	0.991854221399365	0	hg19	DERL-2_1
Achilles_DERL2_HAEMATOPOIETIC_AND_LYMPHOID_TISSUE	AC006145.1	7	81334908	HGF	15-	84642414	SEMA3D	14+	109	1.58084947062091	+	hg19	DERL-2_1
Achilles_DERL2_HAEMATOPOIETIC_AND_LYMPHOID_TISSUE	AC006150.1	7	6863243	CCZ1B	3-	38289423	NA	NA	1074	0.49854650766401704	-	hg19	DERL-2_1
Achilles_DERL2_HAEMATOPOIETIC_AND_LYMPHOID_TISSUE	AC006150.2	7	6863243	CCZ1B	3-	38289423	NA	NA	1074	0.49854650766401704	-	hg19	DERL-2_1
Achilles_DERL2_HAEMATOPOIETIC_AND_LYMPHOID_TISSUE	AC006159.3	7	107253989	BCAP29	7+	122056468	CADPS2	16+	502	1.49910350809139	+	hg19	DERL-2_1
Achilles_DERL2_HAEMATOPOIETIC_AND_LYMPHOID_TISSUE	AC006159.4	7	107253989	BCAP29	7+	122056468	CADPS2	16+	502	1.49910350809139	+	hg19	DERL-2_1
Achilles_DERL2_HAEMATOPOIETIC_AND_LYMPHOID_TISSUE	AC006159.5	7	107253989	BCAP29	7+	122056468	CADPS2	16+	502	1.49910350809139	+	hg19	DERL-2_1
Achilles_DERL2_HAEMATOPOIETIC_AND_LYMPHOID_TISSUE	AC006160.5	4	9386575	RP11-1396O13.13	3-	54266258	FIP1L1	9-	1101	0.965267024871757	0	hg19	DERL-2_1
Achilles_DERL2_HAEMATOPOIETIC_AND_LYMPHOID_TISSUE	AC006196.1	2	166859515	SCN1A	19-	242946885	AC131097.3	2-	4828	0.990411519649093	0	hg19	DERL-2_1
Achilles_DERL2_HAEMATOPOIETIC_AND_LYMPHOID_TISSUE	AC006227.1	2	98166002	ANKRD36B	17-	130948511	NA	NA	1530	1.00277643590108	0	hg19	DERL-2_1
Achilles_DERL2_HAEMATOPOIETIC_AND_LYMPHOID_TISSUE	AC006262.10	19	43766542	PSG9	1-	52131044	SIGLEC5	6+	1486	0.991854221399365	0	hg19	DERL-2_1
Achilles_DERL2_HAEMATOPOIETIC_AND_LYMPHOID_TISSUE	AC006262.4	19	43766542	PSG9	1-	52131044	SIGLEC5	6+	1486	0.991854221399365	0	hg19	DERL-2_1
Achilles_DERL2_HAEMATOPOIETIC_AND_LYMPHOID_TISSUE	AC006262.5	19	43766542	PSG9	1-	52131044	SIGLEC5	6+	1486	0.991854221399365	0	hg19	DERL-2_1
Achilles_DERL2_HAEMATOPOIETIC_AND_LYMPHOID_TISSUE	AC006262.6	19	43766542	PSG9	1-	52131044	SIGLEC5	6+	1486	0.991854221399365	0	hg19	DERL-2_1
Achilles_DERL2_HAEMATOPOIETIC_AND_LYMPHOID_TISSUE	AC006272.1	19	52196313	hsa-mir-125a	0-	54727100	LILRB3	1+	303	1.00458525163381	0	hg19	DERL-2_1
Achilles_DERL2_HAEMATOPOIETIC_AND_LYMPHOID_TISSUE	AC006272.2	19	52196313	hsa-mir-125a	0-	54727100	LILRB3	1+	303	1.00458525163381	0	hg19	DERL-2_1
Achilles_DERL2_HAEMATOPOIETIC_AND_LYMPHOID_TISSUE	AC006273.4	19	77595	FAM138F	0-	7012312	AC025278.1	0-	1166	0.996402122588542	0	hg19	DERL-2_1
Achilles_DERL2_HAEMATOPOIETIC_AND_LYMPHOID_TISSUE	AC006273.5	19	77595	FAM138F	0-	7012312	AC025278.1	0-	1166	0.996402122588542	0	hg19	DERL-2_1
Achilles_DERL2_HAEMATOPOIETIC_AND_LYMPHOID_TISSUE	AC006273.7	19	77595	FAM138F	0-	7012312	AC025278.1	0-	1166	0.996402122588542	0	hg19	DERL-2_1
Achilles_DERL2_HAEMATOPOIETIC_AND_LYMPHOID_TISSUE	AC006277.2	19	77595	FAM138F	0-	7012312	AC025278.1	0-	1166	0.996402122588542	0	hg19	DERL-2_1
Achilles_DERL2_HAEMATOPOIETIC_AND_LYMPHOID_TISSUE	AC006296.1	4	9386575	RP11-1396O13.13	3-	54266258	FIP1L1	9-	1101	0.965267024871757	0	hg19	DERL-2_1
Achilles_DERL2_HAEMATOPOIETIC_AND_LYMPHOID_TISSUE	AC006296.2	4	9386575	RP11-1396O13.13	3-	54266258	FIP1L1	9-	1101	0.965267024871757	0	hg19	DERL-2_1
Achilles_DERL2_HAEMATOPOIETIC_AND_LYMPHOID_TISSUE	AC006322.1	7	81334908	HGF	15-	84642414	SEMA3D	14+	109	1.58084947062091	+	hg19	DERL-2_1
Achilles_DERL2_HAEMATOPOIETIC_AND_LYMPHOID_TISSUE	AC006369.2	2	25368215	EFR3B	18+	87043095	CD8B	6+	3313	0.995849753094458	0	hg19	DERL-2_1
Achilles_DERL2_HAEMATOPOIETIC_AND_LYMPHOID_TISSUE	AC006369.3	2	25368215	EFR3B	18+	87043095	CD8B	6+	3313	0.995849753094458	0	hg19	DERL-2_1
Achilles_DERL2_HAEMATOPOIETIC_AND_LYMPHOID_TISSUE	AC006372.1	7	155500276	RBM33	7+	158935489	VIPR2	1+	154	1.48740754967138	+	hg19	DERL-2_1
Achilles_DERL2_HAEMATOPOIETIC_AND_LYMPHOID_TISSUE	AC006372.4	7	155500276	RBM33	7+	158935489	VIPR2	1+	154	1.48740754967138	+	hg19	DERL-2_1
Achilles_DERL2_HAEMATOPOIETIC_AND_LYMPHOID_TISSUE	AC006372.5	7	155500276	RBM33	7+	158935489	VIPR2	1+	154	1.48740754967138	+	hg19	DERL-2_1
Achilles_DERL2_HAEMATOPOIETIC_AND_LYMPHOID_TISSUE	AC006372.6	7	155500276	RBM33	7+	158935489	VIPR2	1+	154	1.48740754967138	+	hg19	DERL-2_1
Achilles_DERL2_HAEMATOPOIETIC_AND_LYMPHOID_TISSUE	AC006373.1	7	6863243	CCZ1B	3-	38289423	NA	NA	1074	0.49854650766401704	-	hg19	DERL-2_1
Achilles_DERL2_HAEMATOPOIETIC_AND_LYMPHOID_TISSUE	AC006377.1	7	6863243	CCZ1B	3-	38289423	NA	NA	1074	0.49854650766401704	-	hg19	DERL-2_1
Achilles_DERL2_HAEMATOPOIETIC_AND_LYMPHOID_TISSUE	AC006378.2	7	93605662	BET1	0-	96635975	DLX6	0-	177	1.59604353031269	+	hg19	DERL-2_1
Achilles_DERL2_HAEMATOPOIETIC_AND_LYMPHOID_TISSUE	AC006380.1	7	6863243	CCZ1B	3-	38289423	NA	NA	1074	0.49854650766401704	-	hg19	DERL-2_1
Achilles_DERL2_HAEMATOPOIETIC_AND_LYMPHOID_TISSUE	AC006380.3	7	6863243	CCZ1B	3-	38289423	NA	NA	1074	0.49854650766401704	-	hg19	DERL-2_1
Achilles_DERL2_HAEMATOPOIETIC_AND_LYMPHOID_TISSUE	AC006432.1	12	8509987	LINC00937	1-	10573401	NKG2-E	3+	253	1.00263743120452	0	hg19	DERL-2_1
Achilles_DERL2_HAEMATOPOIETIC_AND_LYMPHOID_TISSUE	AC006435.1	17	11582	DOC2B	3-	8445850	MYH10	13+	1678	0.991854221399365	0	hg19	DERL-2_1
Achilles_DERL2_HAEMATOPOIETIC_AND_LYMPHOID_TISSUE	AC006445.8	4	9386575	RP11-1396O13.13	3-	54266258	FIP1L1	9-	1101	0.965267024871757	0	hg19	DERL-2_1
Achilles_DERL2_HAEMATOPOIETIC_AND_LYMPHOID_TISSUE	AC006449.1	17	34747252	TBC1D3H	10-	39150601	NA	NA	730	0.995090744995126	0	hg19	DERL-2_1
Achilles_DERL2_HAEMATOPOIETIC_AND_LYMPHOID_TISSUE	AC006452.1	7	123198101	NDUFA5	0-	141765469	MGAM	38-	1075	1.46510087461134	+	hg19	DERL-2_1
Achilles_DERL2_HAEMATOPOIETIC_AND_LYMPHOID_TISSUE	AC006455.1	7	62753451	ZNF733P	1-	72473839	STAG3L3	2+	191	1.48154248716113	+	hg19	DERL-2_1
Achilles_DERL2_HAEMATOPOIETIC_AND_LYMPHOID_TISSUE	AC006458.3	7	6863243	CCZ1B	3-	38289423	NA	NA	1074	0.49854650766401704	-	hg19	DERL-2_1
Achilles_DERL2_HAEMATOPOIETIC_AND_LYMPHOID_TISSUE	AC006460.2	2	166859515	SCN1A	19-	242946885	AC131097.3	2-	4828	0.990411519649093	0	hg19	DERL-2_1
Achilles_DERL2_HAEMATOPOIETIC_AND_LYMPHOID_TISSUE	AC006480.1	7	62753451	ZNF733P	1-	72473839	STAG3L3	2+	191	1.48154248716113	+	hg19	DERL-2_1
Achilles_DERL2_HAEMATOPOIETIC_AND_LYMPHOID_TISSUE	AC006481.1	7	6863243	CCZ1B	3-	38289423	NA	NA	1074	0.49854650766401704	-	hg19	DERL-2_1
Achilles_DERL2_HAEMATOPOIETIC_AND_LYMPHOID_TISSUE	AC006482.1	7	6863243	CCZ1B	3-	38289423	NA	NA	1074	0.49854650766401704	-	hg19	DERL-2_1
Achilles_DERL2_HAEMATOPOIETIC_AND_LYMPHOID_TISSUE	AC006483.1	7	194054	FAM20C	1+	5941587	CCZ1	4-	374	0.498339211109412	-	hg19	DERL-2_1
Achilles_DERL2_HAEMATOPOIETIC_AND_LYMPHOID_TISSUE	AC006486.1	19	40409100	FCGBP	6-	43243493	PSG3	1+	505	0.993161333749087	0	hg19	DERL-2_1
Achilles_DERL2_HAEMATOPOIETIC_AND_LYMPHOID_TISSUE	AC006486.9	19	40409100	FCGBP	6-	43243493	PSG3	1+	505	0.993161333749087	0	hg19	DERL-2_1
Achilles_DERL2_HAEMATOPOIETIC_AND_LYMPHOID_TISSUE	AC006487.1	17	44708068	NSF	4+	61951226	NA	NA	1521	0.989862471129784	0	hg19	DERL-2_1
Achilles_DERL2_HAEMATOPOIETIC_AND_LYMPHOID_TISSUE	AC006534.1	17	61988808	CSHL1	0-	81188430	AC139099.3	3-	2041	0.993161333749087	0	hg19	DERL-2_1
Achilles_DERL2_HAEMATOPOIETIC_AND_LYMPHOID_TISSUE	AC006534.2	17	61988808	CSHL1	0-	81188430	AC139099.3	3-	2041	0.993161333749087	0	hg19	DERL-2_1
Achilles_DERL2_HAEMATOPOIETIC_AND_LYMPHOID_TISSUE	AC006538.1	19	77595	FAM138F	0-	7012312	AC025278.1	0-	1166	0.996402122588542	0	hg19	DERL-2_1
Achilles_DERL2_HAEMATOPOIETIC_AND_LYMPHOID_TISSUE	AC006538.4	19	77595	FAM138F	0-	7012312	AC025278.1	0-	1166	0.996402122588542	0	hg19	DERL-2_1
Achilles_DERL2_HAEMATOPOIETIC_AND_LYMPHOID_TISSUE	AC006539.1	19	17892435	FCHO1	22+	30017822	VSTM2B	0-	495	1.0111520808513	0	hg19	DERL-2_1
Achilles_DERL2_HAEMATOPOIETIC_AND_LYMPHOID_TISSUE	AC006547.13	22	16158188	AP000525.9	2-	20104271	TRMT2A	1+	361	0.963662586695661	0	hg19	DERL-2_1
Achilles_DERL2_HAEMATOPOIETIC_AND_LYMPHOID_TISSUE	AC006547.14	22	20106924	RANBP1	2+	20461551	RIMBP3	0+	25	1.07586719300763	0	hg19	DERL-2_1
Achilles_DERL2_HAEMATOPOIETIC_AND_LYMPHOID_TISSUE	AC006547.15	22	16158188	AP000525.9	2-	20104271	TRMT2A	1+	361	0.963662586695661	0	hg19	DERL-2_1
Achilles_DERL2_HAEMATOPOIETIC_AND_LYMPHOID_TISSUE	AC006547.8	22	16158188	AP000525.9	2-	20104271	TRMT2A	1+	361	0.963662586695661	0	hg19	DERL-2_1
Achilles_DERL2_HAEMATOPOIETIC_AND_LYMPHOID_TISSUE	AC006552.1	4	54281141	FIP1L1	11+	69362774	TMPRSS11E	9-	387	1.029540083434	0	hg19	DERL-2_1
Achilles_DERL2_HAEMATOPOIETIC_AND_LYMPHOID_TISSUE	AC006557.1	18	11066471	PIEZO2	0-	44527136	KATNAL2	2-	1098	0.999514914665561	0	hg19	DERL-2_1
Achilles_DERL2_HAEMATOPOIETIC_AND_LYMPHOID_TISSUE	AC006926.1	7	107253989	BCAP29	7+	122056468	CADPS2	16+	502	1.49910350809139	+	hg19	DERL-2_1
Achilles_DERL2_HAEMATOPOIETIC_AND_LYMPHOID_TISSUE	AC006942.4	19	43766542	PSG9	1-	52131044	SIGLEC5	6+	1486	0.991854221399365	0	hg19	DERL-2_1
Achilles_DERL2_HAEMATOPOIETIC_AND_LYMPHOID_TISSUE	AC006946.15	22	16158188	AP000525.9	2-	20104271	TRMT2A	1+	361	0.963662586695661	0	hg19	DERL-2_1
Achilles_DERL2_HAEMATOPOIETIC_AND_LYMPHOID_TISSUE	AC006946.16	22	16158188	AP000525.9	2-	20104271	TRMT2A	1+	361	0.963662586695661	0	hg19	DERL-2_1
Achilles_DERL2_HAEMATOPOIETIC_AND_LYMPHOID_TISSUE	AC006946.17	22	16158188	AP000525.9	2-	20104271	TRMT2A	1+	361	0.963662586695661	0	hg19	DERL-2_1
Achilles_DERL2_HAEMATOPOIETIC_AND_LYMPHOID_TISSUE	AC006947.1	17	61988808	CSHL1	0-	81188430	AC139099.3	3-	2041	0.993161333749087	0	hg19	DERL-2_1
Achilles_DERL2_HAEMATOPOIETIC_AND_LYMPHOID_TISSUE	AC006953.1	19	43766542	PSG9	1-	52131044	SIGLEC5	6+	1486	0.991854221399365	0	hg19	DERL-2_1
Achilles_DERL2_HAEMATOPOIETIC_AND_LYMPHOID_TISSUE	AC006960.7	7	6863243	CCZ1B	3-	38289423	NA	NA	1074	0.49854650766401704	-	hg19	DERL-2_1
Achilles_DERL2_HAEMATOPOIETIC_AND_LYMPHOID_TISSUE	AC006967.1	7	155500276	RBM33	7+	158935489	VIPR2	1+	154	1.48740754967138	+	hg19	DERL-2_1
Achilles_DERL2_HAEMATOPOIETIC_AND_LYMPHOID_TISSUE	AC006988.1	7	84644784	SEMA3D	12-	93540482	GNGT1	2-	405	1.49102040354138	+	hg19	DERL-2_1
Achilles_DERL2_HAEMATOPOIETIC_AND_LYMPHOID_TISSUE	AC006994.2	2	166859515	SCN1A	19-	242946885	AC131097.3	2-	4828	0.990411519649093	0	hg19	DERL-2_1
Achilles_DERL2_HAEMATOPOIETIC_AND_LYMPHOID_TISSUE	AC006994.3	2	166859515	SCN1A	19-	242946885	AC131097.3	2-	4828	0.990411519649093	0	hg19	DERL-2_1
Achilles_DERL2_HAEMATOPOIETIC_AND_LYMPHOID_TISSUE	AC006995.8	7	72492749	NA	NA	72599009	NA	NA	16	1.24962913907078	+	hg19	DERL-2_1
Achilles_DERL2_HAEMATOPOIETIC_AND_LYMPHOID_TISSUE	AC007003.1	7	76248182	POMZP3	2-	81332325	HGF	17+	107	1.45760518881574	+	hg19	DERL-2_1
Achilles_DERL2_HAEMATOPOIETIC_AND_LYMPHOID_TISSUE	AC007009.1	7	6863243	CCZ1B	3-	38289423	NA	NA	1074	0.49854650766401704	-	hg19	DERL-2_1
Achilles_DERL2_HAEMATOPOIETIC_AND_LYMPHOID_TISSUE	AC007009.2	7	6863243	CCZ1B	3-	38289423	NA	NA	1074	0.49854650766401704	-	hg19	DERL-2_1
Achilles_DERL2_HAEMATOPOIETIC_AND_LYMPHOID_TISSUE	AC007025.1	X	53107177	GPR173	1+	120009774	CT47B1	0+	2274	0.548399818974656	-	hg19	DERL-2_1
Achilles_DERL2_HAEMATOPOIETIC_AND_LYMPHOID_TISSUE	AC007036.4	7	6863243	CCZ1B	3-	38289423	NA	NA	1074	0.49854650766401704	-	hg19	DERL-2_1
Achilles_DERL2_HAEMATOPOIETIC_AND_LYMPHOID_TISSUE	AC007036.5	7	6863243	CCZ1B	3-	38289423	NA	NA	1074	0.49854650766401704	-	hg19	DERL-2_1
Achilles_DERL2_HAEMATOPOIETIC_AND_LYMPHOID_TISSUE	AC007036.6	7	6863243	CCZ1B	3-	38289423	NA	NA	1074	0.49854650766401704	-	hg19	DERL-2_1
Achilles_DERL2_HAEMATOPOIETIC_AND_LYMPHOID_TISSUE	AC007038.7	2	166859515	SCN1A	19-	242946885	AC131097.3	2-	4828	0.990411519649093	0	hg19	DERL-2_1
Achilles_DERL2_HAEMATOPOIETIC_AND_LYMPHOID_TISSUE	AC007040.1	2	25368215	EFR3B	18+	87043095	CD8B	6+	3313	0.995849753094458	0	hg19	DERL-2_1
Achilles_DERL2_HAEMATOPOIETIC_AND_LYMPHOID_TISSUE	AC007040.11	2	25368215	EFR3B	18+	87043095	CD8B	6+	3313	0.995849753094458	0	hg19	DERL-2_1
Achilles_DERL2_HAEMATOPOIETIC_AND_LYMPHOID_TISSUE	AC007040.2	2	25368215	EFR3B	18+	87043095	CD8B	6+	3313	0.995849753094458	0	hg19	DERL-2_1
Achilles_DERL2_HAEMATOPOIETIC_AND_LYMPHOID_TISSUE	AC007040.3	2	25368215	EFR3B	18+	87043095	CD8B	6+	3313	0.995849753094458	0	hg19	DERL-2_1
Achilles_DERL2_HAEMATOPOIETIC_AND_LYMPHOID_TISSUE	AC007040.5	2	25368215	EFR3B	18+	87043095	CD8B	6+	3313	0.995849753094458	0	hg19	DERL-2_1
Achilles_DERL2_HAEMATOPOIETIC_AND_LYMPHOID_TISSUE	AC007040.6	2	25368215	EFR3B	18+	87043095	CD8B	6+	3313	0.995849753094458	0	hg19	DERL-2_1
Achilles_DERL2_HAEMATOPOIETIC_AND_LYMPHOID_TISSUE	AC007040.7	2	25368215	EFR3B	18+	87043095	CD8B	6+	3313	0.995849753094458	0	hg19	DERL-2_1
Achilles_DERL2_HAEMATOPOIETIC_AND_LYMPHOID_TISSUE	AC007040.8	2	25368215	EFR3B	18+	87043095	CD8B	6+	3313	0.995849753094458	0	hg19	DERL-2_1
Achilles_DERL2_HAEMATOPOIETIC_AND_LYMPHOID_TISSUE	AC007041.1	2	10225586	AC104794.4	2+	25366981	EFR3B	17-	541	0.962727896276659	0	hg19	DERL-2_1
Achilles_DERL2_HAEMATOPOIETIC_AND_LYMPHOID_TISSUE	AC007050.1	22	20651094	AC011718.2	2-	21564085	GGT2	10+	172	1.02094135699225	0	hg19	DERL-2_1
Achilles_DERL2_HAEMATOPOIETIC_AND_LYMPHOID_TISSUE	AC007050.17	22	20651094	AC011718.2	2-	21564085	GGT2	10+	172	1.02094135699225	0	hg19	DERL-2_1
Achilles_DERL2_HAEMATOPOIETIC_AND_LYMPHOID_TISSUE	AC007056.1	14	42998322	CTD-2307P3.1	2+	106232584	NA	NA	3601	1.01136236587851	0	hg19	DERL-2_1
Achilles_DERL2_HAEMATOPOIETIC_AND_LYMPHOID_TISSUE	AC007064.24	22	16158188	AP000525.9	2-	20104271	TRMT2A	1+	361	0.963662586695661	0	hg19	DERL-2_1
Achilles_DERL2_HAEMATOPOIETIC_AND_LYMPHOID_TISSUE	AC007078.4	7	74982728	NA	NA	76112716	DTX2	4-	141	1.43823557443392	+	hg19	DERL-2_1
Achilles_DERL2_HAEMATOPOIETIC_AND_LYMPHOID_TISSUE	AC007091.1	7	6863243	CCZ1B	3-	38289423	NA	NA	1074	0.49854650766401704	-	hg19	DERL-2_1
Achilles_DERL2_HAEMATOPOIETIC_AND_LYMPHOID_TISSUE	AC007092.1	2	25368215	EFR3B	18+	87043095	CD8B	6+	3313	0.995849753094458	0	hg19	DERL-2_1
Achilles_DERL2_HAEMATOPOIETIC_AND_LYMPHOID_TISSUE	AC007096.1	7	6863243	CCZ1B	3-	38289423	NA	NA	1074	0.49854650766401704	-	hg19	DERL-2_1
Achilles_DERL2_HAEMATOPOIETIC_AND_LYMPHOID_TISSUE	AC007098.1	2	25368215	EFR3B	18+	87043095	CD8B	6+	3313	0.995849753094458	0	hg19	DERL-2_1
Achilles_DERL2_HAEMATOPOIETIC_AND_LYMPHOID_TISSUE	AC007099.1	2	25368215	EFR3B	18+	87043095	CD8B	6+	3313	0.995849753094458	0	hg19	DERL-2_1
Achilles_DERL2_HAEMATOPOIETIC_AND_LYMPHOID_TISSUE	AC007099.2	2	25368215	EFR3B	18+	87043095	CD8B	6+	3313	0.995849753094458	0	hg19	DERL-2_1
Achilles_DERL2_HAEMATOPOIETIC_AND_LYMPHOID_TISSUE	AC007106.1	4	9386575	RP11-1396O13.13	3-	54266258	FIP1L1	9-	1101	0.965267024871757	0	hg19	DERL-2_1
Achilles_DERL2_HAEMATOPOIETIC_AND_LYMPHOID_TISSUE	AC007114.1	17	44708068	NSF	4+	61951226	NA	NA	1521	0.989862471129784	0	hg19	DERL-2_1
Achilles_DERL2_HAEMATOPOIETIC_AND_LYMPHOID_TISSUE	AC007126.1	4	9386575	RP11-1396O13.13	3-	54266258	FIP1L1	9-	1101	0.965267024871757	0	hg19	DERL-2_1
Achilles_DERL2_HAEMATOPOIETIC_AND_LYMPHOID_TISSUE	AC007128.1	7	6863243	CCZ1B	3-	38289423	NA	NA	1074	0.49854650766401704	-	hg19	DERL-2_1
Achilles_DERL2_HAEMATOPOIETIC_AND_LYMPHOID_TISSUE	AC007131.1	2	25368215	EFR3B	18+	87043095	CD8B	6+	3313	0.995849753094458	0	hg19	DERL-2_1
Achilles_DERL2_HAEMATOPOIETIC_AND_LYMPHOID_TISSUE	AC007131.2	2	25368215	EFR3B	18+	87043095	CD8B	6+	3313	0.995849753094458	0	hg19	DERL-2_1
Achilles_DERL2_HAEMATOPOIETIC_AND_LYMPHOID_TISSUE	AC007131.3	2	25368215	EFR3B	18+	87043095	CD8B	6+	3313	0.995849753094458	0	hg19	DERL-2_1
Achilles_DERL2_HAEMATOPOIETIC_AND_LYMPHOID_TISSUE	AC007161.5	7	6863243	CCZ1B	3-	38289423	NA	NA	1074	0.49854650766401704	-	hg19	DERL-2_1
Achilles_DERL2_HAEMATOPOIETIC_AND_LYMPHOID_TISSUE	AC007163.3	2	166859515	SCN1A	19-	242946885	AC131097.3	2-	4828	0.990411519649093	0	hg19	DERL-2_1
Achilles_DERL2_HAEMATOPOIETIC_AND_LYMPHOID_TISSUE	AC007163.6	2	166859515	SCN1A	19-	242946885	AC131097.3	2-	4828	0.990411519649093	0	hg19	DERL-2_1
Achilles_DERL2_HAEMATOPOIETIC_AND_LYMPHOID_TISSUE	AC007179.1	2	25368215	EFR3B	18+	87043095	CD8B	6+	3313	0.995849753094458	0	hg19	DERL-2_1
Achilles_DERL2_HAEMATOPOIETIC_AND_LYMPHOID_TISSUE	AC007179.2	2	25368215	EFR3B	18+	87043095	CD8B	6+	3313	0.995849753094458	0	hg19	DERL-2_1
Achilles_DERL2_HAEMATOPOIETIC_AND_LYMPHOID_TISSUE	AC007182.6	14	42998322	CTD-2307P3.1	2+	106232584	NA	NA	3601	1.01136236587851	0	hg19	DERL-2_1
Achilles_DERL2_HAEMATOPOIETIC_AND_LYMPHOID_TISSUE	AC007192.6	19	17892435	FCHO1	22+	30017822	VSTM2B	0-	495	1.0111520808513	0	hg19	DERL-2_1
Achilles_DERL2_HAEMATOPOIETIC_AND_LYMPHOID_TISSUE	AC007193.10	19	43766542	PSG9	1-	52131044	SIGLEC5	6+	1486	0.991854221399365	0	hg19	DERL-2_1
Achilles_DERL2_HAEMATOPOIETIC_AND_LYMPHOID_TISSUE	AC007193.6	19	43766542	PSG9	1-	52131044	SIGLEC5	6+	1486	0.991854221399365	0	hg19	DERL-2_1
Achilles_DERL2_HAEMATOPOIETIC_AND_LYMPHOID_TISSUE	AC007193.8	19	43766542	PSG9	1-	52131044	SIGLEC5	6+	1486	0.991854221399365	0	hg19	DERL-2_1
Achilles_DERL2_HAEMATOPOIETIC_AND_LYMPHOID_TISSUE	AC007193.9	19	43766542	PSG9	1-	52131044	SIGLEC5	6+	1486	0.991854221399365	0	hg19	DERL-2_1
Achilles_DERL2_HAEMATOPOIETIC_AND_LYMPHOID_TISSUE	AC007204.1	19	17892435	FCHO1	22+	30017822	VSTM2B	0-	495	1.0111520808513	0	hg19	DERL-2_1
Achilles_DERL2_HAEMATOPOIETIC_AND_LYMPHOID_TISSUE	AC007204.2	19	17892435	FCHO1	22+	30017822	VSTM2B	0-	495	1.0111520808513	0	hg19	DERL-2_1
Achilles_DERL2_HAEMATOPOIETIC_AND_LYMPHOID_TISSUE	AC007216.1	16	64582	WASH4P	8-	14989160	NOMO1	29-	1645	0.990205590774956	0	hg19	DERL-2_1
Achilles_DERL2_HAEMATOPOIETIC_AND_LYMPHOID_TISSUE	AC007216.2	16	64582	WASH4P	8-	14989160	NOMO1	29-	1645	0.990205590774956	0	hg19	DERL-2_1
Achilles_DERL2_HAEMATOPOIETIC_AND_LYMPHOID_TISSUE	AC007228.11	19	55363989	KIR3DL2	3+	59029292	ZBTB45	1+	508	1.00472452637434	0	hg19	DERL-2_1
Achilles_DERL2_HAEMATOPOIETIC_AND_LYMPHOID_TISSUE	AC007228.5	19	55363989	KIR3DL2	3+	59029292	ZBTB45	1+	508	1.00472452637434	0	hg19	DERL-2_1
Achilles_DERL2_HAEMATOPOIETIC_AND_LYMPHOID_TISSUE	AC007228.9	19	55363989	KIR3DL2	3+	59029292	ZBTB45	1+	508	1.00472452637434	0	hg19	DERL-2_1
Achilles_DERL2_HAEMATOPOIETIC_AND_LYMPHOID_TISSUE	AC007242.1	2	166859515	SCN1A	19-	242946885	AC131097.3	2-	4828	0.990411519649093	0	hg19	DERL-2_1
Achilles_DERL2_HAEMATOPOIETIC_AND_LYMPHOID_TISSUE	AC007246.3	2	25368215	EFR3B	18+	87043095	CD8B	6+	3313	0.995849753094458	0	hg19	DERL-2_1
Achilles_DERL2_HAEMATOPOIETIC_AND_LYMPHOID_TISSUE	AC007249.3	2	10225586	AC104794.4	2+	25366981	EFR3B	17-	541	0.962727896276659	0	hg19	DERL-2_1
Achilles_DERL2_HAEMATOPOIETIC_AND_LYMPHOID_TISSUE	AC007250.4	2	25368215	EFR3B	18+	87043095	CD8B	6+	3313	0.995849753094458	0	hg19	DERL-2_1
Achilles_DERL2_HAEMATOPOIETIC_AND_LYMPHOID_TISSUE	AC007251.2	2	98166002	ANKRD36B	17-	130948511	NA	NA	1530	1.00277643590108	0	hg19	DERL-2_1
Achilles_DERL2_HAEMATOPOIETIC_AND_LYMPHOID_TISSUE	AC007255.8	7	6863243	CCZ1B	3-	38289423	NA	NA	1074	0.49854650766401704	-	hg19	DERL-2_1
Achilles_DERL2_HAEMATOPOIETIC_AND_LYMPHOID_TISSUE	AC007271.3	2	98166002	ANKRD36B	17-	130948511	NA	NA	1530	1.00277643590108	0	hg19	DERL-2_1
Achilles_DERL2_HAEMATOPOIETIC_AND_LYMPHOID_TISSUE	AC007276.5	7	6863243	CCZ1B	3-	38289423	NA	NA	1074	0.49854650766401704	-	hg19	DERL-2_1
Achilles_DERL2_HAEMATOPOIETIC_AND_LYMPHOID_TISSUE	AC007277.3	2	166859515	SCN1A	19-	242946885	AC131097.3	2-	4828	0.990411519649093	0	hg19	DERL-2_1
Achilles_DERL2_HAEMATOPOIETIC_AND_LYMPHOID_TISSUE	AC007278.2	2	98166002	ANKRD36B	17-	130948511	NA	NA	1530	1.00277643590108	0	hg19	DERL-2_1
Achilles_DERL2_HAEMATOPOIETIC_AND_LYMPHOID_TISSUE	AC007278.3	2	98166002	ANKRD36B	17-	130948511	NA	NA	1530	1.00277643590108	0	hg19	DERL-2_1
Achilles_DERL2_HAEMATOPOIETIC_AND_LYMPHOID_TISSUE	AC007283.5	2	166859515	SCN1A	19-	242946885	AC131097.3	2-	4828	0.990411519649093	0	hg19	DERL-2_1
Achilles_DERL2_HAEMATOPOIETIC_AND_LYMPHOID_TISSUE	AC007285.6	7	6863243	CCZ1B	3-	38289423	NA	NA	1074	0.49854650766401704	-	hg19	DERL-2_1
Achilles_DERL2_HAEMATOPOIETIC_AND_LYMPHOID_TISSUE	AC007285.7	7	6863243	CCZ1B	3-	38289423	NA	NA	1074	0.49854650766401704	-	hg19	DERL-2_1
Achilles_DERL2_HAEMATOPOIETIC_AND_LYMPHOID_TISSUE	AC007292.3	19	77595	FAM138F	0-	7012312	AC025278.1	0-	1166	0.996402122588542	0	hg19	DERL-2_1
Achilles_DERL2_HAEMATOPOIETIC_AND_LYMPHOID_TISSUE	AC007292.4	19	77595	FAM138F	0-	7012312	AC025278.1	0-	1166	0.996402122588542	0	hg19	DERL-2_1
Achilles_DERL2_HAEMATOPOIETIC_AND_LYMPHOID_TISSUE	AC007292.6	19	77595	FAM138F	0-	7012312	AC025278.1	0-	1166	0.996402122588542	0	hg19	DERL-2_1
Achilles_DERL2_HAEMATOPOIETIC_AND_LYMPHOID_TISSUE	AC007292.7	19	77595	FAM138F	0-	7012312	AC025278.1	0-	1166	0.996402122588542	0	hg19	DERL-2_1
Achilles_DERL2_HAEMATOPOIETIC_AND_LYMPHOID_TISSUE	AC007308.6	22	20651094	AC011718.2	2-	21564085	GGT2	10+	172	1.02094135699225	0	hg19	DERL-2_1
Achilles_DERL2_HAEMATOPOIETIC_AND_LYMPHOID_TISSUE	AC007308.7	22	20651094	AC011718.2	2-	21564085	GGT2	10+	172	1.02094135699225	0	hg19	DERL-2_1
Achilles_DERL2_HAEMATOPOIETIC_AND_LYMPHOID_TISSUE	AC007317.1	2	25368215	EFR3B	18+	87043095	CD8B	6+	3313	0.995849753094458	0	hg19	DERL-2_1
Achilles_DERL2_HAEMATOPOIETIC_AND_LYMPHOID_TISSUE	AC007319.1	2	166859515	SCN1A	19-	242946885	AC131097.3	2-	4828	0.990411519649093	0	hg19	DERL-2_1
Achilles_DERL2_HAEMATOPOIETIC_AND_LYMPHOID_TISSUE	AC007327.5	7	6863243	CCZ1B	3-	38289423	NA	NA	1074	0.49854650766401704	-	hg19	DERL-2_1
Achilles_DERL2_HAEMATOPOIETIC_AND_LYMPHOID_TISSUE	AC007333.1	16	28764163	NPIPB9	1+	69986281	CLEC18A	1-	2478	0.987737781486253	0	hg19	DERL-2_1
Achilles_DERL2_HAEMATOPOIETIC_AND_LYMPHOID_TISSUE	AC007339.1	16	28764163	NPIPB9	1+	69986281	CLEC18A	1-	2478	0.987737781486253	0	hg19	DERL-2_1
Achilles_DERL2_HAEMATOPOIETIC_AND_LYMPHOID_TISSUE	AC007349.4	7	6863243	CCZ1B	3-	38289423	NA	NA	1074	0.49854650766401704	-	hg19	DERL-2_1
Achilles_DERL2_HAEMATOPOIETIC_AND_LYMPHOID_TISSUE	AC007349.5	7	6863243	CCZ1B	3-	38289423	NA	NA	1074	0.49854650766401704	-	hg19	DERL-2_1
Achilles_DERL2_HAEMATOPOIETIC_AND_LYMPHOID_TISSUE	AC007349.7	7	6863243	CCZ1B	3-	38289423	NA	NA	1074	0.49854650766401704	-	hg19	DERL-2_1
Achilles_DERL2_HAEMATOPOIETIC_AND_LYMPHOID_TISSUE	AC007353.1	16	28764163	NPIPB9	1+	69986281	CLEC18A	1-	2478	0.987737781486253	0	hg19	DERL-2_1
Achilles_DERL2_HAEMATOPOIETIC_AND_LYMPHOID_TISSUE	AC007358.1	2	166859515	SCN1A	19-	242946885	AC131097.3	2-	4828	0.990411519649093	0	hg19	DERL-2_1
Achilles_DERL2_HAEMATOPOIETIC_AND_LYMPHOID_TISSUE	AC007362.3	2	166859515	SCN1A	19-	242946885	AC131097.3	2-	4828	0.990411519649093	0	hg19	DERL-2_1
Achilles_DERL2_HAEMATOPOIETIC_AND_LYMPHOID_TISSUE	AC007364.1	2	132914801	ANKRD30BL	1-	162719822	SLC4A10	5-	978	0.994401239642783	0	hg19	DERL-2_1
Achilles_DERL2_HAEMATOPOIETIC_AND_LYMPHOID_TISSUE	AC007365.1	2	25368215	EFR3B	18+	87043095	CD8B	6+	3313	0.995849753094458	0	hg19	DERL-2_1
Achilles_DERL2_HAEMATOPOIETIC_AND_LYMPHOID_TISSUE	AC007365.2	2	25368215	EFR3B	18+	87043095	CD8B	6+	3313	0.995849753094458	0	hg19	DERL-2_1
Achilles_DERL2_HAEMATOPOIETIC_AND_LYMPHOID_TISSUE	AC007365.3	2	25368215	EFR3B	18+	87043095	CD8B	6+	3313	0.995849753094458	0	hg19	DERL-2_1
Achilles_DERL2_HAEMATOPOIETIC_AND_LYMPHOID_TISSUE	AC007375.1	14	42998322	CTD-2307P3.1	2+	106232584	NA	NA	3601	1.01136236587851	0	hg19	DERL-2_1
Achilles_DERL2_HAEMATOPOIETIC_AND_LYMPHOID_TISSUE	AC007377.1	2	25368215	EFR3B	18+	87043095	CD8B	6+	3313	0.995849753094458	0	hg19	DERL-2_1
Achilles_DERL2_HAEMATOPOIETIC_AND_LYMPHOID_TISSUE	AC007381.2	2	25368215	EFR3B	18+	87043095	CD8B	6+	3313	0.995849753094458	0	hg19	DERL-2_1
Achilles_DERL2_HAEMATOPOIETIC_AND_LYMPHOID_TISSUE	AC007381.3	2	25368215	EFR3B	18+	87043095	CD8B	6+	3313	0.995849753094458	0	hg19	DERL-2_1
Achilles_DERL2_HAEMATOPOIETIC_AND_LYMPHOID_TISSUE	AC007382.1	2	25368215	EFR3B	18+	87043095	CD8B	6+	3313	0.995849753094458	0	hg19	DERL-2_1
Achilles_DERL2_HAEMATOPOIETIC_AND_LYMPHOID_TISSUE	AC007383.3	2	166859515	SCN1A	19-	242946885	AC131097.3	2-	4828	0.990411519649093	0	hg19	DERL-2_1
Achilles_DERL2_HAEMATOPOIETIC_AND_LYMPHOID_TISSUE	AC007383.4	2	166859515	SCN1A	19-	242946885	AC131097.3	2-	4828	0.990411519649093	0	hg19	DERL-2_1
Achilles_DERL2_HAEMATOPOIETIC_AND_LYMPHOID_TISSUE	AC007386.2	2	25368215	EFR3B	18+	87043095	CD8B	6+	3313	0.995849753094458	0	hg19	DERL-2_1
Achilles_DERL2_HAEMATOPOIETIC_AND_LYMPHOID_TISSUE	AC007386.4	2	25368215	EFR3B	18+	87043095	CD8B	6+	3313	0.995849753094458	0	hg19	DERL-2_1
Achilles_DERL2_HAEMATOPOIETIC_AND_LYMPHOID_TISSUE	AC007389.3	2	25368215	EFR3B	18+	87043095	CD8B	6+	3313	0.995849753094458	0	hg19	DERL-2_1
Achilles_DERL2_HAEMATOPOIETIC_AND_LYMPHOID_TISSUE	AC007389.4	2	25368215	EFR3B	18+	87043095	CD8B	6+	3313	0.995849753094458	0	hg19	DERL-2_1
Achilles_DERL2_HAEMATOPOIETIC_AND_LYMPHOID_TISSUE	AC007390.5	2	25368215	EFR3B	18+	87043095	CD8B	6+	3313	0.995849753094458	0	hg19	DERL-2_1
Achilles_DERL2_HAEMATOPOIETIC_AND_LYMPHOID_TISSUE	AC007391.2	2	25368215	EFR3B	18+	87043095	CD8B	6+	3313	0.995849753094458	0	hg19	DERL-2_1
Achilles_DERL2_HAEMATOPOIETIC_AND_LYMPHOID_TISSUE	AC007392.3	2	25368215	EFR3B	18+	87043095	CD8B	6+	3313	0.995849753094458	0	hg19	DERL-2_1
Achilles_DERL2_HAEMATOPOIETIC_AND_LYMPHOID_TISSUE	AC007392.4	2	25368215	EFR3B	18+	87043095	CD8B	6+	3313	0.995849753094458	0	hg19	DERL-2_1
Achilles_DERL2_HAEMATOPOIETIC_AND_LYMPHOID_TISSUE	AC007395.3	2	25368215	EFR3B	18+	87043095	CD8B	6+	3313	0.995849753094458	0	hg19	DERL-2_1
Achilles_DERL2_HAEMATOPOIETIC_AND_LYMPHOID_TISSUE	AC007401.2	2	25368215	EFR3B	18+	87043095	CD8B	6+	3313	0.995849753094458	0	hg19	DERL-2_1
Achilles_DERL2_HAEMATOPOIETIC_AND_LYMPHOID_TISSUE	AC007402.1	2	25368215	EFR3B	18+	87043095	CD8B	6+	3313	0.995849753094458	0	hg19	DERL-2_1
Achilles_DERL2_HAEMATOPOIETIC_AND_LYMPHOID_TISSUE	AC007403.1	2	25368215	EFR3B	18+	87043095	CD8B	6+	3313	0.995849753094458	0	hg19	DERL-2_1
Achilles_DERL2_HAEMATOPOIETIC_AND_LYMPHOID_TISSUE	AC007403.2	2	25368215	EFR3B	18+	87043095	CD8B	6+	3313	0.995849753094458	0	hg19	DERL-2_1
Achilles_DERL2_HAEMATOPOIETIC_AND_LYMPHOID_TISSUE	AC007403.3	2	25368215	EFR3B	18+	87043095	CD8B	6+	3313	0.995849753094458	0	hg19	DERL-2_1
Achilles_DERL2_HAEMATOPOIETIC_AND_LYMPHOID_TISSUE	AC007405.2	2	166859515	SCN1A	19-	242946885	AC131097.3	2-	4828	0.990411519649093	0	hg19	DERL-2_1
Achilles_DERL2_HAEMATOPOIETIC_AND_LYMPHOID_TISSUE	AC007405.4	2	166859515	SCN1A	19-	242946885	AC131097.3	2-	4828	0.990411519649093	0	hg19	DERL-2_1
Achilles_DERL2_HAEMATOPOIETIC_AND_LYMPHOID_TISSUE	AC007405.6	2	166859515	SCN1A	19-	242946885	AC131097.3	2-	4828	0.990411519649093	0	hg19	DERL-2_1
Achilles_DERL2_HAEMATOPOIETIC_AND_LYMPHOID_TISSUE	AC007405.8	2	166859515	SCN1A	19-	242946885	AC131097.3	2-	4828	0.990411519649093	0	hg19	DERL-2_1
Achilles_DERL2_HAEMATOPOIETIC_AND_LYMPHOID_TISSUE	AC007421.1	17	11582	DOC2B	3-	8445850	MYH10	13+	1678	0.991854221399365	0	hg19	DERL-2_1
Achilles_DERL2_HAEMATOPOIETIC_AND_LYMPHOID_TISSUE	AC007422.1	2	25368215	EFR3B	18+	87043095	CD8B	6+	3313	0.995849753094458	0	hg19	DERL-2_1
Achilles_DERL2_HAEMATOPOIETIC_AND_LYMPHOID_TISSUE	AC007431.1	17	44708068	NSF	4+	61951226	NA	NA	1521	0.989862471129784	0	hg19	DERL-2_1
Achilles_DERL2_HAEMATOPOIETIC_AND_LYMPHOID_TISSUE	AC007435.1	2	166859515	SCN1A	19-	242946885	AC131097.3	2-	4828	0.990411519649093	0	hg19	DERL-2_1
Achilles_DERL2_HAEMATOPOIETIC_AND_LYMPHOID_TISSUE	AC007436.1	12	8509987	LINC00937	1-	10573401	NKG2-E	3+	253	1.00263743120452	0	hg19	DERL-2_1
Achilles_DERL2_HAEMATOPOIETIC_AND_LYMPHOID_TISSUE	AC007450.1	12	11547716	PRB2	0-	14689896	PLBD1	4+	132	0.948881609010281	0	hg19	DERL-2_1
Achilles_DERL2_HAEMATOPOIETIC_AND_LYMPHOID_TISSUE	AC007461.1	17	61988808	CSHL1	0-	81188430	AC139099.3	3-	2041	0.993161333749087	0	hg19	DERL-2_1
Achilles_DERL2_HAEMATOPOIETIC_AND_LYMPHOID_TISSUE	AC007461.2	17	61988808	CSHL1	0-	81188430	AC139099.3	3-	2041	0.993161333749087	0	hg19	DERL-2_1
Achilles_DERL2_HAEMATOPOIETIC_AND_LYMPHOID_TISSUE	AC007463.2	2	46637	NA	NA	10224322	AC104794.4	0-	286	1	0	hg19	DERL-2_1
Achilles_DERL2_HAEMATOPOIETIC_AND_LYMPHOID_TISSUE	AC007464.1	2	46637	NA	NA	10224322	AC104794.4	0-	286	1	0	hg19	DERL-2_1
Achilles_DERL2_HAEMATOPOIETIC_AND_LYMPHOID_TISSUE	AC007486.1	X	120183467	GLUD2	0+	134853120	CT45A1	1-	439	0.562724233911073	-	hg19	DERL-2_1
Achilles_DERL2_HAEMATOPOIETIC_AND_LYMPHOID_TISSUE	AC007528.1	12	14694088	PLBD1	2-	22826846	ETNK1	5-	391	1.01903245471981	0	hg19	DERL-2_1
Achilles_DERL2_HAEMATOPOIETIC_AND_LYMPHOID_TISSUE	AC007535.1	12	11547716	PRB2	0-	14689896	PLBD1	4+	132	0.948881609010281	0	hg19	DERL-2_1
Achilles_DERL2_HAEMATOPOIETIC_AND_LYMPHOID_TISSUE	AC007551.1	7	6863243	CCZ1B	3-	38289423	NA	NA	1074	0.49854650766401704	-	hg19	DERL-2_1
Achilles_DERL2_HAEMATOPOIETIC_AND_LYMPHOID_TISSUE	AC007551.3	7	6863243	CCZ1B	3-	38289423	NA	NA	1074	0.49854650766401704	-	hg19	DERL-2_1
Achilles_DERL2_HAEMATOPOIETIC_AND_LYMPHOID_TISSUE	AC007556.3	2	166859515	SCN1A	19-	242946885	AC131097.3	2-	4828	0.990411519649093	0	hg19	DERL-2_1
Achilles_DERL2_HAEMATOPOIETIC_AND_LYMPHOID_TISSUE	AC007557.1	2	166859515	SCN1A	19-	242946885	AC131097.3	2-	4828	0.990411519649093	0	hg19	DERL-2_1
Achilles_DERL2_HAEMATOPOIETIC_AND_LYMPHOID_TISSUE	AC007557.2	2	166859515	SCN1A	19-	242946885	AC131097.3	2-	4828	0.990411519649093	0	hg19	DERL-2_1
Achilles_DERL2_HAEMATOPOIETIC_AND_LYMPHOID_TISSUE	AC007557.3	2	166859515	SCN1A	19-	242946885	AC131097.3	2-	4828	0.990411519649093	0	hg19	DERL-2_1
Achilles_DERL2_HAEMATOPOIETIC_AND_LYMPHOID_TISSUE	AC007557.4	2	166859515	SCN1A	19-	242946885	AC131097.3	2-	4828	0.990411519649093	0	hg19	DERL-2_1
Achilles_DERL2_HAEMATOPOIETIC_AND_LYMPHOID_TISSUE	AC007560.2	2	25368215	EFR3B	18+	87043095	CD8B	6+	3313	0.995849753094458	0	hg19	DERL-2_1
Achilles_DERL2_HAEMATOPOIETIC_AND_LYMPHOID_TISSUE	AC007563.1	2	166859515	SCN1A	19-	242946885	AC131097.3	2-	4828	0.990411519649093	0	hg19	DERL-2_1
Achilles_DERL2_HAEMATOPOIETIC_AND_LYMPHOID_TISSUE	AC007563.3	2	166859515	SCN1A	19-	242946885	AC131097.3	2-	4828	0.990411519649093	0	hg19	DERL-2_1
Achilles_DERL2_HAEMATOPOIETIC_AND_LYMPHOID_TISSUE	AC007563.5	2	166859515	SCN1A	19-	242946885	AC131097.3	2-	4828	0.990411519649093	0	hg19	DERL-2_1
Achilles_DERL2_HAEMATOPOIETIC_AND_LYMPHOID_TISSUE	AC007566.10	7	84644784	SEMA3D	12-	93540482	GNGT1	2-	405	1.49102040354138	+	hg19	DERL-2_1
Achilles_DERL2_HAEMATOPOIETIC_AND_LYMPHOID_TISSUE	AC007567.1	7	107253989	BCAP29	7+	122056468	CADPS2	16+	502	1.49910350809139	+	hg19	DERL-2_1
Achilles_DERL2_HAEMATOPOIETIC_AND_LYMPHOID_TISSUE	AC007611.1	16	28764163	NPIPB9	1+	69986281	CLEC18A	1-	2478	0.987737781486253	0	hg19	DERL-2_1
Achilles_DERL2_HAEMATOPOIETIC_AND_LYMPHOID_TISSUE	AC007620.3	3	132363992	ACAD11	0-	184966557	EHHADH	1+	2112	0.989999704718072	0	hg19	DERL-2_1
Achilles_DERL2_HAEMATOPOIETIC_AND_LYMPHOID_TISSUE	AC007631.1	18	47089027	LIPG	1+	66678593	CCDC102B	6-	611	0.967678692193495	0	hg19	DERL-2_1
Achilles_DERL2_HAEMATOPOIETIC_AND_LYMPHOID_TISSUE	AC007652.1	7	6863243	CCZ1B	3-	38289423	NA	NA	1074	0.49854650766401704	-	hg19	DERL-2_1
Achilles_DERL2_HAEMATOPOIETIC_AND_LYMPHOID_TISSUE	AC007679.3	2	166859515	SCN1A	19-	242946885	AC131097.3	2-	4828	0.990411519649093	0	hg19	DERL-2_1
Achilles_DERL2_HAEMATOPOIETIC_AND_LYMPHOID_TISSUE	AC007680.2	2	25368215	EFR3B	18+	87043095	CD8B	6+	3313	0.995849753094458	0	hg19	DERL-2_1
Achilles_DERL2_HAEMATOPOIETIC_AND_LYMPHOID_TISSUE	AC007682.1	2	25368215	EFR3B	18+	87043095	CD8B	6+	3313	0.995849753094458	0	hg19	DERL-2_1
Achilles_DERL2_HAEMATOPOIETIC_AND_LYMPHOID_TISSUE	AC007682.2	2	25368215	EFR3B	18+	87043095	CD8B	6+	3313	0.995849753094458	0	hg19	DERL-2_1
Achilles_DERL2_HAEMATOPOIETIC_AND_LYMPHOID_TISSUE	AC007682.3	2	25368215	EFR3B	18+	87043095	CD8B	6+	3313	0.995849753094458	0	hg19	DERL-2_1
Achilles_DERL2_HAEMATOPOIETIC_AND_LYMPHOID_TISSUE	AC007731.1	22	20651094	AC011718.2	2-	21564085	GGT2	10+	172	1.02094135699225	0	hg19	DERL-2_1
Achilles_DERL2_HAEMATOPOIETIC_AND_LYMPHOID_TISSUE	AC007740.1	2	162729144	SLC4A10	7+	166856538	SCN1A	21+	214	1.06215918649537	0	hg19	DERL-2_1
Achilles_DERL2_HAEMATOPOIETIC_AND_LYMPHOID_TISSUE	AC007743.1	2	25368215	EFR3B	18+	87043095	CD8B	6+	3313	0.995849753094458	0	hg19	DERL-2_1
Achilles_DERL2_HAEMATOPOIETIC_AND_LYMPHOID_TISSUE	AC007750.5	2	162729144	SLC4A10	7+	166856538	SCN1A	21+	214	1.06215918649537	0	hg19	DERL-2_1
Achilles_DERL2_HAEMATOPOIETIC_AND_LYMPHOID_TISSUE	AC007773.1	19	30018552	VSTM2B	2+	40325705	FBL	7+	1236	0.981186983340412	0	hg19	DERL-2_1
Achilles_DERL2_HAEMATOPOIETIC_AND_LYMPHOID_TISSUE	AC007773.2	19	30018552	VSTM2B	2+	40325705	FBL	7+	1236	0.981186983340412	0	hg19	DERL-2_1
Achilles_DERL2_HAEMATOPOIETIC_AND_LYMPHOID_TISSUE	AC007773.3	19	30018552	VSTM2B	2+	40325705	FBL	7+	1236	0.981186983340412	0	hg19	DERL-2_1
Achilles_DERL2_HAEMATOPOIETIC_AND_LYMPHOID_TISSUE	AC007787.2	19	7075368	ZNF557	3+	17889945	FCHO1	19-	2019	0.985412720260296	0	hg19	DERL-2_1
Achilles_DERL2_HAEMATOPOIETIC_AND_LYMPHOID_TISSUE	AC007795.1	19	17892435	FCHO1	22+	30017822	VSTM2B	0-	495	1.0111520808513	0	hg19	DERL-2_1
Achilles_DERL2_HAEMATOPOIETIC_AND_LYMPHOID_TISSUE	AC007796.1	19	30018552	VSTM2B	2+	40325705	FBL	7+	1236	0.981186983340412	0	hg19	DERL-2_1
Achilles_DERL2_HAEMATOPOIETIC_AND_LYMPHOID_TISSUE	AC007842.1	19	40409100	FCGBP	6-	43243493	PSG3	1+	505	0.993161333749087	0	hg19	DERL-2_1
Achilles_DERL2_HAEMATOPOIETIC_AND_LYMPHOID_TISSUE	AC007879.1	2	166859515	SCN1A	19-	242946885	AC131097.3	2-	4828	0.990411519649093	0	hg19	DERL-2_1
Achilles_DERL2_HAEMATOPOIETIC_AND_LYMPHOID_TISSUE	AC007879.2	2	166859515	SCN1A	19-	242946885	AC131097.3	2-	4828	0.990411519649093	0	hg19	DERL-2_1
Achilles_DERL2_HAEMATOPOIETIC_AND_LYMPHOID_TISSUE	AC007879.3	2	166859515	SCN1A	19-	242946885	AC131097.3	2-	4828	0.990411519649093	0	hg19	DERL-2_1
Achilles_DERL2_HAEMATOPOIETIC_AND_LYMPHOID_TISSUE	AC007879.4	2	166859515	SCN1A	19-	242946885	AC131097.3	2-	4828	0.990411519649093	0	hg19	DERL-2_1
Achilles_DERL2_HAEMATOPOIETIC_AND_LYMPHOID_TISSUE	AC007879.5	2	166859515	SCN1A	19-	242946885	AC131097.3	2-	4828	0.990411519649093	0	hg19	DERL-2_1
Achilles_DERL2_HAEMATOPOIETIC_AND_LYMPHOID_TISSUE	AC007879.6	2	166859515	SCN1A	19-	242946885	AC131097.3	2-	4828	0.990411519649093	0	hg19	DERL-2_1
Achilles_DERL2_HAEMATOPOIETIC_AND_LYMPHOID_TISSUE	AC007879.7	2	166859515	SCN1A	19-	242946885	AC131097.3	2-	4828	0.990411519649093	0	hg19	DERL-2_1
Achilles_DERL2_HAEMATOPOIETIC_AND_LYMPHOID_TISSUE	AC007880.1	2	25368215	EFR3B	18+	87043095	CD8B	6+	3313	0.995849753094458	0	hg19	DERL-2_1
Achilles_DERL2_HAEMATOPOIETIC_AND_LYMPHOID_TISSUE	AC007881.1	2	25368215	EFR3B	18+	87043095	CD8B	6+	3313	0.995849753094458	0	hg19	DERL-2_1
Achilles_DERL2_HAEMATOPOIETIC_AND_LYMPHOID_TISSUE	AC007881.2	2	25368215	EFR3B	18+	87043095	CD8B	6+	3313	0.995849753094458	0	hg19	DERL-2_1
Achilles_DERL2_HAEMATOPOIETIC_AND_LYMPHOID_TISSUE	AC007919.1	3	132363992	ACAD11	0-	184966557	EHHADH	1+	2112	0.989999704718072	0	hg19	DERL-2_1
Achilles_DERL2_HAEMATOPOIETIC_AND_LYMPHOID_TISSUE	AC007919.2	3	132363992	ACAD11	0-	184966557	EHHADH	1+	2112	0.989999704718072	0	hg19	DERL-2_1
Achilles_DERL2_HAEMATOPOIETIC_AND_LYMPHOID_TISSUE	AC007948.1	18	47089027	LIPG	1+	66678593	CCDC102B	6-	611	0.967678692193495	0	hg19	DERL-2_1
Achilles_DERL2_HAEMATOPOIETIC_AND_LYMPHOID_TISSUE	AC007950.1	15	55931126	PRTG	12-	70357059	TLE3	7+	1029	0.986437807143117	0	hg19	DERL-2_1
Achilles_DERL2_HAEMATOPOIETIC_AND_LYMPHOID_TISSUE	AC007952.1	17	18430367	CTD-2303H24.2	4-	33687642	SLFN11	4+	1104	0.981663173749357	0	hg19	DERL-2_1
Achilles_DERL2_HAEMATOPOIETIC_AND_LYMPHOID_TISSUE	AC007952.4	17	18430367	CTD-2303H24.2	4-	33687642	SLFN11	4+	1104	0.981663173749357	0	hg19	DERL-2_1
Achilles_DERL2_HAEMATOPOIETIC_AND_LYMPHOID_TISSUE	AC007952.5	17	18430367	CTD-2303H24.2	4-	33687642	SLFN11	4+	1104	0.981663173749357	0	hg19	DERL-2_1
Achilles_DERL2_HAEMATOPOIETIC_AND_LYMPHOID_TISSUE	AC007952.6	17	18430367	CTD-2303H24.2	4-	33687642	SLFN11	4+	1104	0.981663173749357	0	hg19	DERL-2_1
Achilles_DERL2_HAEMATOPOIETIC_AND_LYMPHOID_TISSUE	AC007956.1	14	42998322	CTD-2307P3.1	2+	106232584	NA	NA	3601	1.01136236587851	0	hg19	DERL-2_1
Achilles_DERL2_HAEMATOPOIETIC_AND_LYMPHOID_TISSUE	AC007966.1	2	166859515	SCN1A	19-	242946885	AC131097.3	2-	4828	0.990411519649093	0	hg19	DERL-2_1
Achilles_DERL2_HAEMATOPOIETIC_AND_LYMPHOID_TISSUE	AC007970.1	2	166859515	SCN1A	19-	242946885	AC131097.3	2-	4828	0.990411519649093	0	hg19	DERL-2_1
Achilles_DERL2_HAEMATOPOIETIC_AND_LYMPHOID_TISSUE	AC008045.1	14	42998322	CTD-2307P3.1	2+	106232584	NA	NA	3601	1.01136236587851	0	hg19	DERL-2_1
Achilles_DERL2_HAEMATOPOIETIC_AND_LYMPHOID_TISSUE	AC008060.5	7	151880493	KMT2C	33-	155499876	RBM33	6-	103	1.37049778834357	+	hg19	DERL-2_1
Achilles_DERL2_HAEMATOPOIETIC_AND_LYMPHOID_TISSUE	AC008060.7	7	151880493	KMT2C	33-	155499876	RBM33	6-	103	1.37049778834357	+	hg19	DERL-2_1
Achilles_DERL2_HAEMATOPOIETIC_AND_LYMPHOID_TISSUE	AC008060.8	7	151880493	KMT2C	33-	155499876	RBM33	6-	103	1.37049778834357	+	hg19	DERL-2_1
Achilles_DERL2_HAEMATOPOIETIC_AND_LYMPHOID_TISSUE	AC008063.2	2	162729144	SLC4A10	7+	166856538	SCN1A	21+	214	1.06215918649537	0	hg19	DERL-2_1
Achilles_DERL2_HAEMATOPOIETIC_AND_LYMPHOID_TISSUE	AC008063.3	2	162729144	SLC4A10	7+	166856538	SCN1A	21+	214	1.06215918649537	0	hg19	DERL-2_1
Achilles_DERL2_HAEMATOPOIETIC_AND_LYMPHOID_TISSUE	AC008064.1	2	25368215	EFR3B	18+	87043095	CD8B	6+	3313	0.995849753094458	0	hg19	DERL-2_1
Achilles_DERL2_HAEMATOPOIETIC_AND_LYMPHOID_TISSUE	AC008067.2	2	25368215	EFR3B	18+	87043095	CD8B	6+	3313	0.995849753094458	0	hg19	DERL-2_1
Achilles_DERL2_HAEMATOPOIETIC_AND_LYMPHOID_TISSUE	AC008069.1	2	10225586	AC104794.4	2+	25366981	EFR3B	17-	541	0.962727896276659	0	hg19	DERL-2_1
Achilles_DERL2_HAEMATOPOIETIC_AND_LYMPHOID_TISSUE	AC008073.7	2	10225586	AC104794.4	2+	25366981	EFR3B	17-	541	0.962727896276659	0	hg19	DERL-2_1
Achilles_DERL2_HAEMATOPOIETIC_AND_LYMPHOID_TISSUE	AC008073.9	2	10225586	AC104794.4	2+	25366981	EFR3B	17-	541	0.962727896276659	0	hg19	DERL-2_1
Achilles_DERL2_HAEMATOPOIETIC_AND_LYMPHOID_TISSUE	AC008074.3	2	25368215	EFR3B	18+	87043095	CD8B	6+	3313	0.995849753094458	0	hg19	DERL-2_1
Achilles_DERL2_HAEMATOPOIETIC_AND_LYMPHOID_TISSUE	AC008074.4	2	25368215	EFR3B	18+	87043095	CD8B	6+	3313	0.995849753094458	0	hg19	DERL-2_1
Achilles_DERL2_HAEMATOPOIETIC_AND_LYMPHOID_TISSUE	AC008079.9	22	16158188	AP000525.9	2-	20104271	TRMT2A	1+	361	0.963662586695661	0	hg19	DERL-2_1
Achilles_DERL2_HAEMATOPOIETIC_AND_LYMPHOID_TISSUE	AC008085.1	7	123198101	NDUFA5	0-	141765469	MGAM	38-	1075	1.46510087461134	+	hg19	DERL-2_1
Achilles_DERL2_HAEMATOPOIETIC_AND_LYMPHOID_TISSUE	AC008088.4	17	18430367	CTD-2303H24.2	4-	33687642	SLFN11	4+	1104	0.981663173749357	0	hg19	DERL-2_1
Achilles_DERL2_HAEMATOPOIETIC_AND_LYMPHOID_TISSUE	AC008122.1	2	166859515	SCN1A	19-	242946885	AC131097.3	2-	4828	0.990411519649093	0	hg19	DERL-2_1
Achilles_DERL2_HAEMATOPOIETIC_AND_LYMPHOID_TISSUE	AC008132.1	22	16158188	AP000525.9	2-	20104271	TRMT2A	1+	361	0.963662586695661	0	hg19	DERL-2_1
Achilles_DERL2_HAEMATOPOIETIC_AND_LYMPHOID_TISSUE	AC008132.13	22	16158188	AP000525.9	2-	20104271	TRMT2A	1+	361	0.963662586695661	0	hg19	DERL-2_1
Achilles_DERL2_HAEMATOPOIETIC_AND_LYMPHOID_TISSUE	AC008154.4	7	123198101	NDUFA5	0-	141765469	MGAM	38-	1075	1.46510087461134	+	hg19	DERL-2_1
Achilles_DERL2_HAEMATOPOIETIC_AND_LYMPHOID_TISSUE	AC008154.5	7	123198101	NDUFA5	0-	141765469	MGAM	38-	1075	1.46510087461134	+	hg19	DERL-2_1
Achilles_DERL2_HAEMATOPOIETIC_AND_LYMPHOID_TISSUE	AC008163.4	7	76248182	POMZP3	2-	81332325	HGF	17+	107	1.45760518881574	+	hg19	DERL-2_1
Achilles_DERL2_HAEMATOPOIETIC_AND_LYMPHOID_TISSUE	AC008166.1	2	132914801	ANKRD30BL	1-	162719822	SLC4A10	5-	978	0.994401239642783	0	hg19	DERL-2_1
Achilles_DERL2_HAEMATOPOIETIC_AND_LYMPHOID_TISSUE	AC008174.3	2	166859515	SCN1A	19-	242946885	AC131097.3	2-	4828	0.990411519649093	0	hg19	DERL-2_1
Achilles_DERL2_HAEMATOPOIETIC_AND_LYMPHOID_TISSUE	AC008267.1	7	62753451	ZNF733P	1-	72473839	STAG3L3	2+	191	1.48154248716113	+	hg19	DERL-2_1
Achilles_DERL2_HAEMATOPOIETIC_AND_LYMPHOID_TISSUE	AC008268.1	2	92130041	NA	NA	96697334	GPAT2	4+	153	1.02882670789358	0	hg19	DERL-2_1
Achilles_DERL2_HAEMATOPOIETIC_AND_LYMPHOID_TISSUE	AC008268.2	2	92130041	NA	NA	96697334	GPAT2	4+	153	1.02882670789358	0	hg19	DERL-2_1
Achilles_DERL2_HAEMATOPOIETIC_AND_LYMPHOID_TISSUE	AC008269.2	2	166859515	SCN1A	19-	242946885	AC131097.3	2-	4828	0.990411519649093	0	hg19	DERL-2_1
Achilles_DERL2_HAEMATOPOIETIC_AND_LYMPHOID_TISSUE	AC008271.1	2	10225586	AC104794.4	2+	25366981	EFR3B	17-	541	0.962727896276659	0	hg19	DERL-2_1
Achilles_DERL2_HAEMATOPOIETIC_AND_LYMPHOID_TISSUE	AC008277.1	2	132914801	ANKRD30BL	1-	162719822	SLC4A10	5-	978	0.994401239642783	0	hg19	DERL-2_1
Achilles_DERL2_HAEMATOPOIETIC_AND_LYMPHOID_TISSUE	AC008278.2	2	10225586	AC104794.4	2+	25366981	EFR3B	17-	541	0.962727896276659	0	hg19	DERL-2_1
Achilles_DERL2_HAEMATOPOIETIC_AND_LYMPHOID_TISSUE	AC008278.3	2	10225586	AC104794.4	2+	25366981	EFR3B	17-	541	0.962727896276659	0	hg19	DERL-2_1
Achilles_DERL2_HAEMATOPOIETIC_AND_LYMPHOID_TISSUE	AC008281.1	2	166859515	SCN1A	19-	242946885	AC131097.3	2-	4828	0.990411519649093	0	hg19	DERL-2_1
Achilles_DERL2_HAEMATOPOIETIC_AND_LYMPHOID_TISSUE	AC008372.1	14	42998322	CTD-2307P3.1	2+	106232584	NA	NA	3601	1.01136236587851	0	hg19	DERL-2_1
Achilles_DERL2_HAEMATOPOIETIC_AND_LYMPHOID_TISSUE	AC008387.1	5	70758005	BDP1	3+	89947797	GPR98	17-	743	0.994125571294056	0	hg19	DERL-2_1
Achilles_DERL2_HAEMATOPOIETIC_AND_LYMPHOID_TISSUE	AC008391.1	5	38876727	OSMR	3+	60456250	SMIM15	2+	627	1.01635189651318	0	hg19	DERL-2_1
Achilles_DERL2_HAEMATOPOIETIC_AND_LYMPHOID_TISSUE	AC008394.1	5	70758005	BDP1	3+	89947797	GPR98	17-	743	0.994125571294056	0	hg19	DERL-2_1
Achilles_DERL2_HAEMATOPOIETIC_AND_LYMPHOID_TISSUE	AC008397.1	19	17892435	FCHO1	22+	30017822	VSTM2B	0-	495	1.0111520808513	0	hg19	DERL-2_1
Achilles_DERL2_HAEMATOPOIETIC_AND_LYMPHOID_TISSUE	AC008410.1	5	106763462	EFNA5	0-	180795478	NA	NA	3718	0.983229427149003	0	hg19	DERL-2_1
Achilles_DERL2_HAEMATOPOIETIC_AND_LYMPHOID_TISSUE	AC008440.10	19	52196313	hsa-mir-125a	0-	54727100	LILRB3	1+	303	1.00458525163381	0	hg19	DERL-2_1
Achilles_DERL2_HAEMATOPOIETIC_AND_LYMPHOID_TISSUE	AC008440.5	19	52196313	hsa-mir-125a	0-	54727100	LILRB3	1+	303	1.00458525163381	0	hg19	DERL-2_1
Achilles_DERL2_HAEMATOPOIETIC_AND_LYMPHOID_TISSUE	AC008443.1	5	106763462	EFNA5	0-	180795478	NA	NA	3718	0.983229427149003	0	hg19	DERL-2_1
Achilles_DERL2_HAEMATOPOIETIC_AND_LYMPHOID_TISSUE	AC008498.1	5	38876727	OSMR	3+	60456250	SMIM15	2+	627	1.01635189651318	0	hg19	DERL-2_1
Achilles_DERL2_HAEMATOPOIETIC_AND_LYMPHOID_TISSUE	AC008536.1	5	106763462	EFNA5	0-	180795478	NA	NA	3718	0.983229427149003	0	hg19	DERL-2_1
Achilles_DERL2_HAEMATOPOIETIC_AND_LYMPHOID_TISSUE	AC008581.1	5	70758005	BDP1	3+	89947797	GPR98	17-	743	0.994125571294056	0	hg19	DERL-2_1
Achilles_DERL2_HAEMATOPOIETIC_AND_LYMPHOID_TISSUE	AC008592.4	5	93807686	KIAA0825	6-	102342939	PAM	17-	282	0.989245155357708	0	hg19	DERL-2_1
Achilles_DERL2_HAEMATOPOIETIC_AND_LYMPHOID_TISSUE	AC008592.5	5	93807686	KIAA0825	6-	102342939	PAM	17-	282	0.989245155357708	0	hg19	DERL-2_1
Achilles_DERL2_HAEMATOPOIETIC_AND_LYMPHOID_TISSUE	AC008592.7	5	93807686	KIAA0825	6-	102342939	PAM	17-	282	0.989245155357708	0	hg19	DERL-2_1
Achilles_DERL2_HAEMATOPOIETIC_AND_LYMPHOID_TISSUE	AC008592.8	5	93807686	KIAA0825	6-	102342939	PAM	17-	282	0.989245155357708	0	hg19	DERL-2_1
Achilles_DERL2_HAEMATOPOIETIC_AND_LYMPHOID_TISSUE	AC008625.1	5	106763462	EFNA5	0-	180795478	NA	NA	3718	0.983229427149003	0	hg19	DERL-2_1
Achilles_DERL2_HAEMATOPOIETIC_AND_LYMPHOID_TISSUE	AC008671.1	5	106763462	EFNA5	0-	180795478	NA	NA	3718	0.983229427149003	0	hg19	DERL-2_1
Achilles_DERL2_HAEMATOPOIETIC_AND_LYMPHOID_TISSUE	AC008674.1	5	106763462	EFNA5	0-	180795478	NA	NA	3718	0.983229427149003	0	hg19	DERL-2_1
Achilles_DERL2_HAEMATOPOIETIC_AND_LYMPHOID_TISSUE	AC008686.1	19	7075368	ZNF557	3+	17889945	FCHO1	19-	2019	0.985412720260296	0	hg19	DERL-2_1
Achilles_DERL2_HAEMATOPOIETIC_AND_LYMPHOID_TISSUE	AC008691.1	5	106763462	EFNA5	0-	180795478	NA	NA	3718	0.983229427149003	0	hg19	DERL-2_1
Achilles_DERL2_HAEMATOPOIETIC_AND_LYMPHOID_TISSUE	AC008694.3	5	106763462	EFNA5	0-	180795478	NA	NA	3718	0.983229427149003	0	hg19	DERL-2_1
Achilles_DERL2_HAEMATOPOIETIC_AND_LYMPHOID_TISSUE	AC008697.1	5	106763462	EFNA5	0-	180795478	NA	NA	3718	0.983229427149003	0	hg19	DERL-2_1
Achilles_DERL2_HAEMATOPOIETIC_AND_LYMPHOID_TISSUE	AC008703.1	5	106763462	EFNA5	0-	180795478	NA	NA	3718	0.983229427149003	0	hg19	DERL-2_1
Achilles_DERL2_HAEMATOPOIETIC_AND_LYMPHOID_TISSUE	AC008703.2	5	106763462	EFNA5	0-	180795478	NA	NA	3718	0.983229427149003	0	hg19	DERL-2_1
Achilles_DERL2_HAEMATOPOIETIC_AND_LYMPHOID_TISSUE	AC008706.1	5	106763462	EFNA5	0-	180795478	NA	NA	3718	0.983229427149003	0	hg19	DERL-2_1
Achilles_DERL2_HAEMATOPOIETIC_AND_LYMPHOID_TISSUE	AC008738.2	19	30018552	VSTM2B	2+	40325705	FBL	7+	1236	0.981186983340412	0	hg19	DERL-2_1
Achilles_DERL2_HAEMATOPOIETIC_AND_LYMPHOID_TISSUE	AC008746.12	19	54755282	LILRB5	11-	55239628	KIR3DL3	3-	112	1.02398884558558	0	hg19	DERL-2_1
Achilles_DERL2_HAEMATOPOIETIC_AND_LYMPHOID_TISSUE	AC008746.3	19	54755282	LILRB5	11-	55239628	KIR3DL3	3-	112	1.02398884558558	0	hg19	DERL-2_1
Achilles_DERL2_HAEMATOPOIETIC_AND_LYMPHOID_TISSUE	AC008747.1	19	30018552	VSTM2B	2+	40325705	FBL	7+	1236	0.981186983340412	0	hg19	DERL-2_1
Achilles_DERL2_HAEMATOPOIETIC_AND_LYMPHOID_TISSUE	AC008752.1	19	7075368	ZNF557	3+	17889945	FCHO1	19-	2019	0.985412720260296	0	hg19	DERL-2_1
Achilles_DERL2_HAEMATOPOIETIC_AND_LYMPHOID_TISSUE	AC008752.2	19	7075368	ZNF557	3+	17889945	FCHO1	19-	2019	0.985412720260296	0	hg19	DERL-2_1
Achilles_DERL2_HAEMATOPOIETIC_AND_LYMPHOID_TISSUE	AC008752.3	19	7075368	ZNF557	3+	17889945	FCHO1	19-	2019	0.985412720260296	0	hg19	DERL-2_1
Achilles_DERL2_HAEMATOPOIETIC_AND_LYMPHOID_TISSUE	AC008753.4	19	52196313	hsa-mir-125a	0-	54727100	LILRB3	1+	303	1.00458525163381	0	hg19	DERL-2_1
Achilles_DERL2_HAEMATOPOIETIC_AND_LYMPHOID_TISSUE	AC008753.6	19	52196313	hsa-mir-125a	0-	54727100	LILRB3	1+	303	1.00458525163381	0	hg19	DERL-2_1
Achilles_DERL2_HAEMATOPOIETIC_AND_LYMPHOID_TISSUE	AC008780.1	5	38876727	OSMR	3+	60456250	SMIM15	2+	627	1.01635189651318	0	hg19	DERL-2_1
Achilles_DERL2_HAEMATOPOIETIC_AND_LYMPHOID_TISSUE	AC008781.7	5	106763462	EFNA5	0-	180795478	NA	NA	3718	0.983229427149003	0	hg19	DERL-2_1
Achilles_DERL2_HAEMATOPOIETIC_AND_LYMPHOID_TISSUE	AC008834.1	5	93807686	KIAA0825	6-	102342939	PAM	17-	282	0.989245155357708	0	hg19	DERL-2_1
Achilles_DERL2_HAEMATOPOIETIC_AND_LYMPHOID_TISSUE	AC008836.1	5	60629025	ZSWIM6	1+	68886446	GTF2H2C	14-	300	0.980303242477391	0	hg19	DERL-2_1
Achilles_DERL2_HAEMATOPOIETIC_AND_LYMPHOID_TISSUE	AC008869.1	5	34687312	RAI14	2+	38869471	OSMR	1-	351	0.967745768893888	0	hg19	DERL-2_1
Achilles_DERL2_HAEMATOPOIETIC_AND_LYMPHOID_TISSUE	AC008914.1	5	38876727	OSMR	3+	60456250	SMIM15	2+	627	1.01635189651318	0	hg19	DERL-2_1
Achilles_DERL2_HAEMATOPOIETIC_AND_LYMPHOID_TISSUE	AC008937.2	5	38876727	OSMR	3+	60456250	SMIM15	2+	627	1.01635189651318	0	hg19	DERL-2_1
Achilles_DERL2_HAEMATOPOIETIC_AND_LYMPHOID_TISSUE	AC008937.3	5	38876727	OSMR	3+	60456250	SMIM15	2+	627	1.01635189651318	0	hg19	DERL-2_1
Achilles_DERL2_HAEMATOPOIETIC_AND_LYMPHOID_TISSUE	AC008938.1	16	22568601	RP11-368J21.3	3+	28332494	SBK1	3-	353	0.968819628660049	0	hg19	DERL-2_1
Achilles_DERL2_HAEMATOPOIETIC_AND_LYMPHOID_TISSUE	AC008940.1	5	38876727	OSMR	3+	60456250	SMIM15	2+	627	1.01635189651318	0	hg19	DERL-2_1
Achilles_DERL2_HAEMATOPOIETIC_AND_LYMPHOID_TISSUE	AC008948.1	5	93807686	KIAA0825	6-	102342939	PAM	17-	282	0.989245155357708	0	hg19	DERL-2_1
Achilles_DERL2_HAEMATOPOIETIC_AND_LYMPHOID_TISSUE	AC008949.1	5	24492188	CDH10	9-	32712901	NPR3	0-	116	0.97616707688803	0	hg19	DERL-2_1
Achilles_DERL2_HAEMATOPOIETIC_AND_LYMPHOID_TISSUE	AC008964.1	5	38876727	OSMR	3+	60456250	SMIM15	2+	627	1.01635189651318	0	hg19	DERL-2_1
Achilles_DERL2_HAEMATOPOIETIC_AND_LYMPHOID_TISSUE	AC008967.1	5	106763462	EFNA5	0-	180795478	NA	NA	3718	0.983229427149003	0	hg19	DERL-2_1
Achilles_DERL2_HAEMATOPOIETIC_AND_LYMPHOID_TISSUE	AC008982.2	19	30018552	VSTM2B	2+	40325705	FBL	7+	1236	0.981186983340412	0	hg19	DERL-2_1
Achilles_DERL2_HAEMATOPOIETIC_AND_LYMPHOID_TISSUE	AC008984.2	19	54755282	LILRB5	11-	55239628	KIR3DL3	3-	112	1.02398884558558	0	hg19	DERL-2_1
Achilles_DERL2_HAEMATOPOIETIC_AND_LYMPHOID_TISSUE	AC008991.1	19	17892435	FCHO1	22+	30017822	VSTM2B	0-	495	1.0111520808513	0	hg19	DERL-2_1
Achilles_DERL2_HAEMATOPOIETIC_AND_LYMPHOID_TISSUE	AC008992.1	19	30018552	VSTM2B	2+	40325705	FBL	7+	1236	0.981186983340412	0	hg19	DERL-2_1
Achilles_DERL2_HAEMATOPOIETIC_AND_LYMPHOID_TISSUE	AC009005.2	19	77595	FAM138F	0-	7012312	AC025278.1	0-	1166	0.996402122588542	0	hg19	DERL-2_1
Achilles_DERL2_HAEMATOPOIETIC_AND_LYMPHOID_TISSUE	AC009009.1	5	106763462	EFNA5	0-	180795478	NA	NA	3718	0.983229427149003	0	hg19	DERL-2_1
Achilles_DERL2_HAEMATOPOIETIC_AND_LYMPHOID_TISSUE	AC009014.3	5	106763462	EFNA5	0-	180795478	NA	NA	3718	0.983229427149003	0	hg19	DERL-2_1
Achilles_DERL2_HAEMATOPOIETIC_AND_LYMPHOID_TISSUE	AC009035.1	16	22568601	RP11-368J21.3	3+	28332494	SBK1	3-	353	0.968819628660049	0	hg19	DERL-2_1
Achilles_DERL2_HAEMATOPOIETIC_AND_LYMPHOID_TISSUE	AC009041.2	16	64582	WASH4P	8-	14989160	NOMO1	29-	1645	0.990205590774956	0	hg19	DERL-2_1
Achilles_DERL2_HAEMATOPOIETIC_AND_LYMPHOID_TISSUE	AC009052.12	16	28764163	NPIPB9	1+	69986281	CLEC18A	1-	2478	0.987737781486253	0	hg19	DERL-2_1
Achilles_DERL2_HAEMATOPOIETIC_AND_LYMPHOID_TISSUE	AC009065.1	16	64582	WASH4P	8-	14989160	NOMO1	29-	1645	0.990205590774956	0	hg19	DERL-2_1
Achilles_DERL2_HAEMATOPOIETIC_AND_LYMPHOID_TISSUE	AC009065.2	16	64582	WASH4P	8-	14989160	NOMO1	29-	1645	0.990205590774956	0	hg19	DERL-2_1
Achilles_DERL2_HAEMATOPOIETIC_AND_LYMPHOID_TISSUE	AC009065.3	16	64582	WASH4P	8-	14989160	NOMO1	29-	1645	0.990205590774956	0	hg19	DERL-2_1
Achilles_DERL2_HAEMATOPOIETIC_AND_LYMPHOID_TISSUE	AC009080.1	16	28764163	NPIPB9	1+	69986281	CLEC18A	1-	2478	0.987737781486253	0	hg19	DERL-2_1
Achilles_DERL2_HAEMATOPOIETIC_AND_LYMPHOID_TISSUE	AC009081.1	16	28764163	NPIPB9	1+	69986281	CLEC18A	1-	2478	0.987737781486253	0	hg19	DERL-2_1
Achilles_DERL2_HAEMATOPOIETIC_AND_LYMPHOID_TISSUE	AC009095.4	16	28764163	NPIPB9	1+	69986281	CLEC18A	1-	2478	0.987737781486253	0	hg19	DERL-2_1
Achilles_DERL2_HAEMATOPOIETIC_AND_LYMPHOID_TISSUE	AC009110.1	16	28764163	NPIPB9	1+	69986281	CLEC18A	1-	2478	0.987737781486253	0	hg19	DERL-2_1
Achilles_DERL2_HAEMATOPOIETIC_AND_LYMPHOID_TISSUE	AC009120.10	16	71096488	HYDIN	15-	74371771	NA	NA	212	0.986984956098855	0	hg19	DERL-2_1
Achilles_DERL2_HAEMATOPOIETIC_AND_LYMPHOID_TISSUE	AC009120.4	16	71096488	HYDIN	15-	74371771	NA	NA	212	0.986984956098855	0	hg19	DERL-2_1
Achilles_DERL2_HAEMATOPOIETIC_AND_LYMPHOID_TISSUE	AC009120.5	16	71096488	HYDIN	15-	74371771	NA	NA	212	0.986984956098855	0	hg19	DERL-2_1
Achilles_DERL2_HAEMATOPOIETIC_AND_LYMPHOID_TISSUE	AC009120.6	16	71096488	HYDIN	15-	74371771	NA	NA	212	0.986984956098855	0	hg19	DERL-2_1
Achilles_DERL2_HAEMATOPOIETIC_AND_LYMPHOID_TISSUE	AC009121.1	16	64582	WASH4P	8-	14989160	NOMO1	29-	1645	0.990205590774956	0	hg19	DERL-2_1
Achilles_DERL2_HAEMATOPOIETIC_AND_LYMPHOID_TISSUE	AC009132.1	16	74486281	GLG1	25-	90234004	FAM157C	6-	1025	0.984115805960014	0	hg19	DERL-2_1
Achilles_DERL2_HAEMATOPOIETIC_AND_LYMPHOID_TISSUE	AC009133.12	16	28764163	NPIPB9	1+	69986281	CLEC18A	1-	2478	0.987737781486253	0	hg19	DERL-2_1
Achilles_DERL2_HAEMATOPOIETIC_AND_LYMPHOID_TISSUE	AC009133.14	16	28764163	NPIPB9	1+	69986281	CLEC18A	1-	2478	0.987737781486253	0	hg19	DERL-2_1
Achilles_DERL2_HAEMATOPOIETIC_AND_LYMPHOID_TISSUE	AC009133.15	16	28764163	NPIPB9	1+	69986281	CLEC18A	1-	2478	0.987737781486253	0	hg19	DERL-2_1
Achilles_DERL2_HAEMATOPOIETIC_AND_LYMPHOID_TISSUE	AC009133.17	16	28764163	NPIPB9	1+	69986281	CLEC18A	1-	2478	0.987737781486253	0	hg19	DERL-2_1
Achilles_DERL2_HAEMATOPOIETIC_AND_LYMPHOID_TISSUE	AC009133.20	16	28764163	NPIPB9	1+	69986281	CLEC18A	1-	2478	0.987737781486253	0	hg19	DERL-2_1
Achilles_DERL2_HAEMATOPOIETIC_AND_LYMPHOID_TISSUE	AC009133.21	16	28764163	NPIPB9	1+	69986281	CLEC18A	1-	2478	0.987737781486253	0	hg19	DERL-2_1
Achilles_DERL2_HAEMATOPOIETIC_AND_LYMPHOID_TISSUE	AC009134.1	16	64582	WASH4P	8-	14989160	NOMO1	29-	1645	0.990205590774956	0	hg19	DERL-2_1
Achilles_DERL2_HAEMATOPOIETIC_AND_LYMPHOID_TISSUE	AC009142.1	16	74486281	GLG1	25-	90234004	FAM157C	6-	1025	0.984115805960014	0	hg19	DERL-2_1
Achilles_DERL2_HAEMATOPOIETIC_AND_LYMPHOID_TISSUE	AC009158.1	16	22568601	RP11-368J21.3	3+	28332494	SBK1	3-	353	0.968819628660049	0	hg19	DERL-2_1
Achilles_DERL2_HAEMATOPOIETIC_AND_LYMPHOID_TISSUE	AC009159.1	16	74486281	GLG1	25-	90234004	FAM157C	6-	1025	0.984115805960014	0	hg19	DERL-2_1
Achilles_DERL2_HAEMATOPOIETIC_AND_LYMPHOID_TISSUE	AC009166.5	16	28764163	NPIPB9	1+	69986281	CLEC18A	1-	2478	0.987737781486253	0	hg19	DERL-2_1
Achilles_DERL2_HAEMATOPOIETIC_AND_LYMPHOID_TISSUE	AC009196.1	7	6863243	CCZ1B	3-	38289423	NA	NA	1074	0.49854650766401704	-	hg19	DERL-2_1
Achilles_DERL2_HAEMATOPOIETIC_AND_LYMPHOID_TISSUE	AC009227.2	2	132914801	ANKRD30BL	1-	162719822	SLC4A10	5-	978	0.994401239642783	0	hg19	DERL-2_1
Achilles_DERL2_HAEMATOPOIETIC_AND_LYMPHOID_TISSUE	AC009227.3	2	132914801	ANKRD30BL	1-	162719822	SLC4A10	5-	978	0.994401239642783	0	hg19	DERL-2_1
Achilles_DERL2_HAEMATOPOIETIC_AND_LYMPHOID_TISSUE	AC009228.1	2	10225586	AC104794.4	2+	25366981	EFR3B	17-	541	0.962727896276659	0	hg19	DERL-2_1
Achilles_DERL2_HAEMATOPOIETIC_AND_LYMPHOID_TISSUE	AC009229.5	2	25368215	EFR3B	18+	87043095	CD8B	6+	3313	0.995849753094458	0	hg19	DERL-2_1
Achilles_DERL2_HAEMATOPOIETIC_AND_LYMPHOID_TISSUE	AC009229.6	2	25368215	EFR3B	18+	87043095	CD8B	6+	3313	0.995849753094458	0	hg19	DERL-2_1
Achilles_DERL2_HAEMATOPOIETIC_AND_LYMPHOID_TISSUE	AC009232.2	2	46637	NA	NA	10224322	AC104794.4	0-	286	1	0	hg19	DERL-2_1
Achilles_DERL2_HAEMATOPOIETIC_AND_LYMPHOID_TISSUE	AC009234.2	2	25368215	EFR3B	18+	87043095	CD8B	6+	3313	0.995849753094458	0	hg19	DERL-2_1
Achilles_DERL2_HAEMATOPOIETIC_AND_LYMPHOID_TISSUE	AC009236.1	2	25368215	EFR3B	18+	87043095	CD8B	6+	3313	0.995849753094458	0	hg19	DERL-2_1
Achilles_DERL2_HAEMATOPOIETIC_AND_LYMPHOID_TISSUE	AC009236.2	2	25368215	EFR3B	18+	87043095	CD8B	6+	3313	0.995849753094458	0	hg19	DERL-2_1
Achilles_DERL2_HAEMATOPOIETIC_AND_LYMPHOID_TISSUE	AC009237.8	2	92130041	NA	NA	96697334	GPAT2	4+	153	1.02882670789358	0	hg19	DERL-2_1
Achilles_DERL2_HAEMATOPOIETIC_AND_LYMPHOID_TISSUE	AC009262.2	7	6863243	CCZ1B	3-	38289423	NA	NA	1074	0.49854650766401704	-	hg19	DERL-2_1
Achilles_DERL2_HAEMATOPOIETIC_AND_LYMPHOID_TISSUE	AC009276.4	7	123198101	NDUFA5	0-	141765469	MGAM	38-	1075	1.46510087461134	+	hg19	DERL-2_1
Achilles_DERL2_HAEMATOPOIETIC_AND_LYMPHOID_TISSUE	AC009297.1	2	132914801	ANKRD30BL	1-	162719822	SLC4A10	5-	978	0.994401239642783	0	hg19	DERL-2_1
Achilles_DERL2_HAEMATOPOIETIC_AND_LYMPHOID_TISSUE	AC009299.1	2	132914801	ANKRD30BL	1-	162719822	SLC4A10	5-	978	0.994401239642783	0	hg19	DERL-2_1
Achilles_DERL2_HAEMATOPOIETIC_AND_LYMPHOID_TISSUE	AC009299.2	2	132914801	ANKRD30BL	1-	162719822	SLC4A10	5-	978	0.994401239642783	0	hg19	DERL-2_1
Achilles_DERL2_HAEMATOPOIETIC_AND_LYMPHOID_TISSUE	AC009299.3	2	132914801	ANKRD30BL	1-	162719822	SLC4A10	5-	978	0.994401239642783	0	hg19	DERL-2_1
Achilles_DERL2_HAEMATOPOIETIC_AND_LYMPHOID_TISSUE	AC009303.1	2	98166002	ANKRD36B	17-	130948511	NA	NA	1530	1.00277643590108	0	hg19	DERL-2_1
Achilles_DERL2_HAEMATOPOIETIC_AND_LYMPHOID_TISSUE	AC009305.1	2	25368215	EFR3B	18+	87043095	CD8B	6+	3313	0.995849753094458	0	hg19	DERL-2_1
Achilles_DERL2_HAEMATOPOIETIC_AND_LYMPHOID_TISSUE	AC009305.2	2	25368215	EFR3B	18+	87043095	CD8B	6+	3313	0.995849753094458	0	hg19	DERL-2_1
Achilles_DERL2_HAEMATOPOIETIC_AND_LYMPHOID_TISSUE	AC009312.1	2	98166002	ANKRD36B	17-	130948511	NA	NA	1530	1.00277643590108	0	hg19	DERL-2_1
Achilles_DERL2_HAEMATOPOIETIC_AND_LYMPHOID_TISSUE	AC009313.1	2	132914801	ANKRD30BL	1-	162719822	SLC4A10	5-	978	0.994401239642783	0	hg19	DERL-2_1
Achilles_DERL2_HAEMATOPOIETIC_AND_LYMPHOID_TISSUE	AC009336.1	2	166859515	SCN1A	19-	242946885	AC131097.3	2-	4828	0.990411519649093	0	hg19	DERL-2_1
Achilles_DERL2_HAEMATOPOIETIC_AND_LYMPHOID_TISSUE	AC009336.24	2	166859515	SCN1A	19-	242946885	AC131097.3	2-	4828	0.990411519649093	0	hg19	DERL-2_1
Achilles_DERL2_HAEMATOPOIETIC_AND_LYMPHOID_TISSUE	AC009365.3	7	123198101	NDUFA5	0-	141765469	MGAM	38-	1075	1.46510087461134	+	hg19	DERL-2_1
Achilles_DERL2_HAEMATOPOIETIC_AND_LYMPHOID_TISSUE	AC009365.4	7	123198101	NDUFA5	0-	141765469	MGAM	38-	1075	1.46510087461134	+	hg19	DERL-2_1
Achilles_DERL2_HAEMATOPOIETIC_AND_LYMPHOID_TISSUE	AC009403.2	7	151880493	KMT2C	33-	155499876	RBM33	6-	103	1.37049778834357	+	hg19	DERL-2_1
Achilles_DERL2_HAEMATOPOIETIC_AND_LYMPHOID_TISSUE	AC009404.2	2	98166002	ANKRD36B	17-	130948511	NA	NA	1530	1.00277643590108	0	hg19	DERL-2_1
Achilles_DERL2_HAEMATOPOIETIC_AND_LYMPHOID_TISSUE	AC009410.1	2	166859515	SCN1A	19-	242946885	AC131097.3	2-	4828	0.990411519649093	0	hg19	DERL-2_1
Achilles_DERL2_HAEMATOPOIETIC_AND_LYMPHOID_TISSUE	AC009411.1	2	10225586	AC104794.4	2+	25366981	EFR3B	17-	541	0.962727896276659	0	hg19	DERL-2_1
Achilles_DERL2_HAEMATOPOIETIC_AND_LYMPHOID_TISSUE	AC009411.2	2	10225586	AC104794.4	2+	25366981	EFR3B	17-	541	0.962727896276659	0	hg19	DERL-2_1
Achilles_DERL2_HAEMATOPOIETIC_AND_LYMPHOID_TISSUE	AC009473.1	7	6863243	CCZ1B	3-	38289423	NA	NA	1074	0.49854650766401704	-	hg19	DERL-2_1
Achilles_DERL2_HAEMATOPOIETIC_AND_LYMPHOID_TISSUE	AC009478.1	2	166859515	SCN1A	19-	242946885	AC131097.3	2-	4828	0.990411519649093	0	hg19	DERL-2_1
Achilles_DERL2_HAEMATOPOIETIC_AND_LYMPHOID_TISSUE	AC009478.2	2	166859515	SCN1A	19-	242946885	AC131097.3	2-	4828	0.990411519649093	0	hg19	DERL-2_1
Achilles_DERL2_HAEMATOPOIETIC_AND_LYMPHOID_TISSUE	AC009480.1	2	132914801	ANKRD30BL	1-	162719822	SLC4A10	5-	978	0.994401239642783	0	hg19	DERL-2_1
Achilles_DERL2_HAEMATOPOIETIC_AND_LYMPHOID_TISSUE	AC009480.3	2	132914801	ANKRD30BL	1-	162719822	SLC4A10	5-	978	0.994401239642783	0	hg19	DERL-2_1
Achilles_DERL2_HAEMATOPOIETIC_AND_LYMPHOID_TISSUE	AC009487.4	2	132914801	ANKRD30BL	1-	162719822	SLC4A10	5-	978	0.994401239642783	0	hg19	DERL-2_1
Achilles_DERL2_HAEMATOPOIETIC_AND_LYMPHOID_TISSUE	AC009487.5	2	132914801	ANKRD30BL	1-	162719822	SLC4A10	5-	978	0.994401239642783	0	hg19	DERL-2_1
Achilles_DERL2_HAEMATOPOIETIC_AND_LYMPHOID_TISSUE	AC009492.1	2	166859515	SCN1A	19-	242946885	AC131097.3	2-	4828	0.990411519649093	0	hg19	DERL-2_1
Achilles_DERL2_HAEMATOPOIETIC_AND_LYMPHOID_TISSUE	AC009495.1	2	162729144	SLC4A10	7+	166856538	SCN1A	21+	214	1.06215918649537	0	hg19	DERL-2_1
Achilles_DERL2_HAEMATOPOIETIC_AND_LYMPHOID_TISSUE	AC009495.2	2	162729144	SLC4A10	7+	166856538	SCN1A	21+	214	1.06215918649537	0	hg19	DERL-2_1
Achilles_DERL2_HAEMATOPOIETIC_AND_LYMPHOID_TISSUE	AC009495.3	2	162729144	SLC4A10	7+	166856538	SCN1A	21+	214	1.06215918649537	0	hg19	DERL-2_1
Achilles_DERL2_HAEMATOPOIETIC_AND_LYMPHOID_TISSUE	AC009495.4	2	162729144	SLC4A10	7+	166856538	SCN1A	21+	214	1.06215918649537	0	hg19	DERL-2_1
Achilles_DERL2_HAEMATOPOIETIC_AND_LYMPHOID_TISSUE	AC009498.1	2	166859515	SCN1A	19-	242946885	AC131097.3	2-	4828	0.990411519649093	0	hg19	DERL-2_1
Achilles_DERL2_HAEMATOPOIETIC_AND_LYMPHOID_TISSUE	AC009499.1	2	25368215	EFR3B	18+	87043095	CD8B	6+	3313	0.995849753094458	0	hg19	DERL-2_1
Achilles_DERL2_HAEMATOPOIETIC_AND_LYMPHOID_TISSUE	AC009499.2	2	25368215	EFR3B	18+	87043095	CD8B	6+	3313	0.995849753094458	0	hg19	DERL-2_1
Achilles_DERL2_HAEMATOPOIETIC_AND_LYMPHOID_TISSUE	AC009501.4	2	25368215	EFR3B	18+	87043095	CD8B	6+	3313	0.995849753094458	0	hg19	DERL-2_1
Achilles_DERL2_HAEMATOPOIETIC_AND_LYMPHOID_TISSUE	AC009502.4	2	166859515	SCN1A	19-	242946885	AC131097.3	2-	4828	0.990411519649093	0	hg19	DERL-2_1
Achilles_DERL2_HAEMATOPOIETIC_AND_LYMPHOID_TISSUE	AC009505.2	2	98166002	ANKRD36B	17-	130948511	NA	NA	1530	1.00277643590108	0	hg19	DERL-2_1
Achilles_DERL2_HAEMATOPOIETIC_AND_LYMPHOID_TISSUE	AC009505.4	2	98166002	ANKRD36B	17-	130948511	NA	NA	1530	1.00277643590108	0	hg19	DERL-2_1
Achilles_DERL2_HAEMATOPOIETIC_AND_LYMPHOID_TISSUE	AC009506.1	2	132914801	ANKRD30BL	1-	162719822	SLC4A10	5-	978	0.994401239642783	0	hg19	DERL-2_1
Achilles_DERL2_HAEMATOPOIETIC_AND_LYMPHOID_TISSUE	AC009508.1	7	6863243	CCZ1B	3-	38289423	NA	NA	1074	0.49854650766401704	-	hg19	DERL-2_1
Achilles_DERL2_HAEMATOPOIETIC_AND_LYMPHOID_TISSUE	AC009518.4	7	123198101	NDUFA5	0-	141765469	MGAM	38-	1075	1.46510087461134	+	hg19	DERL-2_1
Achilles_DERL2_HAEMATOPOIETIC_AND_LYMPHOID_TISSUE	AC009518.8	7	123198101	NDUFA5	0-	141765469	MGAM	38-	1075	1.46510087461134	+	hg19	DERL-2_1
Achilles_DERL2_HAEMATOPOIETIC_AND_LYMPHOID_TISSUE	AC009531.2	7	6863243	CCZ1B	3-	38289423	NA	NA	1074	0.49854650766401704	-	hg19	DERL-2_1
Achilles_DERL2_HAEMATOPOIETIC_AND_LYMPHOID_TISSUE	AC009542.2	7	123198101	NDUFA5	0-	141765469	MGAM	38-	1075	1.46510087461134	+	hg19	DERL-2_1
Achilles_DERL2_HAEMATOPOIETIC_AND_LYMPHOID_TISSUE	AC009677.1	15	55931126	PRTG	12-	70357059	TLE3	7+	1029	0.986437807143117	0	hg19	DERL-2_1
Achilles_DERL2_HAEMATOPOIETIC_AND_LYMPHOID_TISSUE	AC009695.1	8	12595905	LONRF1	2-	22108283	POLR3D	7-	380	1.48020808336406	+	hg19	DERL-2_1
Achilles_DERL2_HAEMATOPOIETIC_AND_LYMPHOID_TISSUE	AC009779.1	12	52911610	KRT5	3-	56120265	CD63	4+	532	1.00632757439246	0	hg19	DERL-2_1
Achilles_DERL2_HAEMATOPOIETIC_AND_LYMPHOID_TISSUE	AC009784.1	7	123198101	NDUFA5	0-	141765469	MGAM	38-	1075	1.46510087461134	+	hg19	DERL-2_1
Achilles_DERL2_HAEMATOPOIETIC_AND_LYMPHOID_TISSUE	AC009784.3	7	123198101	NDUFA5	0-	141765469	MGAM	38-	1075	1.46510087461134	+	hg19	DERL-2_1
Achilles_DERL2_HAEMATOPOIETIC_AND_LYMPHOID_TISSUE	AC009800.1	8	22137349	PIWIL2	2+	67065114	TRIM55	7-	1668	1.44212877910281	+	hg19	DERL-2_1
Achilles_DERL2_HAEMATOPOIETIC_AND_LYMPHOID_TISSUE	AC009802.1	18	47089027	LIPG	1+	66678593	CCDC102B	6-	611	0.967678692193495	0	hg19	DERL-2_1
Achilles_DERL2_HAEMATOPOIETIC_AND_LYMPHOID_TISSUE	AC009831.1	18	11066471	PIEZO2	0-	44527136	KATNAL2	2-	1098	0.999514914665561	0	hg19	DERL-2_1
Achilles_DERL2_HAEMATOPOIETIC_AND_LYMPHOID_TISSUE	AC009835.1	18	11066471	PIEZO2	0-	44527136	KATNAL2	2-	1098	0.999514914665561	0	hg19	DERL-2_1
Achilles_DERL2_HAEMATOPOIETIC_AND_LYMPHOID_TISSUE	AC009878.2	15	23609632	GOLGA8S	16+	28516266	HERC2	9+	246	1.0303253678574	0	hg19	DERL-2_1
Achilles_DERL2_HAEMATOPOIETIC_AND_LYMPHOID_TISSUE	AC009892.1	19	54755282	LILRB5	11-	55239628	KIR3DL3	3-	112	1.02398884558558	0	hg19	DERL-2_1
Achilles_DERL2_HAEMATOPOIETIC_AND_LYMPHOID_TISSUE	AC009892.10	19	54755282	LILRB5	11-	55239628	KIR3DL3	3-	112	1.02398884558558	0	hg19	DERL-2_1
Achilles_DERL2_HAEMATOPOIETIC_AND_LYMPHOID_TISSUE	AC009941.1	8	67066821	TRIM55	9+	86393270	CA2	6-	518	1.48082381262826	+	hg19	DERL-2_1
Achilles_DERL2_HAEMATOPOIETIC_AND_LYMPHOID_TISSUE	AC009948.5	2	166859515	SCN1A	19-	242946885	AC131097.3	2-	4828	0.990411519649093	0	hg19	DERL-2_1
Achilles_DERL2_HAEMATOPOIETIC_AND_LYMPHOID_TISSUE	AC009950.2	2	166859515	SCN1A	19-	242946885	AC131097.3	2-	4828	0.990411519649093	0	hg19	DERL-2_1
Achilles_DERL2_HAEMATOPOIETIC_AND_LYMPHOID_TISSUE	AC009955.8	2	166859515	SCN1A	19-	242946885	AC131097.3	2-	4828	0.990411519649093	0	hg19	DERL-2_1
Achilles_DERL2_HAEMATOPOIETIC_AND_LYMPHOID_TISSUE	AC009961.3	2	132914801	ANKRD30BL	1-	162719822	SLC4A10	5-	978	0.994401239642783	0	hg19	DERL-2_1
Achilles_DERL2_HAEMATOPOIETIC_AND_LYMPHOID_TISSUE	AC009965.2	2	166859515	SCN1A	19-	242946885	AC131097.3	2-	4828	0.990411519649093	0	hg19	DERL-2_1
Achilles_DERL2_HAEMATOPOIETIC_AND_LYMPHOID_TISSUE	AC009970.1	2	25368215	EFR3B	18+	87043095	CD8B	6+	3313	0.995849753094458	0	hg19	DERL-2_1
Achilles_DERL2_HAEMATOPOIETIC_AND_LYMPHOID_TISSUE	AC009987.1	10	124377026	DMBT1	37+	135373907	SPRN	1+	535	0.989450884494147	0	hg19	DERL-2_1
Achilles_DERL2_HAEMATOPOIETIC_AND_LYMPHOID_TISSUE	AC009994.2	17	61988808	CSHL1	0-	81188430	AC139099.3	3-	2041	0.993161333749087	0	hg19	DERL-2_1
Achilles_DERL2_HAEMATOPOIETIC_AND_LYMPHOID_TISSUE	AC009997.1	15	55931126	PRTG	12-	70357059	TLE3	7+	1029	0.986437807143117	0	hg19	DERL-2_1
Achilles_DERL2_HAEMATOPOIETIC_AND_LYMPHOID_TISSUE	AC010082.2	7	6863243	CCZ1B	3-	38289423	NA	NA	1074	0.49854650766401704	-	hg19	DERL-2_1
Achilles_DERL2_HAEMATOPOIETIC_AND_LYMPHOID_TISSUE	AC010090.1	2	132914801	ANKRD30BL	1-	162719822	SLC4A10	5-	978	0.994401239642783	0	hg19	DERL-2_1
Achilles_DERL2_HAEMATOPOIETIC_AND_LYMPHOID_TISSUE	AC010091.1	7	76248182	POMZP3	2-	81332325	HGF	17+	107	1.45760518881574	+	hg19	DERL-2_1
Achilles_DERL2_HAEMATOPOIETIC_AND_LYMPHOID_TISSUE	AC010092.1	2	166859515	SCN1A	19-	242946885	AC131097.3	2-	4828	0.990411519649093	0	hg19	DERL-2_1
Achilles_DERL2_HAEMATOPOIETIC_AND_LYMPHOID_TISSUE	AC010095.5	2	98166002	ANKRD36B	17-	130948511	NA	NA	1530	1.00277643590108	0	hg19	DERL-2_1
Achilles_DERL2_HAEMATOPOIETIC_AND_LYMPHOID_TISSUE	AC010096.1	2	10225586	AC104794.4	2+	25366981	EFR3B	17-	541	0.962727896276659	0	hg19	DERL-2_1
Achilles_DERL2_HAEMATOPOIETIC_AND_LYMPHOID_TISSUE	AC010096.2	2	10225586	AC104794.4	2+	25366981	EFR3B	17-	541	0.962727896276659	0	hg19	DERL-2_1
Achilles_DERL2_HAEMATOPOIETIC_AND_LYMPHOID_TISSUE	AC010105.1	2	25368215	EFR3B	18+	87043095	CD8B	6+	3313	0.995849753094458	0	hg19	DERL-2_1
Achilles_DERL2_HAEMATOPOIETIC_AND_LYMPHOID_TISSUE	AC010127.3	2	166859515	SCN1A	19-	242946885	AC131097.3	2-	4828	0.990411519649093	0	hg19	DERL-2_1
Achilles_DERL2_HAEMATOPOIETIC_AND_LYMPHOID_TISSUE	AC010127.5	2	162729144	SLC4A10	7+	166856538	SCN1A	21+	214	1.06215918649537	0	hg19	DERL-2_1
Achilles_DERL2_HAEMATOPOIETIC_AND_LYMPHOID_TISSUE	AC010132.10	7	38393684	TRGV4	0-	44028096	POLR2J4	4+	183	0.501006074241459	-	hg19	DERL-2_1
Achilles_DERL2_HAEMATOPOIETIC_AND_LYMPHOID_TISSUE	AC010136.2	2	166859515	SCN1A	19-	242946885	AC131097.3	2-	4828	0.990411519649093	0	hg19	DERL-2_1
Achilles_DERL2_HAEMATOPOIETIC_AND_LYMPHOID_TISSUE	AC010139.1	3	361802	CHL1	3+	25611661	RARB	3-	1054	0.975896463421915	0	hg19	DERL-2_1
Achilles_DERL2_HAEMATOPOIETIC_AND_LYMPHOID_TISSUE	AC010145.4	2	10225586	AC104794.4	2+	25366981	EFR3B	17-	541	0.962727896276659	0	hg19	DERL-2_1
Achilles_DERL2_HAEMATOPOIETIC_AND_LYMPHOID_TISSUE	AC010146.2	2	132914801	ANKRD30BL	1-	162719822	SLC4A10	5-	978	0.994401239642783	0	hg19	DERL-2_1
Achilles_DERL2_HAEMATOPOIETIC_AND_LYMPHOID_TISSUE	AC010148.1	2	166859515	SCN1A	19-	242946885	AC131097.3	2-	4828	0.990411519649093	0	hg19	DERL-2_1
Achilles_DERL2_HAEMATOPOIETIC_AND_LYMPHOID_TISSUE	AC010149.4	2	166859515	SCN1A	19-	242946885	AC131097.3	2-	4828	0.990411519649093	0	hg19	DERL-2_1
Achilles_DERL2_HAEMATOPOIETIC_AND_LYMPHOID_TISSUE	AC010150.2	2	25368215	EFR3B	18+	87043095	CD8B	6+	3313	0.995849753094458	0	hg19	DERL-2_1
Achilles_DERL2_HAEMATOPOIETIC_AND_LYMPHOID_TISSUE	AC010196.1	12	66826660	GRIP1	11-	89985324	ATP2B1	20+	718	1.01318666897679	0	hg19	DERL-2_1
Achilles_DERL2_HAEMATOPOIETIC_AND_LYMPHOID_TISSUE	AC010203.1	12	93163108	PLEKHG7	11+	112942820	PTPN11	14-	1588	0.980779003988551	0	hg19	DERL-2_1
Achilles_DERL2_HAEMATOPOIETIC_AND_LYMPHOID_TISSUE	AC010207.1	3	132363992	ACAD11	0-	184966557	EHHADH	1+	2112	0.989999704718072	0	hg19	DERL-2_1
Achilles_DERL2_HAEMATOPOIETIC_AND_LYMPHOID_TISSUE	AC010209.1	12	93163108	PLEKHG7	11+	112942820	PTPN11	14-	1588	0.980779003988551	0	hg19	DERL-2_1
Achilles_DERL2_HAEMATOPOIETIC_AND_LYMPHOID_TISSUE	AC010226.4	5	106763462	EFNA5	0-	180795478	NA	NA	3718	0.983229427149003	0	hg19	DERL-2_1
Achilles_DERL2_HAEMATOPOIETIC_AND_LYMPHOID_TISSUE	AC010235.1	5	106763462	EFNA5	0-	180795478	NA	NA	3718	0.983229427149003	0	hg19	DERL-2_1
Achilles_DERL2_HAEMATOPOIETIC_AND_LYMPHOID_TISSUE	AC010247.1	19	40409100	FCGBP	6-	43243493	PSG3	1+	505	0.993161333749087	0	hg19	DERL-2_1
Achilles_DERL2_HAEMATOPOIETIC_AND_LYMPHOID_TISSUE	AC010295.1	5	106763462	EFNA5	0-	180795478	NA	NA	3718	0.983229427149003	0	hg19	DERL-2_1
Achilles_DERL2_HAEMATOPOIETIC_AND_LYMPHOID_TISSUE	AC010297.1	5	106763462	EFNA5	0-	180795478	NA	NA	3718	0.983229427149003	0	hg19	DERL-2_1
Achilles_DERL2_HAEMATOPOIETIC_AND_LYMPHOID_TISSUE	AC010311.1	19	7075368	ZNF557	3+	17889945	FCHO1	19-	2019	0.985412720260296	0	hg19	DERL-2_1
Achilles_DERL2_HAEMATOPOIETIC_AND_LYMPHOID_TISSUE	AC010319.1	19	7075368	ZNF557	3+	17889945	FCHO1	19-	2019	0.985412720260296	0	hg19	DERL-2_1
Achilles_DERL2_HAEMATOPOIETIC_AND_LYMPHOID_TISSUE	AC010323.1	19	7075368	ZNF557	3+	17889945	FCHO1	19-	2019	0.985412720260296	0	hg19	DERL-2_1
Achilles_DERL2_HAEMATOPOIETIC_AND_LYMPHOID_TISSUE	AC010327.1	19	55363989	KIR3DL2	3+	59029292	ZBTB45	1+	508	1.00472452637434	0	hg19	DERL-2_1
Achilles_DERL2_HAEMATOPOIETIC_AND_LYMPHOID_TISSUE	AC010327.2	19	55363989	KIR3DL2	3+	59029292	ZBTB45	1+	508	1.00472452637434	0	hg19	DERL-2_1
Achilles_DERL2_HAEMATOPOIETIC_AND_LYMPHOID_TISSUE	AC010329.1	19	17892435	FCHO1	22+	30017822	VSTM2B	0-	495	1.0111520808513	0	hg19	DERL-2_1
Achilles_DERL2_HAEMATOPOIETIC_AND_LYMPHOID_TISSUE	AC010336.1	19	7075368	ZNF557	3+	17889945	FCHO1	19-	2019	0.985412720260296	0	hg19	DERL-2_1
Achilles_DERL2_HAEMATOPOIETIC_AND_LYMPHOID_TISSUE	AC010368.1	5	34687312	RAI14	2+	38869471	OSMR	1-	351	0.967745768893888	0	hg19	DERL-2_1
Achilles_DERL2_HAEMATOPOIETIC_AND_LYMPHOID_TISSUE	AC010368.2	5	34687312	RAI14	2+	38869471	OSMR	1-	351	0.967745768893888	0	hg19	DERL-2_1
Achilles_DERL2_HAEMATOPOIETIC_AND_LYMPHOID_TISSUE	AC010376.1	5	60629025	ZSWIM6	1+	68886446	GTF2H2C	14-	300	0.980303242477391	0	hg19	DERL-2_1
Achilles_DERL2_HAEMATOPOIETIC_AND_LYMPHOID_TISSUE	AC010422.1	19	7075368	ZNF557	3+	17889945	FCHO1	19-	2019	0.985412720260296	0	hg19	DERL-2_1
Achilles_DERL2_HAEMATOPOIETIC_AND_LYMPHOID_TISSUE	AC010423.1	5	102343613	PAM	19+	102896201	NUDT12	1+	35	1.10236348063887	0	hg19	DERL-2_1
Achilles_DERL2_HAEMATOPOIETIC_AND_LYMPHOID_TISSUE	AC010441.1	5	106763462	EFNA5	0-	180795478	NA	NA	3718	0.983229427149003	0	hg19	DERL-2_1
Achilles_DERL2_HAEMATOPOIETIC_AND_LYMPHOID_TISSUE	AC010455.1	5	24492188	CDH10	9-	32712901	NPR3	0-	116	0.97616707688803	0	hg19	DERL-2_1
Achilles_DERL2_HAEMATOPOIETIC_AND_LYMPHOID_TISSUE	AC010458.1	19	43766542	PSG9	1-	52131044	SIGLEC5	6+	1486	0.991854221399365	0	hg19	DERL-2_1
Achilles_DERL2_HAEMATOPOIETIC_AND_LYMPHOID_TISSUE	AC010468.2	5	106763462	EFNA5	0-	180795478	NA	NA	3718	0.983229427149003	0	hg19	DERL-2_1
Achilles_DERL2_HAEMATOPOIETIC_AND_LYMPHOID_TISSUE	AC010504.2	19	30018552	VSTM2B	2+	40325705	FBL	7+	1236	0.981186983340412	0	hg19	DERL-2_1
Achilles_DERL2_HAEMATOPOIETIC_AND_LYMPHOID_TISSUE	AC010524.2	19	43766542	PSG9	1-	52131044	SIGLEC5	6+	1486	0.991854221399365	0	hg19	DERL-2_1
Achilles_DERL2_HAEMATOPOIETIC_AND_LYMPHOID_TISSUE	AC010524.4	19	43766542	PSG9	1-	52131044	SIGLEC5	6+	1486	0.991854221399365	0	hg19	DERL-2_1
Achilles_DERL2_HAEMATOPOIETIC_AND_LYMPHOID_TISSUE	AC010525.2	19	55363989	KIR3DL2	3+	59029292	ZBTB45	1+	508	1.00472452637434	0	hg19	DERL-2_1
Achilles_DERL2_HAEMATOPOIETIC_AND_LYMPHOID_TISSUE	AC010525.4	19	55363989	KIR3DL2	3+	59029292	ZBTB45	1+	508	1.00472452637434	0	hg19	DERL-2_1
Achilles_DERL2_HAEMATOPOIETIC_AND_LYMPHOID_TISSUE	AC010525.6	19	55363989	KIR3DL2	3+	59029292	ZBTB45	1+	508	1.00472452637434	0	hg19	DERL-2_1
Achilles_DERL2_HAEMATOPOIETIC_AND_LYMPHOID_TISSUE	AC010525.7	19	55363989	KIR3DL2	3+	59029292	ZBTB45	1+	508	1.00472452637434	0	hg19	DERL-2_1
Achilles_DERL2_HAEMATOPOIETIC_AND_LYMPHOID_TISSUE	AC010528.1	16	74486281	GLG1	25-	90234004	FAM157C	6-	1025	0.984115805960014	0	hg19	DERL-2_1
Achilles_DERL2_HAEMATOPOIETIC_AND_LYMPHOID_TISSUE	AC010536.1	16	74486281	GLG1	25-	90234004	FAM157C	6-	1025	0.984115805960014	0	hg19	DERL-2_1
Achilles_DERL2_HAEMATOPOIETIC_AND_LYMPHOID_TISSUE	AC010543.1	16	28764163	NPIPB9	1+	69986281	CLEC18A	1-	2478	0.987737781486253	0	hg19	DERL-2_1
Achilles_DERL2_HAEMATOPOIETIC_AND_LYMPHOID_TISSUE	AC010546.1	16	28764163	NPIPB9	1+	69986281	CLEC18A	1-	2478	0.987737781486253	0	hg19	DERL-2_1
Achilles_DERL2_HAEMATOPOIETIC_AND_LYMPHOID_TISSUE	AC010547.9	16	71096488	HYDIN	15-	74371771	NA	NA	212	0.986984956098855	0	hg19	DERL-2_1
Achilles_DERL2_HAEMATOPOIETIC_AND_LYMPHOID_TISSUE	AC010595.1	5	70758005	BDP1	3+	89947797	GPR98	17-	743	0.994125571294056	0	hg19	DERL-2_1
Achilles_DERL2_HAEMATOPOIETIC_AND_LYMPHOID_TISSUE	AC010609.1	5	106763462	EFNA5	0-	180795478	NA	NA	3718	0.983229427149003	0	hg19	DERL-2_1
Achilles_DERL2_HAEMATOPOIETIC_AND_LYMPHOID_TISSUE	AC010641.1	19	77595	FAM138F	0-	7012312	AC025278.1	0-	1166	0.996402122588542	0	hg19	DERL-2_1
Achilles_DERL2_HAEMATOPOIETIC_AND_LYMPHOID_TISSUE	AC010642.1	19	55363989	KIR3DL2	3+	59029292	ZBTB45	1+	508	1.00472452637434	0	hg19	DERL-2_1
Achilles_DERL2_HAEMATOPOIETIC_AND_LYMPHOID_TISSUE	AC010646.3	19	7075368	ZNF557	3+	17889945	FCHO1	19-	2019	0.985412720260296	0	hg19	DERL-2_1
Achilles_DERL2_HAEMATOPOIETIC_AND_LYMPHOID_TISSUE	AC010649.1	19	77595	FAM138F	0-	7012312	AC025278.1	0-	1166	0.996402122588542	0	hg19	DERL-2_1
Achilles_DERL2_HAEMATOPOIETIC_AND_LYMPHOID_TISSUE	AC010724.1	15	71175499	LRRC49	2+	102506676	WASH3P	0-	2101	0.984525173337414	0	hg19	DERL-2_1
Achilles_DERL2_HAEMATOPOIETIC_AND_LYMPHOID_TISSUE	AC010729.1	2	46637	NA	NA	10224322	AC104794.4	0-	286	1	0	hg19	DERL-2_1
Achilles_DERL2_HAEMATOPOIETIC_AND_LYMPHOID_TISSUE	AC010729.2	2	46637	NA	NA	10224322	AC104794.4	0-	286	1	0	hg19	DERL-2_1
Achilles_DERL2_HAEMATOPOIETIC_AND_LYMPHOID_TISSUE	AC010729.3	2	46637	NA	NA	10224322	AC104794.4	0-	286	1	0	hg19	DERL-2_1
Achilles_DERL2_HAEMATOPOIETIC_AND_LYMPHOID_TISSUE	AC010731.2	2	166859515	SCN1A	19-	242946885	AC131097.3	2-	4828	0.990411519649093	0	hg19	DERL-2_1
Achilles_DERL2_HAEMATOPOIETIC_AND_LYMPHOID_TISSUE	AC010731.3	2	166859515	SCN1A	19-	242946885	AC131097.3	2-	4828	0.990411519649093	0	hg19	DERL-2_1
Achilles_DERL2_HAEMATOPOIETIC_AND_LYMPHOID_TISSUE	AC010731.4	2	166859515	SCN1A	19-	242946885	AC131097.3	2-	4828	0.990411519649093	0	hg19	DERL-2_1
Achilles_DERL2_HAEMATOPOIETIC_AND_LYMPHOID_TISSUE	AC010733.4	2	25368215	EFR3B	18+	87043095	CD8B	6+	3313	0.995849753094458	0	hg19	DERL-2_1
Achilles_DERL2_HAEMATOPOIETIC_AND_LYMPHOID_TISSUE	AC010739.1	2	25368215	EFR3B	18+	87043095	CD8B	6+	3313	0.995849753094458	0	hg19	DERL-2_1
Achilles_DERL2_HAEMATOPOIETIC_AND_LYMPHOID_TISSUE	AC010744.1	2	25368215	EFR3B	18+	87043095	CD8B	6+	3313	0.995849753094458	0	hg19	DERL-2_1
Achilles_DERL2_HAEMATOPOIETIC_AND_LYMPHOID_TISSUE	AC010745.1	2	10225586	AC104794.4	2+	25366981	EFR3B	17-	541	0.962727896276659	0	hg19	DERL-2_1
Achilles_DERL2_HAEMATOPOIETIC_AND_LYMPHOID_TISSUE	AC010745.2	2	10225586	AC104794.4	2+	25366981	EFR3B	17-	541	0.962727896276659	0	hg19	DERL-2_1
Achilles_DERL2_HAEMATOPOIETIC_AND_LYMPHOID_TISSUE	AC010745.3	2	10225586	AC104794.4	2+	25366981	EFR3B	17-	541	0.962727896276659	0	hg19	DERL-2_1
Achilles_DERL2_HAEMATOPOIETIC_AND_LYMPHOID_TISSUE	AC010745.4	2	10225586	AC104794.4	2+	25366981	EFR3B	17-	541	0.962727896276659	0	hg19	DERL-2_1
Achilles_DERL2_HAEMATOPOIETIC_AND_LYMPHOID_TISSUE	AC010746.3	2	166859515	SCN1A	19-	242946885	AC131097.3	2-	4828	0.990411519649093	0	hg19	DERL-2_1
Achilles_DERL2_HAEMATOPOIETIC_AND_LYMPHOID_TISSUE	AC010754.1	18	11066471	PIEZO2	0-	44527136	KATNAL2	2-	1098	0.999514914665561	0	hg19	DERL-2_1
Achilles_DERL2_HAEMATOPOIETIC_AND_LYMPHOID_TISSUE	AC010760.1	15	20778314	NA	NA	22490273	NA	NA	41	0.942457848310684	0	hg19	DERL-2_1
Achilles_DERL2_HAEMATOPOIETIC_AND_LYMPHOID_TISSUE	AC010761.10	17	18430367	CTD-2303H24.2	4-	33687642	SLFN11	4+	1104	0.981663173749357	0	hg19	DERL-2_1
Achilles_DERL2_HAEMATOPOIETIC_AND_LYMPHOID_TISSUE	AC010761.13	17	18430367	CTD-2303H24.2	4-	33687642	SLFN11	4+	1104	0.981663173749357	0	hg19	DERL-2_1
Achilles_DERL2_HAEMATOPOIETIC_AND_LYMPHOID_TISSUE	AC010761.14	17	18430367	CTD-2303H24.2	4-	33687642	SLFN11	4+	1104	0.981663173749357	0	hg19	DERL-2_1
Achilles_DERL2_HAEMATOPOIETIC_AND_LYMPHOID_TISSUE	AC010761.6	17	18430367	CTD-2303H24.2	4-	33687642	SLFN11	4+	1104	0.981663173749357	0	hg19	DERL-2_1
Achilles_DERL2_HAEMATOPOIETIC_AND_LYMPHOID_TISSUE	AC010761.8	17	18430367	CTD-2303H24.2	4-	33687642	SLFN11	4+	1104	0.981663173749357	0	hg19	DERL-2_1
Achilles_DERL2_HAEMATOPOIETIC_AND_LYMPHOID_TISSUE	AC010761.9	17	18430367	CTD-2303H24.2	4-	33687642	SLFN11	4+	1104	0.981663173749357	0	hg19	DERL-2_1
Achilles_DERL2_HAEMATOPOIETIC_AND_LYMPHOID_TISSUE	AC010880.1	2	10225586	AC104794.4	2+	25366981	EFR3B	17-	541	0.962727896276659	0	hg19	DERL-2_1
Achilles_DERL2_HAEMATOPOIETIC_AND_LYMPHOID_TISSUE	AC010883.5	2	25368215	EFR3B	18+	87043095	CD8B	6+	3313	0.995849753094458	0	hg19	DERL-2_1
Achilles_DERL2_HAEMATOPOIETIC_AND_LYMPHOID_TISSUE	AC010884.1	2	98166002	ANKRD36B	17-	130948511	NA	NA	1530	1.00277643590108	0	hg19	DERL-2_1
Achilles_DERL2_HAEMATOPOIETIC_AND_LYMPHOID_TISSUE	AC010884.2	2	98166002	ANKRD36B	17-	130948511	NA	NA	1530	1.00277643590108	0	hg19	DERL-2_1
Achilles_DERL2_HAEMATOPOIETIC_AND_LYMPHOID_TISSUE	AC010887.1	2	166859515	SCN1A	19-	242946885	AC131097.3	2-	4828	0.990411519649093	0	hg19	DERL-2_1
Achilles_DERL2_HAEMATOPOIETIC_AND_LYMPHOID_TISSUE	AC010890.1	2	132914801	ANKRD30BL	1-	162719822	SLC4A10	5-	978	0.994401239642783	0	hg19	DERL-2_1
Achilles_DERL2_HAEMATOPOIETIC_AND_LYMPHOID_TISSUE	AC010894.3	2	166859515	SCN1A	19-	242946885	AC131097.3	2-	4828	0.990411519649093	0	hg19	DERL-2_1
Achilles_DERL2_HAEMATOPOIETIC_AND_LYMPHOID_TISSUE	AC010894.5	2	166859515	SCN1A	19-	242946885	AC131097.3	2-	4828	0.990411519649093	0	hg19	DERL-2_1
Achilles_DERL2_HAEMATOPOIETIC_AND_LYMPHOID_TISSUE	AC010907.2	2	46637	NA	NA	10224322	AC104794.4	0-	286	1	0	hg19	DERL-2_1
Achilles_DERL2_HAEMATOPOIETIC_AND_LYMPHOID_TISSUE	AC010907.5	2	46637	NA	NA	10224322	AC104794.4	0-	286	1	0	hg19	DERL-2_1
Achilles_DERL2_HAEMATOPOIETIC_AND_LYMPHOID_TISSUE	AC010928.1	18	47089027	LIPG	1+	66678593	CCDC102B	6-	611	0.967678692193495	0	hg19	DERL-2_1
Achilles_DERL2_HAEMATOPOIETIC_AND_LYMPHOID_TISSUE	AC010930.1	11	1774967	RP11-295K3.1	4-	5323428	HBG2	5+	318	1.00590914153661	0	hg19	DERL-2_1
Achilles_DERL2_HAEMATOPOIETIC_AND_LYMPHOID_TISSUE	AC010967.2	2	25368215	EFR3B	18+	87043095	CD8B	6+	3313	0.995849753094458	0	hg19	DERL-2_1
Achilles_DERL2_HAEMATOPOIETIC_AND_LYMPHOID_TISSUE	AC010967.3	2	25368215	EFR3B	18+	87043095	CD8B	6+	3313	0.995849753094458	0	hg19	DERL-2_1
Achilles_DERL2_HAEMATOPOIETIC_AND_LYMPHOID_TISSUE	AC010969.1	2	46637	NA	NA	10224322	AC104794.4	0-	286	1	0	hg19	DERL-2_1
Achilles_DERL2_HAEMATOPOIETIC_AND_LYMPHOID_TISSUE	AC010971.1	7	44090131	DBNL	2+	57529905	ZNF716	3-	558	0.48737359643842604	-	hg19	DERL-2_1
Achilles_DERL2_HAEMATOPOIETIC_AND_LYMPHOID_TISSUE	AC010974.3	2	132914801	ANKRD30BL	1-	162719822	SLC4A10	5-	978	0.994401239642783	0	hg19	DERL-2_1
Achilles_DERL2_HAEMATOPOIETIC_AND_LYMPHOID_TISSUE	AC010975.1	2	25368215	EFR3B	18+	87043095	CD8B	6+	3313	0.995849753094458	0	hg19	DERL-2_1
Achilles_DERL2_HAEMATOPOIETIC_AND_LYMPHOID_TISSUE	AC010976.2	2	98166002	ANKRD36B	17-	130948511	NA	NA	1530	1.00277643590108	0	hg19	DERL-2_1
Achilles_DERL2_HAEMATOPOIETIC_AND_LYMPHOID_TISSUE	AC010980.2	2	166859515	SCN1A	19-	242946885	AC131097.3	2-	4828	0.990411519649093	0	hg19	DERL-2_1
Achilles_DERL2_HAEMATOPOIETIC_AND_LYMPHOID_TISSUE	AC010982.1	2	98166002	ANKRD36B	17-	130948511	NA	NA	1530	1.00277643590108	0	hg19	DERL-2_1
Achilles_DERL2_HAEMATOPOIETIC_AND_LYMPHOID_TISSUE	AC010982.2	2	98166002	ANKRD36B	17-	130948511	NA	NA	1530	1.00277643590108	0	hg19	DERL-2_1
Achilles_DERL2_HAEMATOPOIETIC_AND_LYMPHOID_TISSUE	AC010983.1	2	166859515	SCN1A	19-	242946885	AC131097.3	2-	4828	0.990411519649093	0	hg19	DERL-2_1
Achilles_DERL2_HAEMATOPOIETIC_AND_LYMPHOID_TISSUE	AC010987.5	2	25368215	EFR3B	18+	87043095	CD8B	6+	3313	0.995849753094458	0	hg19	DERL-2_1
Achilles_DERL2_HAEMATOPOIETIC_AND_LYMPHOID_TISSUE	AC010987.6	2	25368215	EFR3B	18+	87043095	CD8B	6+	3313	0.995849753094458	0	hg19	DERL-2_1
Achilles_DERL2_HAEMATOPOIETIC_AND_LYMPHOID_TISSUE	AC010999.1	15	55931126	PRTG	12-	70357059	TLE3	7+	1029	0.986437807143117	0	hg19	DERL-2_1
Achilles_DERL2_HAEMATOPOIETIC_AND_LYMPHOID_TISSUE	AC011073.1	17	44708068	NSF	4+	61951226	NA	NA	1521	0.989862471129784	0	hg19	DERL-2_1
Achilles_DERL2_HAEMATOPOIETIC_AND_LYMPHOID_TISSUE	AC011193.1	17	18430367	CTD-2303H24.2	4-	33687642	SLFN11	4+	1104	0.981663173749357	0	hg19	DERL-2_1
Achilles_DERL2_HAEMATOPOIETIC_AND_LYMPHOID_TISSUE	AC011196.3	15	23609632	GOLGA8S	16+	28516266	HERC2	9+	246	1.0303253678574	0	hg19	DERL-2_1
Achilles_DERL2_HAEMATOPOIETIC_AND_LYMPHOID_TISSUE	AC011239.1	2	10225586	AC104794.4	2+	25366981	EFR3B	17-	541	0.962727896276659	0	hg19	DERL-2_1
Achilles_DERL2_HAEMATOPOIETIC_AND_LYMPHOID_TISSUE	AC011243.1	2	132914801	ANKRD30BL	1-	162719822	SLC4A10	5-	978	0.994401239642783	0	hg19	DERL-2_1
Achilles_DERL2_HAEMATOPOIETIC_AND_LYMPHOID_TISSUE	AC011247.3	2	25368215	EFR3B	18+	87043095	CD8B	6+	3313	0.995849753094458	0	hg19	DERL-2_1
Achilles_DERL2_HAEMATOPOIETIC_AND_LYMPHOID_TISSUE	AC011284.3	7	194054	FAM20C	1+	5941587	CCZ1	4-	374	0.498339211109412	-	hg19	DERL-2_1
Achilles_DERL2_HAEMATOPOIETIC_AND_LYMPHOID_TISSUE	AC011286.1	2	166859515	SCN1A	19-	242946885	AC131097.3	2-	4828	0.990411519649093	0	hg19	DERL-2_1
Achilles_DERL2_HAEMATOPOIETIC_AND_LYMPHOID_TISSUE	AC011288.2	7	6863243	CCZ1B	3-	38289423	NA	NA	1074	0.49854650766401704	-	hg19	DERL-2_1
Achilles_DERL2_HAEMATOPOIETIC_AND_LYMPHOID_TISSUE	AC011290.4	7	38393684	TRGV4	0-	44028096	POLR2J4	4+	183	0.501006074241459	-	hg19	DERL-2_1
Achilles_DERL2_HAEMATOPOIETIC_AND_LYMPHOID_TISSUE	AC011294.3	7	44090131	DBNL	2+	57529905	ZNF716	3-	558	0.48737359643842604	-	hg19	DERL-2_1
Achilles_DERL2_HAEMATOPOIETIC_AND_LYMPHOID_TISSUE	AC011298.1	2	166859515	SCN1A	19-	242946885	AC131097.3	2-	4828	0.990411519649093	0	hg19	DERL-2_1
Achilles_DERL2_HAEMATOPOIETIC_AND_LYMPHOID_TISSUE	AC011298.2	2	166859515	SCN1A	19-	242946885	AC131097.3	2-	4828	0.990411519649093	0	hg19	DERL-2_1
Achilles_DERL2_HAEMATOPOIETIC_AND_LYMPHOID_TISSUE	AC011306.1	2	25368215	EFR3B	18+	87043095	CD8B	6+	3313	0.995849753094458	0	hg19	DERL-2_1
Achilles_DERL2_HAEMATOPOIETIC_AND_LYMPHOID_TISSUE	AC011306.2	2	25368215	EFR3B	18+	87043095	CD8B	6+	3313	0.995849753094458	0	hg19	DERL-2_1
Achilles_DERL2_HAEMATOPOIETIC_AND_LYMPHOID_TISSUE	AC011308.1	2	132914801	ANKRD30BL	1-	162719822	SLC4A10	5-	978	0.994401239642783	0	hg19	DERL-2_1
Achilles_DERL2_HAEMATOPOIETIC_AND_LYMPHOID_TISSUE	AC011313.1	12	93163108	PLEKHG7	11+	112942820	PTPN11	14-	1588	0.980779003988551	0	hg19	DERL-2_1
Achilles_DERL2_HAEMATOPOIETIC_AND_LYMPHOID_TISSUE	AC011322.1	3	195474503	MUC4	23-	197896973	FAM157A	2-	236	0.991304373098102	0	hg19	DERL-2_1
Achilles_DERL2_HAEMATOPOIETIC_AND_LYMPHOID_TISSUE	AC011343.1	5	106763462	EFNA5	0-	180795478	NA	NA	3718	0.983229427149003	0	hg19	DERL-2_1
Achilles_DERL2_HAEMATOPOIETIC_AND_LYMPHOID_TISSUE	AC011357.1	5	106763462	EFNA5	0-	180795478	NA	NA	3718	0.983229427149003	0	hg19	DERL-2_1
Achilles_DERL2_HAEMATOPOIETIC_AND_LYMPHOID_TISSUE	AC011363.1	5	106763462	EFNA5	0-	180795478	NA	NA	3718	0.983229427149003	0	hg19	DERL-2_1
Achilles_DERL2_HAEMATOPOIETIC_AND_LYMPHOID_TISSUE	AC011366.3	5	106763462	EFNA5	0-	180795478	NA	NA	3718	0.983229427149003	0	hg19	DERL-2_1
Achilles_DERL2_HAEMATOPOIETIC_AND_LYMPHOID_TISSUE	AC011379.1	5	106763462	EFNA5	0-	180795478	NA	NA	3718	0.983229427149003	0	hg19	DERL-2_1
Achilles_DERL2_HAEMATOPOIETIC_AND_LYMPHOID_TISSUE	AC011407.1	5	106763462	EFNA5	0-	180795478	NA	NA	3718	0.983229427149003	0	hg19	DERL-2_1
Achilles_DERL2_HAEMATOPOIETIC_AND_LYMPHOID_TISSUE	AC011410.1	5	106763462	EFNA5	0-	180795478	NA	NA	3718	0.983229427149003	0	hg19	DERL-2_1
Achilles_DERL2_HAEMATOPOIETIC_AND_LYMPHOID_TISSUE	AC011416.1	5	106763462	EFNA5	0-	180795478	NA	NA	3718	0.983229427149003	0	hg19	DERL-2_1
Achilles_DERL2_HAEMATOPOIETIC_AND_LYMPHOID_TISSUE	AC011431.2	5	106763462	EFNA5	0-	180795478	NA	NA	3718	0.983229427149003	0	hg19	DERL-2_1
Achilles_DERL2_HAEMATOPOIETIC_AND_LYMPHOID_TISSUE	AC011450.1	19	43766542	PSG9	1-	52131044	SIGLEC5	6+	1486	0.991854221399365	0	hg19	DERL-2_1
Achilles_DERL2_HAEMATOPOIETIC_AND_LYMPHOID_TISSUE	AC011453.1	19	52196313	hsa-mir-125a	0-	54727100	LILRB3	1+	303	1.00458525163381	0	hg19	DERL-2_1
Achilles_DERL2_HAEMATOPOIETIC_AND_LYMPHOID_TISSUE	AC011456.1	19	30018552	VSTM2B	2+	40325705	FBL	7+	1236	0.981186983340412	0	hg19	DERL-2_1
Achilles_DERL2_HAEMATOPOIETIC_AND_LYMPHOID_TISSUE	AC011465.1	19	30018552	VSTM2B	2+	40325705	FBL	7+	1236	0.981186983340412	0	hg19	DERL-2_1
Achilles_DERL2_HAEMATOPOIETIC_AND_LYMPHOID_TISSUE	AC011467.1	19	17892435	FCHO1	22+	30017822	VSTM2B	0-	495	1.0111520808513	0	hg19	DERL-2_1
Achilles_DERL2_HAEMATOPOIETIC_AND_LYMPHOID_TISSUE	AC011475.1	19	7075368	ZNF557	3+	17889945	FCHO1	19-	2019	0.985412720260296	0	hg19	DERL-2_1
Achilles_DERL2_HAEMATOPOIETIC_AND_LYMPHOID_TISSUE	AC011477.1	19	17892435	FCHO1	22+	30017822	VSTM2B	0-	495	1.0111520808513	0	hg19	DERL-2_1
Achilles_DERL2_HAEMATOPOIETIC_AND_LYMPHOID_TISSUE	AC011478.1	19	30018552	VSTM2B	2+	40325705	FBL	7+	1236	0.981186983340412	0	hg19	DERL-2_1
Achilles_DERL2_HAEMATOPOIETIC_AND_LYMPHOID_TISSUE	AC011484.1	19	43766542	PSG9	1-	52131044	SIGLEC5	6+	1486	0.991854221399365	0	hg19	DERL-2_1
Achilles_DERL2_HAEMATOPOIETIC_AND_LYMPHOID_TISSUE	AC011499.1	19	77595	FAM138F	0-	7012312	AC025278.1	0-	1166	0.996402122588542	0	hg19	DERL-2_1
Achilles_DERL2_HAEMATOPOIETIC_AND_LYMPHOID_TISSUE	AC011500.1	19	30018552	VSTM2B	2+	40325705	FBL	7+	1236	0.981186983340412	0	hg19	DERL-2_1
Achilles_DERL2_HAEMATOPOIETIC_AND_LYMPHOID_TISSUE	AC011513.4	19	40409100	FCGBP	6-	43243493	PSG3	1+	505	0.993161333749087	0	hg19	DERL-2_1
Achilles_DERL2_HAEMATOPOIETIC_AND_LYMPHOID_TISSUE	AC011516.1	19	17892435	FCHO1	22+	30017822	VSTM2B	0-	495	1.0111520808513	0	hg19	DERL-2_1
Achilles_DERL2_HAEMATOPOIETIC_AND_LYMPHOID_TISSUE	AC011516.2	19	17892435	FCHO1	22+	30017822	VSTM2B	0-	495	1.0111520808513	0	hg19	DERL-2_1
Achilles_DERL2_HAEMATOPOIETIC_AND_LYMPHOID_TISSUE	AC011518.1	19	30018552	VSTM2B	2+	40325705	FBL	7+	1236	0.981186983340412	0	hg19	DERL-2_1
Achilles_DERL2_HAEMATOPOIETIC_AND_LYMPHOID_TISSUE	AC011518.2	19	30018552	VSTM2B	2+	40325705	FBL	7+	1236	0.981186983340412	0	hg19	DERL-2_1
Achilles_DERL2_HAEMATOPOIETIC_AND_LYMPHOID_TISSUE	AC011523.2	19	43766542	PSG9	1-	52131044	SIGLEC5	6+	1486	0.991854221399365	0	hg19	DERL-2_1
Achilles_DERL2_HAEMATOPOIETIC_AND_LYMPHOID_TISSUE	AC011524.1	19	17892435	FCHO1	22+	30017822	VSTM2B	0-	495	1.0111520808513	0	hg19	DERL-2_1
Achilles_DERL2_HAEMATOPOIETIC_AND_LYMPHOID_TISSUE	AC011524.2	19	17892435	FCHO1	22+	30017822	VSTM2B	0-	495	1.0111520808513	0	hg19	DERL-2_1
Achilles_DERL2_HAEMATOPOIETIC_AND_LYMPHOID_TISSUE	AC011524.3	19	17892435	FCHO1	22+	30017822	VSTM2B	0-	495	1.0111520808513	0	hg19	DERL-2_1
Achilles_DERL2_HAEMATOPOIETIC_AND_LYMPHOID_TISSUE	AC011525.2	19	30018552	VSTM2B	2+	40325705	FBL	7+	1236	0.981186983340412	0	hg19	DERL-2_1
Achilles_DERL2_HAEMATOPOIETIC_AND_LYMPHOID_TISSUE	AC011525.4	19	30018552	VSTM2B	2+	40325705	FBL	7+	1236	0.981186983340412	0	hg19	DERL-2_1
Achilles_DERL2_HAEMATOPOIETIC_AND_LYMPHOID_TISSUE	AC011526.1	19	40409100	FCGBP	6-	43243493	PSG3	1+	505	0.993161333749087	0	hg19	DERL-2_1
Achilles_DERL2_HAEMATOPOIETIC_AND_LYMPHOID_TISSUE	AC011530.4	19	43766542	PSG9	1-	52131044	SIGLEC5	6+	1486	0.991854221399365	0	hg19	DERL-2_1
Achilles_DERL2_HAEMATOPOIETIC_AND_LYMPHOID_TISSUE	AC011551.3	19	43766542	PSG9	1-	52131044	SIGLEC5	6+	1486	0.991854221399365	0	hg19	DERL-2_1
Achilles_DERL2_HAEMATOPOIETIC_AND_LYMPHOID_TISSUE	AC011558.5	19	77595	FAM138F	0-	7012312	AC025278.1	0-	1166	0.996402122588542	0	hg19	DERL-2_1
Achilles_DERL2_HAEMATOPOIETIC_AND_LYMPHOID_TISSUE	AC011591.1	17	61988808	CSHL1	0-	81188430	AC139099.3	3-	2041	0.993161333749087	0	hg19	DERL-2_1
Achilles_DERL2_HAEMATOPOIETIC_AND_LYMPHOID_TISSUE	AC011625.1	7	123198101	NDUFA5	0-	141765469	MGAM	38-	1075	1.46510087461134	+	hg19	DERL-2_1
Achilles_DERL2_HAEMATOPOIETIC_AND_LYMPHOID_TISSUE	AC011626.1	8	113246958	CSMD3	66-	126052392	KIAA0196	23+	445	1.50566414828805	+	hg19	DERL-2_1
Achilles_DERL2_HAEMATOPOIETIC_AND_LYMPHOID_TISSUE	AC011648.1	15	70368747	TLE3	3-	71175045	LRRC49	1-	19	0.846569254930444	0	hg19	DERL-2_1
Achilles_DERL2_HAEMATOPOIETIC_AND_LYMPHOID_TISSUE	AC011652.1	8	126056191	KIAA0196	21-	141697045	PTK2	5+	381	1.45871698103117	+	hg19	DERL-2_1
Achilles_DERL2_HAEMATOPOIETIC_AND_LYMPHOID_TISSUE	AC011652.2	8	126056191	KIAA0196	21-	141697045	PTK2	5+	381	1.45871698103117	+	hg19	DERL-2_1
Achilles_DERL2_HAEMATOPOIETIC_AND_LYMPHOID_TISSUE	AC011718.2 2-	22	20651094	AC011718.2	2-	21564085	GGT2	10+	172	1.02094135699225	0	hg19	DERL-2_1
Achilles_DERL2_HAEMATOPOIETIC_AND_LYMPHOID_TISSUE	AC011718.2 6-	22	20641265	AC011718.2	6-	20646101	AC011718.2	4+	4	0.709217480136265	-	hg19	DERL-2_1
Achilles_DERL2_HAEMATOPOIETIC_AND_LYMPHOID_TISSUE	AC011718.3	22	20641265	AC011718.2	6-	20646101	AC011718.2	4+	4	0.709217480136265	-	hg19	DERL-2_1
Achilles_DERL2_HAEMATOPOIETIC_AND_LYMPHOID_TISSUE	AC011738.1	7	38393684	TRGV4	0-	44028096	POLR2J4	4+	183	0.501006074241459	-	hg19	DERL-2_1
Achilles_DERL2_HAEMATOPOIETIC_AND_LYMPHOID_TISSUE	AC011738.4	7	38393684	TRGV4	0-	44028096	POLR2J4	4+	183	0.501006074241459	-	hg19	DERL-2_1
Achilles_DERL2_HAEMATOPOIETIC_AND_LYMPHOID_TISSUE	AC011747.3	2	46637	NA	NA	10224322	AC104794.4	0-	286	1	0	hg19	DERL-2_1
Achilles_DERL2_HAEMATOPOIETIC_AND_LYMPHOID_TISSUE	AC011747.4	2	46637	NA	NA	10224322	AC104794.4	0-	286	1	0	hg19	DERL-2_1
Achilles_DERL2_HAEMATOPOIETIC_AND_LYMPHOID_TISSUE	AC011747.6	2	46637	NA	NA	10224322	AC104794.4	0-	286	1	0	hg19	DERL-2_1
Achilles_DERL2_HAEMATOPOIETIC_AND_LYMPHOID_TISSUE	AC011747.7	2	46637	NA	NA	10224322	AC104794.4	0-	286	1	0	hg19	DERL-2_1
Achilles_DERL2_HAEMATOPOIETIC_AND_LYMPHOID_TISSUE	AC011748.1	2	25368215	EFR3B	18+	87043095	CD8B	6+	3313	0.995849753094458	0	hg19	DERL-2_1
Achilles_DERL2_HAEMATOPOIETIC_AND_LYMPHOID_TISSUE	AC011752.1	2	10225586	AC104794.4	2+	25366981	EFR3B	17-	541	0.962727896276659	0	hg19	DERL-2_1
Achilles_DERL2_HAEMATOPOIETIC_AND_LYMPHOID_TISSUE	AC011753.5	2	98166002	ANKRD36B	17-	130948511	NA	NA	1530	1.00277643590108	0	hg19	DERL-2_1
Achilles_DERL2_HAEMATOPOIETIC_AND_LYMPHOID_TISSUE	AC011754.1	2	25368215	EFR3B	18+	87043095	CD8B	6+	3313	0.995849753094458	0	hg19	DERL-2_1
Achilles_DERL2_HAEMATOPOIETIC_AND_LYMPHOID_TISSUE	AC011755.1	2	132914801	ANKRD30BL	1-	162719822	SLC4A10	5-	978	0.994401239642783	0	hg19	DERL-2_1
Achilles_DERL2_HAEMATOPOIETIC_AND_LYMPHOID_TISSUE	AC011891.5	7	6863243	CCZ1B	3-	38289423	NA	NA	1074	0.49854650766401704	-	hg19	DERL-2_1
Achilles_DERL2_HAEMATOPOIETIC_AND_LYMPHOID_TISSUE	AC011893.3	2	132914801	ANKRD30BL	1-	162719822	SLC4A10	5-	978	0.994401239642783	0	hg19	DERL-2_1
Achilles_DERL2_HAEMATOPOIETIC_AND_LYMPHOID_TISSUE	AC011897.1	2	10225586	AC104794.4	2+	25366981	EFR3B	17-	541	0.962727896276659	0	hg19	DERL-2_1
Achilles_DERL2_HAEMATOPOIETIC_AND_LYMPHOID_TISSUE	AC011897.2	2	10225586	AC104794.4	2+	25366981	EFR3B	17-	541	0.962727896276659	0	hg19	DERL-2_1
Achilles_DERL2_HAEMATOPOIETIC_AND_LYMPHOID_TISSUE	AC011899.10	7	155500276	RBM33	7+	158935489	VIPR2	1+	154	1.48740754967138	+	hg19	DERL-2_1
Achilles_DERL2_HAEMATOPOIETIC_AND_LYMPHOID_TISSUE	AC011899.9	7	155500276	RBM33	7+	158935489	VIPR2	1+	154	1.48740754967138	+	hg19	DERL-2_1
Achilles_DERL2_HAEMATOPOIETIC_AND_LYMPHOID_TISSUE	AC011901.2	2	132914801	ANKRD30BL	1-	162719822	SLC4A10	5-	978	0.994401239642783	0	hg19	DERL-2_1
Achilles_DERL2_HAEMATOPOIETIC_AND_LYMPHOID_TISSUE	AC011994.1	2	10225586	AC104794.4	2+	25366981	EFR3B	17-	541	0.962727896276659	0	hg19	DERL-2_1
Achilles_DERL2_HAEMATOPOIETIC_AND_LYMPHOID_TISSUE	AC011995.1	2	46637	NA	NA	10224322	AC104794.4	0-	286	1	0	hg19	DERL-2_1
Achilles_DERL2_HAEMATOPOIETIC_AND_LYMPHOID_TISSUE	AC011995.3	2	46637	NA	NA	10224322	AC104794.4	0-	286	1	0	hg19	DERL-2_1
Achilles_DERL2_HAEMATOPOIETIC_AND_LYMPHOID_TISSUE	AC011997.1	2	166859515	SCN1A	19-	242946885	AC131097.3	2-	4828	0.990411519649093	0	hg19	DERL-2_1
Achilles_DERL2_HAEMATOPOIETIC_AND_LYMPHOID_TISSUE	AC011998.1	2	166859515	SCN1A	19-	242946885	AC131097.3	2-	4828	0.990411519649093	0	hg19	DERL-2_1
Achilles_DERL2_HAEMATOPOIETIC_AND_LYMPHOID_TISSUE	AC012003.1	2	132914801	ANKRD30BL	1-	162719822	SLC4A10	5-	978	0.994401239642783	0	hg19	DERL-2_1
Achilles_DERL2_HAEMATOPOIETIC_AND_LYMPHOID_TISSUE	AC012047.1	10	62649195	RHOBTB1	4-	88986219	NUTM2A	0-	1257	0.990960872709977	0	hg19	DERL-2_1
Achilles_DERL2_HAEMATOPOIETIC_AND_LYMPHOID_TISSUE	AC012050.1	15	45555694	SLC28A2	5+	50571233	GABPB1	8+	319	1.01508462063266	0	hg19	DERL-2_1
Achilles_DERL2_HAEMATOPOIETIC_AND_LYMPHOID_TISSUE	AC012065.4	2	10225586	AC104794.4	2+	25366981	EFR3B	17-	541	0.962727896276659	0	hg19	DERL-2_1
Achilles_DERL2_HAEMATOPOIETIC_AND_LYMPHOID_TISSUE	AC012065.7	2	10225586	AC104794.4	2+	25366981	EFR3B	17-	541	0.962727896276659	0	hg19	DERL-2_1
Achilles_DERL2_HAEMATOPOIETIC_AND_LYMPHOID_TISSUE	AC012074.2	2	25368215	EFR3B	18+	87043095	CD8B	6+	3313	0.995849753094458	0	hg19	DERL-2_1
Achilles_DERL2_HAEMATOPOIETIC_AND_LYMPHOID_TISSUE	AC012075.2	2	25368215	EFR3B	18+	87043095	CD8B	6+	3313	0.995849753094458	0	hg19	DERL-2_1
Achilles_DERL2_HAEMATOPOIETIC_AND_LYMPHOID_TISSUE	AC012119.1	8	22137349	PIWIL2	2+	67065114	TRIM55	7-	1668	1.44212877910281	+	hg19	DERL-2_1
Achilles_DERL2_HAEMATOPOIETIC_AND_LYMPHOID_TISSUE	AC012123.1	18	11066471	PIEZO2	0-	44527136	KATNAL2	2-	1098	0.999514914665561	0	hg19	DERL-2_1
Achilles_DERL2_HAEMATOPOIETIC_AND_LYMPHOID_TISSUE	AC012146.7	17	11582	DOC2B	3-	8445850	MYH10	13+	1678	0.991854221399365	0	hg19	DERL-2_1
Achilles_DERL2_HAEMATOPOIETIC_AND_LYMPHOID_TISSUE	AC012175.1	16	64582	WASH4P	8-	14989160	NOMO1	29-	1645	0.990205590774956	0	hg19	DERL-2_1
Achilles_DERL2_HAEMATOPOIETIC_AND_LYMPHOID_TISSUE	AC012181.1	16	28764163	NPIPB9	1+	69986281	CLEC18A	1-	2478	0.987737781486253	0	hg19	DERL-2_1
Achilles_DERL2_HAEMATOPOIETIC_AND_LYMPHOID_TISSUE	AC012215.1	8	22137349	PIWIL2	2+	67065114	TRIM55	7-	1668	1.44212877910281	+	hg19	DERL-2_1
Achilles_DERL2_HAEMATOPOIETIC_AND_LYMPHOID_TISSUE	AC012305.1	2	166859515	SCN1A	19-	242946885	AC131097.3	2-	4828	0.990411519649093	0	hg19	DERL-2_1
Achilles_DERL2_HAEMATOPOIETIC_AND_LYMPHOID_TISSUE	AC012307.2	2	96782138	NA	NA	97859040	ANKRD36	37-	244	0.991647992555022	0	hg19	DERL-2_1
Achilles_DERL2_HAEMATOPOIETIC_AND_LYMPHOID_TISSUE	AC012307.3	2	96782138	NA	NA	97859040	ANKRD36	37-	244	0.991647992555022	0	hg19	DERL-2_1
Achilles_DERL2_HAEMATOPOIETIC_AND_LYMPHOID_TISSUE	AC012309.5	19	30018552	VSTM2B	2+	40325705	FBL	7+	1236	0.981186983340412	0	hg19	DERL-2_1
Achilles_DERL2_HAEMATOPOIETIC_AND_LYMPHOID_TISSUE	AC012313.1	19	55363989	KIR3DL2	3+	59029292	ZBTB45	1+	508	1.00472452637434	0	hg19	DERL-2_1
Achilles_DERL2_HAEMATOPOIETIC_AND_LYMPHOID_TISSUE	AC012314.20	19	52196313	hsa-mir-125a	0-	54727100	LILRB3	1+	303	1.00458525163381	0	hg19	DERL-2_1
Achilles_DERL2_HAEMATOPOIETIC_AND_LYMPHOID_TISSUE	AC012314.8	19	52196313	hsa-mir-125a	0-	54727100	LILRB3	1+	303	1.00458525163381	0	hg19	DERL-2_1
Achilles_DERL2_HAEMATOPOIETIC_AND_LYMPHOID_TISSUE	AC012317.1	16	22568601	RP11-368J21.3	3+	28332494	SBK1	3-	353	0.968819628660049	0	hg19	DERL-2_1
Achilles_DERL2_HAEMATOPOIETIC_AND_LYMPHOID_TISSUE	AC012322.1	16	28764163	NPIPB9	1+	69986281	CLEC18A	1-	2478	0.987737781486253	0	hg19	DERL-2_1
Achilles_DERL2_HAEMATOPOIETIC_AND_LYMPHOID_TISSUE	AC012353.1	2	132914801	ANKRD30BL	1-	162719822	SLC4A10	5-	978	0.994401239642783	0	hg19	DERL-2_1
Achilles_DERL2_HAEMATOPOIETIC_AND_LYMPHOID_TISSUE	AC012354.6	2	25368215	EFR3B	18+	87043095	CD8B	6+	3313	0.995849753094458	0	hg19	DERL-2_1
Achilles_DERL2_HAEMATOPOIETIC_AND_LYMPHOID_TISSUE	AC012358.7	2	25368215	EFR3B	18+	87043095	CD8B	6+	3313	0.995849753094458	0	hg19	DERL-2_1
Achilles_DERL2_HAEMATOPOIETIC_AND_LYMPHOID_TISSUE	AC012358.8	2	25368215	EFR3B	18+	87043095	CD8B	6+	3313	0.995849753094458	0	hg19	DERL-2_1
Achilles_DERL2_HAEMATOPOIETIC_AND_LYMPHOID_TISSUE	AC012360.1	2	98166002	ANKRD36B	17-	130948511	NA	NA	1530	1.00277643590108	0	hg19	DERL-2_1
Achilles_DERL2_HAEMATOPOIETIC_AND_LYMPHOID_TISSUE	AC012360.2	2	98166002	ANKRD36B	17-	130948511	NA	NA	1530	1.00277643590108	0	hg19	DERL-2_1
Achilles_DERL2_HAEMATOPOIETIC_AND_LYMPHOID_TISSUE	AC012360.4	2	98166002	ANKRD36B	17-	130948511	NA	NA	1530	1.00277643590108	0	hg19	DERL-2_1
Achilles_DERL2_HAEMATOPOIETIC_AND_LYMPHOID_TISSUE	AC012360.6	2	98166002	ANKRD36B	17-	130948511	NA	NA	1530	1.00277643590108	0	hg19	DERL-2_1
Achilles_DERL2_HAEMATOPOIETIC_AND_LYMPHOID_TISSUE	AC012361.1	2	10225586	AC104794.4	2+	25366981	EFR3B	17-	541	0.962727896276659	0	hg19	DERL-2_1
Achilles_DERL2_HAEMATOPOIETIC_AND_LYMPHOID_TISSUE	AC012362.1	2	166859515	SCN1A	19-	242946885	AC131097.3	2-	4828	0.990411519649093	0	hg19	DERL-2_1
Achilles_DERL2_HAEMATOPOIETIC_AND_LYMPHOID_TISSUE	AC012363.13	2	98166002	ANKRD36B	17-	130948511	NA	NA	1530	1.00277643590108	0	hg19	DERL-2_1
Achilles_DERL2_HAEMATOPOIETIC_AND_LYMPHOID_TISSUE	AC012363.4	2	98166002	ANKRD36B	17-	130948511	NA	NA	1530	1.00277643590108	0	hg19	DERL-2_1
Achilles_DERL2_HAEMATOPOIETIC_AND_LYMPHOID_TISSUE	AC012368.1	2	25368215	EFR3B	18+	87043095	CD8B	6+	3313	0.995849753094458	0	hg19	DERL-2_1
Achilles_DERL2_HAEMATOPOIETIC_AND_LYMPHOID_TISSUE	AC012370.2	2	25368215	EFR3B	18+	87043095	CD8B	6+	3313	0.995849753094458	0	hg19	DERL-2_1
Achilles_DERL2_HAEMATOPOIETIC_AND_LYMPHOID_TISSUE	AC012370.3	2	25368215	EFR3B	18+	87043095	CD8B	6+	3313	0.995849753094458	0	hg19	DERL-2_1
Achilles_DERL2_HAEMATOPOIETIC_AND_LYMPHOID_TISSUE	AC012391.1	10	124377026	DMBT1	37+	135373907	SPRN	1+	535	0.989450884494147	0	hg19	DERL-2_1
Achilles_DERL2_HAEMATOPOIETIC_AND_LYMPHOID_TISSUE	AC012414.1	15	20778314	NA	NA	22490273	NA	NA	41	0.942457848310684	0	hg19	DERL-2_1
Achilles_DERL2_HAEMATOPOIETIC_AND_LYMPHOID_TISSUE	AC012442.5	2	98166002	ANKRD36B	17-	130948511	NA	NA	1530	1.00277643590108	0	hg19	DERL-2_1
Achilles_DERL2_HAEMATOPOIETIC_AND_LYMPHOID_TISSUE	AC012442.6	2	98166002	ANKRD36B	17-	130948511	NA	NA	1530	1.00277643590108	0	hg19	DERL-2_1
Achilles_DERL2_HAEMATOPOIETIC_AND_LYMPHOID_TISSUE	AC012445.1	2	46637	NA	NA	10224322	AC104794.4	0-	286	1	0	hg19	DERL-2_1
Achilles_DERL2_HAEMATOPOIETIC_AND_LYMPHOID_TISSUE	AC012451.1	2	98166002	ANKRD36B	17-	130948511	NA	NA	1530	1.00277643590108	0	hg19	DERL-2_1
Achilles_DERL2_HAEMATOPOIETIC_AND_LYMPHOID_TISSUE	AC012456.3	2	10225586	AC104794.4	2+	25366981	EFR3B	17-	541	0.962727896276659	0	hg19	DERL-2_1
Achilles_DERL2_HAEMATOPOIETIC_AND_LYMPHOID_TISSUE	AC012456.4	2	10225586	AC104794.4	2+	25366981	EFR3B	17-	541	0.962727896276659	0	hg19	DERL-2_1
Achilles_DERL2_HAEMATOPOIETIC_AND_LYMPHOID_TISSUE	AC012457.2	2	25368215	EFR3B	18+	87043095	CD8B	6+	3313	0.995849753094458	0	hg19	DERL-2_1
Achilles_DERL2_HAEMATOPOIETIC_AND_LYMPHOID_TISSUE	AC012462.1	2	166859515	SCN1A	19-	242946885	AC131097.3	2-	4828	0.990411519649093	0	hg19	DERL-2_1
Achilles_DERL2_HAEMATOPOIETIC_AND_LYMPHOID_TISSUE	AC012462.2	2	166859515	SCN1A	19-	242946885	AC131097.3	2-	4828	0.990411519649093	0	hg19	DERL-2_1
Achilles_DERL2_HAEMATOPOIETIC_AND_LYMPHOID_TISSUE	AC012462.3	2	166859515	SCN1A	19-	242946885	AC131097.3	2-	4828	0.990411519649093	0	hg19	DERL-2_1
Achilles_DERL2_HAEMATOPOIETIC_AND_LYMPHOID_TISSUE	AC012467.1	3	30876025	GADL1	8-	54871507	CACNA2D3	14-	2682	0.975085073057894	0	hg19	DERL-2_1
Achilles_DERL2_HAEMATOPOIETIC_AND_LYMPHOID_TISSUE	AC012485.1	2	166859515	SCN1A	19-	242946885	AC131097.3	2-	4828	0.990411519649093	0	hg19	DERL-2_1
Achilles_DERL2_HAEMATOPOIETIC_AND_LYMPHOID_TISSUE	AC012485.2	2	166859515	SCN1A	19-	242946885	AC131097.3	2-	4828	0.990411519649093	0	hg19	DERL-2_1
Achilles_DERL2_HAEMATOPOIETIC_AND_LYMPHOID_TISSUE	AC012487.2	2	98166002	ANKRD36B	17-	130948511	NA	NA	1530	1.00277643590108	0	hg19	DERL-2_1
Achilles_DERL2_HAEMATOPOIETIC_AND_LYMPHOID_TISSUE	AC012493.2	2	98166002	ANKRD36B	17-	130948511	NA	NA	1530	1.00277643590108	0	hg19	DERL-2_1
Achilles_DERL2_HAEMATOPOIETIC_AND_LYMPHOID_TISSUE	AC012494.1	2	25368215	EFR3B	18+	87043095	CD8B	6+	3313	0.995849753094458	0	hg19	DERL-2_1
Achilles_DERL2_HAEMATOPOIETIC_AND_LYMPHOID_TISSUE	AC012499.1	2	166859515	SCN1A	19-	242946885	AC131097.3	2-	4828	0.990411519649093	0	hg19	DERL-2_1
Achilles_DERL2_HAEMATOPOIETIC_AND_LYMPHOID_TISSUE	AC012501.2	2	132914801	ANKRD30BL	1-	162719822	SLC4A10	5-	978	0.994401239642783	0	hg19	DERL-2_1
Achilles_DERL2_HAEMATOPOIETIC_AND_LYMPHOID_TISSUE	AC012506.1	2	10225586	AC104794.4	2+	25366981	EFR3B	17-	541	0.962727896276659	0	hg19	DERL-2_1
Achilles_DERL2_HAEMATOPOIETIC_AND_LYMPHOID_TISSUE	AC012506.2	2	10225586	AC104794.4	2+	25366981	EFR3B	17-	541	0.962727896276659	0	hg19	DERL-2_1
Achilles_DERL2_HAEMATOPOIETIC_AND_LYMPHOID_TISSUE	AC012506.3	2	10225586	AC104794.4	2+	25366981	EFR3B	17-	541	0.962727896276659	0	hg19	DERL-2_1
Achilles_DERL2_HAEMATOPOIETIC_AND_LYMPHOID_TISSUE	AC012506.4	2	10225586	AC104794.4	2+	25366981	EFR3B	17-	541	0.962727896276659	0	hg19	DERL-2_1
Achilles_DERL2_HAEMATOPOIETIC_AND_LYMPHOID_TISSUE	AC012507.3	2	166859515	SCN1A	19-	242946885	AC131097.3	2-	4828	0.990411519649093	0	hg19	DERL-2_1
Achilles_DERL2_HAEMATOPOIETIC_AND_LYMPHOID_TISSUE	AC012507.4	2	166859515	SCN1A	19-	242946885	AC131097.3	2-	4828	0.990411519649093	0	hg19	DERL-2_1
Achilles_DERL2_HAEMATOPOIETIC_AND_LYMPHOID_TISSUE	AC012513.6	2	166859515	SCN1A	19-	242946885	AC131097.3	2-	4828	0.990411519649093	0	hg19	DERL-2_1
Achilles_DERL2_HAEMATOPOIETIC_AND_LYMPHOID_TISSUE	AC012531.23	12	52911610	KRT5	3-	56120265	CD63	4+	532	1.00632757439246	0	hg19	DERL-2_1
Achilles_DERL2_HAEMATOPOIETIC_AND_LYMPHOID_TISSUE	AC012531.25	12	52911610	KRT5	3-	56120265	CD63	4+	532	1.00632757439246	0	hg19	DERL-2_1
Achilles_DERL2_HAEMATOPOIETIC_AND_LYMPHOID_TISSUE	AC012564.1	8	101933232	YWHAZ	3-	113244113	CSMD3	68+	317	1.45085163897647	+	hg19	DERL-2_1
Achilles_DERL2_HAEMATOPOIETIC_AND_LYMPHOID_TISSUE	AC012593.1	2	25368215	EFR3B	18+	87043095	CD8B	6+	3313	0.995849753094458	0	hg19	DERL-2_1
Achilles_DERL2_HAEMATOPOIETIC_AND_LYMPHOID_TISSUE	AC012594.1	2	166859515	SCN1A	19-	242946885	AC131097.3	2-	4828	0.990411519649093	0	hg19	DERL-2_1
Achilles_DERL2_HAEMATOPOIETIC_AND_LYMPHOID_TISSUE	AC012603.1	5	106763462	EFNA5	0-	180795478	NA	NA	3718	0.983229427149003	0	hg19	DERL-2_1
Achilles_DERL2_HAEMATOPOIETIC_AND_LYMPHOID_TISSUE	AC012613.2	5	106763462	EFNA5	0-	180795478	NA	NA	3718	0.983229427149003	0	hg19	DERL-2_1
Achilles_DERL2_HAEMATOPOIETIC_AND_LYMPHOID_TISSUE	AC012627.1	19	17892435	FCHO1	22+	30017822	VSTM2B	0-	495	1.0111520808513	0	hg19	DERL-2_1
Achilles_DERL2_HAEMATOPOIETIC_AND_LYMPHOID_TISSUE	AC012668.1	2	166859515	SCN1A	19-	242946885	AC131097.3	2-	4828	0.990411519649093	0	hg19	DERL-2_1
Achilles_DERL2_HAEMATOPOIETIC_AND_LYMPHOID_TISSUE	AC012668.2	2	166859515	SCN1A	19-	242946885	AC131097.3	2-	4828	0.990411519649093	0	hg19	DERL-2_1
Achilles_DERL2_HAEMATOPOIETIC_AND_LYMPHOID_TISSUE	AC012668.3	2	166859515	SCN1A	19-	242946885	AC131097.3	2-	4828	0.990411519649093	0	hg19	DERL-2_1
Achilles_DERL2_HAEMATOPOIETIC_AND_LYMPHOID_TISSUE	AC012671.1	2	88393326	SMYD1	4+	89049847	RPIA	8-	46	0.995366680983927	0	hg19	DERL-2_1
Achilles_DERL2_HAEMATOPOIETIC_AND_LYMPHOID_TISSUE	AC012671.3	2	88393326	SMYD1	4+	89049847	RPIA	8-	46	0.995366680983927	0	hg19	DERL-2_1
Achilles_DERL2_HAEMATOPOIETIC_AND_LYMPHOID_TISSUE	AC012671.4	2	88393326	SMYD1	4+	89049847	RPIA	8-	46	0.995366680983927	0	hg19	DERL-2_1
Achilles_DERL2_HAEMATOPOIETIC_AND_LYMPHOID_TISSUE	AC013248.2	17	11787319	DNAH9	56+	16692974	RP11-219A15.1	20-	252	1.00312403196104	0	hg19	DERL-2_1
Achilles_DERL2_HAEMATOPOIETIC_AND_LYMPHOID_TISSUE	AC013264.2	2	166859515	SCN1A	19-	242946885	AC131097.3	2-	4828	0.990411519649093	0	hg19	DERL-2_1
Achilles_DERL2_HAEMATOPOIETIC_AND_LYMPHOID_TISSUE	AC013268.1	2	98166002	ANKRD36B	17-	130948511	NA	NA	1530	1.00277643590108	0	hg19	DERL-2_1
Achilles_DERL2_HAEMATOPOIETIC_AND_LYMPHOID_TISSUE	AC013268.5	2	98166002	ANKRD36B	17-	130948511	NA	NA	1530	1.00277643590108	0	hg19	DERL-2_1
Achilles_DERL2_HAEMATOPOIETIC_AND_LYMPHOID_TISSUE	AC013269.3	2	131132504	PTPN18	14+	131415700	NA	NA	51	1.08703621118231	0	hg19	DERL-2_1
Achilles_DERL2_HAEMATOPOIETIC_AND_LYMPHOID_TISSUE	AC013269.4	2	131132504	PTPN18	14+	131415700	NA	NA	51	1.08703621118231	0	hg19	DERL-2_1
Achilles_DERL2_HAEMATOPOIETIC_AND_LYMPHOID_TISSUE	AC013269.5	2	131132504	PTPN18	14+	131415700	NA	NA	51	1.08703621118231	0	hg19	DERL-2_1
Achilles_DERL2_HAEMATOPOIETIC_AND_LYMPHOID_TISSUE	AC013271.3	2	98166002	ANKRD36B	17-	130948511	NA	NA	1530	1.00277643590108	0	hg19	DERL-2_1
Achilles_DERL2_HAEMATOPOIETIC_AND_LYMPHOID_TISSUE	AC013275.1	2	98166002	ANKRD36B	17-	130948511	NA	NA	1530	1.00277643590108	0	hg19	DERL-2_1
Achilles_DERL2_HAEMATOPOIETIC_AND_LYMPHOID_TISSUE	AC013275.2	2	98166002	ANKRD36B	17-	130948511	NA	NA	1530	1.00277643590108	0	hg19	DERL-2_1
Achilles_DERL2_HAEMATOPOIETIC_AND_LYMPHOID_TISSUE	AC013283.1	12	93163108	PLEKHG7	11+	112942820	PTPN11	14-	1588	0.980779003988551	0	hg19	DERL-2_1
Achilles_DERL2_HAEMATOPOIETIC_AND_LYMPHOID_TISSUE	AC013394.2	15	71175499	LRRC49	2+	102506676	WASH3P	0-	2101	0.984525173337414	0	hg19	DERL-2_1
Achilles_DERL2_HAEMATOPOIETIC_AND_LYMPHOID_TISSUE	AC013401.1	2	166859515	SCN1A	19-	242946885	AC131097.3	2-	4828	0.990411519649093	0	hg19	DERL-2_1
Achilles_DERL2_HAEMATOPOIETIC_AND_LYMPHOID_TISSUE	AC013401.2	2	166859515	SCN1A	19-	242946885	AC131097.3	2-	4828	0.990411519649093	0	hg19	DERL-2_1
Achilles_DERL2_HAEMATOPOIETIC_AND_LYMPHOID_TISSUE	AC013402.1	2	98166002	ANKRD36B	17-	130948511	NA	NA	1530	1.00277643590108	0	hg19	DERL-2_1
Achilles_DERL2_HAEMATOPOIETIC_AND_LYMPHOID_TISSUE	AC013402.2	2	98166002	ANKRD36B	17-	130948511	NA	NA	1530	1.00277643590108	0	hg19	DERL-2_1
Achilles_DERL2_HAEMATOPOIETIC_AND_LYMPHOID_TISSUE	AC013402.3	2	98166002	ANKRD36B	17-	130948511	NA	NA	1530	1.00277643590108	0	hg19	DERL-2_1
Achilles_DERL2_HAEMATOPOIETIC_AND_LYMPHOID_TISSUE	AC013402.4	2	98166002	ANKRD36B	17-	130948511	NA	NA	1530	1.00277643590108	0	hg19	DERL-2_1
Achilles_DERL2_HAEMATOPOIETIC_AND_LYMPHOID_TISSUE	AC013402.5	2	98166002	ANKRD36B	17-	130948511	NA	NA	1530	1.00277643590108	0	hg19	DERL-2_1
Achilles_DERL2_HAEMATOPOIETIC_AND_LYMPHOID_TISSUE	AC013406.1	2	132914801	ANKRD30BL	1-	162719822	SLC4A10	5-	978	0.994401239642783	0	hg19	DERL-2_1
Achilles_DERL2_HAEMATOPOIETIC_AND_LYMPHOID_TISSUE	AC013436.6	7	44090131	DBNL	2+	57529905	ZNF716	3-	558	0.48737359643842604	-	hg19	DERL-2_1
Achilles_DERL2_HAEMATOPOIETIC_AND_LYMPHOID_TISSUE	AC013444.2	2	132914801	ANKRD30BL	1-	162719822	SLC4A10	5-	978	0.994401239642783	0	hg19	DERL-2_1
Achilles_DERL2_HAEMATOPOIETIC_AND_LYMPHOID_TISSUE	AC013448.1	2	166859515	SCN1A	19-	242946885	AC131097.3	2-	4828	0.990411519649093	0	hg19	DERL-2_1
Achilles_DERL2_HAEMATOPOIETIC_AND_LYMPHOID_TISSUE	AC013448.2	2	166859515	SCN1A	19-	242946885	AC131097.3	2-	4828	0.990411519649093	0	hg19	DERL-2_1
Achilles_DERL2_HAEMATOPOIETIC_AND_LYMPHOID_TISSUE	AC013449.1	2	25368215	EFR3B	18+	87043095	CD8B	6+	3313	0.995849753094458	0	hg19	DERL-2_1
Achilles_DERL2_HAEMATOPOIETIC_AND_LYMPHOID_TISSUE	AC013460.1	2	46637	NA	NA	10224322	AC104794.4	0-	286	1	0	hg19	DERL-2_1
Achilles_DERL2_HAEMATOPOIETIC_AND_LYMPHOID_TISSUE	AC013463.2	2	162729144	SLC4A10	7+	166856538	SCN1A	21+	214	1.06215918649537	0	hg19	DERL-2_1
Achilles_DERL2_HAEMATOPOIETIC_AND_LYMPHOID_TISSUE	AC013468.1	2	166859515	SCN1A	19-	242946885	AC131097.3	2-	4828	0.990411519649093	0	hg19	DERL-2_1
Achilles_DERL2_HAEMATOPOIETIC_AND_LYMPHOID_TISSUE	AC013469.1	2	166859515	SCN1A	19-	242946885	AC131097.3	2-	4828	0.990411519649093	0	hg19	DERL-2_1
Achilles_DERL2_HAEMATOPOIETIC_AND_LYMPHOID_TISSUE	AC013472.3	2	25368215	EFR3B	18+	87043095	CD8B	6+	3313	0.995849753094458	0	hg19	DERL-2_1
Achilles_DERL2_HAEMATOPOIETIC_AND_LYMPHOID_TISSUE	AC013472.4	2	25368215	EFR3B	18+	87043095	CD8B	6+	3313	0.995849753094458	0	hg19	DERL-2_1
Achilles_DERL2_HAEMATOPOIETIC_AND_LYMPHOID_TISSUE	AC013476.1	2	166859515	SCN1A	19-	242946885	AC131097.3	2-	4828	0.990411519649093	0	hg19	DERL-2_1
Achilles_DERL2_HAEMATOPOIETIC_AND_LYMPHOID_TISSUE	AC013477.1	4	145032815	GYPA	5-	166024500	TMEM192	1+	607	0.964999433122854	0	hg19	DERL-2_1
Achilles_DERL2_HAEMATOPOIETIC_AND_LYMPHOID_TISSUE	AC013480.2	2	25368215	EFR3B	18+	87043095	CD8B	6+	3313	0.995849753094458	0	hg19	DERL-2_1
Achilles_DERL2_HAEMATOPOIETIC_AND_LYMPHOID_TISSUE	AC013489.1	15	71175499	LRRC49	2+	102506676	WASH3P	0-	2101	0.984525173337414	0	hg19	DERL-2_1
Achilles_DERL2_HAEMATOPOIETIC_AND_LYMPHOID_TISSUE	AC013558.1	18	67697597	RTTN	40-	78005483	NA	NA	207	1.00975129759669	0	hg19	DERL-2_1
Achilles_DERL2_HAEMATOPOIETIC_AND_LYMPHOID_TISSUE	AC013727.1	2	98166002	ANKRD36B	17-	130948511	NA	NA	1530	1.00277643590108	0	hg19	DERL-2_1
Achilles_DERL2_HAEMATOPOIETIC_AND_LYMPHOID_TISSUE	AC013727.2	2	98166002	ANKRD36B	17-	130948511	NA	NA	1530	1.00277643590108	0	hg19	DERL-2_1
Achilles_DERL2_HAEMATOPOIETIC_AND_LYMPHOID_TISSUE	AC013731.1	2	132914801	ANKRD30BL	1-	162719822	SLC4A10	5-	978	0.994401239642783	0	hg19	DERL-2_1
Achilles_DERL2_HAEMATOPOIETIC_AND_LYMPHOID_TISSUE	AC013733.3	2	166859515	SCN1A	19-	242946885	AC131097.3	2-	4828	0.990411519649093	0	hg19	DERL-2_1
Achilles_DERL2_HAEMATOPOIETIC_AND_LYMPHOID_TISSUE	AC013733.4	2	166859515	SCN1A	19-	242946885	AC131097.3	2-	4828	0.990411519649093	0	hg19	DERL-2_1
Achilles_DERL2_HAEMATOPOIETIC_AND_LYMPHOID_TISSUE	AC013737.1	10	51947516	ASAH2	18-	61871774	ANK3	26+	185	0.995090744995126	0	hg19	DERL-2_1
Achilles_DERL2_HAEMATOPOIETIC_AND_LYMPHOID_TISSUE	AC013751.1	8	87061248	PSKH2	1-	94930423	PDP1	0-	213	1.47161470753179	+	hg19	DERL-2_1
Achilles_DERL2_HAEMATOPOIETIC_AND_LYMPHOID_TISSUE	AC015600.1	11	61016259	PGA5	6+	134856893	NA	NA	5383	0.981254996396648	0	hg19	DERL-2_1
Achilles_DERL2_HAEMATOPOIETIC_AND_LYMPHOID_TISSUE	AC015660.1	15	71175499	LRRC49	2+	102506676	WASH3P	0-	2101	0.984525173337414	0	hg19	DERL-2_1
Achilles_DERL2_HAEMATOPOIETIC_AND_LYMPHOID_TISSUE	AC015688.3	17	18430367	CTD-2303H24.2	4-	33687642	SLFN11	4+	1104	0.981663173749357	0	hg19	DERL-2_1
Achilles_DERL2_HAEMATOPOIETIC_AND_LYMPHOID_TISSUE	AC015691.13	11	5345779	HBG2	4-	6561563	DNHD1	15-	129	0.959796195810335	0	hg19	DERL-2_1
Achilles_DERL2_HAEMATOPOIETIC_AND_LYMPHOID_TISSUE	AC015818.3	17	18430367	CTD-2303H24.2	4-	33687642	SLFN11	4+	1104	0.981663173749357	0	hg19	DERL-2_1
Achilles_DERL2_HAEMATOPOIETIC_AND_LYMPHOID_TISSUE	AC015820.1	11	24753986	LUZP2	3+	33375366	HIPK3	16-	236	0.997507780897529	0	hg19	DERL-2_1
Achilles_DERL2_HAEMATOPOIETIC_AND_LYMPHOID_TISSUE	AC015849.12	17	33769557	SLFN13	3-	34641061	CCL4L2	1-	139	1.02292473639778	0	hg19	DERL-2_1
Achilles_DERL2_HAEMATOPOIETIC_AND_LYMPHOID_TISSUE	AC015849.13	17	33769557	SLFN13	3-	34641061	CCL4L2	1-	139	1.02292473639778	0	hg19	DERL-2_1
Achilles_DERL2_HAEMATOPOIETIC_AND_LYMPHOID_TISSUE	AC015849.16	17	33769557	SLFN13	3-	34641061	CCL4L2	1-	139	1.02292473639778	0	hg19	DERL-2_1
Achilles_DERL2_HAEMATOPOIETIC_AND_LYMPHOID_TISSUE	AC015849.19	17	33769557	SLFN13	3-	34641061	CCL4L2	1-	139	1.02292473639778	0	hg19	DERL-2_1
Achilles_DERL2_HAEMATOPOIETIC_AND_LYMPHOID_TISSUE	AC015849.2	17	33769557	SLFN13	3-	34641061	CCL4L2	1-	139	1.02292473639778	0	hg19	DERL-2_1
Achilles_DERL2_HAEMATOPOIETIC_AND_LYMPHOID_TISSUE	AC015884.1	17	11582	DOC2B	3-	8445850	MYH10	13+	1678	0.991854221399365	0	hg19	DERL-2_1
Achilles_DERL2_HAEMATOPOIETIC_AND_LYMPHOID_TISSUE	AC015922.5	17	11787319	DNAH9	56+	16692974	RP11-219A15.1	20-	252	1.00312403196104	0	hg19	DERL-2_1
Achilles_DERL2_HAEMATOPOIETIC_AND_LYMPHOID_TISSUE	AC015922.6	17	11787319	DNAH9	56+	16692974	RP11-219A15.1	20-	252	1.00312403196104	0	hg19	DERL-2_1
Achilles_DERL2_HAEMATOPOIETIC_AND_LYMPHOID_TISSUE	AC015923.1	17	44708068	NSF	4+	61951226	NA	NA	1521	0.989862471129784	0	hg19	DERL-2_1
Achilles_DERL2_HAEMATOPOIETIC_AND_LYMPHOID_TISSUE	AC015933.2	18	11066471	PIEZO2	0-	44527136	KATNAL2	2-	1098	0.999514914665561	0	hg19	DERL-2_1
Achilles_DERL2_HAEMATOPOIETIC_AND_LYMPHOID_TISSUE	AC015936.3	17	41833383	SOST	0-	44400645	LRRC37A	6-	393	1.00055467151783	0	hg19	DERL-2_1
Achilles_DERL2_HAEMATOPOIETIC_AND_LYMPHOID_TISSUE	AC015969.3	2	25368215	EFR3B	18+	87043095	CD8B	6+	3313	0.995849753094458	0	hg19	DERL-2_1
Achilles_DERL2_HAEMATOPOIETIC_AND_LYMPHOID_TISSUE	AC015971.1	2	25368215	EFR3B	18+	87043095	CD8B	6+	3313	0.995849753094458	0	hg19	DERL-2_1
Achilles_DERL2_HAEMATOPOIETIC_AND_LYMPHOID_TISSUE	AC015971.2	2	25368215	EFR3B	18+	87043095	CD8B	6+	3313	0.995849753094458	0	hg19	DERL-2_1
Achilles_DERL2_HAEMATOPOIETIC_AND_LYMPHOID_TISSUE	AC015977.6	2	25368215	EFR3B	18+	87043095	CD8B	6+	3313	0.995849753094458	0	hg19	DERL-2_1
Achilles_DERL2_HAEMATOPOIETIC_AND_LYMPHOID_TISSUE	AC015987.1	7	123198101	NDUFA5	0-	141765469	MGAM	38-	1075	1.46510087461134	+	hg19	DERL-2_1
Achilles_DERL2_HAEMATOPOIETIC_AND_LYMPHOID_TISSUE	AC015987.2	7	123198101	NDUFA5	0-	141765469	MGAM	38-	1075	1.46510087461134	+	hg19	DERL-2_1
Achilles_DERL2_HAEMATOPOIETIC_AND_LYMPHOID_TISSUE	AC015989.1	18	47089027	LIPG	1+	66678593	CCDC102B	6-	611	0.967678692193495	0	hg19	DERL-2_1
Achilles_DERL2_HAEMATOPOIETIC_AND_LYMPHOID_TISSUE	AC015989.2	18	47089027	LIPG	1+	66678593	CCDC102B	6-	611	0.967678692193495	0	hg19	DERL-2_1
Achilles_DERL2_HAEMATOPOIETIC_AND_LYMPHOID_TISSUE	AC016113.1	8	22137349	PIWIL2	2+	67065114	TRIM55	7-	1668	1.44212877910281	+	hg19	DERL-2_1
Achilles_DERL2_HAEMATOPOIETIC_AND_LYMPHOID_TISSUE	AC016178.1	8	126056191	KIAA0196	21-	141697045	PTK2	5+	381	1.45871698103117	+	hg19	DERL-2_1
Achilles_DERL2_HAEMATOPOIETIC_AND_LYMPHOID_TISSUE	AC016178.2	8	126056191	KIAA0196	21-	141697045	PTK2	5+	381	1.45871698103117	+	hg19	DERL-2_1
Achilles_DERL2_HAEMATOPOIETIC_AND_LYMPHOID_TISSUE	AC016194.1	8	67066821	TRIM55	9+	86393270	CA2	6-	518	1.48082381262826	+	hg19	DERL-2_1
Achilles_DERL2_HAEMATOPOIETIC_AND_LYMPHOID_TISSUE	AC016251.1	15	71175499	LRRC49	2+	102506676	WASH3P	0-	2101	0.984525173337414	0	hg19	DERL-2_1
Achilles_DERL2_HAEMATOPOIETIC_AND_LYMPHOID_TISSUE	AC016292.1	17	11582	DOC2B	3-	8445850	MYH10	13+	1678	0.991854221399365	0	hg19	DERL-2_1
Achilles_DERL2_HAEMATOPOIETIC_AND_LYMPHOID_TISSUE	AC016405.2	8	113246958	CSMD3	66-	126052392	KIAA0196	23+	445	1.50566414828805	+	hg19	DERL-2_1
Achilles_DERL2_HAEMATOPOIETIC_AND_LYMPHOID_TISSUE	AC016543.1	14	42998322	CTD-2307P3.1	2+	106232584	NA	NA	3601	1.01136236587851	0	hg19	DERL-2_1
Achilles_DERL2_HAEMATOPOIETIC_AND_LYMPHOID_TISSUE	AC016553.1	5	850969	ZDHHC11	0-	19483913	CDH18	11+	521	0.969021109985978	0	hg19	DERL-2_1
Achilles_DERL2_HAEMATOPOIETIC_AND_LYMPHOID_TISSUE	AC016559.1	5	70758005	BDP1	3+	89947797	GPR98	17-	743	0.994125571294056	0	hg19	DERL-2_1
Achilles_DERL2_HAEMATOPOIETIC_AND_LYMPHOID_TISSUE	AC016575.1	5	850969	ZDHHC11	0-	19483913	CDH18	11+	521	0.969021109985978	0	hg19	DERL-2_1
Achilles_DERL2_HAEMATOPOIETIC_AND_LYMPHOID_TISSUE	AC016582.2	19	30018552	VSTM2B	2+	40325705	FBL	7+	1236	0.981186983340412	0	hg19	DERL-2_1
Achilles_DERL2_HAEMATOPOIETIC_AND_LYMPHOID_TISSUE	AC016586.1	19	77595	FAM138F	0-	7012312	AC025278.1	0-	1166	0.996402122588542	0	hg19	DERL-2_1
Achilles_DERL2_HAEMATOPOIETIC_AND_LYMPHOID_TISSUE	AC016597.1	16	22568601	RP11-368J21.3	3+	28332494	SBK1	3-	353	0.968819628660049	0	hg19	DERL-2_1
Achilles_DERL2_HAEMATOPOIETIC_AND_LYMPHOID_TISSUE	AC016626.2	19	77595	FAM138F	0-	7012312	AC025278.1	0-	1166	0.996402122588542	0	hg19	DERL-2_1
Achilles_DERL2_HAEMATOPOIETIC_AND_LYMPHOID_TISSUE	AC016629.8	19	59083046	MZF1	0-	59084249	MZF1	1+	2	1.05738443858696	0	hg19	DERL-2_1
Achilles_DERL2_HAEMATOPOIETIC_AND_LYMPHOID_TISSUE	AC016644.1	5	38876727	OSMR	3+	60456250	SMIM15	2+	627	1.01635189651318	0	hg19	DERL-2_1
Achilles_DERL2_HAEMATOPOIETIC_AND_LYMPHOID_TISSUE	AC016670.1	2	25368215	EFR3B	18+	87043095	CD8B	6+	3313	0.995849753094458	0	hg19	DERL-2_1
Achilles_DERL2_HAEMATOPOIETIC_AND_LYMPHOID_TISSUE	AC016682.1	2	132914801	ANKRD30BL	1-	162719822	SLC4A10	5-	978	0.994401239642783	0	hg19	DERL-2_1
Achilles_DERL2_HAEMATOPOIETIC_AND_LYMPHOID_TISSUE	AC016683.5	2	98166002	ANKRD36B	17-	130948511	NA	NA	1530	1.00277643590108	0	hg19	DERL-2_1
Achilles_DERL2_HAEMATOPOIETIC_AND_LYMPHOID_TISSUE	AC016683.6	2	98166002	ANKRD36B	17-	130948511	NA	NA	1530	1.00277643590108	0	hg19	DERL-2_1
Achilles_DERL2_HAEMATOPOIETIC_AND_LYMPHOID_TISSUE	AC016697.3	2	166859515	SCN1A	19-	242946885	AC131097.3	2-	4828	0.990411519649093	0	hg19	DERL-2_1
Achilles_DERL2_HAEMATOPOIETIC_AND_LYMPHOID_TISSUE	AC016700.2	2	25368215	EFR3B	18+	87043095	CD8B	6+	3313	0.995849753094458	0	hg19	DERL-2_1
Achilles_DERL2_HAEMATOPOIETIC_AND_LYMPHOID_TISSUE	AC016700.3	2	25368215	EFR3B	18+	87043095	CD8B	6+	3313	0.995849753094458	0	hg19	DERL-2_1
Achilles_DERL2_HAEMATOPOIETIC_AND_LYMPHOID_TISSUE	AC016700.5	2	25368215	EFR3B	18+	87043095	CD8B	6+	3313	0.995849753094458	0	hg19	DERL-2_1
Achilles_DERL2_HAEMATOPOIETIC_AND_LYMPHOID_TISSUE	AC016706.1	2	132914801	ANKRD30BL	1-	162719822	SLC4A10	5-	978	0.994401239642783	0	hg19	DERL-2_1
Achilles_DERL2_HAEMATOPOIETIC_AND_LYMPHOID_TISSUE	AC016710.1	2	132914801	ANKRD30BL	1-	162719822	SLC4A10	5-	978	0.994401239642783	0	hg19	DERL-2_1
Achilles_DERL2_HAEMATOPOIETIC_AND_LYMPHOID_TISSUE	AC016716.2	2	25368215	EFR3B	18+	87043095	CD8B	6+	3313	0.995849753094458	0	hg19	DERL-2_1
Achilles_DERL2_HAEMATOPOIETIC_AND_LYMPHOID_TISSUE	AC016722.1	2	25368215	EFR3B	18+	87043095	CD8B	6+	3313	0.995849753094458	0	hg19	DERL-2_1
Achilles_DERL2_HAEMATOPOIETIC_AND_LYMPHOID_TISSUE	AC016722.2	2	25368215	EFR3B	18+	87043095	CD8B	6+	3313	0.995849753094458	0	hg19	DERL-2_1
Achilles_DERL2_HAEMATOPOIETIC_AND_LYMPHOID_TISSUE	AC016722.3	2	25368215	EFR3B	18+	87043095	CD8B	6+	3313	0.995849753094458	0	hg19	DERL-2_1
Achilles_DERL2_HAEMATOPOIETIC_AND_LYMPHOID_TISSUE	AC016722.4	2	25368215	EFR3B	18+	87043095	CD8B	6+	3313	0.995849753094458	0	hg19	DERL-2_1
Achilles_DERL2_HAEMATOPOIETIC_AND_LYMPHOID_TISSUE	AC016723.4	2	166859515	SCN1A	19-	242946885	AC131097.3	2-	4828	0.990411519649093	0	hg19	DERL-2_1
Achilles_DERL2_HAEMATOPOIETIC_AND_LYMPHOID_TISSUE	AC016725.4	2	132914801	ANKRD30BL	1-	162719822	SLC4A10	5-	978	0.994401239642783	0	hg19	DERL-2_1
Achilles_DERL2_HAEMATOPOIETIC_AND_LYMPHOID_TISSUE	AC016727.1	2	25368215	EFR3B	18+	87043095	CD8B	6+	3313	0.995849753094458	0	hg19	DERL-2_1
Achilles_DERL2_HAEMATOPOIETIC_AND_LYMPHOID_TISSUE	AC016730.1	2	10225586	AC104794.4	2+	25366981	EFR3B	17-	541	0.962727896276659	0	hg19	DERL-2_1
Achilles_DERL2_HAEMATOPOIETIC_AND_LYMPHOID_TISSUE	AC016735.1	2	25368215	EFR3B	18+	87043095	CD8B	6+	3313	0.995849753094458	0	hg19	DERL-2_1
Achilles_DERL2_HAEMATOPOIETIC_AND_LYMPHOID_TISSUE	AC016735.2	2	25368215	EFR3B	18+	87043095	CD8B	6+	3313	0.995849753094458	0	hg19	DERL-2_1
Achilles_DERL2_HAEMATOPOIETIC_AND_LYMPHOID_TISSUE	AC016735.3	2	25368215	EFR3B	18+	87043095	CD8B	6+	3313	0.995849753094458	0	hg19	DERL-2_1
Achilles_DERL2_HAEMATOPOIETIC_AND_LYMPHOID_TISSUE	AC016738.3	2	98166002	ANKRD36B	17-	130948511	NA	NA	1530	1.00277643590108	0	hg19	DERL-2_1
Achilles_DERL2_HAEMATOPOIETIC_AND_LYMPHOID_TISSUE	AC016738.4	2	98166002	ANKRD36B	17-	130948511	NA	NA	1530	1.00277643590108	0	hg19	DERL-2_1
Achilles_DERL2_HAEMATOPOIETIC_AND_LYMPHOID_TISSUE	AC016745.1	2	98166002	ANKRD36B	17-	130948511	NA	NA	1530	1.00277643590108	0	hg19	DERL-2_1
Achilles_DERL2_HAEMATOPOIETIC_AND_LYMPHOID_TISSUE	AC016745.3	2	98166002	ANKRD36B	17-	130948511	NA	NA	1530	1.00277643590108	0	hg19	DERL-2_1
Achilles_DERL2_HAEMATOPOIETIC_AND_LYMPHOID_TISSUE	AC016747.3	2	25368215	EFR3B	18+	87043095	CD8B	6+	3313	0.995849753094458	0	hg19	DERL-2_1
Achilles_DERL2_HAEMATOPOIETIC_AND_LYMPHOID_TISSUE	AC016751.2	2	166859515	SCN1A	19-	242946885	AC131097.3	2-	4828	0.990411519649093	0	hg19	DERL-2_1
Achilles_DERL2_HAEMATOPOIETIC_AND_LYMPHOID_TISSUE	AC016751.3	2	166859515	SCN1A	19-	242946885	AC131097.3	2-	4828	0.990411519649093	0	hg19	DERL-2_1
Achilles_DERL2_HAEMATOPOIETIC_AND_LYMPHOID_TISSUE	AC016757.3	2	166859515	SCN1A	19-	242946885	AC131097.3	2-	4828	0.990411519649093	0	hg19	DERL-2_1
Achilles_DERL2_HAEMATOPOIETIC_AND_LYMPHOID_TISSUE	AC016764.1	2	98166002	ANKRD36B	17-	130948511	NA	NA	1530	1.00277643590108	0	hg19	DERL-2_1
Achilles_DERL2_HAEMATOPOIETIC_AND_LYMPHOID_TISSUE	AC016768.1	2	10225586	AC104794.4	2+	25366981	EFR3B	17-	541	0.962727896276659	0	hg19	DERL-2_1
Achilles_DERL2_HAEMATOPOIETIC_AND_LYMPHOID_TISSUE	AC016821.1	10	62649195	RHOBTB1	4-	88986219	NUTM2A	0-	1257	0.990960872709977	0	hg19	DERL-2_1
Achilles_DERL2_HAEMATOPOIETIC_AND_LYMPHOID_TISSUE	AC016831.7	7	123198101	NDUFA5	0-	141765469	MGAM	38-	1075	1.46510087461134	+	hg19	DERL-2_1
Achilles_DERL2_HAEMATOPOIETIC_AND_LYMPHOID_TISSUE	AC016885.1	8	87061248	PSKH2	1-	94930423	PDP1	0-	213	1.47161470753179	+	hg19	DERL-2_1
Achilles_DERL2_HAEMATOPOIETIC_AND_LYMPHOID_TISSUE	AC016903.1	2	166859515	SCN1A	19-	242946885	AC131097.3	2-	4828	0.990411519649093	0	hg19	DERL-2_1
Achilles_DERL2_HAEMATOPOIETIC_AND_LYMPHOID_TISSUE	AC016903.2	2	166859515	SCN1A	19-	242946885	AC131097.3	2-	4828	0.990411519649093	0	hg19	DERL-2_1
Achilles_DERL2_HAEMATOPOIETIC_AND_LYMPHOID_TISSUE	AC016907.1	2	25368215	EFR3B	18+	87043095	CD8B	6+	3313	0.995849753094458	0	hg19	DERL-2_1
Achilles_DERL2_HAEMATOPOIETIC_AND_LYMPHOID_TISSUE	AC016907.3	2	25368215	EFR3B	18+	87043095	CD8B	6+	3313	0.995849753094458	0	hg19	DERL-2_1
Achilles_DERL2_HAEMATOPOIETIC_AND_LYMPHOID_TISSUE	AC016909.1	2	132914801	ANKRD30BL	1-	162719822	SLC4A10	5-	978	0.994401239642783	0	hg19	DERL-2_1
Achilles_DERL2_HAEMATOPOIETIC_AND_LYMPHOID_TISSUE	AC016910.1	2	132914801	ANKRD30BL	1-	162719822	SLC4A10	5-	978	0.994401239642783	0	hg19	DERL-2_1
Achilles_DERL2_HAEMATOPOIETIC_AND_LYMPHOID_TISSUE	AC016912.3	2	25368215	EFR3B	18+	87043095	CD8B	6+	3313	0.995849753094458	0	hg19	DERL-2_1
Achilles_DERL2_HAEMATOPOIETIC_AND_LYMPHOID_TISSUE	AC016970.1	3	99895511	CMSS1	9+	115529513	LSAMP	6+	654	0.97731802153986	0	hg19	DERL-2_1
Achilles_DERL2_HAEMATOPOIETIC_AND_LYMPHOID_TISSUE	AC016994.2	2	98166002	ANKRD36B	17-	130948511	NA	NA	1530	1.00277643590108	0	hg19	DERL-2_1
Achilles_DERL2_HAEMATOPOIETIC_AND_LYMPHOID_TISSUE	AC016995.3	2	25368215	EFR3B	18+	87043095	CD8B	6+	3313	0.995849753094458	0	hg19	DERL-2_1
Achilles_DERL2_HAEMATOPOIETIC_AND_LYMPHOID_TISSUE	AC016999.2	2	166859515	SCN1A	19-	242946885	AC131097.3	2-	4828	0.990411519649093	0	hg19	DERL-2_1
Achilles_DERL2_HAEMATOPOIETIC_AND_LYMPHOID_TISSUE	AC017002.1	2	98166002	ANKRD36B	17-	130948511	NA	NA	1530	1.00277643590108	0	hg19	DERL-2_1
Achilles_DERL2_HAEMATOPOIETIC_AND_LYMPHOID_TISSUE	AC017002.2	2	98166002	ANKRD36B	17-	130948511	NA	NA	1530	1.00277643590108	0	hg19	DERL-2_1
Achilles_DERL2_HAEMATOPOIETIC_AND_LYMPHOID_TISSUE	AC017002.4	2	98166002	ANKRD36B	17-	130948511	NA	NA	1530	1.00277643590108	0	hg19	DERL-2_1
Achilles_DERL2_HAEMATOPOIETIC_AND_LYMPHOID_TISSUE	AC017006.2	2	25368215	EFR3B	18+	87043095	CD8B	6+	3313	0.995849753094458	0	hg19	DERL-2_1
Achilles_DERL2_HAEMATOPOIETIC_AND_LYMPHOID_TISSUE	AC017006.3	2	25368215	EFR3B	18+	87043095	CD8B	6+	3313	0.995849753094458	0	hg19	DERL-2_1
Achilles_DERL2_HAEMATOPOIETIC_AND_LYMPHOID_TISSUE	AC017028.1	2	166859515	SCN1A	19-	242946885	AC131097.3	2-	4828	0.990411519649093	0	hg19	DERL-2_1
Achilles_DERL2_HAEMATOPOIETIC_AND_LYMPHOID_TISSUE	AC017028.10	2	166859515	SCN1A	19-	242946885	AC131097.3	2-	4828	0.990411519649093	0	hg19	DERL-2_1
Achilles_DERL2_HAEMATOPOIETIC_AND_LYMPHOID_TISSUE	AC017028.2	2	166859515	SCN1A	19-	242946885	AC131097.3	2-	4828	0.990411519649093	0	hg19	DERL-2_1
Achilles_DERL2_HAEMATOPOIETIC_AND_LYMPHOID_TISSUE	AC017028.3	2	166859515	SCN1A	19-	242946885	AC131097.3	2-	4828	0.990411519649093	0	hg19	DERL-2_1
Achilles_DERL2_HAEMATOPOIETIC_AND_LYMPHOID_TISSUE	AC017028.4	2	166859515	SCN1A	19-	242946885	AC131097.3	2-	4828	0.990411519649093	0	hg19	DERL-2_1
Achilles_DERL2_HAEMATOPOIETIC_AND_LYMPHOID_TISSUE	AC017028.5	2	166859515	SCN1A	19-	242946885	AC131097.3	2-	4828	0.990411519649093	0	hg19	DERL-2_1
Achilles_DERL2_HAEMATOPOIETIC_AND_LYMPHOID_TISSUE	AC017028.6	2	166859515	SCN1A	19-	242946885	AC131097.3	2-	4828	0.990411519649093	0	hg19	DERL-2_1
Achilles_DERL2_HAEMATOPOIETIC_AND_LYMPHOID_TISSUE	AC017028.7	2	166859515	SCN1A	19-	242946885	AC131097.3	2-	4828	0.990411519649093	0	hg19	DERL-2_1
Achilles_DERL2_HAEMATOPOIETIC_AND_LYMPHOID_TISSUE	AC017028.8	2	166859515	SCN1A	19-	242946885	AC131097.3	2-	4828	0.990411519649093	0	hg19	DERL-2_1
Achilles_DERL2_HAEMATOPOIETIC_AND_LYMPHOID_TISSUE	AC017028.9	2	166859515	SCN1A	19-	242946885	AC131097.3	2-	4828	0.990411519649093	0	hg19	DERL-2_1
Achilles_DERL2_HAEMATOPOIETIC_AND_LYMPHOID_TISSUE	AC017048.1	2	166859515	SCN1A	19-	242946885	AC131097.3	2-	4828	0.990411519649093	0	hg19	DERL-2_1
Achilles_DERL2_HAEMATOPOIETIC_AND_LYMPHOID_TISSUE	AC017048.2	2	166859515	SCN1A	19-	242946885	AC131097.3	2-	4828	0.990411519649093	0	hg19	DERL-2_1
Achilles_DERL2_HAEMATOPOIETIC_AND_LYMPHOID_TISSUE	AC017048.3	2	166859515	SCN1A	19-	242946885	AC131097.3	2-	4828	0.990411519649093	0	hg19	DERL-2_1
Achilles_DERL2_HAEMATOPOIETIC_AND_LYMPHOID_TISSUE	AC017048.4	2	166859515	SCN1A	19-	242946885	AC131097.3	2-	4828	0.990411519649093	0	hg19	DERL-2_1
Achilles_DERL2_HAEMATOPOIETIC_AND_LYMPHOID_TISSUE	AC017053.1	2	46637	NA	NA	10224322	AC104794.4	0-	286	1	0	hg19	DERL-2_1
Achilles_DERL2_HAEMATOPOIETIC_AND_LYMPHOID_TISSUE	AC017060.1	7	6863243	CCZ1B	3-	38289423	NA	NA	1074	0.49854650766401704	-	hg19	DERL-2_1
Achilles_DERL2_HAEMATOPOIETIC_AND_LYMPHOID_TISSUE	AC017074.1	2	98166002	ANKRD36B	17-	130948511	NA	NA	1530	1.00277643590108	0	hg19	DERL-2_1
Achilles_DERL2_HAEMATOPOIETIC_AND_LYMPHOID_TISSUE	AC017074.2	2	98166002	ANKRD36B	17-	130948511	NA	NA	1530	1.00277643590108	0	hg19	DERL-2_1
Achilles_DERL2_HAEMATOPOIETIC_AND_LYMPHOID_TISSUE	AC017076.5	2	46637	NA	NA	10224322	AC104794.4	0-	286	1	0	hg19	DERL-2_1
Achilles_DERL2_HAEMATOPOIETIC_AND_LYMPHOID_TISSUE	AC017081.1	2	166859515	SCN1A	19-	242946885	AC131097.3	2-	4828	0.990411519649093	0	hg19	DERL-2_1
Achilles_DERL2_HAEMATOPOIETIC_AND_LYMPHOID_TISSUE	AC017083.1	2	25368215	EFR3B	18+	87043095	CD8B	6+	3313	0.995849753094458	0	hg19	DERL-2_1
Achilles_DERL2_HAEMATOPOIETIC_AND_LYMPHOID_TISSUE	AC017083.3	2	25368215	EFR3B	18+	87043095	CD8B	6+	3313	0.995849753094458	0	hg19	DERL-2_1
Achilles_DERL2_HAEMATOPOIETIC_AND_LYMPHOID_TISSUE	AC017084.1	2	25368215	EFR3B	18+	87043095	CD8B	6+	3313	0.995849753094458	0	hg19	DERL-2_1
Achilles_DERL2_HAEMATOPOIETIC_AND_LYMPHOID_TISSUE	AC017099.3	2	98166002	ANKRD36B	17-	130948511	NA	NA	1530	1.00277643590108	0	hg19	DERL-2_1
Achilles_DERL2_HAEMATOPOIETIC_AND_LYMPHOID_TISSUE	AC017101.10	2	166859515	SCN1A	19-	242946885	AC131097.3	2-	4828	0.990411519649093	0	hg19	DERL-2_1
Achilles_DERL2_HAEMATOPOIETIC_AND_LYMPHOID_TISSUE	AC017104.1	2	166859515	SCN1A	19-	242946885	AC131097.3	2-	4828	0.990411519649093	0	hg19	DERL-2_1
Achilles_DERL2_HAEMATOPOIETIC_AND_LYMPHOID_TISSUE	AC017104.2	2	166859515	SCN1A	19-	242946885	AC131097.3	2-	4828	0.990411519649093	0	hg19	DERL-2_1
Achilles_DERL2_HAEMATOPOIETIC_AND_LYMPHOID_TISSUE	AC017104.6	2	166859515	SCN1A	19-	242946885	AC131097.3	2-	4828	0.990411519649093	0	hg19	DERL-2_1
Achilles_DERL2_HAEMATOPOIETIC_AND_LYMPHOID_TISSUE	AC017116.11	7	44090131	DBNL	2+	57529905	ZNF716	3-	558	0.48737359643842604	-	hg19	DERL-2_1
Achilles_DERL2_HAEMATOPOIETIC_AND_LYMPHOID_TISSUE	AC018359.1	3	30876025	GADL1	8-	54871507	CACNA2D3	14-	2682	0.975085073057894	0	hg19	DERL-2_1
Achilles_DERL2_HAEMATOPOIETIC_AND_LYMPHOID_TISSUE	AC018359.3	3	30876025	GADL1	8-	54871507	CACNA2D3	14-	2682	0.975085073057894	0	hg19	DERL-2_1
Achilles_DERL2_HAEMATOPOIETIC_AND_LYMPHOID_TISSUE	AC018445.1	18	67697597	RTTN	40-	78005483	NA	NA	207	1.00975129759669	0	hg19	DERL-2_1
Achilles_DERL2_HAEMATOPOIETIC_AND_LYMPHOID_TISSUE	AC018450.1	3	132363992	ACAD11	0-	184966557	EHHADH	1+	2112	0.989999704718072	0	hg19	DERL-2_1
Achilles_DERL2_HAEMATOPOIETIC_AND_LYMPHOID_TISSUE	AC018462.2	2	25368215	EFR3B	18+	87043095	CD8B	6+	3313	0.995849753094458	0	hg19	DERL-2_1
Achilles_DERL2_HAEMATOPOIETIC_AND_LYMPHOID_TISSUE	AC018464.3	7	107253989	BCAP29	7+	122056468	CADPS2	16+	502	1.49910350809139	+	hg19	DERL-2_1
Achilles_DERL2_HAEMATOPOIETIC_AND_LYMPHOID_TISSUE	AC018470.1	2	166859515	SCN1A	19-	242946885	AC131097.3	2-	4828	0.990411519649093	0	hg19	DERL-2_1
Achilles_DERL2_HAEMATOPOIETIC_AND_LYMPHOID_TISSUE	AC018470.4	2	166859515	SCN1A	19-	242946885	AC131097.3	2-	4828	0.990411519649093	0	hg19	DERL-2_1
Achilles_DERL2_HAEMATOPOIETIC_AND_LYMPHOID_TISSUE	AC018495.3	3	361802	CHL1	3+	25611661	RARB	3-	1054	0.975896463421915	0	hg19	DERL-2_1
Achilles_DERL2_HAEMATOPOIETIC_AND_LYMPHOID_TISSUE	AC018506.1	3	361802	CHL1	3+	25611661	RARB	3-	1054	0.975896463421915	0	hg19	DERL-2_1
Achilles_DERL2_HAEMATOPOIETIC_AND_LYMPHOID_TISSUE	AC018512.1	15	43029552	NA	NA	45493319	SHF	0+	536	1.00368043629043	0	hg19	DERL-2_1
Achilles_DERL2_HAEMATOPOIETIC_AND_LYMPHOID_TISSUE	AC018607.1	8	22137349	PIWIL2	2+	67065114	TRIM55	7-	1668	1.44212877910281	+	hg19	DERL-2_1
Achilles_DERL2_HAEMATOPOIETIC_AND_LYMPHOID_TISSUE	AC018618.1	15	55931126	PRTG	12-	70357059	TLE3	7+	1029	0.986437807143117	0	hg19	DERL-2_1
Achilles_DERL2_HAEMATOPOIETIC_AND_LYMPHOID_TISSUE	AC018628.1	17	44708068	NSF	4+	61951226	NA	NA	1521	0.989862471129784	0	hg19	DERL-2_1
Achilles_DERL2_HAEMATOPOIETIC_AND_LYMPHOID_TISSUE	AC018630.1	12	10599513	KLRC1	5-	11547161	PRB2	2+	60	1.03375907904544	0	hg19	DERL-2_1
Achilles_DERL2_HAEMATOPOIETIC_AND_LYMPHOID_TISSUE	AC018635.1	7	123198101	NDUFA5	0-	141765469	MGAM	38-	1075	1.46510087461134	+	hg19	DERL-2_1
Achilles_DERL2_HAEMATOPOIETIC_AND_LYMPHOID_TISSUE	AC018643.4	7	123198101	NDUFA5	0-	141765469	MGAM	38-	1075	1.46510087461134	+	hg19	DERL-2_1
Achilles_DERL2_HAEMATOPOIETIC_AND_LYMPHOID_TISSUE	AC018647.3	7	6863243	CCZ1B	3-	38289423	NA	NA	1074	0.49854650766401704	-	hg19	DERL-2_1
Achilles_DERL2_HAEMATOPOIETIC_AND_LYMPHOID_TISSUE	AC018685.1	2	46637	NA	NA	10224322	AC104794.4	0-	286	1	0	hg19	DERL-2_1
Achilles_DERL2_HAEMATOPOIETIC_AND_LYMPHOID_TISSUE	AC018685.2	2	46637	NA	NA	10224322	AC104794.4	0-	286	1	0	hg19	DERL-2_1
Achilles_DERL2_HAEMATOPOIETIC_AND_LYMPHOID_TISSUE	AC018690.1	2	98166002	ANKRD36B	17-	130948511	NA	NA	1530	1.00277643590108	0	hg19	DERL-2_1
Achilles_DERL2_HAEMATOPOIETIC_AND_LYMPHOID_TISSUE	AC018693.6	2	25368215	EFR3B	18+	87043095	CD8B	6+	3313	0.995849753094458	0	hg19	DERL-2_1
Achilles_DERL2_HAEMATOPOIETIC_AND_LYMPHOID_TISSUE	AC018705.5	7	44090131	DBNL	2+	57529905	ZNF716	3-	558	0.48737359643842604	-	hg19	DERL-2_1
Achilles_DERL2_HAEMATOPOIETIC_AND_LYMPHOID_TISSUE	AC018717.1	2	166859515	SCN1A	19-	242946885	AC131097.3	2-	4828	0.990411519649093	0	hg19	DERL-2_1
Achilles_DERL2_HAEMATOPOIETIC_AND_LYMPHOID_TISSUE	AC018730.1	2	98166002	ANKRD36B	17-	130948511	NA	NA	1530	1.00277643590108	0	hg19	DERL-2_1
Achilles_DERL2_HAEMATOPOIETIC_AND_LYMPHOID_TISSUE	AC018730.3	2	98166002	ANKRD36B	17-	130948511	NA	NA	1530	1.00277643590108	0	hg19	DERL-2_1
Achilles_DERL2_HAEMATOPOIETIC_AND_LYMPHOID_TISSUE	AC018730.4	2	98166002	ANKRD36B	17-	130948511	NA	NA	1530	1.00277643590108	0	hg19	DERL-2_1
Achilles_DERL2_HAEMATOPOIETIC_AND_LYMPHOID_TISSUE	AC018731.3	2	132914801	ANKRD30BL	1-	162719822	SLC4A10	5-	978	0.994401239642783	0	hg19	DERL-2_1
Achilles_DERL2_HAEMATOPOIETIC_AND_LYMPHOID_TISSUE	AC018737.1	2	98166002	ANKRD36B	17-	130948511	NA	NA	1530	1.00277643590108	0	hg19	DERL-2_1
Achilles_DERL2_HAEMATOPOIETIC_AND_LYMPHOID_TISSUE	AC018737.3	2	98166002	ANKRD36B	17-	130948511	NA	NA	1530	1.00277643590108	0	hg19	DERL-2_1
Achilles_DERL2_HAEMATOPOIETIC_AND_LYMPHOID_TISSUE	AC018742.1	2	10225586	AC104794.4	2+	25366981	EFR3B	17-	541	0.962727896276659	0	hg19	DERL-2_1
Achilles_DERL2_HAEMATOPOIETIC_AND_LYMPHOID_TISSUE	AC018755.1	19	43766542	PSG9	1-	52131044	SIGLEC5	6+	1486	0.991854221399365	0	hg19	DERL-2_1
Achilles_DERL2_HAEMATOPOIETIC_AND_LYMPHOID_TISSUE	AC018755.16	19	43766542	PSG9	1-	52131044	SIGLEC5	6+	1486	0.991854221399365	0	hg19	DERL-2_1
Achilles_DERL2_HAEMATOPOIETIC_AND_LYMPHOID_TISSUE	AC018755.17	19	43766542	PSG9	1-	52131044	SIGLEC5	6+	1486	0.991854221399365	0	hg19	DERL-2_1
Achilles_DERL2_HAEMATOPOIETIC_AND_LYMPHOID_TISSUE	AC018766.4	19	43766542	PSG9	1-	52131044	SIGLEC5	6+	1486	0.991854221399365	0	hg19	DERL-2_1
Achilles_DERL2_HAEMATOPOIETIC_AND_LYMPHOID_TISSUE	AC018766.5	19	43766542	PSG9	1-	52131044	SIGLEC5	6+	1486	0.991854221399365	0	hg19	DERL-2_1
Achilles_DERL2_HAEMATOPOIETIC_AND_LYMPHOID_TISSUE	AC018766.6	19	43766542	PSG9	1-	52131044	SIGLEC5	6+	1486	0.991854221399365	0	hg19	DERL-2_1
Achilles_DERL2_HAEMATOPOIETIC_AND_LYMPHOID_TISSUE	AC018767.1	16	64582	WASH4P	8-	14989160	NOMO1	29-	1645	0.990205590774956	0	hg19	DERL-2_1
Achilles_DERL2_HAEMATOPOIETIC_AND_LYMPHOID_TISSUE	AC018799.1	2	166859515	SCN1A	19-	242946885	AC131097.3	2-	4828	0.990411519649093	0	hg19	DERL-2_1
Achilles_DERL2_HAEMATOPOIETIC_AND_LYMPHOID_TISSUE	AC018804.1	2	98166002	ANKRD36B	17-	130948511	NA	NA	1530	1.00277643590108	0	hg19	DERL-2_1
Achilles_DERL2_HAEMATOPOIETIC_AND_LYMPHOID_TISSUE	AC018804.3	2	98166002	ANKRD36B	17-	130948511	NA	NA	1530	1.00277643590108	0	hg19	DERL-2_1
Achilles_DERL2_HAEMATOPOIETIC_AND_LYMPHOID_TISSUE	AC018804.7	2	130954196	TUBA3E	0-	131130626	PTPN18	13-	21	0.959729670113262	0	hg19	DERL-2_1
Achilles_DERL2_HAEMATOPOIETIC_AND_LYMPHOID_TISSUE	AC018816.3	3	361802	CHL1	3+	25611661	RARB	3-	1054	0.975896463421915	0	hg19	DERL-2_1
Achilles_DERL2_HAEMATOPOIETIC_AND_LYMPHOID_TISSUE	AC018832.1	3	361802	CHL1	3+	25611661	RARB	3-	1054	0.975896463421915	0	hg19	DERL-2_1
Achilles_DERL2_HAEMATOPOIETIC_AND_LYMPHOID_TISSUE	AC018865.8	2	98166002	ANKRD36B	17-	130948511	NA	NA	1530	1.00277643590108	0	hg19	DERL-2_1
Achilles_DERL2_HAEMATOPOIETIC_AND_LYMPHOID_TISSUE	AC018866.1	2	98166002	ANKRD36B	17-	130948511	NA	NA	1530	1.00277643590108	0	hg19	DERL-2_1
Achilles_DERL2_HAEMATOPOIETIC_AND_LYMPHOID_TISSUE	AC018867.1	2	166859515	SCN1A	19-	242946885	AC131097.3	2-	4828	0.990411519649093	0	hg19	DERL-2_1
Achilles_DERL2_HAEMATOPOIETIC_AND_LYMPHOID_TISSUE	AC018867.2	2	166859515	SCN1A	19-	242946885	AC131097.3	2-	4828	0.990411519649093	0	hg19	DERL-2_1
Achilles_DERL2_HAEMATOPOIETIC_AND_LYMPHOID_TISSUE	AC018878.3	2	98166002	ANKRD36B	17-	130948511	NA	NA	1530	1.00277643590108	0	hg19	DERL-2_1
Achilles_DERL2_HAEMATOPOIETIC_AND_LYMPHOID_TISSUE	AC018890.4	2	166859515	SCN1A	19-	242946885	AC131097.3	2-	4828	0.990411519649093	0	hg19	DERL-2_1
Achilles_DERL2_HAEMATOPOIETIC_AND_LYMPHOID_TISSUE	AC018890.6	2	166859515	SCN1A	19-	242946885	AC131097.3	2-	4828	0.990411519649093	0	hg19	DERL-2_1
Achilles_DERL2_HAEMATOPOIETIC_AND_LYMPHOID_TISSUE	AC019046.1	2	166859515	SCN1A	19-	242946885	AC131097.3	2-	4828	0.990411519649093	0	hg19	DERL-2_1
Achilles_DERL2_HAEMATOPOIETIC_AND_LYMPHOID_TISSUE	AC019048.1	2	46637	NA	NA	10224322	AC104794.4	0-	286	1	0	hg19	DERL-2_1
Achilles_DERL2_HAEMATOPOIETIC_AND_LYMPHOID_TISSUE	AC019051.1	2	166859515	SCN1A	19-	242946885	AC131097.3	2-	4828	0.990411519649093	0	hg19	DERL-2_1
Achilles_DERL2_HAEMATOPOIETIC_AND_LYMPHOID_TISSUE	AC019055.1	2	10225586	AC104794.4	2+	25366981	EFR3B	17-	541	0.962727896276659	0	hg19	DERL-2_1
Achilles_DERL2_HAEMATOPOIETIC_AND_LYMPHOID_TISSUE	AC019064.1	2	25368215	EFR3B	18+	87043095	CD8B	6+	3313	0.995849753094458	0	hg19	DERL-2_1
Achilles_DERL2_HAEMATOPOIETIC_AND_LYMPHOID_TISSUE	AC019068.2	2	166859515	SCN1A	19-	242946885	AC131097.3	2-	4828	0.990411519649093	0	hg19	DERL-2_1
Achilles_DERL2_HAEMATOPOIETIC_AND_LYMPHOID_TISSUE	AC019100.3	2	98166002	ANKRD36B	17-	130948511	NA	NA	1530	1.00277643590108	0	hg19	DERL-2_1
Achilles_DERL2_HAEMATOPOIETIC_AND_LYMPHOID_TISSUE	AC019117.1	7	6863243	CCZ1B	3-	38289423	NA	NA	1074	0.49854650766401704	-	hg19	DERL-2_1
Achilles_DERL2_HAEMATOPOIETIC_AND_LYMPHOID_TISSUE	AC019117.2	7	6863243	CCZ1B	3-	38289423	NA	NA	1074	0.49854650766401704	-	hg19	DERL-2_1
Achilles_DERL2_HAEMATOPOIETIC_AND_LYMPHOID_TISSUE	AC019118.2	2	46637	NA	NA	10224322	AC104794.4	0-	286	1	0	hg19	DERL-2_1
Achilles_DERL2_HAEMATOPOIETIC_AND_LYMPHOID_TISSUE	AC019118.3	2	46637	NA	NA	10224322	AC104794.4	0-	286	1	0	hg19	DERL-2_1
Achilles_DERL2_HAEMATOPOIETIC_AND_LYMPHOID_TISSUE	AC019118.4	2	46637	NA	NA	10224322	AC104794.4	0-	286	1	0	hg19	DERL-2_1
Achilles_DERL2_HAEMATOPOIETIC_AND_LYMPHOID_TISSUE	AC019131.1	4	82025838	PRKG2	15-	141315447	CLGN	10+	1739	1.00395875417754	0	hg19	DERL-2_1
Achilles_DERL2_HAEMATOPOIETIC_AND_LYMPHOID_TISSUE	AC019171.1	2	25368215	EFR3B	18+	87043095	CD8B	6+	3313	0.995849753094458	0	hg19	DERL-2_1
Achilles_DERL2_HAEMATOPOIETIC_AND_LYMPHOID_TISSUE	AC019172.2	2	46637	NA	NA	10224322	AC104794.4	0-	286	1	0	hg19	DERL-2_1
Achilles_DERL2_HAEMATOPOIETIC_AND_LYMPHOID_TISSUE	AC019181.2	2	162729144	SLC4A10	7+	166856538	SCN1A	21+	214	1.06215918649537	0	hg19	DERL-2_1
Achilles_DERL2_HAEMATOPOIETIC_AND_LYMPHOID_TISSUE	AC019185.4	2	166859515	SCN1A	19-	242946885	AC131097.3	2-	4828	0.990411519649093	0	hg19	DERL-2_1
Achilles_DERL2_HAEMATOPOIETIC_AND_LYMPHOID_TISSUE	AC019186.1	2	132914801	ANKRD30BL	1-	162719822	SLC4A10	5-	978	0.994401239642783	0	hg19	DERL-2_1
Achilles_DERL2_HAEMATOPOIETIC_AND_LYMPHOID_TISSUE	AC019198.1	2	25368215	EFR3B	18+	87043095	CD8B	6+	3313	0.995849753094458	0	hg19	DERL-2_1
Achilles_DERL2_HAEMATOPOIETIC_AND_LYMPHOID_TISSUE	AC019201.1	2	132914801	ANKRD30BL	1-	162719822	SLC4A10	5-	978	0.994401239642783	0	hg19	DERL-2_1
Achilles_DERL2_HAEMATOPOIETIC_AND_LYMPHOID_TISSUE	AC019205.1	6	35774111	LHFPL5	1+	76369375	SENP6	7-	2021	0.983842988943732	0	hg19	DERL-2_1
Achilles_DERL2_HAEMATOPOIETIC_AND_LYMPHOID_TISSUE	AC019205.2	6	35774111	LHFPL5	1+	76369375	SENP6	7-	2021	0.983842988943732	0	hg19	DERL-2_1
Achilles_DERL2_HAEMATOPOIETIC_AND_LYMPHOID_TISSUE	AC019206.1	2	25368215	EFR3B	18+	87043095	CD8B	6+	3313	0.995849753094458	0	hg19	DERL-2_1
Achilles_DERL2_HAEMATOPOIETIC_AND_LYMPHOID_TISSUE	AC019221.4	2	166859515	SCN1A	19-	242946885	AC131097.3	2-	4828	0.990411519649093	0	hg19	DERL-2_1
Achilles_DERL2_HAEMATOPOIETIC_AND_LYMPHOID_TISSUE	AC019294.1	15	71175499	LRRC49	2+	102506676	WASH3P	0-	2101	0.984525173337414	0	hg19	DERL-2_1
Achilles_DERL2_HAEMATOPOIETIC_AND_LYMPHOID_TISSUE	AC019322.1	15	30665600	CHRFAM7A	4-	30854954	NA	NA	42	1.17804936895884	0	hg19	DERL-2_1
Achilles_DERL2_HAEMATOPOIETIC_AND_LYMPHOID_TISSUE	AC019330.1	2	166859515	SCN1A	19-	242946885	AC131097.3	2-	4828	0.990411519649093	0	hg19	DERL-2_1
Achilles_DERL2_HAEMATOPOIETIC_AND_LYMPHOID_TISSUE	AC019330.2	2	166859515	SCN1A	19-	242946885	AC131097.3	2-	4828	0.990411519649093	0	hg19	DERL-2_1
Achilles_DERL2_HAEMATOPOIETIC_AND_LYMPHOID_TISSUE	AC019349.5	17	39645228	KRT36	1-	41032085	LINC00671	3+	437	0.985002983839253	0	hg19	DERL-2_1
Achilles_DERL2_HAEMATOPOIETIC_AND_LYMPHOID_TISSUE	AC020571.3	2	166859515	SCN1A	19-	242946885	AC131097.3	2-	4828	0.990411519649093	0	hg19	DERL-2_1
Achilles_DERL2_HAEMATOPOIETIC_AND_LYMPHOID_TISSUE	AC020594.5	2	25368215	EFR3B	18+	87043095	CD8B	6+	3313	0.995849753094458	0	hg19	DERL-2_1
Achilles_DERL2_HAEMATOPOIETIC_AND_LYMPHOID_TISSUE	AC020595.1	2	166859515	SCN1A	19-	242946885	AC131097.3	2-	4828	0.990411519649093	0	hg19	DERL-2_1
Achilles_DERL2_HAEMATOPOIETIC_AND_LYMPHOID_TISSUE	AC020601.1	2	132914801	ANKRD30BL	1-	162719822	SLC4A10	5-	978	0.994401239642783	0	hg19	DERL-2_1
Achilles_DERL2_HAEMATOPOIETIC_AND_LYMPHOID_TISSUE	AC020606.1	7	107253989	BCAP29	7+	122056468	CADPS2	16+	502	1.49910350809139	+	hg19	DERL-2_1
Achilles_DERL2_HAEMATOPOIETIC_AND_LYMPHOID_TISSUE	AC020626.1	3	361802	CHL1	3+	25611661	RARB	3-	1054	0.975896463421915	0	hg19	DERL-2_1
Achilles_DERL2_HAEMATOPOIETIC_AND_LYMPHOID_TISSUE	AC020629.1	12	40669047	LRRK2	16+	52844656	KRT6B	1+	1231	0.995366680983927	0	hg19	DERL-2_1
Achilles_DERL2_HAEMATOPOIETIC_AND_LYMPHOID_TISSUE	AC020636.1	3	132363992	ACAD11	0-	184966557	EHHADH	1+	2112	0.989999704718072	0	hg19	DERL-2_1
Achilles_DERL2_HAEMATOPOIETIC_AND_LYMPHOID_TISSUE	AC020703.1	4	145032815	GYPA	5-	166024500	TMEM192	1+	607	0.964999433122854	0	hg19	DERL-2_1
Achilles_DERL2_HAEMATOPOIETIC_AND_LYMPHOID_TISSUE	AC020743.2	7	44090131	DBNL	2+	57529905	ZNF716	3-	558	0.48737359643842604	-	hg19	DERL-2_1
Achilles_DERL2_HAEMATOPOIETIC_AND_LYMPHOID_TISSUE	AC020743.3	7	44090131	DBNL	2+	57529905	ZNF716	3-	558	0.48737359643842604	-	hg19	DERL-2_1
Achilles_DERL2_HAEMATOPOIETIC_AND_LYMPHOID_TISSUE	AC020743.4	7	44090131	DBNL	2+	57529905	ZNF716	3-	558	0.48737359643842604	-	hg19	DERL-2_1
Achilles_DERL2_HAEMATOPOIETIC_AND_LYMPHOID_TISSUE	AC020892.1	15	50578632	GABPB1	6-	55620083	PIGB	3-	329	0.969021109985978	0	hg19	DERL-2_1
Achilles_DERL2_HAEMATOPOIETIC_AND_LYMPHOID_TISSUE	AC020895.1	19	77595	FAM138F	0-	7012312	AC025278.1	0-	1166	0.996402122588542	0	hg19	DERL-2_1
Achilles_DERL2_HAEMATOPOIETIC_AND_LYMPHOID_TISSUE	AC020900.1	5	93807686	KIAA0825	6-	102342939	PAM	17-	282	0.989245155357708	0	hg19	DERL-2_1
Achilles_DERL2_HAEMATOPOIETIC_AND_LYMPHOID_TISSUE	AC020900.2	5	93807686	KIAA0825	6-	102342939	PAM	17-	282	0.989245155357708	0	hg19	DERL-2_1
Achilles_DERL2_HAEMATOPOIETIC_AND_LYMPHOID_TISSUE	AC020907.1	19	30018552	VSTM2B	2+	40325705	FBL	7+	1236	0.981186983340412	0	hg19	DERL-2_1
Achilles_DERL2_HAEMATOPOIETIC_AND_LYMPHOID_TISSUE	AC020910.1	19	30018552	VSTM2B	2+	40325705	FBL	7+	1236	0.981186983340412	0	hg19	DERL-2_1
Achilles_DERL2_HAEMATOPOIETIC_AND_LYMPHOID_TISSUE	AC020915.1	19	55363989	KIR3DL2	3+	59029292	ZBTB45	1+	508	1.00472452637434	0	hg19	DERL-2_1
Achilles_DERL2_HAEMATOPOIETIC_AND_LYMPHOID_TISSUE	AC020922.1	19	55363989	KIR3DL2	3+	59029292	ZBTB45	1+	508	1.00472452637434	0	hg19	DERL-2_1
Achilles_DERL2_HAEMATOPOIETIC_AND_LYMPHOID_TISSUE	AC020934.1	19	7075368	ZNF557	3+	17889945	FCHO1	19-	2019	0.985412720260296	0	hg19	DERL-2_1
Achilles_DERL2_HAEMATOPOIETIC_AND_LYMPHOID_TISSUE	AC020952.1	19	30018552	VSTM2B	2+	40325705	FBL	7+	1236	0.981186983340412	0	hg19	DERL-2_1
Achilles_DERL2_HAEMATOPOIETIC_AND_LYMPHOID_TISSUE	AC020956.3	19	40409100	FCGBP	6-	43243493	PSG3	1+	505	0.993161333749087	0	hg19	DERL-2_1
Achilles_DERL2_HAEMATOPOIETIC_AND_LYMPHOID_TISSUE	AC021016.6	2	166859515	SCN1A	19-	242946885	AC131097.3	2-	4828	0.990411519649093	0	hg19	DERL-2_1
Achilles_DERL2_HAEMATOPOIETIC_AND_LYMPHOID_TISSUE	AC021016.8	2	166859515	SCN1A	19-	242946885	AC131097.3	2-	4828	0.990411519649093	0	hg19	DERL-2_1
Achilles_DERL2_HAEMATOPOIETIC_AND_LYMPHOID_TISSUE	AC021021.2	2	46637	NA	NA	10224322	AC104794.4	0-	286	1	0	hg19	DERL-2_1
Achilles_DERL2_HAEMATOPOIETIC_AND_LYMPHOID_TISSUE	AC021052.1	12	93163108	PLEKHG7	11+	112942820	PTPN11	14-	1588	0.980779003988551	0	hg19	DERL-2_1
Achilles_DERL2_HAEMATOPOIETIC_AND_LYMPHOID_TISSUE	AC021078.1	5	106763462	EFNA5	0-	180795478	NA	NA	3718	0.983229427149003	0	hg19	DERL-2_1
Achilles_DERL2_HAEMATOPOIETIC_AND_LYMPHOID_TISSUE	AC021188.4	2	96782138	NA	NA	97859040	ANKRD36	37-	244	0.991647992555022	0	hg19	DERL-2_1
Achilles_DERL2_HAEMATOPOIETIC_AND_LYMPHOID_TISSUE	AC021205.1	4	82025838	PRKG2	15-	141315447	CLGN	10+	1739	1.00395875417754	0	hg19	DERL-2_1
Achilles_DERL2_HAEMATOPOIETIC_AND_LYMPHOID_TISSUE	AC021218.2	7	155500276	RBM33	7+	158935489	VIPR2	1+	154	1.48740754967138	+	hg19	DERL-2_1
Achilles_DERL2_HAEMATOPOIETIC_AND_LYMPHOID_TISSUE	AC021224.1	18	11066471	PIEZO2	0-	44527136	KATNAL2	2-	1098	0.999514914665561	0	hg19	DERL-2_1
Achilles_DERL2_HAEMATOPOIETIC_AND_LYMPHOID_TISSUE	AC021613.1	8	12595905	LONRF1	2-	22108283	POLR3D	7-	380	1.48020808336406	+	hg19	DERL-2_1
Achilles_DERL2_HAEMATOPOIETIC_AND_LYMPHOID_TISSUE	AC021654.1	3	132363992	ACAD11	0-	184966557	EHHADH	1+	2112	0.989999704718072	0	hg19	DERL-2_1
Achilles_DERL2_HAEMATOPOIETIC_AND_LYMPHOID_TISSUE	AC021660.1	3	54872925	CACNA2D3	16+	99891499	CMSS1	7-	933	1.00034663365385	0	hg19	DERL-2_1
Achilles_DERL2_HAEMATOPOIETIC_AND_LYMPHOID_TISSUE	AC021749.1	11	35747963	TRIM44	3+	49080914	NA	NA	656	0.974071783714371	0	hg19	DERL-2_1
Achilles_DERL2_HAEMATOPOIETIC_AND_LYMPHOID_TISSUE	AC021760.1	8	12595905	LONRF1	2-	22108283	POLR3D	7-	380	1.48020808336406	+	hg19	DERL-2_1
Achilles_DERL2_HAEMATOPOIETIC_AND_LYMPHOID_TISSUE	AC021818.1	15	55931126	PRTG	12-	70357059	TLE3	7+	1029	0.986437807143117	0	hg19	DERL-2_1
Achilles_DERL2_HAEMATOPOIETIC_AND_LYMPHOID_TISSUE	AC021860.1	4	9386575	RP11-1396O13.13	3-	54266258	FIP1L1	9-	1101	0.965267024871757	0	hg19	DERL-2_1
Achilles_DERL2_HAEMATOPOIETIC_AND_LYMPHOID_TISSUE	AC021887.1	12	66826660	GRIP1	11-	89985324	ATP2B1	20+	718	1.01318666897679	0	hg19	DERL-2_1
Achilles_DERL2_HAEMATOPOIETIC_AND_LYMPHOID_TISSUE	AC022007.5	3	361802	CHL1	3+	25611661	RARB	3-	1054	0.975896463421915	0	hg19	DERL-2_1
Achilles_DERL2_HAEMATOPOIETIC_AND_LYMPHOID_TISSUE	AC022021.1	10	21463014	NEBL	0-	35320799	CUL2	13+	549	0.488455825454715	-	hg19	DERL-2_1
Achilles_DERL2_HAEMATOPOIETIC_AND_LYMPHOID_TISSUE	AC022120.1	5	106763462	EFNA5	0-	180795478	NA	NA	3718	0.983229427149003	0	hg19	DERL-2_1
Achilles_DERL2_HAEMATOPOIETIC_AND_LYMPHOID_TISSUE	AC022142.1	5	93807686	KIAA0825	6-	102342939	PAM	17-	282	0.989245155357708	0	hg19	DERL-2_1
Achilles_DERL2_HAEMATOPOIETIC_AND_LYMPHOID_TISSUE	AC022153.1	19	17892435	FCHO1	22+	30017822	VSTM2B	0-	495	1.0111520808513	0	hg19	DERL-2_1
Achilles_DERL2_HAEMATOPOIETIC_AND_LYMPHOID_TISSUE	AC022154.7	19	43766542	PSG9	1-	52131044	SIGLEC5	6+	1486	0.991854221399365	0	hg19	DERL-2_1
Achilles_DERL2_HAEMATOPOIETIC_AND_LYMPHOID_TISSUE	AC022173.2	7	123198101	NDUFA5	0-	141765469	MGAM	38-	1075	1.46510087461134	+	hg19	DERL-2_1
Achilles_DERL2_HAEMATOPOIETIC_AND_LYMPHOID_TISSUE	AC022182.1	8	22137349	PIWIL2	2+	67065114	TRIM55	7-	1668	1.44212877910281	+	hg19	DERL-2_1
Achilles_DERL2_HAEMATOPOIETIC_AND_LYMPHOID_TISSUE	AC022182.3	8	22137349	PIWIL2	2+	67065114	TRIM55	7-	1668	1.44212877910281	+	hg19	DERL-2_1
Achilles_DERL2_HAEMATOPOIETIC_AND_LYMPHOID_TISSUE	AC022201.4	2	25368215	EFR3B	18+	87043095	CD8B	6+	3313	0.995849753094458	0	hg19	DERL-2_1
Achilles_DERL2_HAEMATOPOIETIC_AND_LYMPHOID_TISSUE	AC022201.5	2	25368215	EFR3B	18+	87043095	CD8B	6+	3313	0.995849753094458	0	hg19	DERL-2_1
Achilles_DERL2_HAEMATOPOIETIC_AND_LYMPHOID_TISSUE	AC022210.1	2	25368215	EFR3B	18+	87043095	CD8B	6+	3313	0.995849753094458	0	hg19	DERL-2_1
Achilles_DERL2_HAEMATOPOIETIC_AND_LYMPHOID_TISSUE	AC022311.1	2	46637	NA	NA	10224322	AC104794.4	0-	286	1	0	hg19	DERL-2_1
Achilles_DERL2_HAEMATOPOIETIC_AND_LYMPHOID_TISSUE	AC022400.2	10	62649195	RHOBTB1	4-	88986219	NUTM2A	0-	1257	0.990960872709977	0	hg19	DERL-2_1
Achilles_DERL2_HAEMATOPOIETIC_AND_LYMPHOID_TISSUE	AC022431.2	5	38876727	OSMR	3+	60456250	SMIM15	2+	627	1.01635189651318	0	hg19	DERL-2_1
Achilles_DERL2_HAEMATOPOIETIC_AND_LYMPHOID_TISSUE	AC022431.3	5	38876727	OSMR	3+	60456250	SMIM15	2+	627	1.01635189651318	0	hg19	DERL-2_1
Achilles_DERL2_HAEMATOPOIETIC_AND_LYMPHOID_TISSUE	AC022498.1	3	184972062	NA	NA	194152201	ATP13A3	22+	400	0.93432734688318	0	hg19	DERL-2_1
Achilles_DERL2_HAEMATOPOIETIC_AND_LYMPHOID_TISSUE	AC022532.1	10	62649195	RHOBTB1	4-	88986219	NUTM2A	0-	1257	0.990960872709977	0	hg19	DERL-2_1
Achilles_DERL2_HAEMATOPOIETIC_AND_LYMPHOID_TISSUE	AC022537.1	10	51947516	ASAH2	18-	61871774	ANK3	26+	185	0.995090744995126	0	hg19	DERL-2_1
Achilles_DERL2_HAEMATOPOIETIC_AND_LYMPHOID_TISSUE	AC022538.1	10	62649195	RHOBTB1	4-	88986219	NUTM2A	0-	1257	0.990960872709977	0	hg19	DERL-2_1
Achilles_DERL2_HAEMATOPOIETIC_AND_LYMPHOID_TISSUE	AC022596.2	17	16749379	NA	NA	18286749	EVPLL	7-	280	0.981935386308745	0	hg19	DERL-2_1
Achilles_DERL2_HAEMATOPOIETIC_AND_LYMPHOID_TISSUE	AC022616.1	8	22137349	PIWIL2	2+	67065114	TRIM55	7-	1668	1.44212877910281	+	hg19	DERL-2_1
Achilles_DERL2_HAEMATOPOIETIC_AND_LYMPHOID_TISSUE	AC022681.1	8	126056191	KIAA0196	21-	141697045	PTK2	5+	381	1.45871698103117	+	hg19	DERL-2_1
Achilles_DERL2_HAEMATOPOIETIC_AND_LYMPHOID_TISSUE	AC022716.1	8	12595905	LONRF1	2-	22108283	POLR3D	7-	380	1.48020808336406	+	hg19	DERL-2_1
Achilles_DERL2_HAEMATOPOIETIC_AND_LYMPHOID_TISSUE	AC022816.2	17	11787319	DNAH9	56+	16692974	RP11-219A15.1	20-	252	1.00312403196104	0	hg19	DERL-2_1
Achilles_DERL2_HAEMATOPOIETIC_AND_LYMPHOID_TISSUE	AC022819.1	15	71175499	LRRC49	2+	102506676	WASH3P	0-	2101	0.984525173337414	0	hg19	DERL-2_1
Achilles_DERL2_HAEMATOPOIETIC_AND_LYMPHOID_TISSUE	AC022819.2	15	71175499	LRRC49	2+	102506676	WASH3P	0-	2101	0.984525173337414	0	hg19	DERL-2_1
Achilles_DERL2_HAEMATOPOIETIC_AND_LYMPHOID_TISSUE	AC022819.3	15	71175499	LRRC49	2+	102506676	WASH3P	0-	2101	0.984525173337414	0	hg19	DERL-2_1
Achilles_DERL2_HAEMATOPOIETIC_AND_LYMPHOID_TISSUE	AC022861.1	8	67066821	TRIM55	9+	86393270	CA2	6-	518	1.48082381262826	+	hg19	DERL-2_1
Achilles_DERL2_HAEMATOPOIETIC_AND_LYMPHOID_TISSUE	AC022872.1	15	71175499	LRRC49	2+	102506676	WASH3P	0-	2101	0.984525173337414	0	hg19	DERL-2_1
Achilles_DERL2_HAEMATOPOIETIC_AND_LYMPHOID_TISSUE	AC022909.1	8	113246958	CSMD3	66-	126052392	KIAA0196	23+	445	1.50566414828805	+	hg19	DERL-2_1
Achilles_DERL2_HAEMATOPOIETIC_AND_LYMPHOID_TISSUE	AC023050.1	12	29423823	FAR2	2+	32735675	FGD4	3-	194	0.985071261409655	0	hg19	DERL-2_1
Achilles_DERL2_HAEMATOPOIETIC_AND_LYMPHOID_TISSUE	AC023085.1	11	35747963	TRIM44	3+	49080914	NA	NA	656	0.974071783714371	0	hg19	DERL-2_1
Achilles_DERL2_HAEMATOPOIETIC_AND_LYMPHOID_TISSUE	AC023115.1	2	25368215	EFR3B	18+	87043095	CD8B	6+	3313	0.995849753094458	0	hg19	DERL-2_1
Achilles_DERL2_HAEMATOPOIETIC_AND_LYMPHOID_TISSUE	AC023115.2	2	25368215	EFR3B	18+	87043095	CD8B	6+	3313	0.995849753094458	0	hg19	DERL-2_1
Achilles_DERL2_HAEMATOPOIETIC_AND_LYMPHOID_TISSUE	AC023115.4	2	25368215	EFR3B	18+	87043095	CD8B	6+	3313	0.995849753094458	0	hg19	DERL-2_1
Achilles_DERL2_HAEMATOPOIETIC_AND_LYMPHOID_TISSUE	AC023128.1	2	132914801	ANKRD30BL	1-	162719822	SLC4A10	5-	978	0.994401239642783	0	hg19	DERL-2_1
Achilles_DERL2_HAEMATOPOIETIC_AND_LYMPHOID_TISSUE	AC023137.2	2	10225586	AC104794.4	2+	25366981	EFR3B	17-	541	0.962727896276659	0	hg19	DERL-2_1
Achilles_DERL2_HAEMATOPOIETIC_AND_LYMPHOID_TISSUE	AC023157.1	12	29423823	FAR2	2+	32735675	FGD4	3-	194	0.985071261409655	0	hg19	DERL-2_1
Achilles_DERL2_HAEMATOPOIETIC_AND_LYMPHOID_TISSUE	AC023158.1	12	32751772	FGD4	5+	40668593	LRRK2	14-	151	1.05526109657241	0	hg19	DERL-2_1
Achilles_DERL2_HAEMATOPOIETIC_AND_LYMPHOID_TISSUE	AC023237.1	12	56120627	CD63	2-	66814821	GRIP1	13+	1072	0.981254996396648	0	hg19	DERL-2_1
Achilles_DERL2_HAEMATOPOIETIC_AND_LYMPHOID_TISSUE	AC023347.1	2	98166002	ANKRD36B	17-	130948511	NA	NA	1530	1.00277643590108	0	hg19	DERL-2_1
Achilles_DERL2_HAEMATOPOIETIC_AND_LYMPHOID_TISSUE	AC023385.1	8	7810163	ZNF705B	5+	12212204	NA	NA	161	1.45942492665981	+	hg19	DERL-2_1
Achilles_DERL2_HAEMATOPOIETIC_AND_LYMPHOID_TISSUE	AC023469.1	2	132914801	ANKRD30BL	1-	162719822	SLC4A10	5-	978	0.994401239642783	0	hg19	DERL-2_1
Achilles_DERL2_HAEMATOPOIETIC_AND_LYMPHOID_TISSUE	AC023469.2	2	132914801	ANKRD30BL	1-	162719822	SLC4A10	5-	978	0.994401239642783	0	hg19	DERL-2_1
Achilles_DERL2_HAEMATOPOIETIC_AND_LYMPHOID_TISSUE	AC023481.1	3	361802	CHL1	3+	25611661	RARB	3-	1054	0.975896463421915	0	hg19	DERL-2_1
Achilles_DERL2_HAEMATOPOIETIC_AND_LYMPHOID_TISSUE	AC023490.1	22	20106924	RANBP1	2+	20461551	RIMBP3	0+	25	1.07586719300763	0	hg19	DERL-2_1
Achilles_DERL2_HAEMATOPOIETIC_AND_LYMPHOID_TISSUE	AC023490.2	22	20106924	RANBP1	2+	20461551	RIMBP3	0+	25	1.07586719300763	0	hg19	DERL-2_1
Achilles_DERL2_HAEMATOPOIETIC_AND_LYMPHOID_TISSUE	AC023513.1	12	40669047	LRRK2	16+	52844656	KRT6B	1+	1231	0.995366680983927	0	hg19	DERL-2_1
Achilles_DERL2_HAEMATOPOIETIC_AND_LYMPHOID_TISSUE	AC023590.1	8	113246958	CSMD3	66-	126052392	KIAA0196	23+	445	1.50566414828805	+	hg19	DERL-2_1
Achilles_DERL2_HAEMATOPOIETIC_AND_LYMPHOID_TISSUE	AC023593.1	3	122432945	PARP14	11+	130095929	COL6A5	2-	630	0.980371194275255	0	hg19	DERL-2_1
Achilles_DERL2_HAEMATOPOIETIC_AND_LYMPHOID_TISSUE	AC023632.1	8	94936153	PDP1	1+	99962086	OSR2	1-	231	1.40036217601161	+	hg19	DERL-2_1
Achilles_DERL2_HAEMATOPOIETIC_AND_LYMPHOID_TISSUE	AC023669.1	7	44090131	DBNL	2+	57529905	ZNF716	3-	558	0.48737359643842604	-	hg19	DERL-2_1
Achilles_DERL2_HAEMATOPOIETIC_AND_LYMPHOID_TISSUE	AC023672.2	2	98166002	ANKRD36B	17-	130948511	NA	NA	1530	1.00277643590108	0	hg19	DERL-2_1
Achilles_DERL2_HAEMATOPOIETIC_AND_LYMPHOID_TISSUE	AC023798.1	3	361802	CHL1	3+	25611661	RARB	3-	1054	0.975896463421915	0	hg19	DERL-2_1
Achilles_DERL2_HAEMATOPOIETIC_AND_LYMPHOID_TISSUE	AC023818.1	16	28764163	NPIPB9	1+	69986281	CLEC18A	1-	2478	0.987737781486253	0	hg19	DERL-2_1
Achilles_DERL2_HAEMATOPOIETIC_AND_LYMPHOID_TISSUE	AC023824.1	16	28764163	NPIPB9	1+	69986281	CLEC18A	1-	2478	0.987737781486253	0	hg19	DERL-2_1
Achilles_DERL2_HAEMATOPOIETIC_AND_LYMPHOID_TISSUE	AC023992.1	17	44708068	NSF	4+	61951226	NA	NA	1521	0.989862471129784	0	hg19	DERL-2_1
Achilles_DERL2_HAEMATOPOIETIC_AND_LYMPHOID_TISSUE	AC024028.1	7	194054	FAM20C	1+	5941587	CCZ1	4-	374	0.498339211109412	-	hg19	DERL-2_1
Achilles_DERL2_HAEMATOPOIETIC_AND_LYMPHOID_TISSUE	AC024082.1	7	123198101	NDUFA5	0-	141765469	MGAM	38-	1075	1.46510087461134	+	hg19	DERL-2_1
Achilles_DERL2_HAEMATOPOIETIC_AND_LYMPHOID_TISSUE	AC024084.1	7	123198101	NDUFA5	0-	141765469	MGAM	38-	1075	1.46510087461134	+	hg19	DERL-2_1
Achilles_DERL2_HAEMATOPOIETIC_AND_LYMPHOID_TISSUE	AC024132.1	4	9386575	RP11-1396O13.13	3-	54266258	FIP1L1	9-	1101	0.965267024871757	0	hg19	DERL-2_1
Achilles_DERL2_HAEMATOPOIETIC_AND_LYMPHOID_TISSUE	AC024149.1	3	30876025	GADL1	8-	54871507	CACNA2D3	14-	2682	0.975085073057894	0	hg19	DERL-2_1
Achilles_DERL2_HAEMATOPOIETIC_AND_LYMPHOID_TISSUE	AC024158.1	3	361802	CHL1	3+	25611661	RARB	3-	1054	0.975896463421915	0	hg19	DERL-2_1
Achilles_DERL2_HAEMATOPOIETIC_AND_LYMPHOID_TISSUE	AC024198.1	4	82025838	PRKG2	15-	141315447	CLGN	10+	1739	1.00395875417754	0	hg19	DERL-2_1
Achilles_DERL2_HAEMATOPOIETIC_AND_LYMPHOID_TISSUE	AC024257.1	12	40669047	LRRK2	16+	52844656	KRT6B	1+	1231	0.995366680983927	0	hg19	DERL-2_1
Achilles_DERL2_HAEMATOPOIETIC_AND_LYMPHOID_TISSUE	AC024475.1	11	35747963	TRIM44	3+	49080914	NA	NA	656	0.974071783714371	0	hg19	DERL-2_1
Achilles_DERL2_HAEMATOPOIETIC_AND_LYMPHOID_TISSUE	AC024560.2	3	195474503	MUC4	23-	197896973	FAM157A	2-	236	0.991304373098102	0	hg19	DERL-2_1
Achilles_DERL2_HAEMATOPOIETIC_AND_LYMPHOID_TISSUE	AC024560.3	3	195474503	MUC4	23-	197896973	FAM157A	2-	236	0.991304373098102	0	hg19	DERL-2_1
Achilles_DERL2_HAEMATOPOIETIC_AND_LYMPHOID_TISSUE	AC024568.1	5	70758005	BDP1	3+	89947797	GPR98	17-	743	0.994125571294056	0	hg19	DERL-2_1
Achilles_DERL2_HAEMATOPOIETIC_AND_LYMPHOID_TISSUE	AC024569.1	5	38876727	OSMR	3+	60456250	SMIM15	2+	627	1.01635189651318	0	hg19	DERL-2_1
Achilles_DERL2_HAEMATOPOIETIC_AND_LYMPHOID_TISSUE	AC024580.1	19	55363989	KIR3DL2	3+	59029292	ZBTB45	1+	508	1.00472452637434	0	hg19	DERL-2_1
Achilles_DERL2_HAEMATOPOIETIC_AND_LYMPHOID_TISSUE	AC024590.1	16	74486281	GLG1	25-	90234004	FAM157C	6-	1025	0.984115805960014	0	hg19	DERL-2_1
Achilles_DERL2_HAEMATOPOIETIC_AND_LYMPHOID_TISSUE	AC024592.12	19	77595	FAM138F	0-	7012312	AC025278.1	0-	1166	0.996402122588542	0	hg19	DERL-2_1
Achilles_DERL2_HAEMATOPOIETIC_AND_LYMPHOID_TISSUE	AC024592.9	19	77595	FAM138F	0-	7012312	AC025278.1	0-	1166	0.996402122588542	0	hg19	DERL-2_1
Achilles_DERL2_HAEMATOPOIETIC_AND_LYMPHOID_TISSUE	AC024610.1	17	18430367	CTD-2303H24.2	4-	33687642	SLFN11	4+	1104	0.981663173749357	0	hg19	DERL-2_1
Achilles_DERL2_HAEMATOPOIETIC_AND_LYMPHOID_TISSUE	AC024619.2	17	18430367	CTD-2303H24.2	4-	33687642	SLFN11	4+	1104	0.981663173749357	0	hg19	DERL-2_1
Achilles_DERL2_HAEMATOPOIETIC_AND_LYMPHOID_TISSUE	AC024704.2	2	98166002	ANKRD36B	17-	130948511	NA	NA	1530	1.00277643590108	0	hg19	DERL-2_1
Achilles_DERL2_HAEMATOPOIETIC_AND_LYMPHOID_TISSUE	AC024896.1	12	22837654	ETNK1	7+	28726492	NA	NA	230	0.949802856386761	0	hg19	DERL-2_1
Achilles_DERL2_HAEMATOPOIETIC_AND_LYMPHOID_TISSUE	AC024908.1	10	94284	TUBB8	2-	17909022	MRC1L1	11-	791	0.489710148793463	-	hg19	DERL-2_1
Achilles_DERL2_HAEMATOPOIETIC_AND_LYMPHOID_TISSUE	AC024940.1	12	29423823	FAR2	2+	32735675	FGD4	3-	194	0.985071261409655	0	hg19	DERL-2_1
Achilles_DERL2_HAEMATOPOIETIC_AND_LYMPHOID_TISSUE	AC024996.1	8	113246958	CSMD3	66-	126052392	KIAA0196	23+	445	1.50566414828805	+	hg19	DERL-2_1
Achilles_DERL2_HAEMATOPOIETIC_AND_LYMPHOID_TISSUE	AC025016.1	11	5345779	HBG2	4-	6561563	DNHD1	15-	129	0.959796195810335	0	hg19	DERL-2_1
Achilles_DERL2_HAEMATOPOIETIC_AND_LYMPHOID_TISSUE	AC025165.1	12	56120627	CD63	2-	66814821	GRIP1	13+	1072	0.981254996396648	0	hg19	DERL-2_1
Achilles_DERL2_HAEMATOPOIETIC_AND_LYMPHOID_TISSUE	AC025165.8	12	56120627	CD63	2-	66814821	GRIP1	13+	1072	0.981254996396648	0	hg19	DERL-2_1
Achilles_DERL2_HAEMATOPOIETIC_AND_LYMPHOID_TISSUE	AC025166.1	15	39545140	C15orf54	1+	43029084	CDAN1	1+	679	0.977047089008363	0	hg19	DERL-2_1
Achilles_DERL2_HAEMATOPOIETIC_AND_LYMPHOID_TISSUE	AC025171.1	5	38876727	OSMR	3+	60456250	SMIM15	2+	627	1.01635189651318	0	hg19	DERL-2_1
Achilles_DERL2_HAEMATOPOIETIC_AND_LYMPHOID_TISSUE	AC025175.1	5	38876727	OSMR	3+	60456250	SMIM15	2+	627	1.01635189651318	0	hg19	DERL-2_1
Achilles_DERL2_HAEMATOPOIETIC_AND_LYMPHOID_TISSUE	AC025262.1	12	56120627	CD63	2-	66814821	GRIP1	13+	1072	0.981254996396648	0	hg19	DERL-2_1
Achilles_DERL2_HAEMATOPOIETIC_AND_LYMPHOID_TISSUE	AC025263.3	12	66826660	GRIP1	11-	89985324	ATP2B1	20+	718	1.01318666897679	0	hg19	DERL-2_1
Achilles_DERL2_HAEMATOPOIETIC_AND_LYMPHOID_TISSUE	AC025278.1 0-	19	77595	FAM138F	0-	7012312	AC025278.1	0-	1166	0.996402122588542	0	hg19	DERL-2_1
Achilles_DERL2_HAEMATOPOIETIC_AND_LYMPHOID_TISSUE	AC025280.1	16	74486281	GLG1	25-	90234004	FAM157C	6-	1025	0.984115805960014	0	hg19	DERL-2_1
Achilles_DERL2_HAEMATOPOIETIC_AND_LYMPHOID_TISSUE	AC025284.1	16	74486281	GLG1	25-	90234004	FAM157C	6-	1025	0.984115805960014	0	hg19	DERL-2_1
Achilles_DERL2_HAEMATOPOIETIC_AND_LYMPHOID_TISSUE	AC025287.1	16	74486281	GLG1	25-	90234004	FAM157C	6-	1025	0.984115805960014	0	hg19	DERL-2_1
Achilles_DERL2_HAEMATOPOIETIC_AND_LYMPHOID_TISSUE	AC025300.1	11	8733833	ST5	5-	21596820	NELL1	20-	874	0.9731269970471	0	hg19	DERL-2_1
Achilles_DERL2_HAEMATOPOIETIC_AND_LYMPHOID_TISSUE	AC025335.1	17	11582	DOC2B	3-	8445850	MYH10	13+	1678	0.991854221399365	0	hg19	DERL-2_1
Achilles_DERL2_HAEMATOPOIETIC_AND_LYMPHOID_TISSUE	AC025426.1	10	62649195	RHOBTB1	4-	88986219	NUTM2A	0-	1257	0.990960872709977	0	hg19	DERL-2_1
Achilles_DERL2_HAEMATOPOIETIC_AND_LYMPHOID_TISSUE	AC025442.3	5	60629025	ZSWIM6	1+	68886446	GTF2H2C	14-	300	0.980303242477391	0	hg19	DERL-2_1
Achilles_DERL2_HAEMATOPOIETIC_AND_LYMPHOID_TISSUE	AC025458.1	5	24492188	CDH10	9-	32712901	NPR3	0-	116	0.97616707688803	0	hg19	DERL-2_1
Achilles_DERL2_HAEMATOPOIETIC_AND_LYMPHOID_TISSUE	AC025470.1	5	38876727	OSMR	3+	60456250	SMIM15	2+	627	1.01635189651318	0	hg19	DERL-2_1
Achilles_DERL2_HAEMATOPOIETIC_AND_LYMPHOID_TISSUE	AC025594.1	7	123198101	NDUFA5	0-	141765469	MGAM	38-	1075	1.46510087461134	+	hg19	DERL-2_1
Achilles_DERL2_HAEMATOPOIETIC_AND_LYMPHOID_TISSUE	AC025627.7	17	18430367	CTD-2303H24.2	4-	33687642	SLFN11	4+	1104	0.981663173749357	0	hg19	DERL-2_1
Achilles_DERL2_HAEMATOPOIETIC_AND_LYMPHOID_TISSUE	AC025627.9	17	18430367	CTD-2303H24.2	4-	33687642	SLFN11	4+	1104	0.981663173749357	0	hg19	DERL-2_1
Achilles_DERL2_HAEMATOPOIETIC_AND_LYMPHOID_TISSUE	AC025674.1	8	22137349	PIWIL2	2+	67065114	TRIM55	7-	1668	1.44212877910281	+	hg19	DERL-2_1
Achilles_DERL2_HAEMATOPOIETIC_AND_LYMPHOID_TISSUE	AC025678.1	15	34659553	NA	NA	34826624	GOLGA8B	1+	32	1.22611984525914	+	hg19	DERL-2_1
Achilles_DERL2_HAEMATOPOIETIC_AND_LYMPHOID_TISSUE	AC025811.3	19	17892435	FCHO1	22+	30017822	VSTM2B	0-	495	1.0111520808513	0	hg19	DERL-2_1
Achilles_DERL2_HAEMATOPOIETIC_AND_LYMPHOID_TISSUE	AC025918.2	15	55931126	PRTG	12-	70357059	TLE3	7+	1029	0.986437807143117	0	hg19	DERL-2_1
Achilles_DERL2_HAEMATOPOIETIC_AND_LYMPHOID_TISSUE	AC026150.1	15	30875410	ULK4P2	2+	32717128	RP13-395E19.3	3+	123	0.978673811547031	0	hg19	DERL-2_1
Achilles_DERL2_HAEMATOPOIETIC_AND_LYMPHOID_TISSUE	AC026150.2	15	30665600	CHRFAM7A	4-	30854954	NA	NA	42	1.17804936895884	0	hg19	DERL-2_1
Achilles_DERL2_HAEMATOPOIETIC_AND_LYMPHOID_TISSUE	AC026150.5	15	30052761	TJP1	8-	30664796	CHRFAM7A	6+	56	0.930836701315027	0	hg19	DERL-2_1
Achilles_DERL2_HAEMATOPOIETIC_AND_LYMPHOID_TISSUE	AC026150.8	15	30665600	CHRFAM7A	4-	30854954	NA	NA	42	1.17804936895884	0	hg19	DERL-2_1
Achilles_DERL2_HAEMATOPOIETIC_AND_LYMPHOID_TISSUE	AC026166.1	3	361802	CHL1	3+	25611661	RARB	3-	1054	0.975896463421915	0	hg19	DERL-2_1
Achilles_DERL2_HAEMATOPOIETIC_AND_LYMPHOID_TISSUE	AC026167.1	3	361802	CHL1	3+	25611661	RARB	3-	1054	0.975896463421915	0	hg19	DERL-2_1
Achilles_DERL2_HAEMATOPOIETIC_AND_LYMPHOID_TISSUE	AC026188.1	3	361802	CHL1	3+	25611661	RARB	3-	1054	0.975896463421915	0	hg19	DERL-2_1
Achilles_DERL2_HAEMATOPOIETIC_AND_LYMPHOID_TISSUE	AC026202.1	3	361802	CHL1	3+	25611661	RARB	3-	1054	0.975896463421915	0	hg19	DERL-2_1
Achilles_DERL2_HAEMATOPOIETIC_AND_LYMPHOID_TISSUE	AC026202.3	3	361802	CHL1	3+	25611661	RARB	3-	1054	0.975896463421915	0	hg19	DERL-2_1
Achilles_DERL2_HAEMATOPOIETIC_AND_LYMPHOID_TISSUE	AC026202.5	3	361802	CHL1	3+	25611661	RARB	3-	1054	0.975896463421915	0	hg19	DERL-2_1
Achilles_DERL2_HAEMATOPOIETIC_AND_LYMPHOID_TISSUE	AC026241.1	8	22137349	PIWIL2	2+	67065114	TRIM55	7-	1668	1.44212877910281	+	hg19	DERL-2_1
Achilles_DERL2_HAEMATOPOIETIC_AND_LYMPHOID_TISSUE	AC026310.1	12	22837654	ETNK1	7+	28726492	NA	NA	230	0.949802856386761	0	hg19	DERL-2_1
Achilles_DERL2_HAEMATOPOIETIC_AND_LYMPHOID_TISSUE	AC026318.1	3	30876025	GADL1	8-	54871507	CACNA2D3	14-	2682	0.975085073057894	0	hg19	DERL-2_1
Achilles_DERL2_HAEMATOPOIETIC_AND_LYMPHOID_TISSUE	AC026320.1	3	184972062	NA	NA	194152201	ATP13A3	22+	400	0.93432734688318	0	hg19	DERL-2_1
Achilles_DERL2_HAEMATOPOIETIC_AND_LYMPHOID_TISSUE	AC026357.1	12	32751772	FGD4	5+	40668593	LRRK2	14-	151	1.05526109657241	0	hg19	DERL-2_1
Achilles_DERL2_HAEMATOPOIETIC_AND_LYMPHOID_TISSUE	AC026366.1	12	114375193	RBM19	14-	129293722	SLC15A4	4+	1069	0.985412720260296	0	hg19	DERL-2_1
Achilles_DERL2_HAEMATOPOIETIC_AND_LYMPHOID_TISSUE	AC026407.1	5	106763462	EFNA5	0-	180795478	NA	NA	3718	0.983229427149003	0	hg19	DERL-2_1
Achilles_DERL2_HAEMATOPOIETIC_AND_LYMPHOID_TISSUE	AC026461.1	16	28764163	NPIPB9	1+	69986281	CLEC18A	1-	2478	0.987737781486253	0	hg19	DERL-2_1
Achilles_DERL2_HAEMATOPOIETIC_AND_LYMPHOID_TISSUE	AC026471.6	16	28764163	NPIPB9	1+	69986281	CLEC18A	1-	2478	0.987737781486253	0	hg19	DERL-2_1
Achilles_DERL2_HAEMATOPOIETIC_AND_LYMPHOID_TISSUE	AC026512.1	15	55931126	PRTG	12-	70357059	TLE3	7+	1029	0.986437807143117	0	hg19	DERL-2_1
Achilles_DERL2_HAEMATOPOIETIC_AND_LYMPHOID_TISSUE	AC026700.1	5	70758005	BDP1	3+	89947797	GPR98	17-	743	0.994125571294056	0	hg19	DERL-2_1
Achilles_DERL2_HAEMATOPOIETIC_AND_LYMPHOID_TISSUE	AC026703.1	5	32716786	NPR3	1+	34043482	RP11-1084J3.4	1+	70	0.902688416726604	0	hg19	DERL-2_1
Achilles_DERL2_HAEMATOPOIETIC_AND_LYMPHOID_TISSUE	AC026703.2	5	32716786	NPR3	1+	34043482	RP11-1084J3.4	1+	70	0.902688416726604	0	hg19	DERL-2_1
Achilles_DERL2_HAEMATOPOIETIC_AND_LYMPHOID_TISSUE	AC026740.1	5	141083	PLEKHG4B	1+	741993	ZDHHC11B	6+	79	1.01621100998861	0	hg19	DERL-2_1
Achilles_DERL2_HAEMATOPOIETIC_AND_LYMPHOID_TISSUE	AC026781.1	5	89948630	GPR98	19+	93806066	KIAA0825	8+	92	1.06843563546279	0	hg19	DERL-2_1
Achilles_DERL2_HAEMATOPOIETIC_AND_LYMPHOID_TISSUE	AC026797.1	5	850969	ZDHHC11	0-	19483913	CDH18	11+	521	0.969021109985978	0	hg19	DERL-2_1
Achilles_DERL2_HAEMATOPOIETIC_AND_LYMPHOID_TISSUE	AC026806.2	19	30018552	VSTM2B	2+	40325705	FBL	7+	1236	0.981186983340412	0	hg19	DERL-2_1
Achilles_DERL2_HAEMATOPOIETIC_AND_LYMPHOID_TISSUE	AC026877.1	3	54872925	CACNA2D3	16+	99891499	CMSS1	7-	933	1.00034663365385	0	hg19	DERL-2_1
Achilles_DERL2_HAEMATOPOIETIC_AND_LYMPHOID_TISSUE	AC026904.1	8	22137349	PIWIL2	2+	67065114	TRIM55	7-	1668	1.44212877910281	+	hg19	DERL-2_1
Achilles_DERL2_HAEMATOPOIETIC_AND_LYMPHOID_TISSUE	AC026956.1	15	71175499	LRRC49	2+	102506676	WASH3P	0-	2101	0.984525173337414	0	hg19	DERL-2_1
Achilles_DERL2_HAEMATOPOIETIC_AND_LYMPHOID_TISSUE	AC026992.1	15	55931126	PRTG	12-	70357059	TLE3	7+	1029	0.986437807143117	0	hg19	DERL-2_1
Achilles_DERL2_HAEMATOPOIETIC_AND_LYMPHOID_TISSUE	AC027119.1	3	361802	CHL1	3+	25611661	RARB	3-	1054	0.975896463421915	0	hg19	DERL-2_1
Achilles_DERL2_HAEMATOPOIETIC_AND_LYMPHOID_TISSUE	AC027228.1	15	71175499	LRRC49	2+	102506676	WASH3P	0-	2101	0.984525173337414	0	hg19	DERL-2_1
Achilles_DERL2_HAEMATOPOIETIC_AND_LYMPHOID_TISSUE	AC027238.1	8	113246958	CSMD3	66-	126052392	KIAA0196	23+	445	1.50566414828805	+	hg19	DERL-2_1
Achilles_DERL2_HAEMATOPOIETIC_AND_LYMPHOID_TISSUE	AC027269.2	7	38393684	TRGV4	0-	44028096	POLR2J4	4+	183	0.501006074241459	-	hg19	DERL-2_1
Achilles_DERL2_HAEMATOPOIETIC_AND_LYMPHOID_TISSUE	AC027281.1	16	70861566	HYDIN	81-	71094811	HYDIN	17+	54	1.06799137796094	0	hg19	DERL-2_1
Achilles_DERL2_HAEMATOPOIETIC_AND_LYMPHOID_TISSUE	AC027288.1	12	66826660	GRIP1	11-	89985324	ATP2B1	20+	718	1.01318666897679	0	hg19	DERL-2_1
Achilles_DERL2_HAEMATOPOIETIC_AND_LYMPHOID_TISSUE	AC027288.2	12	66826660	GRIP1	11-	89985324	ATP2B1	20+	718	1.01318666897679	0	hg19	DERL-2_1
Achilles_DERL2_HAEMATOPOIETIC_AND_LYMPHOID_TISSUE	AC027307.1	19	77595	FAM138F	0-	7012312	AC025278.1	0-	1166	0.996402122588542	0	hg19	DERL-2_1
Achilles_DERL2_HAEMATOPOIETIC_AND_LYMPHOID_TISSUE	AC027307.2	19	77595	FAM138F	0-	7012312	AC025278.1	0-	1166	0.996402122588542	0	hg19	DERL-2_1
Achilles_DERL2_HAEMATOPOIETIC_AND_LYMPHOID_TISSUE	AC027307.3	19	77595	FAM138F	0-	7012312	AC025278.1	0-	1166	0.996402122588542	0	hg19	DERL-2_1
Achilles_DERL2_HAEMATOPOIETIC_AND_LYMPHOID_TISSUE	AC027309.1	5	106763462	EFNA5	0-	180795478	NA	NA	3718	0.983229427149003	0	hg19	DERL-2_1
Achilles_DERL2_HAEMATOPOIETIC_AND_LYMPHOID_TISSUE	AC027319.1	19	77595	FAM138F	0-	7012312	AC025278.1	0-	1166	0.996402122588542	0	hg19	DERL-2_1
Achilles_DERL2_HAEMATOPOIETIC_AND_LYMPHOID_TISSUE	AC027319.2	19	77595	FAM138F	0-	7012312	AC025278.1	0-	1166	0.996402122588542	0	hg19	DERL-2_1
Achilles_DERL2_HAEMATOPOIETIC_AND_LYMPHOID_TISSUE	AC027320.1	5	106763462	EFNA5	0-	180795478	NA	NA	3718	0.983229427149003	0	hg19	DERL-2_1
Achilles_DERL2_HAEMATOPOIETIC_AND_LYMPHOID_TISSUE	AC027348.1	16	28764163	NPIPB9	1+	69986281	CLEC18A	1-	2478	0.987737781486253	0	hg19	DERL-2_1
Achilles_DERL2_HAEMATOPOIETIC_AND_LYMPHOID_TISSUE	AC027601.1	17	61988808	CSHL1	0-	81188430	AC139099.3	3-	2041	0.993161333749087	0	hg19	DERL-2_1
Achilles_DERL2_HAEMATOPOIETIC_AND_LYMPHOID_TISSUE	AC027763.2	17	11582	DOC2B	3-	8445850	MYH10	13+	1678	0.991854221399365	0	hg19	DERL-2_1
Achilles_DERL2_HAEMATOPOIETIC_AND_LYMPHOID_TISSUE	AC027806.1	11	35747963	TRIM44	3+	49080914	NA	NA	656	0.974071783714371	0	hg19	DERL-2_1
Achilles_DERL2_HAEMATOPOIETIC_AND_LYMPHOID_TISSUE	AC027807.1	15	71175499	LRRC49	2+	102506676	WASH3P	0-	2101	0.984525173337414	0	hg19	DERL-2_1
Achilles_DERL2_HAEMATOPOIETIC_AND_LYMPHOID_TISSUE	AC027811.1	15	71175499	LRRC49	2+	102506676	WASH3P	0-	2101	0.984525173337414	0	hg19	DERL-2_1
Achilles_DERL2_HAEMATOPOIETIC_AND_LYMPHOID_TISSUE	AC034110.1	18	67697597	RTTN	40-	78005483	NA	NA	207	1.00975129759669	0	hg19	DERL-2_1
Achilles_DERL2_HAEMATOPOIETIC_AND_LYMPHOID_TISSUE	AC034154.1	4	82025838	PRKG2	15-	141315447	CLGN	10+	1739	1.00395875417754	0	hg19	DERL-2_1
Achilles_DERL2_HAEMATOPOIETIC_AND_LYMPHOID_TISSUE	AC034187.1	3	361802	CHL1	3+	25611661	RARB	3-	1054	0.975896463421915	0	hg19	DERL-2_1
Achilles_DERL2_HAEMATOPOIETIC_AND_LYMPHOID_TISSUE	AC034187.2	3	361802	CHL1	3+	25611661	RARB	3-	1054	0.975896463421915	0	hg19	DERL-2_1
Achilles_DERL2_HAEMATOPOIETIC_AND_LYMPHOID_TISSUE	AC034187.3	3	361802	CHL1	3+	25611661	RARB	3-	1054	0.975896463421915	0	hg19	DERL-2_1
Achilles_DERL2_HAEMATOPOIETIC_AND_LYMPHOID_TISSUE	AC034187.4	3	361802	CHL1	3+	25611661	RARB	3-	1054	0.975896463421915	0	hg19	DERL-2_1
Achilles_DERL2_HAEMATOPOIETIC_AND_LYMPHOID_TISSUE	AC034187.5	3	361802	CHL1	3+	25611661	RARB	3-	1054	0.975896463421915	0	hg19	DERL-2_1
Achilles_DERL2_HAEMATOPOIETIC_AND_LYMPHOID_TISSUE	AC034193.5	3	361802	CHL1	3+	25611661	RARB	3-	1054	0.975896463421915	0	hg19	DERL-2_1
Achilles_DERL2_HAEMATOPOIETIC_AND_LYMPHOID_TISSUE	AC034205.1	5	106763462	EFNA5	0-	180795478	NA	NA	3718	0.983229427149003	0	hg19	DERL-2_1
Achilles_DERL2_HAEMATOPOIETIC_AND_LYMPHOID_TISSUE	AC034220.3	5	106763462	EFNA5	0-	180795478	NA	NA	3718	0.983229427149003	0	hg19	DERL-2_1
Achilles_DERL2_HAEMATOPOIETIC_AND_LYMPHOID_TISSUE	AC034228.2	5	106763462	EFNA5	0-	180795478	NA	NA	3718	0.983229427149003	0	hg19	DERL-2_1
Achilles_DERL2_HAEMATOPOIETIC_AND_LYMPHOID_TISSUE	AC034228.3	5	106763462	EFNA5	0-	180795478	NA	NA	3718	0.983229427149003	0	hg19	DERL-2_1
Achilles_DERL2_HAEMATOPOIETIC_AND_LYMPHOID_TISSUE	AC034228.4	5	106763462	EFNA5	0-	180795478	NA	NA	3718	0.983229427149003	0	hg19	DERL-2_1
Achilles_DERL2_HAEMATOPOIETIC_AND_LYMPHOID_TISSUE	AC034228.7	5	106763462	EFNA5	0-	180795478	NA	NA	3718	0.983229427149003	0	hg19	DERL-2_1
Achilles_DERL2_HAEMATOPOIETIC_AND_LYMPHOID_TISSUE	AC034236.1	5	106763462	EFNA5	0-	180795478	NA	NA	3718	0.983229427149003	0	hg19	DERL-2_1
Achilles_DERL2_HAEMATOPOIETIC_AND_LYMPHOID_TISSUE	AC034236.2	5	106763462	EFNA5	0-	180795478	NA	NA	3718	0.983229427149003	0	hg19	DERL-2_1
Achilles_DERL2_HAEMATOPOIETIC_AND_LYMPHOID_TISSUE	AC034243.1	5	106763462	EFNA5	0-	180795478	NA	NA	3718	0.983229427149003	0	hg19	DERL-2_1
Achilles_DERL2_HAEMATOPOIETIC_AND_LYMPHOID_TISSUE	AC036178.1	18	11066471	PIEZO2	0-	44527136	KATNAL2	2-	1098	0.999514914665561	0	hg19	DERL-2_1
Achilles_DERL2_HAEMATOPOIETIC_AND_LYMPHOID_TISSUE	AC037199.1	19	43766542	PSG9	1-	52131044	SIGLEC5	6+	1486	0.991854221399365	0	hg19	DERL-2_1
Achilles_DERL2_HAEMATOPOIETIC_AND_LYMPHOID_TISSUE	AC037445.1	17	44708068	NSF	4+	61951226	NA	NA	1521	0.989862471129784	0	hg19	DERL-2_1
Achilles_DERL2_HAEMATOPOIETIC_AND_LYMPHOID_TISSUE	AC037459.4	8	22137349	PIWIL2	2+	67065114	TRIM55	7-	1668	1.44212877910281	+	hg19	DERL-2_1
Achilles_DERL2_HAEMATOPOIETIC_AND_LYMPHOID_TISSUE	AC040160.1	16	28764163	NPIPB9	1+	69986281	CLEC18A	1-	2478	0.987737781486253	0	hg19	DERL-2_1
Achilles_DERL2_HAEMATOPOIETIC_AND_LYMPHOID_TISSUE	AC040162.1	16	28764163	NPIPB9	1+	69986281	CLEC18A	1-	2478	0.987737781486253	0	hg19	DERL-2_1
Achilles_DERL2_HAEMATOPOIETIC_AND_LYMPHOID_TISSUE	AC040163.1	16	28764163	NPIPB9	1+	69986281	CLEC18A	1-	2478	0.987737781486253	0	hg19	DERL-2_1
Achilles_DERL2_HAEMATOPOIETIC_AND_LYMPHOID_TISSUE	AC040977.1	17	11582	DOC2B	3-	8445850	MYH10	13+	1678	0.991854221399365	0	hg19	DERL-2_1
Achilles_DERL2_HAEMATOPOIETIC_AND_LYMPHOID_TISSUE	AC044860.1	15	71175499	LRRC49	2+	102506676	WASH3P	0-	2101	0.984525173337414	0	hg19	DERL-2_1
Achilles_DERL2_HAEMATOPOIETIC_AND_LYMPHOID_TISSUE	AC046130.1	12	32751772	FGD4	5+	40668593	LRRK2	14-	151	1.05526109657241	0	hg19	DERL-2_1
Achilles_DERL2_HAEMATOPOIETIC_AND_LYMPHOID_TISSUE	AC046143.1	3	194154877	ATP13A3	19-	195251946	PPP1R2	2+	64	0.980982972455252	0	hg19	DERL-2_1
Achilles_DERL2_HAEMATOPOIETIC_AND_LYMPHOID_TISSUE	AC046143.2	3	194154877	ATP13A3	19-	195251946	PPP1R2	2+	64	0.980982972455252	0	hg19	DERL-2_1
Achilles_DERL2_HAEMATOPOIETIC_AND_LYMPHOID_TISSUE	AC046143.3	3	194154877	ATP13A3	19-	195251946	PPP1R2	2+	64	0.980982972455252	0	hg19	DERL-2_1
Achilles_DERL2_HAEMATOPOIETIC_AND_LYMPHOID_TISSUE	AC048346.1	3	132363992	ACAD11	0-	184966557	EHHADH	1+	2112	0.989999704718072	0	hg19	DERL-2_1
Achilles_DERL2_HAEMATOPOIETIC_AND_LYMPHOID_TISSUE	AC051642.1	8	22137349	PIWIL2	2+	67065114	TRIM55	7-	1668	1.44212877910281	+	hg19	DERL-2_1
Achilles_DERL2_HAEMATOPOIETIC_AND_LYMPHOID_TISSUE	AC051649.1	11	1774967	RP11-295K3.1	4-	5323428	HBG2	5+	318	1.00590914153661	0	hg19	DERL-2_1
Achilles_DERL2_HAEMATOPOIETIC_AND_LYMPHOID_TISSUE	AC051649.12	11	1774967	RP11-295K3.1	4-	5323428	HBG2	5+	318	1.00590914153661	0	hg19	DERL-2_1
Achilles_DERL2_HAEMATOPOIETIC_AND_LYMPHOID_TISSUE	AC051649.16	11	1774967	RP11-295K3.1	4-	5323428	HBG2	5+	318	1.00590914153661	0	hg19	DERL-2_1
Achilles_DERL2_HAEMATOPOIETIC_AND_LYMPHOID_TISSUE	AC051649.6	11	1774967	RP11-295K3.1	4-	5323428	HBG2	5+	318	1.00590914153661	0	hg19	DERL-2_1
Achilles_DERL2_HAEMATOPOIETIC_AND_LYMPHOID_TISSUE	AC053503.11	2	166859515	SCN1A	19-	242946885	AC131097.3	2-	4828	0.990411519649093	0	hg19	DERL-2_1
Achilles_DERL2_HAEMATOPOIETIC_AND_LYMPHOID_TISSUE	AC053503.4	2	166859515	SCN1A	19-	242946885	AC131097.3	2-	4828	0.990411519649093	0	hg19	DERL-2_1
Achilles_DERL2_HAEMATOPOIETIC_AND_LYMPHOID_TISSUE	AC053503.6	2	166859515	SCN1A	19-	242946885	AC131097.3	2-	4828	0.990411519649093	0	hg19	DERL-2_1
Achilles_DERL2_HAEMATOPOIETIC_AND_LYMPHOID_TISSUE	AC055723.1	3	54872925	CACNA2D3	16+	99891499	CMSS1	7-	933	1.00034663365385	0	hg19	DERL-2_1
Achilles_DERL2_HAEMATOPOIETIC_AND_LYMPHOID_TISSUE	AC055736.1	12	52911610	KRT5	3-	56120265	CD63	4+	532	1.00632757439246	0	hg19	DERL-2_1
Achilles_DERL2_HAEMATOPOIETIC_AND_LYMPHOID_TISSUE	AC055764.1	3	195474503	MUC4	23-	197896973	FAM157A	2-	236	0.991304373098102	0	hg19	DERL-2_1
Achilles_DERL2_HAEMATOPOIETIC_AND_LYMPHOID_TISSUE	AC055811.1	17	16749379	NA	NA	18286749	EVPLL	7-	280	0.981935386308745	0	hg19	DERL-2_1
Achilles_DERL2_HAEMATOPOIETIC_AND_LYMPHOID_TISSUE	AC055873.1	15	71175499	LRRC49	2+	102506676	WASH3P	0-	2101	0.984525173337414	0	hg19	DERL-2_1
Achilles_DERL2_HAEMATOPOIETIC_AND_LYMPHOID_TISSUE	AC055876.2	15	28517784	HERC2	7-	28954584	GOLGA8M	3+	78	1.28476099607099	+	hg19	DERL-2_1
Achilles_DERL2_HAEMATOPOIETIC_AND_LYMPHOID_TISSUE	AC060226.1	12	114375193	RBM19	14-	129293722	SLC15A4	4+	1069	0.985412720260296	0	hg19	DERL-2_1
Achilles_DERL2_HAEMATOPOIETIC_AND_LYMPHOID_TISSUE	AC060834.3	7	6863243	CCZ1B	3-	38289423	NA	NA	1074	0.49854650766401704	-	hg19	DERL-2_1
Achilles_DERL2_HAEMATOPOIETIC_AND_LYMPHOID_TISSUE	AC060835.1	4	82025838	PRKG2	15-	141315447	CLGN	10+	1739	1.00395875417754	0	hg19	DERL-2_1
Achilles_DERL2_HAEMATOPOIETIC_AND_LYMPHOID_TISSUE	AC061961.2	2	132914801	ANKRD30BL	1-	162719822	SLC4A10	5-	978	0.994401239642783	0	hg19	DERL-2_1
Achilles_DERL2_HAEMATOPOIETIC_AND_LYMPHOID_TISSUE	AC061975.10	17	18430367	CTD-2303H24.2	4-	33687642	SLFN11	4+	1104	0.981663173749357	0	hg19	DERL-2_1
Achilles_DERL2_HAEMATOPOIETIC_AND_LYMPHOID_TISSUE	AC061975.8	17	18430367	CTD-2303H24.2	4-	33687642	SLFN11	4+	1104	0.981663173749357	0	hg19	DERL-2_1
Achilles_DERL2_HAEMATOPOIETIC_AND_LYMPHOID_TISSUE	AC061992.1	17	61988808	CSHL1	0-	81188430	AC139099.3	3-	2041	0.993161333749087	0	hg19	DERL-2_1
Achilles_DERL2_HAEMATOPOIETIC_AND_LYMPHOID_TISSUE	AC061992.2	17	61988808	CSHL1	0-	81188430	AC139099.3	3-	2041	0.993161333749087	0	hg19	DERL-2_1
Achilles_DERL2_HAEMATOPOIETIC_AND_LYMPHOID_TISSUE	AC062017.1	2	166859515	SCN1A	19-	242946885	AC131097.3	2-	4828	0.990411519649093	0	hg19	DERL-2_1
Achilles_DERL2_HAEMATOPOIETIC_AND_LYMPHOID_TISSUE	AC062020.1	2	98166002	ANKRD36B	17-	130948511	NA	NA	1530	1.00277643590108	0	hg19	DERL-2_1
Achilles_DERL2_HAEMATOPOIETIC_AND_LYMPHOID_TISSUE	AC062020.2	2	98166002	ANKRD36B	17-	130948511	NA	NA	1530	1.00277643590108	0	hg19	DERL-2_1
Achilles_DERL2_HAEMATOPOIETIC_AND_LYMPHOID_TISSUE	AC062021.1	2	132914801	ANKRD30BL	1-	162719822	SLC4A10	5-	978	0.994401239642783	0	hg19	DERL-2_1
Achilles_DERL2_HAEMATOPOIETIC_AND_LYMPHOID_TISSUE	AC062028.1	2	10225586	AC104794.4	2+	25366981	EFR3B	17-	541	0.962727896276659	0	hg19	DERL-2_1
Achilles_DERL2_HAEMATOPOIETIC_AND_LYMPHOID_TISSUE	AC062029.1	2	88393326	SMYD1	4+	89049847	RPIA	8-	46	0.995366680983927	0	hg19	DERL-2_1
Achilles_DERL2_HAEMATOPOIETIC_AND_LYMPHOID_TISSUE	AC062031.1	2	132914801	ANKRD30BL	1-	162719822	SLC4A10	5-	978	0.994401239642783	0	hg19	DERL-2_1
Achilles_DERL2_HAEMATOPOIETIC_AND_LYMPHOID_TISSUE	AC062032.1	2	132914801	ANKRD30BL	1-	162719822	SLC4A10	5-	978	0.994401239642783	0	hg19	DERL-2_1
Achilles_DERL2_HAEMATOPOIETIC_AND_LYMPHOID_TISSUE	AC063932.1	3	184972062	NA	NA	194152201	ATP13A3	22+	400	0.93432734688318	0	hg19	DERL-2_1
Achilles_DERL2_HAEMATOPOIETIC_AND_LYMPHOID_TISSUE	AC063944.1	3	99895511	CMSS1	9+	115529513	LSAMP	6+	654	0.97731802153986	0	hg19	DERL-2_1
Achilles_DERL2_HAEMATOPOIETIC_AND_LYMPHOID_TISSUE	AC063976.3	5	106763462	EFNA5	0-	180795478	NA	NA	3718	0.983229427149003	0	hg19	DERL-2_1
Achilles_DERL2_HAEMATOPOIETIC_AND_LYMPHOID_TISSUE	AC064834.1	2	166859515	SCN1A	19-	242946885	AC131097.3	2-	4828	0.990411519649093	0	hg19	DERL-2_1
Achilles_DERL2_HAEMATOPOIETIC_AND_LYMPHOID_TISSUE	AC064834.2	2	166859515	SCN1A	19-	242946885	AC131097.3	2-	4828	0.990411519649093	0	hg19	DERL-2_1
Achilles_DERL2_HAEMATOPOIETIC_AND_LYMPHOID_TISSUE	AC064834.3	2	166859515	SCN1A	19-	242946885	AC131097.3	2-	4828	0.990411519649093	0	hg19	DERL-2_1
Achilles_DERL2_HAEMATOPOIETIC_AND_LYMPHOID_TISSUE	AC064837.1	2	166859515	SCN1A	19-	242946885	AC131097.3	2-	4828	0.990411519649093	0	hg19	DERL-2_1
Achilles_DERL2_HAEMATOPOIETIC_AND_LYMPHOID_TISSUE	AC064852.4	2	166859515	SCN1A	19-	242946885	AC131097.3	2-	4828	0.990411519649093	0	hg19	DERL-2_1
Achilles_DERL2_HAEMATOPOIETIC_AND_LYMPHOID_TISSUE	AC064853.2	2	166859515	SCN1A	19-	242946885	AC131097.3	2-	4828	0.990411519649093	0	hg19	DERL-2_1
Achilles_DERL2_HAEMATOPOIETIC_AND_LYMPHOID_TISSUE	AC064865.1	2	132914801	ANKRD30BL	1-	162719822	SLC4A10	5-	978	0.994401239642783	0	hg19	DERL-2_1
Achilles_DERL2_HAEMATOPOIETIC_AND_LYMPHOID_TISSUE	AC064871.3	2	166859515	SCN1A	19-	242946885	AC131097.3	2-	4828	0.990411519649093	0	hg19	DERL-2_1
Achilles_DERL2_HAEMATOPOIETIC_AND_LYMPHOID_TISSUE	AC064874.1	2	166859515	SCN1A	19-	242946885	AC131097.3	2-	4828	0.990411519649093	0	hg19	DERL-2_1
Achilles_DERL2_HAEMATOPOIETIC_AND_LYMPHOID_TISSUE	AC064875.2	2	10225586	AC104794.4	2+	25366981	EFR3B	17-	541	0.962727896276659	0	hg19	DERL-2_1
Achilles_DERL2_HAEMATOPOIETIC_AND_LYMPHOID_TISSUE	AC066593.1	2	98166002	ANKRD36B	17-	130948511	NA	NA	1530	1.00277643590108	0	hg19	DERL-2_1
Achilles_DERL2_HAEMATOPOIETIC_AND_LYMPHOID_TISSUE	AC066612.1	15	45555694	SLC28A2	5+	50571233	GABPB1	8+	319	1.01508462063266	0	hg19	DERL-2_1
Achilles_DERL2_HAEMATOPOIETIC_AND_LYMPHOID_TISSUE	AC067718.1	3	184972062	NA	NA	194152201	ATP13A3	22+	400	0.93432734688318	0	hg19	DERL-2_1
Achilles_DERL2_HAEMATOPOIETIC_AND_LYMPHOID_TISSUE	AC067735.1	12	32751772	FGD4	5+	40668593	LRRK2	14-	151	1.05526109657241	0	hg19	DERL-2_1
Achilles_DERL2_HAEMATOPOIETIC_AND_LYMPHOID_TISSUE	AC067742.1	10	62649195	RHOBTB1	4-	88986219	NUTM2A	0-	1257	0.990960872709977	0	hg19	DERL-2_1
Achilles_DERL2_HAEMATOPOIETIC_AND_LYMPHOID_TISSUE	AC067751.1	10	62649195	RHOBTB1	4-	88986219	NUTM2A	0-	1257	0.990960872709977	0	hg19	DERL-2_1
Achilles_DERL2_HAEMATOPOIETIC_AND_LYMPHOID_TISSUE	AC067805.1	15	71175499	LRRC49	2+	102506676	WASH3P	0-	2101	0.984525173337414	0	hg19	DERL-2_1
Achilles_DERL2_HAEMATOPOIETIC_AND_LYMPHOID_TISSUE	AC067945.2	2	166859515	SCN1A	19-	242946885	AC131097.3	2-	4828	0.990411519649093	0	hg19	DERL-2_1
Achilles_DERL2_HAEMATOPOIETIC_AND_LYMPHOID_TISSUE	AC067945.4	2	166859515	SCN1A	19-	242946885	AC131097.3	2-	4828	0.990411519649093	0	hg19	DERL-2_1
Achilles_DERL2_HAEMATOPOIETIC_AND_LYMPHOID_TISSUE	AC067956.1	2	166859515	SCN1A	19-	242946885	AC131097.3	2-	4828	0.990411519649093	0	hg19	DERL-2_1
Achilles_DERL2_HAEMATOPOIETIC_AND_LYMPHOID_TISSUE	AC067957.1	2	25368215	EFR3B	18+	87043095	CD8B	6+	3313	0.995849753094458	0	hg19	DERL-2_1
Achilles_DERL2_HAEMATOPOIETIC_AND_LYMPHOID_TISSUE	AC067959.1	2	10225586	AC104794.4	2+	25366981	EFR3B	17-	541	0.962727896276659	0	hg19	DERL-2_1
Achilles_DERL2_HAEMATOPOIETIC_AND_LYMPHOID_TISSUE	AC067960.1	2	98166002	ANKRD36B	17-	130948511	NA	NA	1530	1.00277643590108	0	hg19	DERL-2_1
Achilles_DERL2_HAEMATOPOIETIC_AND_LYMPHOID_TISSUE	AC067961.1	2	166859515	SCN1A	19-	242946885	AC131097.3	2-	4828	0.990411519649093	0	hg19	DERL-2_1
Achilles_DERL2_HAEMATOPOIETIC_AND_LYMPHOID_TISSUE	AC067968.3	19	43766542	PSG9	1-	52131044	SIGLEC5	6+	1486	0.991854221399365	0	hg19	DERL-2_1
Achilles_DERL2_HAEMATOPOIETIC_AND_LYMPHOID_TISSUE	AC067969.1	19	30018552	VSTM2B	2+	40325705	FBL	7+	1236	0.981186983340412	0	hg19	DERL-2_1
Achilles_DERL2_HAEMATOPOIETIC_AND_LYMPHOID_TISSUE	AC067969.2	19	30018552	VSTM2B	2+	40325705	FBL	7+	1236	0.981186983340412	0	hg19	DERL-2_1
Achilles_DERL2_HAEMATOPOIETIC_AND_LYMPHOID_TISSUE	AC068014.1	17	61988808	CSHL1	0-	81188430	AC139099.3	3-	2041	0.993161333749087	0	hg19	DERL-2_1
Achilles_DERL2_HAEMATOPOIETIC_AND_LYMPHOID_TISSUE	AC068014.2	17	61988808	CSHL1	0-	81188430	AC139099.3	3-	2041	0.993161333749087	0	hg19	DERL-2_1
Achilles_DERL2_HAEMATOPOIETIC_AND_LYMPHOID_TISSUE	AC068020.1	8	7810163	ZNF705B	5+	12212204	NA	NA	161	1.45942492665981	+	hg19	DERL-2_1
Achilles_DERL2_HAEMATOPOIETIC_AND_LYMPHOID_TISSUE	AC068039.1	2	166859515	SCN1A	19-	242946885	AC131097.3	2-	4828	0.990411519649093	0	hg19	DERL-2_1
Achilles_DERL2_HAEMATOPOIETIC_AND_LYMPHOID_TISSUE	AC068039.4	2	166859515	SCN1A	19-	242946885	AC131097.3	2-	4828	0.990411519649093	0	hg19	DERL-2_1
Achilles_DERL2_HAEMATOPOIETIC_AND_LYMPHOID_TISSUE	AC068057.1	2	98166002	ANKRD36B	17-	130948511	NA	NA	1530	1.00277643590108	0	hg19	DERL-2_1
Achilles_DERL2_HAEMATOPOIETIC_AND_LYMPHOID_TISSUE	AC068057.2	2	98166002	ANKRD36B	17-	130948511	NA	NA	1530	1.00277643590108	0	hg19	DERL-2_1
Achilles_DERL2_HAEMATOPOIETIC_AND_LYMPHOID_TISSUE	AC068058.1	10	124377026	DMBT1	37+	135373907	SPRN	1+	535	0.989450884494147	0	hg19	DERL-2_1
Achilles_DERL2_HAEMATOPOIETIC_AND_LYMPHOID_TISSUE	AC068062.1	10	51947516	ASAH2	18-	61871774	ANK3	26+	185	0.995090744995126	0	hg19	DERL-2_1
Achilles_DERL2_HAEMATOPOIETIC_AND_LYMPHOID_TISSUE	AC068134.6	2	166859515	SCN1A	19-	242946885	AC131097.3	2-	4828	0.990411519649093	0	hg19	DERL-2_1
Achilles_DERL2_HAEMATOPOIETIC_AND_LYMPHOID_TISSUE	AC068134.8	2	166859515	SCN1A	19-	242946885	AC131097.3	2-	4828	0.990411519649093	0	hg19	DERL-2_1
Achilles_DERL2_HAEMATOPOIETIC_AND_LYMPHOID_TISSUE	AC068138.1	2	166859515	SCN1A	19-	242946885	AC131097.3	2-	4828	0.990411519649093	0	hg19	DERL-2_1
Achilles_DERL2_HAEMATOPOIETIC_AND_LYMPHOID_TISSUE	AC068196.1	2	166859515	SCN1A	19-	242946885	AC131097.3	2-	4828	0.990411519649093	0	hg19	DERL-2_1
Achilles_DERL2_HAEMATOPOIETIC_AND_LYMPHOID_TISSUE	AC068282.3	2	98166002	ANKRD36B	17-	130948511	NA	NA	1530	1.00277643590108	0	hg19	DERL-2_1
Achilles_DERL2_HAEMATOPOIETIC_AND_LYMPHOID_TISSUE	AC068286.1	2	10225586	AC104794.4	2+	25366981	EFR3B	17-	541	0.962727896276659	0	hg19	DERL-2_1
Achilles_DERL2_HAEMATOPOIETIC_AND_LYMPHOID_TISSUE	AC068292.1	2	46637	NA	NA	10224322	AC104794.4	0-	286	1	0	hg19	DERL-2_1
Achilles_DERL2_HAEMATOPOIETIC_AND_LYMPHOID_TISSUE	AC068483.1	2	98166002	ANKRD36B	17-	130948511	NA	NA	1530	1.00277643590108	0	hg19	DERL-2_1
Achilles_DERL2_HAEMATOPOIETIC_AND_LYMPHOID_TISSUE	AC068489.1	2	166859515	SCN1A	19-	242946885	AC131097.3	2-	4828	0.990411519649093	0	hg19	DERL-2_1
Achilles_DERL2_HAEMATOPOIETIC_AND_LYMPHOID_TISSUE	AC068490.1	2	10225586	AC104794.4	2+	25366981	EFR3B	17-	541	0.962727896276659	0	hg19	DERL-2_1
Achilles_DERL2_HAEMATOPOIETIC_AND_LYMPHOID_TISSUE	AC068490.2	2	10225586	AC104794.4	2+	25366981	EFR3B	17-	541	0.962727896276659	0	hg19	DERL-2_1
Achilles_DERL2_HAEMATOPOIETIC_AND_LYMPHOID_TISSUE	AC068491.2	2	98166002	ANKRD36B	17-	130948511	NA	NA	1530	1.00277643590108	0	hg19	DERL-2_1
Achilles_DERL2_HAEMATOPOIETIC_AND_LYMPHOID_TISSUE	AC068491.3	2	98166002	ANKRD36B	17-	130948511	NA	NA	1530	1.00277643590108	0	hg19	DERL-2_1
Achilles_DERL2_HAEMATOPOIETIC_AND_LYMPHOID_TISSUE	AC068492.1	2	132914801	ANKRD30BL	1-	162719822	SLC4A10	5-	978	0.994401239642783	0	hg19	DERL-2_1
Achilles_DERL2_HAEMATOPOIETIC_AND_LYMPHOID_TISSUE	AC068499.10	19	17892435	FCHO1	22+	30017822	VSTM2B	0-	495	1.0111520808513	0	hg19	DERL-2_1
Achilles_DERL2_HAEMATOPOIETIC_AND_LYMPHOID_TISSUE	AC068506.1	18	11066471	PIEZO2	0-	44527136	KATNAL2	2-	1098	0.999514914665561	0	hg19	DERL-2_1
Achilles_DERL2_HAEMATOPOIETIC_AND_LYMPHOID_TISSUE	AC068533.1	7	62753451	ZNF733P	1-	72473839	STAG3L3	2+	191	1.48154248716113	+	hg19	DERL-2_1
Achilles_DERL2_HAEMATOPOIETIC_AND_LYMPHOID_TISSUE	AC068533.7	7	62753451	ZNF733P	1-	72473839	STAG3L3	2+	191	1.48154248716113	+	hg19	DERL-2_1
Achilles_DERL2_HAEMATOPOIETIC_AND_LYMPHOID_TISSUE	AC068535.2	2	98166002	ANKRD36B	17-	130948511	NA	NA	1530	1.00277643590108	0	hg19	DERL-2_1
Achilles_DERL2_HAEMATOPOIETIC_AND_LYMPHOID_TISSUE	AC068535.3	2	98166002	ANKRD36B	17-	130948511	NA	NA	1530	1.00277643590108	0	hg19	DERL-2_1
Achilles_DERL2_HAEMATOPOIETIC_AND_LYMPHOID_TISSUE	AC068535.4	2	98166002	ANKRD36B	17-	130948511	NA	NA	1530	1.00277643590108	0	hg19	DERL-2_1
Achilles_DERL2_HAEMATOPOIETIC_AND_LYMPHOID_TISSUE	AC068538.4	2	98166002	ANKRD36B	17-	130948511	NA	NA	1530	1.00277643590108	0	hg19	DERL-2_1
Achilles_DERL2_HAEMATOPOIETIC_AND_LYMPHOID_TISSUE	AC068542.1	2	98166002	ANKRD36B	17-	130948511	NA	NA	1530	1.00277643590108	0	hg19	DERL-2_1
Achilles_DERL2_HAEMATOPOIETIC_AND_LYMPHOID_TISSUE	AC068542.2	2	98166002	ANKRD36B	17-	130948511	NA	NA	1530	1.00277643590108	0	hg19	DERL-2_1
Achilles_DERL2_HAEMATOPOIETIC_AND_LYMPHOID_TISSUE	AC068570.1	8	126056191	KIAA0196	21-	141697045	PTK2	5+	381	1.45871698103117	+	hg19	DERL-2_1
Achilles_DERL2_HAEMATOPOIETIC_AND_LYMPHOID_TISSUE	AC068580.1	11	1774967	RP11-295K3.1	4-	5323428	HBG2	5+	318	1.00590914153661	0	hg19	DERL-2_1
Achilles_DERL2_HAEMATOPOIETIC_AND_LYMPHOID_TISSUE	AC068580.5	11	1774967	RP11-295K3.1	4-	5323428	HBG2	5+	318	1.00590914153661	0	hg19	DERL-2_1
Achilles_DERL2_HAEMATOPOIETIC_AND_LYMPHOID_TISSUE	AC068580.6	11	1774967	RP11-295K3.1	4-	5323428	HBG2	5+	318	1.00590914153661	0	hg19	DERL-2_1
Achilles_DERL2_HAEMATOPOIETIC_AND_LYMPHOID_TISSUE	AC068580.7	11	1774967	RP11-295K3.1	4-	5323428	HBG2	5+	318	1.00590914153661	0	hg19	DERL-2_1
Achilles_DERL2_HAEMATOPOIETIC_AND_LYMPHOID_TISSUE	AC068587.1	8	12291873	FAM86B2	0-	12594717	LONRF1	4+	15	1.27235389459647	+	hg19	DERL-2_1
Achilles_DERL2_HAEMATOPOIETIC_AND_LYMPHOID_TISSUE	AC068587.2	8	12291873	FAM86B2	0-	12594717	LONRF1	4+	15	1.27235389459647	+	hg19	DERL-2_1
Achilles_DERL2_HAEMATOPOIETIC_AND_LYMPHOID_TISSUE	AC068610.3	7	107253989	BCAP29	7+	122056468	CADPS2	16+	502	1.49910350809139	+	hg19	DERL-2_1
Achilles_DERL2_HAEMATOPOIETIC_AND_LYMPHOID_TISSUE	AC068610.5	7	107253989	BCAP29	7+	122056468	CADPS2	16+	502	1.49910350809139	+	hg19	DERL-2_1
Achilles_DERL2_HAEMATOPOIETIC_AND_LYMPHOID_TISSUE	AC068620.1	4	54281141	FIP1L1	11+	69362774	TMPRSS11E	9-	387	1.029540083434	0	hg19	DERL-2_1
Achilles_DERL2_HAEMATOPOIETIC_AND_LYMPHOID_TISSUE	AC068643.1	12	93163108	PLEKHG7	11+	112942820	PTPN11	14-	1588	0.980779003988551	0	hg19	DERL-2_1
Achilles_DERL2_HAEMATOPOIETIC_AND_LYMPHOID_TISSUE	AC068669.1	17	34747252	TBC1D3H	10-	39150601	NA	NA	730	0.995090744995126	0	hg19	DERL-2_1
Achilles_DERL2_HAEMATOPOIETIC_AND_LYMPHOID_TISSUE	AC068706.1	2	166859515	SCN1A	19-	242946885	AC131097.3	2-	4828	0.990411519649093	0	hg19	DERL-2_1
Achilles_DERL2_HAEMATOPOIETIC_AND_LYMPHOID_TISSUE	AC068706.2	2	166859515	SCN1A	19-	242946885	AC131097.3	2-	4828	0.990411519649093	0	hg19	DERL-2_1
Achilles_DERL2_HAEMATOPOIETIC_AND_LYMPHOID_TISSUE	AC068718.1	2	166859515	SCN1A	19-	242946885	AC131097.3	2-	4828	0.990411519649093	0	hg19	DERL-2_1
Achilles_DERL2_HAEMATOPOIETIC_AND_LYMPHOID_TISSUE	AC068718.2	2	166859515	SCN1A	19-	242946885	AC131097.3	2-	4828	0.990411519649093	0	hg19	DERL-2_1
Achilles_DERL2_HAEMATOPOIETIC_AND_LYMPHOID_TISSUE	AC068754.1	3	115535743	LSAMP	5-	122432568	PARP14	9-	352	0.947829848958541	0	hg19	DERL-2_1
Achilles_DERL2_HAEMATOPOIETIC_AND_LYMPHOID_TISSUE	AC068831.10	15	71175499	LRRC49	2+	102506676	WASH3P	0-	2101	0.984525173337414	0	hg19	DERL-2_1
Achilles_DERL2_HAEMATOPOIETIC_AND_LYMPHOID_TISSUE	AC068831.15	15	71175499	LRRC49	2+	102506676	WASH3P	0-	2101	0.984525173337414	0	hg19	DERL-2_1
Achilles_DERL2_HAEMATOPOIETIC_AND_LYMPHOID_TISSUE	AC068831.3	15	71175499	LRRC49	2+	102506676	WASH3P	0-	2101	0.984525173337414	0	hg19	DERL-2_1
Achilles_DERL2_HAEMATOPOIETIC_AND_LYMPHOID_TISSUE	AC068831.6	15	71175499	LRRC49	2+	102506676	WASH3P	0-	2101	0.984525173337414	0	hg19	DERL-2_1
Achilles_DERL2_HAEMATOPOIETIC_AND_LYMPHOID_TISSUE	AC068858.1	11	35747963	TRIM44	3+	49080914	NA	NA	656	0.974071783714371	0	hg19	DERL-2_1
Achilles_DERL2_HAEMATOPOIETIC_AND_LYMPHOID_TISSUE	AC068946.1	2	166859515	SCN1A	19-	242946885	AC131097.3	2-	4828	0.990411519649093	0	hg19	DERL-2_1
Achilles_DERL2_HAEMATOPOIETIC_AND_LYMPHOID_TISSUE	AC068987.1	12	40669047	LRRK2	16+	52844656	KRT6B	1+	1231	0.995366680983927	0	hg19	DERL-2_1
Achilles_DERL2_HAEMATOPOIETIC_AND_LYMPHOID_TISSUE	AC069067.1	3	132363992	ACAD11	0-	184966557	EHHADH	1+	2112	0.989999704718072	0	hg19	DERL-2_1
Achilles_DERL2_HAEMATOPOIETIC_AND_LYMPHOID_TISSUE	AC069082.1	15	71175499	LRRC49	2+	102506676	WASH3P	0-	2101	0.984525173337414	0	hg19	DERL-2_1
Achilles_DERL2_HAEMATOPOIETIC_AND_LYMPHOID_TISSUE	AC069155.1	2	166859515	SCN1A	19-	242946885	AC131097.3	2-	4828	0.990411519649093	0	hg19	DERL-2_1
Achilles_DERL2_HAEMATOPOIETIC_AND_LYMPHOID_TISSUE	AC069227.1	12	93163108	PLEKHG7	11+	112942820	PTPN11	14-	1588	0.980779003988551	0	hg19	DERL-2_1
Achilles_DERL2_HAEMATOPOIETIC_AND_LYMPHOID_TISSUE	AC069240.1	12	114375193	RBM19	14-	129293722	SLC15A4	4+	1069	0.985412720260296	0	hg19	DERL-2_1
Achilles_DERL2_HAEMATOPOIETIC_AND_LYMPHOID_TISSUE	AC069243.1	3	132363992	ACAD11	0-	184966557	EHHADH	1+	2112	0.989999704718072	0	hg19	DERL-2_1
Achilles_DERL2_HAEMATOPOIETIC_AND_LYMPHOID_TISSUE	AC069257.8	3	195474503	MUC4	23-	197896973	FAM157A	2-	236	0.991304373098102	0	hg19	DERL-2_1
Achilles_DERL2_HAEMATOPOIETIC_AND_LYMPHOID_TISSUE	AC069276.1	3	361802	CHL1	3+	25611661	RARB	3-	1054	0.975896463421915	0	hg19	DERL-2_1
Achilles_DERL2_HAEMATOPOIETIC_AND_LYMPHOID_TISSUE	AC069277.2	3	361802	CHL1	3+	25611661	RARB	3-	1054	0.975896463421915	0	hg19	DERL-2_1
Achilles_DERL2_HAEMATOPOIETIC_AND_LYMPHOID_TISSUE	AC069278.4	19	43766542	PSG9	1-	52131044	SIGLEC5	6+	1486	0.991854221399365	0	hg19	DERL-2_1
Achilles_DERL2_HAEMATOPOIETIC_AND_LYMPHOID_TISSUE	AC069280.1	7	62753451	ZNF733P	1-	72473839	STAG3L3	2+	191	1.48154248716113	+	hg19	DERL-2_1
Achilles_DERL2_HAEMATOPOIETIC_AND_LYMPHOID_TISSUE	AC069286.1	7	194054	FAM20C	1+	5941587	CCZ1	4-	374	0.498339211109412	-	hg19	DERL-2_1
Achilles_DERL2_HAEMATOPOIETIC_AND_LYMPHOID_TISSUE	AC069294.1	7	96637393	DLX6	2+	100321008	EPO	4-	535	1.48926449408161	+	hg19	DERL-2_1
Achilles_DERL2_HAEMATOPOIETIC_AND_LYMPHOID_TISSUE	AC069303.1	2	25368215	EFR3B	18+	87043095	CD8B	6+	3313	0.995849753094458	0	hg19	DERL-2_1
Achilles_DERL2_HAEMATOPOIETIC_AND_LYMPHOID_TISSUE	AC069363.1	17	33769557	SLFN13	3-	34641061	CCL4L2	1-	139	1.02292473639778	0	hg19	DERL-2_1
Achilles_DERL2_HAEMATOPOIETIC_AND_LYMPHOID_TISSUE	AC069368.3	15	55931126	PRTG	12-	70357059	TLE3	7+	1029	0.986437807143117	0	hg19	DERL-2_1
Achilles_DERL2_HAEMATOPOIETIC_AND_LYMPHOID_TISSUE	AC069394.1	2	132914801	ANKRD30BL	1-	162719822	SLC4A10	5-	978	0.994401239642783	0	hg19	DERL-2_1
Achilles_DERL2_HAEMATOPOIETIC_AND_LYMPHOID_TISSUE	AC069513.4	3	195256954	PPP1R2	0-	195460339	MUC20	2-	23	1.18994921245387	0	hg19	DERL-2_1
Achilles_DERL2_HAEMATOPOIETIC_AND_LYMPHOID_TISSUE	AC069547.1	10	51947516	ASAH2	18-	61871774	ANK3	26+	185	0.995090744995126	0	hg19	DERL-2_1
Achilles_DERL2_HAEMATOPOIETIC_AND_LYMPHOID_TISSUE	AC069547.2	10	51947516	ASAH2	18-	61871774	ANK3	26+	185	0.995090744995126	0	hg19	DERL-2_1
Achilles_DERL2_HAEMATOPOIETIC_AND_LYMPHOID_TISSUE	AC072031.1	3	115535743	LSAMP	5-	122432568	PARP14	9-	352	0.947829848958541	0	hg19	DERL-2_1
Achilles_DERL2_HAEMATOPOIETIC_AND_LYMPHOID_TISSUE	AC072062.1	2	166859515	SCN1A	19-	242946885	AC131097.3	2-	4828	0.990411519649093	0	hg19	DERL-2_1
Achilles_DERL2_HAEMATOPOIETIC_AND_LYMPHOID_TISSUE	AC072062.3	2	166859515	SCN1A	19-	242946885	AC131097.3	2-	4828	0.990411519649093	0	hg19	DERL-2_1
Achilles_DERL2_HAEMATOPOIETIC_AND_LYMPHOID_TISSUE	AC073043.1	2	166859515	SCN1A	19-	242946885	AC131097.3	2-	4828	0.990411519649093	0	hg19	DERL-2_1
Achilles_DERL2_HAEMATOPOIETIC_AND_LYMPHOID_TISSUE	AC073046.25	2	25368215	EFR3B	18+	87043095	CD8B	6+	3313	0.995849753094458	0	hg19	DERL-2_1
Achilles_DERL2_HAEMATOPOIETIC_AND_LYMPHOID_TISSUE	AC073063.1	7	96637393	DLX6	2+	100321008	EPO	4-	535	1.48926449408161	+	hg19	DERL-2_1
Achilles_DERL2_HAEMATOPOIETIC_AND_LYMPHOID_TISSUE	AC073071.1	7	107253989	BCAP29	7+	122056468	CADPS2	16+	502	1.49910350809139	+	hg19	DERL-2_1
Achilles_DERL2_HAEMATOPOIETIC_AND_LYMPHOID_TISSUE	AC073072.5	7	6863243	CCZ1B	3-	38289423	NA	NA	1074	0.49854650766401704	-	hg19	DERL-2_1
Achilles_DERL2_HAEMATOPOIETIC_AND_LYMPHOID_TISSUE	AC073089.1	7	62753451	ZNF733P	1-	72473839	STAG3L3	2+	191	1.48154248716113	+	hg19	DERL-2_1
Achilles_DERL2_HAEMATOPOIETIC_AND_LYMPHOID_TISSUE	AC073094.4	7	194054	FAM20C	1+	5941587	CCZ1	4-	374	0.498339211109412	-	hg19	DERL-2_1
Achilles_DERL2_HAEMATOPOIETIC_AND_LYMPHOID_TISSUE	AC073115.6	7	44090131	DBNL	2+	57529905	ZNF716	3-	558	0.48737359643842604	-	hg19	DERL-2_1
Achilles_DERL2_HAEMATOPOIETIC_AND_LYMPHOID_TISSUE	AC073115.7	7	44090131	DBNL	2+	57529905	ZNF716	3-	558	0.48737359643842604	-	hg19	DERL-2_1
Achilles_DERL2_HAEMATOPOIETIC_AND_LYMPHOID_TISSUE	AC073127.1	7	102389639	FAM185A	0+	107241202	BCAP29	5-	335	1.45266294539459	+	hg19	DERL-2_1
Achilles_DERL2_HAEMATOPOIETIC_AND_LYMPHOID_TISSUE	AC073128.10	2	166859515	SCN1A	19-	242946885	AC131097.3	2-	4828	0.990411519649093	0	hg19	DERL-2_1
Achilles_DERL2_HAEMATOPOIETIC_AND_LYMPHOID_TISSUE	AC073130.1	7	107253989	BCAP29	7+	122056468	CADPS2	16+	502	1.49910350809139	+	hg19	DERL-2_1
Achilles_DERL2_HAEMATOPOIETIC_AND_LYMPHOID_TISSUE	AC073130.3	7	107253989	BCAP29	7+	122056468	CADPS2	16+	502	1.49910350809139	+	hg19	DERL-2_1
Achilles_DERL2_HAEMATOPOIETIC_AND_LYMPHOID_TISSUE	AC073133.1	7	155500276	RBM33	7+	158935489	VIPR2	1+	154	1.48740754967138	+	hg19	DERL-2_1
Achilles_DERL2_HAEMATOPOIETIC_AND_LYMPHOID_TISSUE	AC073133.2	7	155500276	RBM33	7+	158935489	VIPR2	1+	154	1.48740754967138	+	hg19	DERL-2_1
Achilles_DERL2_HAEMATOPOIETIC_AND_LYMPHOID_TISSUE	AC073135.3	3	195474503	MUC4	23-	197896973	FAM157A	2-	236	0.991304373098102	0	hg19	DERL-2_1
Achilles_DERL2_HAEMATOPOIETIC_AND_LYMPHOID_TISSUE	AC073136.1	7	44090131	DBNL	2+	57529905	ZNF716	3-	558	0.48737359643842604	-	hg19	DERL-2_1
Achilles_DERL2_HAEMATOPOIETIC_AND_LYMPHOID_TISSUE	AC073188.1	7	62753451	ZNF733P	1-	72473839	STAG3L3	2+	191	1.48154248716113	+	hg19	DERL-2_1
Achilles_DERL2_HAEMATOPOIETIC_AND_LYMPHOID_TISSUE	AC073215.1	2	25368215	EFR3B	18+	87043095	CD8B	6+	3313	0.995849753094458	0	hg19	DERL-2_1
Achilles_DERL2_HAEMATOPOIETIC_AND_LYMPHOID_TISSUE	AC073218.1	2	25368215	EFR3B	18+	87043095	CD8B	6+	3313	0.995849753094458	0	hg19	DERL-2_1
Achilles_DERL2_HAEMATOPOIETIC_AND_LYMPHOID_TISSUE	AC073218.2	2	25368215	EFR3B	18+	87043095	CD8B	6+	3313	0.995849753094458	0	hg19	DERL-2_1
Achilles_DERL2_HAEMATOPOIETIC_AND_LYMPHOID_TISSUE	AC073218.3	2	25368215	EFR3B	18+	87043095	CD8B	6+	3313	0.995849753094458	0	hg19	DERL-2_1
Achilles_DERL2_HAEMATOPOIETIC_AND_LYMPHOID_TISSUE	AC073236.3	7	151880493	KMT2C	33-	155499876	RBM33	6-	103	1.37049778834357	+	hg19	DERL-2_1
Achilles_DERL2_HAEMATOPOIETIC_AND_LYMPHOID_TISSUE	AC073254.1	2	166859515	SCN1A	19-	242946885	AC131097.3	2-	4828	0.990411519649093	0	hg19	DERL-2_1
Achilles_DERL2_HAEMATOPOIETIC_AND_LYMPHOID_TISSUE	AC073255.1	2	25368215	EFR3B	18+	87043095	CD8B	6+	3313	0.995849753094458	0	hg19	DERL-2_1
Achilles_DERL2_HAEMATOPOIETIC_AND_LYMPHOID_TISSUE	AC073257.1	2	98166002	ANKRD36B	17-	130948511	NA	NA	1530	1.00277643590108	0	hg19	DERL-2_1
Achilles_DERL2_HAEMATOPOIETIC_AND_LYMPHOID_TISSUE	AC073257.2	2	98166002	ANKRD36B	17-	130948511	NA	NA	1530	1.00277643590108	0	hg19	DERL-2_1
Achilles_DERL2_HAEMATOPOIETIC_AND_LYMPHOID_TISSUE	AC073283.4	2	25368215	EFR3B	18+	87043095	CD8B	6+	3313	0.995849753094458	0	hg19	DERL-2_1
Achilles_DERL2_HAEMATOPOIETIC_AND_LYMPHOID_TISSUE	AC073283.7	2	25368215	EFR3B	18+	87043095	CD8B	6+	3313	0.995849753094458	0	hg19	DERL-2_1
Achilles_DERL2_HAEMATOPOIETIC_AND_LYMPHOID_TISSUE	AC073284.4	2	166859515	SCN1A	19-	242946885	AC131097.3	2-	4828	0.990411519649093	0	hg19	DERL-2_1
Achilles_DERL2_HAEMATOPOIETIC_AND_LYMPHOID_TISSUE	AC073316.1	7	194054	FAM20C	1+	5941587	CCZ1	4-	374	0.498339211109412	-	hg19	DERL-2_1
Achilles_DERL2_HAEMATOPOIETIC_AND_LYMPHOID_TISSUE	AC073316.2	7	194054	FAM20C	1+	5941587	CCZ1	4-	374	0.498339211109412	-	hg19	DERL-2_1
Achilles_DERL2_HAEMATOPOIETIC_AND_LYMPHOID_TISSUE	AC073320.1	7	123198101	NDUFA5	0-	141765469	MGAM	38-	1075	1.46510087461134	+	hg19	DERL-2_1
Achilles_DERL2_HAEMATOPOIETIC_AND_LYMPHOID_TISSUE	AC073321.3	2	166859515	SCN1A	19-	242946885	AC131097.3	2-	4828	0.990411519649093	0	hg19	DERL-2_1
Achilles_DERL2_HAEMATOPOIETIC_AND_LYMPHOID_TISSUE	AC073321.4	2	166859515	SCN1A	19-	242946885	AC131097.3	2-	4828	0.990411519649093	0	hg19	DERL-2_1
Achilles_DERL2_HAEMATOPOIETIC_AND_LYMPHOID_TISSUE	AC073325.1	7	44090131	DBNL	2+	57529905	ZNF716	3-	558	0.48737359643842604	-	hg19	DERL-2_1
Achilles_DERL2_HAEMATOPOIETIC_AND_LYMPHOID_TISSUE	AC073333.1	7	6863243	CCZ1B	3-	38289423	NA	NA	1074	0.49854650766401704	-	hg19	DERL-2_1
Achilles_DERL2_HAEMATOPOIETIC_AND_LYMPHOID_TISSUE	AC073333.8	7	6863243	CCZ1B	3-	38289423	NA	NA	1074	0.49854650766401704	-	hg19	DERL-2_1
Achilles_DERL2_HAEMATOPOIETIC_AND_LYMPHOID_TISSUE	AC073342.1	7	142494338	NA	NA	143176141	EPHA1-AS1	1-	149	1.52013557733302	+	hg19	DERL-2_1
Achilles_DERL2_HAEMATOPOIETIC_AND_LYMPHOID_TISSUE	AC073342.12	7	142494338	NA	NA	143176141	EPHA1-AS1	1-	149	1.52013557733302	+	hg19	DERL-2_1
Achilles_DERL2_HAEMATOPOIETIC_AND_LYMPHOID_TISSUE	AC073343.1	7	5972758	RSPH10B	16-	6831880	RSPH10B2	17-	141	0.48541816426015794	-	hg19	DERL-2_1
Achilles_DERL2_HAEMATOPOIETIC_AND_LYMPHOID_TISSUE	AC073343.13	7	5972758	RSPH10B	16-	6831880	RSPH10B2	17-	141	0.48541816426015794	-	hg19	DERL-2_1
Achilles_DERL2_HAEMATOPOIETIC_AND_LYMPHOID_TISSUE	AC073343.2	7	5972758	RSPH10B	16-	6831880	RSPH10B2	17-	141	0.48541816426015794	-	hg19	DERL-2_1
Achilles_DERL2_HAEMATOPOIETIC_AND_LYMPHOID_TISSUE	AC073409.1	2	98166002	ANKRD36B	17-	130948511	NA	NA	1530	1.00277643590108	0	hg19	DERL-2_1
Achilles_DERL2_HAEMATOPOIETIC_AND_LYMPHOID_TISSUE	AC073479.1	2	46637	NA	NA	10224322	AC104794.4	0-	286	1	0	hg19	DERL-2_1
Achilles_DERL2_HAEMATOPOIETIC_AND_LYMPHOID_TISSUE	AC073508.1	17	34747252	TBC1D3H	10-	39150601	NA	NA	730	0.995090744995126	0	hg19	DERL-2_1
Achilles_DERL2_HAEMATOPOIETIC_AND_LYMPHOID_TISSUE	AC073528.1	12	66826660	GRIP1	11-	89985324	ATP2B1	20+	718	1.01318666897679	0	hg19	DERL-2_1
Achilles_DERL2_HAEMATOPOIETIC_AND_LYMPHOID_TISSUE	AC073569.1	12	66826660	GRIP1	11-	89985324	ATP2B1	20+	718	1.01318666897679	0	hg19	DERL-2_1
Achilles_DERL2_HAEMATOPOIETIC_AND_LYMPHOID_TISSUE	AC073587.1	10	89265561	MINPP1	1+	124358863	DMBT1	25-	2433	0.978131269990864	0	hg19	DERL-2_1
Achilles_DERL2_HAEMATOPOIETIC_AND_LYMPHOID_TISSUE	AC073597.1	X	6968763	HDHD1	2-	48049956	SSX5	6+	1484	0.542652298428407	-	hg19	DERL-2_1
Achilles_DERL2_HAEMATOPOIETIC_AND_LYMPHOID_TISSUE	AC073610.5	12	40669047	LRRK2	16+	52844656	KRT6B	1+	1231	0.995366680983927	0	hg19	DERL-2_1
Achilles_DERL2_HAEMATOPOIETIC_AND_LYMPHOID_TISSUE	AC073626.2	7	107253989	BCAP29	7+	122056468	CADPS2	16+	502	1.49910350809139	+	hg19	DERL-2_1
Achilles_DERL2_HAEMATOPOIETIC_AND_LYMPHOID_TISSUE	AC073628.1	2	25368215	EFR3B	18+	87043095	CD8B	6+	3313	0.995849753094458	0	hg19	DERL-2_1
Achilles_DERL2_HAEMATOPOIETIC_AND_LYMPHOID_TISSUE	AC073635.5	7	76248182	POMZP3	2-	81332325	HGF	17+	107	1.45760518881574	+	hg19	DERL-2_1
Achilles_DERL2_HAEMATOPOIETIC_AND_LYMPHOID_TISSUE	AC073636.1	2	166859515	SCN1A	19-	242946885	AC131097.3	2-	4828	0.990411519649093	0	hg19	DERL-2_1
Achilles_DERL2_HAEMATOPOIETIC_AND_LYMPHOID_TISSUE	AC073641.2	2	166859515	SCN1A	19-	242946885	AC131097.3	2-	4828	0.990411519649093	0	hg19	DERL-2_1
Achilles_DERL2_HAEMATOPOIETIC_AND_LYMPHOID_TISSUE	AC073647.1	7	123198101	NDUFA5	0-	141765469	MGAM	38-	1075	1.46510087461134	+	hg19	DERL-2_1
Achilles_DERL2_HAEMATOPOIETIC_AND_LYMPHOID_TISSUE	AC073657.1	15	39545140	C15orf54	1+	43029084	CDAN1	1+	679	0.977047089008363	0	hg19	DERL-2_1
Achilles_DERL2_HAEMATOPOIETIC_AND_LYMPHOID_TISSUE	AC073834.3	2	166859515	SCN1A	19-	242946885	AC131097.3	2-	4828	0.990411519649093	0	hg19	DERL-2_1
Achilles_DERL2_HAEMATOPOIETIC_AND_LYMPHOID_TISSUE	AC073842.19	7	96637393	DLX6	2+	100321008	EPO	4-	535	1.48926449408161	+	hg19	DERL-2_1
Achilles_DERL2_HAEMATOPOIETIC_AND_LYMPHOID_TISSUE	AC073869.19	2	131976746	PLEKHB2	6+	132911517	ANKRD30BL	4+	45	1.11759695879236	0	hg19	DERL-2_1
Achilles_DERL2_HAEMATOPOIETIC_AND_LYMPHOID_TISSUE	AC073928.2	2	132914801	ANKRD30BL	1-	162719822	SLC4A10	5-	978	0.994401239642783	0	hg19	DERL-2_1
Achilles_DERL2_HAEMATOPOIETIC_AND_LYMPHOID_TISSUE	AC073934.6	7	123198101	NDUFA5	0-	141765469	MGAM	38-	1075	1.46510087461134	+	hg19	DERL-2_1
Achilles_DERL2_HAEMATOPOIETIC_AND_LYMPHOID_TISSUE	AC073957.15	7	194054	FAM20C	1+	5941587	CCZ1	4-	374	0.498339211109412	-	hg19	DERL-2_1
Achilles_DERL2_HAEMATOPOIETIC_AND_LYMPHOID_TISSUE	AC073973.1	2	166859515	SCN1A	19-	242946885	AC131097.3	2-	4828	0.990411519649093	0	hg19	DERL-2_1
Achilles_DERL2_HAEMATOPOIETIC_AND_LYMPHOID_TISSUE	AC073987.1	2	98166002	ANKRD36B	17-	130948511	NA	NA	1530	1.00277643590108	0	hg19	DERL-2_1
Achilles_DERL2_HAEMATOPOIETIC_AND_LYMPHOID_TISSUE	AC074011.2	2	25368215	EFR3B	18+	87043095	CD8B	6+	3313	0.995849753094458	0	hg19	DERL-2_1
Achilles_DERL2_HAEMATOPOIETIC_AND_LYMPHOID_TISSUE	AC074019.1	2	166859515	SCN1A	19-	242946885	AC131097.3	2-	4828	0.990411519649093	0	hg19	DERL-2_1
Achilles_DERL2_HAEMATOPOIETIC_AND_LYMPHOID_TISSUE	AC074051.1	16	64582	WASH4P	8-	14989160	NOMO1	29-	1645	0.990205590774956	0	hg19	DERL-2_1
Achilles_DERL2_HAEMATOPOIETIC_AND_LYMPHOID_TISSUE	AC074091.1	2	25368215	EFR3B	18+	87043095	CD8B	6+	3313	0.995849753094458	0	hg19	DERL-2_1
Achilles_DERL2_HAEMATOPOIETIC_AND_LYMPHOID_TISSUE	AC074091.13	2	25368215	EFR3B	18+	87043095	CD8B	6+	3313	0.995849753094458	0	hg19	DERL-2_1
Achilles_DERL2_HAEMATOPOIETIC_AND_LYMPHOID_TISSUE	AC074117.10	2	25368215	EFR3B	18+	87043095	CD8B	6+	3313	0.995849753094458	0	hg19	DERL-2_1
Achilles_DERL2_HAEMATOPOIETIC_AND_LYMPHOID_TISSUE	AC074129.1	5	34687312	RAI14	2+	38869471	OSMR	1-	351	0.967745768893888	0	hg19	DERL-2_1
Achilles_DERL2_HAEMATOPOIETIC_AND_LYMPHOID_TISSUE	AC074138.3	19	30018552	VSTM2B	2+	40325705	FBL	7+	1236	0.981186983340412	0	hg19	DERL-2_1
Achilles_DERL2_HAEMATOPOIETIC_AND_LYMPHOID_TISSUE	AC074183.4	7	81334908	HGF	15-	84642414	SEMA3D	14+	109	1.58084947062091	+	hg19	DERL-2_1
Achilles_DERL2_HAEMATOPOIETIC_AND_LYMPHOID_TISSUE	AC074212.3	19	43766542	PSG9	1-	52131044	SIGLEC5	6+	1486	0.991854221399365	0	hg19	DERL-2_1
Achilles_DERL2_HAEMATOPOIETIC_AND_LYMPHOID_TISSUE	AC074212.5	19	43766542	PSG9	1-	52131044	SIGLEC5	6+	1486	0.991854221399365	0	hg19	DERL-2_1
Achilles_DERL2_HAEMATOPOIETIC_AND_LYMPHOID_TISSUE	AC074212.6	19	43766542	PSG9	1-	52131044	SIGLEC5	6+	1486	0.991854221399365	0	hg19	DERL-2_1
Achilles_DERL2_HAEMATOPOIETIC_AND_LYMPHOID_TISSUE	AC074264.1	2	46637	NA	NA	10224322	AC104794.4	0-	286	1	0	hg19	DERL-2_1
Achilles_DERL2_HAEMATOPOIETIC_AND_LYMPHOID_TISSUE	AC074286.1	2	166859515	SCN1A	19-	242946885	AC131097.3	2-	4828	0.990411519649093	0	hg19	DERL-2_1
Achilles_DERL2_HAEMATOPOIETIC_AND_LYMPHOID_TISSUE	AC074289.1	2	25368215	EFR3B	18+	87043095	CD8B	6+	3313	0.995849753094458	0	hg19	DERL-2_1
Achilles_DERL2_HAEMATOPOIETIC_AND_LYMPHOID_TISSUE	AC074323.1	10	62649195	RHOBTB1	4-	88986219	NUTM2A	0-	1257	0.990960872709977	0	hg19	DERL-2_1
Achilles_DERL2_HAEMATOPOIETIC_AND_LYMPHOID_TISSUE	AC074363.1	2	166859515	SCN1A	19-	242946885	AC131097.3	2-	4828	0.990411519649093	0	hg19	DERL-2_1
Achilles_DERL2_HAEMATOPOIETIC_AND_LYMPHOID_TISSUE	AC074366.3	2	25368215	EFR3B	18+	87043095	CD8B	6+	3313	0.995849753094458	0	hg19	DERL-2_1
Achilles_DERL2_HAEMATOPOIETIC_AND_LYMPHOID_TISSUE	AC074389.1	7	194054	FAM20C	1+	5941587	CCZ1	4-	374	0.498339211109412	-	hg19	DERL-2_1
Achilles_DERL2_HAEMATOPOIETIC_AND_LYMPHOID_TISSUE	AC074389.5	7	194054	FAM20C	1+	5941587	CCZ1	4-	374	0.498339211109412	-	hg19	DERL-2_1
Achilles_DERL2_HAEMATOPOIETIC_AND_LYMPHOID_TISSUE	AC074389.6	7	194054	FAM20C	1+	5941587	CCZ1	4-	374	0.498339211109412	-	hg19	DERL-2_1
Achilles_DERL2_HAEMATOPOIETIC_AND_LYMPHOID_TISSUE	AC074389.7	7	194054	FAM20C	1+	5941587	CCZ1	4-	374	0.498339211109412	-	hg19	DERL-2_1
Achilles_DERL2_HAEMATOPOIETIC_AND_LYMPHOID_TISSUE	AC074389.9	7	194054	FAM20C	1+	5941587	CCZ1	4-	374	0.498339211109412	-	hg19	DERL-2_1
Achilles_DERL2_HAEMATOPOIETIC_AND_LYMPHOID_TISSUE	AC074391.1	2	25368215	EFR3B	18+	87043095	CD8B	6+	3313	0.995849753094458	0	hg19	DERL-2_1
Achilles_DERL2_HAEMATOPOIETIC_AND_LYMPHOID_TISSUE	AC074391.2	2	25368215	EFR3B	18+	87043095	CD8B	6+	3313	0.995849753094458	0	hg19	DERL-2_1
Achilles_DERL2_HAEMATOPOIETIC_AND_LYMPHOID_TISSUE	AC078785.1	3	99895511	CMSS1	9+	115529513	LSAMP	6+	654	0.97731802153986	0	hg19	DERL-2_1
Achilles_DERL2_HAEMATOPOIETIC_AND_LYMPHOID_TISSUE	AC078794.1	3	122432945	PARP14	11+	130095929	COL6A5	2-	630	0.980371194275255	0	hg19	DERL-2_1
Achilles_DERL2_HAEMATOPOIETIC_AND_LYMPHOID_TISSUE	AC078816.1	3	132363992	ACAD11	0-	184966557	EHHADH	1+	2112	0.989999704718072	0	hg19	DERL-2_1
Achilles_DERL2_HAEMATOPOIETIC_AND_LYMPHOID_TISSUE	AC078819.1	12	93163108	PLEKHG7	11+	112942820	PTPN11	14-	1588	0.980779003988551	0	hg19	DERL-2_1
Achilles_DERL2_HAEMATOPOIETIC_AND_LYMPHOID_TISSUE	AC078828.1	3	54872925	CACNA2D3	16+	99891499	CMSS1	7-	933	1.00034663365385	0	hg19	DERL-2_1
Achilles_DERL2_HAEMATOPOIETIC_AND_LYMPHOID_TISSUE	AC078842.3	7	123198101	NDUFA5	0-	141765469	MGAM	38-	1075	1.46510087461134	+	hg19	DERL-2_1
Achilles_DERL2_HAEMATOPOIETIC_AND_LYMPHOID_TISSUE	AC078842.4	7	123198101	NDUFA5	0-	141765469	MGAM	38-	1075	1.46510087461134	+	hg19	DERL-2_1
Achilles_DERL2_HAEMATOPOIETIC_AND_LYMPHOID_TISSUE	AC078851.1	2	132914801	ANKRD30BL	1-	162719822	SLC4A10	5-	978	0.994401239642783	0	hg19	DERL-2_1
Achilles_DERL2_HAEMATOPOIETIC_AND_LYMPHOID_TISSUE	AC078851.2	2	132914801	ANKRD30BL	1-	162719822	SLC4A10	5-	978	0.994401239642783	0	hg19	DERL-2_1
[truncated: 883,216+ more rows]
