# Supplementary material for: Targetable vulnerabilities in T- and NK-cell lymphomas identified through preclinical models
Source: Nat Commun. 2018 May 22;9:2024. doi: 10.1038/s41467-018-04356-9 (PMC5964252; doi:10.1038/s41467-018-04356-9)
Supplement: Supplementary file 13 — Supplementary Data 10 [file 41467_2018_4356_MOESM13_ESM.xlsx]

## Sheet: RPKM Cell Lines
#1.2
56318	21
Name	Description	SR786	KARPAS299	KIJK	SUPM2	SUDHL1	L82	DL40	FEPD	MAC2A	OCILY132	SMZ1	OCILY12	DERL2	KARPAS384	NKL	MTA	KHYG1	HUT78	MYLA	MJ	HH
ENSG00000223972.4	DDX11L1	0.152492	0.0621354	0	0.0498172	0.0309544	0.0500059	0	0	0	0.074284	0.0467666	0.0194517	0.0219726	0.0200118	0.038963	0.0186792	0	0.164202	0	0.0483205	0.056433
ENSG00000227232.4	WASH7P	8.30959	10.3722	8.60146	10.9227	15.0667	17.772	3.7581	5.63559	4.94876	10.4871	16.3306	8.22466	5.21629	26.4632	24.2055	7.55693	18.7094	8.96111	5.87516	5.0399	5.72749
ENSG00000243485.2	MIR1302-11	0.133375	0.0800883	0.0476067	0.155941	0.179541	0.0690581	0.0244271	0.0995006	0	0.0410345	0.19806	0.085961	0.0121377	0.0165818	0.0107616	0.154776	0.338197	0.253974	0.0113741	0.100096	0.257182
ENSG00000237613.2	FAM138A	0.0293976	0	0	0.0384152	0.0644481	0	0	0	0.0174561	0	0.0432754	0	0.0101662	0.00462948	0	0	0	0	0	0.0503025	0.345959
ENSG00000268020.2	OR4G4P	0	0	0	0	0.055306	0	0	0	0	0	0	0	0	0	0	0	0	0	0	0.014389	0.168048
ENSG00000240361.1	OR4G11P	0	0	0	0	0.148581	0	0	0	0	0	0	0	0	0	0	0	0	0	0	0	0.135439
ENSG00000186092.4	OR4F5	0	0.0254498	0	0	0	0	0	0.0201208	0.0231797	0	0	0	0	0	0	0	0	0	0	0	0.130017
ENSG00000238009.2	RP11-34P13.7	0.0755046	0.274524	0.0709008	0.174562	0.261732	0.262835	0.0707377	0.104778	0.129329	0.0933667	0.106874	0.0977946	0.170724	0	0.0445202	0.204896	0.0101753	0.0825532	0.070581	0.138031	2.07631
ENSG00000233750.3	CICP27	0.0940075	0.536268	0.321323	0.334136	0.423633	0.216408	0.0196276	0.0969094	0.050239	0.123644	0.0253708	0.0374134	0.0585167	0.0118433	0.0432355	0.0442186	0.0214104	0.245372	0.0106625	0.151921	0.219174
ENSG00000237683.5	AL627309.1	17.5259	19.9608	38.9546	7.7607	25.5608	19.2315	0.304605	8.53092	6.59721	1.75551	6.70726	1.55017	0.796364	1.56724	1.20157	0.712633	1.64445	1.93154	4.0019	3.67672	1.97955
ENSG00000268903.1	RP11-34P13.15	14.021	20.9802	38.8337	6.41329	28.6616	13.7094	0.363365	3.66972	4.77721	3.89829	4.47176	1.81635	1.32953	2.14521	1.38254	0.530243	2.36991	1.95032	4.29909	2.58992	1.81273
ENSG00000269981.1	RP11-34P13.16	13.9052	16.0414	30.7042	4.74877	20.7778	16.9568	0.351269	6.69897	5.43214	0.958892	6.03685	0.579442	0.174543	0.536514	0.541641	0.259668	1.17163	0.978271	2.617	3.76645	1.84917
ENSG00000239906.1	RP11-34P13.14	14.6671	11.6091	27.5687	6.81401	21.1337	2.55402	0.154428	2.45898	4.28215	3.40488	1.98708	1.22275	0.805707	0	0.578293	0.652327	0.13606	2.89584	0.683114	3.14293	1.20711
ENSG00000241860.2	RP11-34P13.13	3.18154	1.02578	0.409565	0.589604	0.514307	0.410872	0.148956	0.726016	2.48513	0.992456	0.106442	0.269178	0.268055	0.072876	0.156079	0.472761	0.0678996	0.665235	0.130282	0.67527	0.423863
ENSG00000222623.1	RNU6-1100P	0	0	0	0	0	0	0	0	0	0	0	0	0	0	0	0	0	0	0	0	0
ENSG00000241599.1	RP11-34P13.9	0.266611	0.0255612	0	0.0204937	0	0	0	0.0202089	0.0698436	0	0	0	0	0	0	0	0	0.0405294	0	0	0
ENSG00000228463.4	AP006222.2	1.48454	0.951297	0.580229	0.530577	0.562956	2.22189	0.722215	0.77079	1.05749	0.280791	2.17913	0.443936	0.357296	0.545208	0.505751	4.41493	0.193712	0.512937	0.754811	1.11313	1.84135
ENSG00000241670.2	AP006222.1	4.05743	0.820598	2.1893	1.29648	1.4789	4.54517	2.52493	2.09897	3.05556	0.757421	7.72036	2.24402	1.40824	1.99382	2.38367	6.48648	0.972858	1.74122	3.3951	1.87222	3.33736
ENSG00000237094.7	RP4-669L17.10	9.57	12.2242	19.4752	6.5695	14.1647	4.08981	0.913647	2.11297	2.76805	2.38997	3.29722	2.31614	1.49692	1.99171	2.13224	1.693	2.40034	3.90188	1.52127	2.32884	2.11623
ENSG00000250575.1	RP4-669L17.8	11.8874	15.9713	25.6959	6.94675	21.46	6.54436	0.674328	2.26601	3.28889	2.71362	2.90232	2.32874	1.4603	2.72374	2.01306	1.12238	4.06384	2.4666	2.59159	1.96312	1.57985
ENSG00000233653.3	CICP7	0.202543	0.650804	0.400311	0.404571	0.454606	0.0797026	0.0704807	0.0857552	0.111678	0.126856	0.0390446	0.0575777	0.205125	0.0136698	0.137511	0.136101	0.0557609	0.426221	0.0164091	0.137529	0.273052
ENSG00000224813.2	RP4-669L17.4	0.796348	0.778764	0.918122	1.09266	1.16388	0.391713	0.069278	0.205233	0.472867	1.10559	0	0.121897	0.27539	0.0627037	0	0.409698	0.0348787	0.360149	0.0322581	0.227106	0.574676
ENSG00000235249.1	OR4F29	0.050422	0.0469606	0.0195403	0	0.035092	0	0	0.00928188	0	0.0210534	0	0.0441036	0	0	0	0	0	0	0	0.00684743	0.0319882
ENSG00000269732.1	WBP1LP7	0	0.0643606	0.0267804	0.0258006	0	0	0	0	0	0	0	0	0	0	0	0	0	0	0	0	0.0219203
ENSG00000256186.1	AL732372.1	0	0	0	0	0	0	0	0	0	0	0	0	0	0	0	0	0	0	0	0	0
ENSG00000236743.1	RP5-857K21.15	1.08143	0.0345605	0.0143806	0.027709	0.0387388	0.0312907	0	0.0136619	0.0157389	0.0309883	0.208098	0	0.0549965	0	0.0325076	0.0155845	0	0.0136997	0	0.0201574	0.105937
ENSG00000236601.1	RP4-669L17.2	0	0	0	0	0	0	0	0	0	0	0	0	0	0	0	0	0	0	0	0	0
ENSG00000236679.2	RP4-669L17.1	1.1728	0.697853	0.580752	0.389221	0.498808	1.02558	2.2025	1.07947	0.746147	0.680133	3.31132	0.370442	0.225319	0.175896	0.399548	23.0404	0.326139	0.505144	0.256389	0.495505	1.21939
ENSG00000231709.1	RP5-857K21.1	0.289409	0.138735	0.0577274	0.0333692	0.186609	0.0418696	0.01481	0.0329055	0.025272	0.0124395	0.0626517	0	0.014718	0	0.0130494	0.0500479	0.0521939	0.0439951	0.00689604	0.0566417	1.00172
ENSG00000235146.2	RP5-857K21.2	0	0	0	0	0	0	0	0	0	0	0.0870508	0	0	0	0	0	0	0	0	0	0
ENSG00000239664.2	RP5-857K21.3	0.0855777	0	0.0580375	0.0838713	0	0.0631418	0	0	0	0.0312658	0	0	0	0	0	0	0	0	0	0	0
ENSG00000230021.3	RP5-857K21.4	0.249181	0.426783	0.229141	0.325617	0.303488	0.116337	0.0146966	0.0380956	0.100313	0.172819	0.010362	0.0905073	0.102237	0.0133019	0.0129494	0.0248323	0.0147983	0.267406	0.0136864	0.0481781	0.248511
ENSG00000223659.1	RP5-857K21.5	0.00893657	0	0	0	0	0	0	0	0	0	0	0	0	0	0	0	0	0	0	0	0
ENSG00000225972.1	MTND1P23	16.7426	38.5928	34.6517	9.99504	23.4889	174.906	20.5152	57.4486	29.7162	58.4801	95.0353	57.3606	29.5489	84.5741	70.415	30.1043	269.421	40.4296	177.768	59.0843	79.5919
ENSG00000225630.1	MTND2P28	589.819	1066.43	570.018	288.693	551.164	1985.71	175.799	634.938	443.394	231.934	1086.32	1961.6	159.275	697.892	570.438	376.337	2573.53	412.282	1683.5	543.561	767.818
ENSG00000237973.1	hsa-mir-6723	521.347	703.287	413.208	280.927	442.832	1897.09	277.339	954.683	270.008	495.281	1846.25	732.816	305.268	1841.48	1192.48	518.165	3222.71	325.436	1175.69	819.137	527.497
ENSG00000229344.1	RP5-857K21.7	11.3287	20.7937	10.0776	8.73393	8.52434	27.2419	6.28987	14.6522	6.9266	12.1634	17.4682	20.5581	9.15813	25.3867	14.9508	9.94809	53.1344	11.7595	17.6152	18.3916	21.3977
ENSG00000268663.1	WBP1LP6	0	0.0275506	0	0.0441775	0.0411752	0	0	0	0	0	0	0	0	0	0	0	0	0	0	0	0
ENSG00000185097.2	OR4F16	0.050422	0.0704409	0.0390806	0.0188254	0.008773	0.0212588	0	0.00928188	0	0	0	0.0441036	0	0	0	0	0	0	0	0	0.0479822
ENSG00000229376.3	CICP3	0.347409	1.16101	0.510813	0.957545	0.672019	0.129241	0.09143	0.21819	0.104011	0.183456	0.0752076	0.0759687	0.196867	0.0344806	0.120841	0.30039	0.138094	0.524348	0.0236516	0.210918	0.602856
ENSG00000224956.5	RP11-206L10.1	14.8967	23.533	29.9111	10.5477	24.5701	6.91963	1.58398	2.55544	3.87361	4.62688	4.82998	3.19537	2.07545	6.67977	3.46695	1.38081	6.50675	4.7129	3.91796	3.41211	2.85836
ENSG00000235373.1	RP11-206L10.3	2.80639	0.939804	0.448059	0.618594	0.427476	0.406221	0.120595	0.545387	1.51492	0.517237	0.124827	0.406325	0.196343	0.0209012	0.178605	0.500742	0.10722	0.916569	0.0585426	0.625243	0.473166
ENSG00000223181.1	RNU6-1199P	0	0	0	0	0	0	0	0	0	0	0	0	0	0	0	0	0	0	0	0	0
ENSG00000240618.1	RP11-206L10.5	0.311614	0.126972	0	0	0	0.153279	0	0	0	0.227697	0	0	0	0	0	0	0	0	0	0	0.0864897
ENSG00000229905.1	RP11-206L10.4	0	0	0.0213186	0	0	0	0	0	0.0233322	0	0	0.0721761	0	0	0	0	0	0.0203091	0	0.0298824	0
ENSG00000228327.2	RP11-206L10.2	10.9519	6.26964	3.62186	5.58297	5.09985	1.08123	2.11425	1.83512	3.1367	2.68072	1.15836	1.51648	2.79702	0.908052	1.57813	2.08199	0.433913	9.89104	0.608237	5.05471	6.66812
ENSG00000237491.4	RP11-206L10.9	0.74958	0.510283	0.324219	0.52965	0.696179	0.192981	0.106234	0.123876	0.318201	0.311355	0.17052	0.399696	0.229117	0.0756945	0.338569	0.231058	0.13428	0.424692	0.951431	0.377893	0.826426
ENSG00000230092.3	RP11-206L10.8	0.720062	0.272931	0.158993	0.131294	0.224347	0.230635	0.437034	0.215782	0.0994346	0.367081	0.164339	0.692081	0.521182	0.118668	0.231047	0.270762	0.381384	0.497669	0.908956	0.270617	0.780833
ENSG00000269831.1	AL669831.1	0	0	0	0	0	0	0	0	0	0	0	0	0	0	0	0	0	0	0	0	0
ENSG00000177757.1	FAM87B	0.258076	0.138207	0.0950126	0.207162	0.188592	0.0290158	0.141122	0.137772	0.0492569	0.339437	0.248748	0.26524	0.433484	0.0899914	0.107389	0.102966	0.106574	0.257249	0.0567504	0.0455615	0.327451
ENSG00000240453.1	RP11-206L10.10	0.611314	0.377929	0.0857761	0.303006	0.102696	0	0.22006	0.298794	0.0625853	0.61612	0.620621	0.419471	1.20281	0.0663921	0.226215	0.154928	0.350839	0.326858	0.102467	0.100194	0.725496
ENSG00000225880.4	LINC00115	1.01766	0.780538	0.538841	0.853361	0.861645	0.786995	0.274587	0.301538	0.654366	0.572613	0.794429	1.06626	0.668087	0.882708	0.517259	0.311973	0.119176	0.808665	0.581969	0.812203	1.16607
ENSG00000228794.4	RP11-206L10.11	2.10852	3.18859	1.46418	1.48532	2.98275	1.53919	1.84162	1.41701	1.89577	2.07392	1.06124	1.36797	1.72551	1.60264	1.37909	0.818091	1.15622	3.60445	1.42352	2.07792	5.68148
ENSG00000230368.2	FAM41C	0.185451	0.10668	0.00986432	0.0427654	0.0354303	0.0357729	0.00632676	0.00937135	0	0.0106282	0.0490682	0.0111322	0.0377246	0.0229055	0.044597	0.0427604	0.00637055	0.0375889	0.0765947	0.0414806	0.0322965
ENSG00000234711.1	TUBB8P11	0	0.187698	0.0183767	0.0177044	0	0	0	0.122208	0	0	0.0166203	0	0	0.0160019	0	0	0	0.0262598	0.0219526	0.0128794	0.0150417
ENSG00000269308.1	AL645608.2	0	0	0	0	0	0	0	0	0	0	0	0	0	0	0	0	0	0	0	0	0
ENSG00000272438.1	RP11-54O7.16	0.0204192	0.898574	0.55392	0.0533654	0.198955	0	0.0710544	1.7629	0	0	0.275537	0	0.176532	0	0	0	0	0.0263845	0.115798	0.0388216	0.0453393
ENSG00000230699.2	RP11-54O7.1	0	0	0	0	0	0	0	0	0	0	0	0	0	0	0	0	0	0	0	0	0
ENSG00000223764.2	RP11-54O7.3	0.0722389	0.454139	0.286949	0.0674272	0.125689	0	0.0179554	1.45613	0	0.0452443	0.151916	0.0315933	0.401486	0	0	0	0	0.0400042	0	0.00981021	0.0114572
ENSG00000187634.6	SAMD11	0.02142	2.6882	4.27086	10.8323	9.4596	0.615315	0	1.85482	0	0.0500851	0.126127	0.177054	0.488887	0	0	0	0	0.0387488	0	0.0244346	0.0380493
ENSG00000268179.1	AL645608.1	0	0	0	0	0	0	0	0	0	0	0	0	0	0	0	0	0	0	0	0	0
ENSG00000188976.6	NOC2L	33.0092	45.1725	84.6284	33.0241	55.792	68.8143	60.3459	29.7685	33.4302	29.5391	37.8637	25.3864	35.3963	27.4078	19.2988	8.47084	16.6395	77.9164	16.9215	82.938	109.253
ENSG00000187961.9	KLHL17	3.12288	5.62588	4.22841	5.87794	4.63766	8.05886	1.06873	3.27111	8.56567	2.21238	3.52419	3.1244	2.25105	3.93343	3.09169	1.3863	5.16634	3.29419	6.85678	5.34307	9.58045
ENSG00000187583.6	PLEKHN1	7.19513	6.09626	6.69098	6.15717	2.32891	6.12817	0.516338	3.71222	2.03647	0.0204571	0.436172	0.385691	0.0145225	0.196194	0.00429202	0.255147	0.350695	0.00723513	0.133821	0.167668	0.0621645
ENSG00000187642.5	C1orf170	0.294885	0.738517	0.112187	0.108083	0.192715	0.0283024	0	0.0417056	0.138799	0	0	0.0110093	0	0.0226526	0	0	0	0.0092935	0.00874029	0.0102557	0.007985
ENSG00000272512.1	RP11-54O7.17	0.00687165	0.0223997	0.54991	0.121223	0.573294	0	0	0	0.23462	0	0.396194	0	0.0712898	0	0	0.106058	0	0.00887917	0	0.0293954	0.015258
ENSG00000188290.6	HES4	0.0275659	0	3.31832	1.54893	3.44969	0	0.0239809	0	0.36829	0.0201424	0.794673	0	0.0357477	0	0	0.0506495	0	0	0	0.0982672	0.015302
ENSG00000231702.2	RP11-54O7.10	0	0.0758536	0.441877	0.243263	0.906923	0	0	0	0.0690877	0	0	0	0	0	0	0	0	0	0	0	0
ENSG00000224969.1	RP11-54O7.11	0	0.0248014	0.0412794	0.159077	0.222398	0.119759	0	0	0.0451783	0	0	0.116463	0	0.0119816	0.139969	0	0	0.0589871	0	0.0144654	0
ENSG00000187608.5	ISG15	88.4249	57.4051	48.1552	192.094	9.96913	165.362	31.219	16.9122	15.9518	18.6205	41.1536	86.9175	8.99374	194.699	226.536	6.47515	152.893	28.2779	61.609	92.1458	26.9712
ENSG00000188157.9	AGRN	16.7598	15.9871	10.5669	9.25897	9.25135	10.8445	5.19871	2.29557	2.59662	0.428663	5.68682	3.90087	6.42117	0.0678047	4.44591	1.39765	5.0964	3.17585	2.98826	15.3949	8.59243
ENSG00000242590.1	RP11-54O7.14	7.82679	10.7225	6.89196	5.75451	4.16914	7.80503	1.551	1.07977	1.13806	0.182384	3.45561	2.23782	1.88046	0.126343	2.04992	0.15724	3.67008	3.24825	2.2677	8.71139	5.46305
ENSG00000217801.5	RP11-465B22.3	30.986	15.9968	10.8766	16.8935	5.03805	4.78716	5.04316	12.1622	19.206	1.13376	14.1095	20.7085	9.41856	12.3446	8.32545	2.44573	7.11681	2.12008	63.946	11.1566	17.1163
ENSG00000273443.1	RP11-54O7.18	10.8674	5.36868	4.84305	8.71038	2.16912	1.89667	2.09088	4.21111	0.96256	0.176884	5.67405	8.7475	5.71044	3.28797	5.3016	0.787908	1.5525	1.28469	13.8333	7.58574	4.33847
ENSG00000237330.2	RNF223	1.12293	0.356217	0.0357776	0.19204	0.0963784	0	0.00655628	0	0.0279692	0	0.0277354	0.0346081	0.0781864	0.10088	0.0346611	0.0221558	0.0396099	0.073036	0.0641093	0.100299	0.21336
ENSG00000131591.13	C1orf159	1.93897	3.11375	2.2429	1.37972	1.94448	3.8224	0.995617	0.729625	0.434766	1.16988	1.51449	1.55642	2.21518	5.73439	2.49822	0.536468	6.00189	2.96149	0.964905	2.93259	4.53045
ENSG00000223823.1	RP11-465B22.5	0	0	0	0.00578126	0	0	0	0	0	0.0129309	0	0	0.0152994	0	0	0	0	1.32055	0	0.00420567	0.0196471
ENSG00000207730.1	MIR200B	0	0	0	0	0	0	0	0	0	0	0	0	0	0	0	0	0	0	0	0	0
ENSG00000207607.1	MIR200A	0	0	0	0	0	0	0	0	0	0	0	0	0	0	0	0	0	0	0	0	0
ENSG00000198976.1	MIR429	0	0	0	0	0	0	0	0	0	0	0	0	0	0	0	0	0	0	0	0	0
ENSG00000272141.1	RP11-465B22.8	0.0145231	0	0	0	0	0	0	0	0	0	0	0	0.0251115	0	0	0	0.0127217	0.15951	0	0.0345146	0.0161237
ENSG00000205231.1	TTLL10-AS1	0	0	0	0	0	0	0	0	0	0	0	0	0.0140346	0	0	0	0	0.0104881	0	0.00192899	0
ENSG00000162571.9	TTLL10	0.028366	0.0678079	0.0282148	0.00494229	0.0092128	0	0	0	0	0.0055272	0	0.00578933	0.0261584	0	0	0	0	0.0195482	0.0030641	0.00539303	0
ENSG00000186891.9	TNFRSF18	0.538843	0.520123	0.574762	0.0136725	0.229379	0.0051466	0	0	0.0931927	0.0229359	0.0256704	0.184181	42.4693	0	0.0320805	0	6.72269	9.71388	28.6551	48.1399	0.0116161
ENSG00000186827.6	TNFRSF4	9.10568	3.33898	0.406436	0.0639292	0.0148961	0.240643	0.0638398	0.0394005	15.0514	0.089369	0.240058	1.8347	3.54224	0.0625967	1.45313	0	0.980295	4.33021	268.752	63.2022	0.0271572
ENSG00000078808.12	SDF4	61.2219	63.0178	57.2997	43.948	29.316	45.0754	35.8817	21.7565	44.7094	23.8725	28.3099	41.7375	44.3883	39.356	32.7196	13.4858	28.674	68.3673	41.8682	59.8415	69.8953
ENSG00000176022.3	B3GALT6	4.72163	2.35469	10.9847	3.43373	2.15962	10.3882	6.12563	6.78524	4.10647	9.99778	9.39023	4.85888	4.82302	21.9328	7.15195	1.91616	13.5072	15.7665	10.8313	11.0797	8.45562
ENSG00000184163.3	FAM132A	0.809415	0.360817	0.131369	0.623773	0.84258	0.45599	0.0361102	0.0534873	0.0821583	0.0202202	0.0848661	0.667142	0.0837334	0.468462	0.27575	0.091521	0.878702	0.482715	1.26106	0.197293	0.107528
ENSG00000260179.1	RP5-902P8.12	0.506023	0.202439	0.106073	0.288543	0.324961	0.199125	0.00800388	0.124483	0.0546316	0	0.0225729	0.098582	0.0318165	0.7027	0.197466	0.0676193	0.193423	0.410146	0.115533	0.196787	0.173646
ENSG00000160087.16	UBE2J2	11.7079	16.2255	15.8971	10.1082	13.3186	14.8249	8.36692	5.50558	5.91025	6.48789	11.2145	6.00185	7.53808	14.016	8.22707	3.2498	10.1499	16.723	10.9972	14.4367	19.4431
ENSG00000230415.1	RP5-902P8.10	1.11768	2.186	1.42124	1.86217	1.14006	0.838403	0.0972323	2.14234	0.311097	0.673769	0.394189	1.06928	0.531454	2.99218	1.2851	0.390188	1.88468	0.776261	0.41879	0.74374	0.511857
ENSG00000162572.15	SCNN1D	1.31234	2.81516	1.03855	1.94991	1.054	1.242	0.151809	1.636	0.261692	0.832719	0.506776	1.49366	0.495702	17.0352	3.73714	0.730258	6.51682	1.00087	1.51185	0.787114	0.56935
ENSG00000131584.14	ACAP3	4.24202	3.25796	3.85871	5.96036	3.86427	12.7941	3.39292	2.33528	1.12376	2.74023	2.833	5.55614	7.09955	10.269	3.40136	2.06138	15.354	11.623	12.588	10.6832	25.5365
ENSG00000169972.7	PUSL1	5.835	4.512	11.2552	4.40629	10.5375	16.0879	5.50468	2.95928	4.28464	2.95058	5.62594	5.80931	3.10713	13.7177	4.42481	1.14224	13.9117	12.6408	10.1852	9.36566	17.8167
ENSG00000127054.14	CPSF3L	13.8732	20.3599	18.8323	16.8039	18.7761	22.2996	16.3015	14.6698	15.5947	13.0787	21.8384	20.1131	12.6856	26.4104	11.636	7.66379	30.1586	27.4513	12.9439	20.9938	32.1378
ENSG00000240731.1	RP5-890O3.9	2.59948	2.08814	2.92142	3.17849	5.17868	5.46166	2.26141	2.67972	1.76406	2.79489	2.45997	4.26325	2.82524	6.25737	1.25247	3.02952	5.98541	4.43855	1.72991	2.94768	4.26713
ENSG00000224051.2	GLTPD1	3.94809	4.76216	6.35535	4.19182	2.79701	10.3666	3.43463	2.1282	1.77325	2.70047	4.28255	3.7771	2.84602	13.3047	4.56096	1.46321	8.47898	5.60513	7.37848	5.92822	9.69727
ENSG00000169962.4	TAS1R3	0.118574	0.558305	0.119133	0.189379	0.133718	0.0388833	0	0.0565899	0.0195579	0.198956	0.0377113	0.0739452	0.0455608	0.152149	0.0740584	0.0645532	0.20004	0.0567461	0.0391367	0.175339	0.263285
ENSG00000107404.13	DVL1	13.8144	13.791	16.5539	15.4001	16.7334	16.0522	3.98617	5.59949	6.0569	5.97843	5.66056	7.72729	9.97479	17.0599	6.42545	2.47698	10.0187	13.1572	6.40483	20.5725	35.4386
ENSG00000162576.12	MXRA8	0.611797	0.782884	2.69864	0.389822	0.209376	1.51711	0.580616	1.58974	0.0375291	1.57018	0.601648	0.580464	0.319103	2.72711	1.62391	0.230397	0.228096	0.578198	0.489505	0.324438	0.51363
ENSG00000175756.9	AURKAIP1	23.5283	32.7487	36.0602	31.374	23.7554	144.054	24.4694	24.5634	11.8188	10.7125	39.878	20.4626	16.3501	127.088	36.2478	5.75674	86.3296	38.6586	49.8125	41.267	53.3728
ENSG00000223663.2	RP5-890O3.3	0.136703	0.0636592	0	0.0510389	0	0.0960604	0.0679566	0	0.0869714	0.0570793	0.143741	0.209252	0	0	0.149694	0	0.342135	0.0252342	0.0632857	0.0371291	0.130088
ENSG00000221978.7	CCNL2	62.611	30.1135	16.4749	31.0126	54.2836	33.5026	7.42652	27.2976	22.2518	14.196	37.5803	38.809	10.0933	24.9677	36.3568	14.1691	28.3338	21.8733	16.7564	21.3938	30.248
ENSG00000224870.3	RP4-758J18.2	8.14835	5.63213	6.36513	10.6478	5.7155	5.3301	9.42676	5.00254	3.35651	9.60121	12.6125	4.30995	7.30275	3.72863	6.86723	3.95066	2.91487	10.3083	4.28573	5.27211	13.7354
ENSG00000242485.1	MRPL20	19.6811	28.8071	47.9546	24.6584	26.2898	65.9457	61.8798	46.7734	19.6202	29.7628	40.4232	35.9562	35.2975	34.7162	19.9121	13.1137	26.2915	60.4952	38.5719	53.7802	76.2623
ENSG00000264293.1	RN7SL657P	2.08632	2.00025	2.76324	1.76407	3.91615	1.811	0.68329	1.36002	0.582986	0.789141	0.632311	2.25427	1.01857	0.347877	0.602059	1.04629	0.301008	4.40848	0.596555	2.49661	5.96779
ENSG00000272455.1	RP4-758J18.13	1.47296	2.02489	2.1	2.06622	1.23801	4.30087	0.671401	4.14171	1.99098	1.35482	4.20845	2.61483	0.92761	1.06345	0.670942	0.49113	0.939871	1.72693	2.3142	2.35308	2.56005
ENSG00000235098.4	ANKRD65	0.103007	0.0485991	0.00735347	0.0212533	0.0198089	2.28272	6.15956	0.0489019	2.98984	0.0277301	10.4149	4.45221	0.0281223	0.0362847	0	0.0557834	0.0166215	0.0420316	0.0351375	4.59195	4.02668
ENSG00000225905.1	RP4-758J18.7	0.0131991	0.0860512	0	0	0	0.0389549	0.275581	0	0.0587818	0	0.485753	0.545508	0	0	0.0404699	0	0.0578101	0	0	0.276041	0.117231
ENSG00000205116.3	TMEM88B	0	0	0	0	0	0	0	0	0	0	0	0	0	0	0	0	0	0.432931	0	3.75279	3.00816
ENSG00000225285.1	RP4-758J18.10	1.28857	0	2.2961	0.0220109	0	1.47479	0	0	0.687629	0.0369238	0.320277	0.0257833	0.043687	0	0.0129114	0	0	0	0	0.0480366	0.0561014
ENSG00000179403.10	VWA1	0.912695	0.0438199	1.82142	0.0258872	0.0172342	0.503929	0.01231	0.00911695	3.60672	0.258491	1.45986	0.002166	1.27473	0.00111418	0.0108466	0.0228798	0.00123952	0.0493675	0.00229278	3.87807	0.882895
ENSG00000215915.5	ATAD3C	0.226585	0.230057	0.478633	0.184449	0.289538	3.55191	0.468556	0.272828	0.289491	0.179136	0.369092	0.301348	0.314711	0.500135	0.17653	0.20202	0.527113	1.59589	0.218175	0.953388	6.06625
ENSG00000160072.15	ATAD3B	4.89558	7.45023	17.9552	4.37575	10.2181	64.8941	9.88063	9.63199	3.97839	3.80614	15.8855	10.4441	5.09826	23.6372	9.25924	2.43023	19.06	39.1621	5.86993	32.223	81.1483
ENSG00000197785.9	ATAD3A	8.55472	10.3294	19.8143	8.17743	10.2158	45.8782	22.023	8.66728	5.58047	8.79572	13.9935	12.5304	12.4959	34.9741	6.63379	2.8489	21.7958	54.7546	10.4545	31.5415	63.5569
ENSG00000205090.4	TMEM240	0.886361	0.20194	0.051709	0.0622715	0.116079	0.281283	0.033165	0	0	0.167139	0	0	0	0.352708	0.0876668	0.0560377	0.24211	0.0738907	0.0617709	0	0.275111
ENSG00000160075.10	SSU72	29.4203	27.3814	20.1825	25.3361	26.117	46.3045	14.677	25.9378	15.5615	24.2667	31.314	32.21	13.3958	54.6499	30.4774	10.9431	37.7856	34.157	33.1428	31.9128	42.5204
ENSG00000215791.2	AL645728.2	0.99708	2.1239	7.15483	1.16963	2.64118	3.34413	3.11465	1.98872	1.55831	2.40932	2.86208	2.51854	3.2603	3.7674	2.18944	0.328919	8.54962	6.6332	1.43429	7.12914	7.04006
ENSG00000215014.3	AL645728.1	0.133636	0.206346	0.190801	0.312494	0.128496	0.297533	0.0734252	0.317214	0.125293	0.143902	0.388269	0.7967	0.121615	0.210448	0.140175	0.0723706	0.0800945	0.527121	0.330496	0.280818	0.406052
ENSG00000236684.1	AL645728.3	0	0	0	0	0	0	0	0	0	0	0	0	0	0	0	0	0	0	0	0	0
ENSG00000228594.1	C1orf233	0.0137499	0.00560262	0.00466249	0.0134757	0.0125599	0	0.07177	0	0	3.46121	1.26927	0.0105235	3.2809	0.0216531	0	0	0	5.51216	0	1.55217	0.160286
ENSG00000272106.1	RP11-345P4.9	1.35395	1.35271	1.32129	2.39426	1.44772	1.30084	0.256988	0.652555	0.548159	1.01246	0.823992	2.0079	1.44722	1.14362	1.58506	0.640997	1.06279	2.07213	0.780653	1.74174	2.26452
ENSG00000197530.8	MIB2	6.58543	5.73732	2.83884	5.8314	4.09455	3.72108	0.506045	0.894703	1.62122	3.20243	4.64704	3.89771	3.08643	2.59771	2.30155	1.94062	7.44089	7.27687	6.11487	4.32618	7.36032
ENSG00000189409.8	MMP23B	0.187331	0.0848121	0.00941073	0.0634651	0.029576	0.0989711	0.036215	0.0581128	0.0205992	0.304183	1.28946	0.169925	0.221938	0.226717	0.175503	0.591515	0.519636	0.309297	0.0899356	0.0494665	0.423657
ENSG00000248333.3	CDK11B	20.3639	30.672	15.1117	24.6397	22.1805	24.0805	24.1911	11.3956	10.8215	18.4817	29.9086	21.5139	12.4418	23.5318	16.5557	11.0044	28.5914	36.4434	11.7584	28.0279	43.3523
ENSG00000272004.1	RP11-345P4.10	9.98023	5.69471	2.16299	3.8165	1.85494	9.09558	7.6379	19.279	6.3837	22.9382	19.5625	17.9372	21.2222	4.43002	16.9209	19.0158	6.07413	9.60826	3.89033	2.48681	5.74897
ENSG00000189339.7	SLC35E2B	16.3099	10.1295	4.84609	10.2055	4.82338	10.2223	9.17025	17.6777	7.5927	25.5653	21.1649	16.6507	22.7597	5.3018	16.548	21.1881	12.0468	17.9907	4.33037	9.7586	16.6691
ENSG00000269227.1	RP11-345P4.6	2.25665	0.470789	0.244869	0.731321	0.549693	0.301925	0.596803	0.81421	0.562795	0.580426	0.597953	0.414513	0.249724	0.0852897	0.941001	6.5015	0.237211	2.58934	0.234014	1.11551	2.24481
ENSG00000215914.3	MMP23A	0.318823	0.135106	0.0259465	0.116654	0.0465968	0.0564569	0	0.0985993	0.075726	0.167734	1.76781	0.244012	0.121279	0.316308	0.303038	0.337423	0.737295	0.370768	0.144645	0.0909234	0.771636
ENSG00000008128.18	CDK11A	18.2018	24.0449	9.49781	22.9806	19.3646	20.1139	18.1808	9.48689	11.0225	15.6984	25.1158	19.6054	12.7824	22.7389	18.1265	11.9404	26.3964	28.7325	9.98129	23.4546	36.5144
ENSG00000268575.1	RP1-283E3.8	20.3575	27.3618	11.0479	25.4685	21.52	22.5496	19.9165	10.624	11.9684	17.8471	28.3287	21.7089	14.2892	26.5328	20.3105	12.7566	30.4228	32.1278	11.0287	26.1943	41.2669
ENSG00000227775.3	RP1-283E3.4	3.05303	1.95752	0.750508	4.05759	1.51828	0.963806	0.849458	2.05093	1.2176	4.41413	2.40765	2.19714	3.84383	0.753469	2.25041	2.44479	1.92736	4.2015	0.419268	3.94497	8.64002
ENSG00000215790.2	SLC35E2	3.2172	2.78041	0.749285	3.92354	1.70818	1.81621	1.99202	2.57073	1.30019	8.03122	2.16292	3.62772	6.18637	1.51225	3.94043	2.1289	1.84284	4.07202	1.14784	3.25695	7.01645
ENSG00000008130.11	NADK	14.7815	12.3927	17.035	13.6238	15.4255	19.739	15.7591	13.2538	11.5996	17.5752	18.802	15.2932	9.63864	17.2466	11.3364	9.83412	13.2976	20.5558	9.40221	16.7004	28.0841
ENSG00000078369.13	GNB1	148.106	121.578	66.848	111.899	72.1842	69.6622	114.404	66.4964	108.894	145.365	72.6264	121.289	132.889	40.3767	54.8782	50.4357	24.4701	139.875	75.0016	136.388	193.125
ENSG00000231050.1	RP1-140A9.1	0.0474644	0.193402	0.139489	0.0826987	0.0674436	0.202342	0.151402	0.122324	0	0.381505	0.0970434	0.0605451	0.0957481	0.454706	0.0485103	0	0.3049	0.367986	0.314036	0.165442	0.237131
ENSG00000169885.5	CALML6	0.249835	0.568379	0.134135	0.0748162	0.0443747	0.0460839	0.0633916	0.536556	0.0154532	0.121703	0.134085	0.382423	0.0179993	1.06145	0.0957523	0	0.852592	0.0201764	3.87519	0.356245	0.173356
ENSG00000178821.8	TMEM52	0.0382502	0.148064	0	0.0562313	0.0698796	0.0940739	0.657194	0.073933	0.149052	0.593925	0.0938453	0	0.173611	0	0.0879592	0.0281123	0.71619	0.117384	1.19693	0.268164	0.419351
ENSG00000142609.13	C1orf222	0.00175278	0.0057136	0	0.00916178	0	0	0.00609931	0.0180689	0	0.00512304	0	0	0	0	0	0	0	0.0045297	0.173243	0.00833112	0
ENSG00000233542.1	RP11-547D24.1	0	0	0	0	0	0	0	0	0	0	0	0	0	0	0	0	0	0	0	0	0
ENSG00000187730.6	GABRD	0.00374654	0	0	0	0	0	0.078223	0	0	0.00547519	0	0	0.0194342	0.0118	0	0.0220284	0	0.00484107	0	0.00356152	0
ENSG00000226969.1	RP11-547D24.3	0	0.0217127	0	0	0	0.0131056	0	0	0	0.0194685	0	0	0	0	0	0	0	0	0	0	0
ENSG00000067606.11	PRKCZ	0.17399	1.47461	1.33505	2.50746	1.70435	1.08079	1.71471	0.0496444	0.00184489	1.5583	0.0259175	0.0494607	0.298693	0	0.007621	0.00913394	0.00217728	1.38425	0.045308	0.0318981	0.00413927
ENSG00000271806.1	RP5-892K4.1	0.00512426	0.183741	0.162176	0.325878	0.162267	0.0856989	0.199116	0.00220102	0	0.182222	0.00209536	0	0.0265808	0	0	0	0	0.17436	0.00415143	0	0
ENSG00000182873.4	RP11-181G12.2	3.29644	2.77637	0.786391	2.70218	0.595168	1.01851	0.312231	0.181436	0.647551	0.492232	0.0609624	0.202849	0.233912	0.506509	0.15237	0.0324656	0.290208	0.963198	0.158806	0.566891	0.888885
ENSG00000162585.12	C1orf86	3.41072	4.44317	2.85911	2.64857	2.23405	2.9721	1.47525	1.02874	1.05308	1.04	2.10099	1.15482	1.45634	9.56928	2.95016	0.367445	7.07713	2.64516	6.21151	3.76893	3.99415
ENSG00000269554.1	AL590822.2	1.64885	3.15033	2.33151	1.96664	1.67574	1.11042	0.603286	0.84607	1.10611	0.630707	1.04981	1.06715	0.548512	3.05547	0.740799	0.309058	1.33448	1.86363	0.902498	2.25119	2.28105
ENSG00000234396.3	RP11-181G12.4	0.245931	0.343572	0	0.04591	0	0	0	0	0	0.0513434	0	0	0	0	0	0	0	0	0.512335	0	0
ENSG00000157933.9	SKI	14.0039	5.78312	12.1582	10.0776	6.78289	5.70182	1.66055	5.58055	3.03624	3.33281	2.44325	3.49833	3.94117	2.90612	0.954872	1.25418	1.53431	10.8832	1.76169	5.57685	15.5812
ENSG00000116151.9	MORN1	1.89133	1.04527	1.11777	1.08541	0.296139	0.508906	0.289605	0.229204	0.24467	0.336257	0.278257	0.242296	0.372453	0.747819	0.155107	0.0839545	0.556059	1.13443	0.28953	0.532087	1.00188
ENSG00000272161.1	RP4-713A8.1	0.13084	0.0236946	0	0	0.0708246	0	0	0	0	0.0424911	0.0356679	0	0	0.389195	0	0	0	0.0187849	0	0	0.0484202
ENSG00000269753.1	AL589739.1	0.0310265	0.429837	0.147292	0.0608158	0	0.0305231	0	0.199902	0	0	0	0	0	0.07329	0	0	0	0	0	0	0
ENSG00000272420.1	RP4-740C4.7	0.239746	0.575846	0.256724	0.362753	0.122946	0.297923	0.0439086	0.211375	0.112389	0.221283	0.216707	0.231777	0.196361	0.268257	0.599674	0.129834	0.453178	0.3587	0.357793	0.0239901	0.25216
ENSG00000271921.1	RP4-740C4.9	0.0715283	0.233163	0.0970189	0.0934694	0.0696937	0.323691	0.0497806	0.0737363	0.0212365	0	0.0877458	0.0437955	0	0.596999	0.0438626	0	0.175438	0.203335	0.046359	0.122393	0.381176
ENSG00000271847.1	RP4-740C4.8	0.192665	0.36112	0.365855	0.35247	0	0.568616	0.0335216	0.0372398	0.0143004	0.028156	0.189078	0.162202	0.116597	0.530959	0.0886095	0	0.489428	0.360979	0	0.192308	0.716563
ENSG00000178642.5	AL513477.1	1.03013	0.743707	0.959626	0.78599	0.22735	0.380881	0.256618	0.204903	0.171053	0.181864	0.327938	0.23282	0.266978	0.390134	0.20138	0.0440374	0.579369	1.17623	0.162432	0.602453	0.864786
ENSG00000157916.14	RER1	25.5727	23.0377	22.1642	19.9264	19.5005	19.4757	18.787	13.7639	15.5273	16.2255	22.0211	19.9179	11.5108	19.0839	13.2777	8.13557	12.0829	20.4092	16.3371	18.1606	32.499
ENSG00000157911.5	PEX10	2.23251	2.46629	4.77218	1.89943	1.25739	2.19262	1.9454	1.95467	2.534	2.84319	1.43106	1.71721	1.77865	1.06821	1.15418	0.350622	0.692134	4.70513	2.32802	5.68652	6.48812
ENSG00000149527.13	PLCH2	0.0775737	0.166747	0.0228736	0.0528883	0.0260162	0.126086	0.0215169	0.273804	0.00834471	0.00328598	0.0661996	0.130789	0.429608	1.39601	1.42882	0.505684	1.32063	0.0798986	0.0273246	0.0940488	0.0536711
ENSG00000224387.1	RP3-395M20.2	0	0.154041	0.0640964	0	0	0	0	0	0	0	0	0	0.0272364	0.657355	0.265634	0.023154	0.137982	0	0.102092	0	0
ENSG00000229393.1	RP3-395M20.3	0	0	0.0756521	0	0	0	0	0	0	0	0	0	0.04822	0.252523	0.0427532	0.102481	0	0.0360349	0	0.0265105	0.046442
ENSG00000157881.9	PANK4	4.43637	4.10548	5.03354	6.53154	8.07313	4.55514	3.42364	2.92426	2.52128	5.99791	4.46654	6.3016	5.37052	4.12082	4.11484	52.5963	4.22424	6.49799	2.35924	6.16464	13.4066
ENSG00000197921.5	HES5	0	0	0	0	0.0133677	0	0	0	0	0	0	0	0.218245	0	0	0	0	0.0141822	0.00889199	0	0
ENSG00000272449.1	RP3-395M20.12	1.35283	0.891356	0.692983	1.77721	0.832598	0.644203	0.325523	0.296722	0.352514	0.399612	1.74783	1.25569	0.933173	3.49592	1.74301	7.80612	3.27146	0.920518	2.1337	0.643012	1.40607
ENSG00000238164.2	RP3-395M20.8	2.39644	6.89619	1.01537	3.11933	0.439515	2.83665	0.514082	1.97892	4.63582	0.667322	2.16902	2.15947	1.43775	4.59871	11.5193	50.7528	10.4029	4.45619	3.25567	2.22259	0.964649
ENSG00000157873.13	TNFRSF14	6.93615	11.223	5.42519	6.21288	2.81037	5.3455	3.10756	9.15885	34.6106	5.61468	6.30374	20.7549	8.15757	25.1969	28.9625	129.02	32.0299	10.8862	14.7051	11.7611	7.35533
ENSG00000225931.3	RP3-395M20.7	0.254193	0.855619	0.0149904	0.252735	0.080763	0.114162	0	0.0213619	0.360939	0.0484536	0.108461	0.0422929	0.143322	0.278468	0.94034	1.89258	0.493735	0.542663	0.519314	0.204869	0.0797546
ENSG00000228037.1	RP3-395M20.9	0.0457964	0.727758	0	0.0299222	0.0557772	0.0450533	0.0398404	0.0295063	7.80117	0.0669268	0.323033	0.665957	0.21776	0.0721193	1.08823	3.58462	1.01293	2.05635	27.474	1.34958	4.19461
ENSG00000157870.10	FAM213B	0.55732	3.19741	0.680339	2.0683	1.6155	1.22266	0.756348	1.0126	2.14279	0.0814467	0.32133	0.64835	3.26677	0.201861	0.897119	10.9447	0.371027	8.05834	0.442483	5.32446	10.135
ENSG00000142606.11	MMEL1	0.00980791	0.0279747	0.00665158	0	0.00597272	0	0	0	0	0	0	0.00375326	0.436686	0.011584	0	0.0684799	0.0343657	0	0	0	0
ENSG00000237058.1	RP13-436F16.1	0	0.0313176	0	0	0.0234025	0	0	0.1238	0	0	0.0942856	0.0588245	0	0.0907775	0.147287	0.0564884	0.151484	0	0.155669	0	0.0213326
ENSG00000215912.7	TTC34	0.0130217	0.029713	0.031792	0.0476449	0.00634385	0	0.00453127	0.0268473	0	0.00761195	0.051117	0.0478377	0.0135093	0.0184557	0.0239555	0.0459379	0.0296571	0.00673036	0.0316486	0.00247572	0.0318051
ENSG00000233234.1	RP11-740P5.2	0	0	0	0	0	0	0	0	0	0	0	0	0	0	0	0	0	0	0	0	0
ENSG00000231630.1	RP11-740P5.3	0	0	0	0	0	0	0	0	0	0	0	0	0	0	0	0	0	0	0	0	0
ENSG00000169717.5	ACTRT2	0	0	0	0	0	0	0	0	0	0	0	0	0	0.00794836	0	0	0	0	0	0	0
ENSG00000177133.6	LINC00982	0	0.0100789	0	0.0161616	0	0	0.0430372	0	0	0.00903714	0	0	0	0	0	0	0	0	0	0	0
ENSG00000142611.12	PRDM16	0.0956852	0.00251539	0.00313995	0.00100836	0.00375932	0	0.0268519	0.00397738	0	0.0608956	0.00189322	0.00236235	0	2.25296	0.00473194	0	0.634036	0	0.00875221	0.0014671	0
ENSG00000226286.1	RP1-163G9.2	0	0	0	0	0	0	0	0	0	0	0	0	0	0	0	0	0	0	0	0	0
ENSG00000272235.1	RP11-22L13.1	0.0538415	0	0.0280881	0.0108242	0	0.0122233	0	0	0	0.00605261	0	0	0	0	0	0	0	0.0107032	0	0	0
ENSG00000130762.10	ARHGEF16	0.0128476	0.0329055	0.0124472	2.66699	1.73018	0	0	0.222313	0.00544917	0.00536443	0.0337726	0	0.019041	0	0.00281372	0	0	0.0213441	0	0.0139579	0.0101883
ENSG00000272088.1	RP11-168F9.2	0	0	0	0	0.0228511	0	0	0	0	0	0	0.0287193	0	0	0	0	0	0	0	0	0
ENSG00000162591.11	MEGF6	2.3078	0.0249481	0.0191647	0.363116	0.134802	0.653306	0	0.855726	0.0122353	0.0068829	0.0231106	1.7068	0.114011	0.0203965	3.28346	0.0294228	0.0391935	0.348408	0.0457878	0.0268632	0.0379094
ENSG00000207776.1	MIR551A	0	0	0	0	0	0	0	0	0	0	0	0	0	0	0	0	0	0	0	0	0
ENSG00000238260.1	RP11-46F15.2	0.265023	1.29585	0.0468872	0.963666	0.0982378	0.0680145	0.24058	0.0742401	0.0513159	0.101036	0.692628	0.564413	0.0796948	0.326624	0.989235	0.220187	3.50245	0.29778	0.373406	0.876295	0.601257
ENSG00000158109.10	TPRG1L	8.90696	12.6444	3.2458	8.84963	2.53123	4.89236	11.1838	9.56831	23.8485	8.66907	17.0598	18.4285	8.6142	9.67595	16.2947	7.13541	16.3638	10.9988	8.41866	8.40218	18.0105
ENSG00000116213.11	WRAP73	16.2077	14.3327	14.5348	16.0106	15.6972	17.8323	18.058	41.1341	41.8717	13.3338	30.8876	36.9399	18.9013	28.036	28.3748	11.5825	15.4945	16.5099	8.00008	16.8843	31.3922
ENSG00000078900.10	TP73	0.0825736	0.117761	5.02952	11.0331	1.20369	5.78156	30.6756	0.0432263	2.82124	0.0282828	30.5865	30.5147	10.2821	0	0.0276915	6.15985	0.00113018	0.0683528	0.00731688	2.83934	1.19893
ENSG00000227589.1	RP5-1092A11.5	1.11214	0.0464779	2.17891	0.322953	0	3.34774	0.281155	2.08227	0.310436	0	0.54805	11.4218	1.06832	0	0.233158	0.181639	0	0	0	0.0722885	0.0527656
ENSG00000235131.1	RP5-1092A11.2	0	0	0.055392	0	0	0	0	0	0	0	0.175342	0.0312558	0	0	0	0	0	0	0	0	0
ENSG00000227372.6	TP73-AS1	0.0162963	7.88857	1.10077	10.8094	6.82505	0.338808	0.680493	0.00139995	0.0790262	0.217515	1.71258	0.912984	0.657479	0	0	0.897487	0	2.95643	0.000880168	3.19126	0.0217109
ENSG00000162592.4	CCDC27	0.00618389	0.0251973	0.00419383	0.00808079	0.0112974	0	0	0.0119527	0	0.00451857	0	0	0	0	0	0.0045449	0	0.00399524	0	0.0146963	0.0137309
ENSG00000235169.3	SMIM1	0.225381	0.930598	0.0917103	0.647937	1.96726	0.953415	0.143785	0.571166	0.22305	0.307414	0.0368643	0.0919981	0.0649504	0	0	0.0220861	0.677832	0.0485376	0.0426051	0.185684	0.241881
ENSG00000130764.5	LRRC47	20.8104	22.0315	20.0628	24.7602	14.4641	17.3516	15.8892	24.3399	20.5964	14.2057	16.5601	22.7201	14.5557	18.2569	10.1802	5.55452	23.3395	29.7347	13.973	22.613	51.0307
ENSG00000266075.1	RN7SL574P	0.0971814	0.712767	0.065907	0.126992	0.177542	0.382418	0.0845427	0.09392	0.108198	0.106516	0.0596077	0.223134	0	0	0.297968	0.0357122	0	0.125572	0.0393659	0.0692867	0.431569
ENSG00000272153.1	RP1-286D6.5	6.85669	6.81968	7.23147	8.60721	5.65503	3.93041	4.62636	7.2701	6.69227	5.24689	3.37777	7.04526	4.83099	2.17869	2.85553	2.67841	2.2346	10.3074	1.74959	6.65922	17.7273
ENSG00000116198.8	CEP104	5.77339	6.5372	4.10644	6.14173	4.9357	2.99173	4.58217	3.66924	5.44116	7.38487	3.17728	5.16463	6.19041	2.50044	2.65898	2.53383	2.75629	9.60239	2.12107	6.35223	14.5698
ENSG00000169598.11	DFFB	3.54414	3.37757	3.25505	2.91933	3.41532	2.67116	5.38903	2.70421	1.95083	4.70372	2.9861	3.83435	6.00575	2.64576	3.06226	0.62111	2.31115	6.29328	1.72966	4.01104	8.48004
ENSG00000264428.1	AL691523.1	0	0	0	0	0	0	0	0	0	0	0	0	0	0	0	0	0	0	0	0	0
ENSG00000198912.6	C1orf174	9.91056	12.0838	11.6465	10.0878	14.1443	6.97081	12.0064	8.08239	11.7139	11.0521	10.9704	11.8682	11.2188	7.41695	5.51744	4.01612	4.32715	14.8973	18.8829	14.2584	34.2169
ENSG00000236423.1	RP13-15E13.1	0.2275	0.215578	0.241597	0.405598	0.0279229	0.281062	0.1166	0.0499951	0.0261799	0.0773183	0.142786	0.178167	0.103678	0.174966	0.513691	0	0.173021	0.0638059	0.052864	0.100588	0.115518
ENSG00000233304.1	RP13-614K11.1	0	0.0098136	0	0	0	0	0	0	0	0	0	0.00307218	0.00347033	0	0.00615378	0	0	0	0	0	0.00222824
ENSG00000226374.1	RP13-614K11.2	0	0	0	0	0	0	0	0	0	0	0	0.0234168	0	0	0	0	0	0	0	0	0
ENSG00000229280.1	RP11-374C13.1	0	0	0	0	0	0	0	0	0	0	0	0	0	0	0	0	0	0	0	0	0
ENSG00000235054.1	RP5-1166F10.1	0	0	0	0	0	0	0	0	0	0	0	0	0	0	0	0	0	0	0	0	0
ENSG00000227169.2	RP1-37J18.1	0	0	0	0	0	0	0	0	0	0	0	0	0	0	0	0	0	0	0	0	0
ENSG00000232596.1	RP1-37J18.2	0	0	0	0	0	0	0	0	0	0	0	0	0	0	0	0	0	0	0	0	0
ENSG00000196581.6	AJAP1	0.0103997	0	0	0.00150998	0.00140736	0	0.0140734	0	0	0.0472831	0	0	0	0	0	0.00254778	0	0	0	0	0
ENSG00000231510.1	RP11-542C10.1	0	0	0	0	0	0	0	0	0	0	0	0	0	0	0	0	0	0	0	0	0
ENSG00000260972.1	RP1-58B11.1	0	0	0	0	0	0	0	0	0	0	0	0	0	0	0	0	0	0	0	0	0
ENSG00000264341.1	MIR4417	0	0	0	0	0	0	0	0	0	0	0	0	0	0	0	0	0	0	0	0	0
ENSG00000236948.1	RP11-154H17.1	0	0	0	0	0	0	0.583996	0	0	0	0	0	0	0	0	0	0	0	0	0	0
ENSG00000216045.2	AL356693.1	0	0	0	0	0	0	0	0	0	0	0	0	0	0	0	0	0	0	0	0	0
ENSG00000264101.1	MIR4689	0	0	0	0	0	0	0	0	0	0	0	0	0	0	0	0	0	0	0	0	0
ENSG00000131697.13	NPHP4	22.9789	9.49511	4.08157	11.3341	3.22796	13.3743	1.62999	20.08	6.96966	3.70604	2.95434	4.26334	4.6597	2.84158	8.74649	2.18419	4.2403	8.81286	0.263398	3.83814	7.54931
ENSG00000266687.1	AL356261.1	0	0	0	0	0	0	0	0	0	0	0	0	0	0	0	0	0	0	0	0	0
ENSG00000069424.10	KCNAB2	52.6886	66.4037	35.2196	38.4547	14.966	55.4135	12.0069	35.56	8.48683	8.36718	27.8402	15.8779	35.3234	73.8748	63.3072	20.3702	47.2924	49.5436	14.1319	49.552	75.0956
ENSG00000116254.13	CHD5	1.24573	0.0720494	0.117953	0.047349	0.180938	0.142585	0.0567393	0.030816	0.024743	0.428917	0.00266698	0.0843052	1.33699	0.171183	0.0388842	0.0298263	0.424047	0.361449	0.028181	0.0640674	0.0997649
ENSG00000116251.5	RPL22	118.967	128.052	142.895	161.525	248.213	246.383	202.633	290.387	322.597	281.605	255.35	479.301	274.754	232.244	346.982	92.4023	198.567	172.814	134.844	148.744	303.328
ENSG00000226944.1	RP1-120G22.11	0.587781	0.46355	1.85167	0.54509	0	7.79696	0.0989686	1.12389	0.168881	0.0554182	0.418673	0.928743	0.393414	0	0	0.0278706	0.764011	0.538998	1.44394	0.270365	0.0631512
ENSG00000158286.8	RNF207	1.97611	1.81169	4.38093	2.03941	0.00455829	5.25039	0.963742	3.12993	1.0445	0.0164084	2.64912	3.17379	1.13248	0	0	0.605149	0.370462	1.71195	0.673126	2.67191	0.415512
ENSG00000116237.11	ICMT	62.3029	41.1493	66.614	46.0923	23.2673	9.9635	27.4638	13.0836	31.8552	20.4493	7.68265	15.4766	14.8563	5.24024	4.69588	9.15549	1.42006	58.8292	2.68895	32.2978	47.9697
ENSG00000225077.2	LINC00337	1.43343	1.955	1.17694	0.755921	0.0932489	0.648593	2.49401	0.438479	0.296769	0.901327	0.68876	0.735725	0.264767	9.69916	1.41502	0.0687751	2.26536	1.25861	1.28535	0.347736	0.231392
ENSG00000173673.7	HES3	0.205657	0.0167596	0.041842	0.0134371	0	0	0	0	0	0	0	0	0	0	0	0	0	0.0265738	0.0499839	0	0.0228323
ENSG00000158292.6	GPR153	0.0316042	2.35518	0.261965	2.65459	1.09488	3.01586	0.574318	1.53849	0.093832	0.135993	0.247696	0.720276	0.494852	0	1.60157	0.24002	4.79245	1.06404	3.05117	2.87082	12.8089
ENSG00000097021.15	ACOT7	5.2326	7.8545	14.602	12.852	11.9706	21.8256	14.0345	9.70485	6.90301	9.383	12.5803	20.5375	12.1117	26.8976	6.63833	2.74472	7.12188	48.6349	12.2989	38.5145	52.5424
ENSG00000271746.1	RP1-202O8.3	0.282575	0.15352	0.150988	0.179032	0.302443	0.387501	0.059594	0.22068	0	0.200221	0.115548	0.235931	0.0296118	0.262951	0.131273	0.0251735	0.600065	0.575353	0.360736	0.463981	0.342239
ENSG00000069812.7	HES2	0.00530211	0.0064813	0.07731	0.76387	0.00161441	0	0	0	0.00393545	0	0.0130085	0	0.0229194	0	0	0	0	0.00342555	0.00429552	0.0504027	0.00147162
ENSG00000187017.10	ESPN	0	0.0517957	0.0228199	0.0293134	0.0159374	0.00183903	0.217917	0	0	0.046442	0.135299	0.409186	0.0258582	0	0	0.013739	0.0393	0.128021	0.0408906	0.119062	0.0601864
ENSG00000265392.1	MIR4252	0	0	0	0	0	0	0	0	0	0	0	0	0	0	0	0	0	0	0	0	0
ENSG00000231868.1	RP1-202O8.2	0	0	0	0	0	0	0	0	0	0	0	0.0312558	0	0	0	0	0	0	0	0	0
ENSG00000215788.5	TNFRSF25	0.18549	12.4793	25.8233	10.4362	0.941315	33.3787	8.69586	0.265578	0.405387	0.0376493	16.8953	0.0867566	0.0534545	1.16843	0.0157981	0.954293	0.898172	1.56458	13.6458	17.2362	44.087
ENSG00000171680.16	PLEKHG5	0.219955	1.91367	2.09889	3.01797	1.0527	0.754304	0.091632	0.225547	0.45069	0.0135821	0.117811	0.0213393	0.208908	0.0109769	0.00949866	0.580603	0.00271371	0.0660497	0.124236	1.51813	0.0378334
ENSG00000162408.10	NOL9	3.43858	3.41009	6.05881	3.2355	6.81369	5.36156	5.9884	3.15164	3.8196	2.61497	5.24037	5.73866	3.26169	7.89846	3.04393	1.41334	7.5255	8.80273	1.72037	6.2742	9.08916
ENSG00000253022.1	RNU6-731P	0	0	0	0	0	0	0	0	0	0	0	0	0	0.101682	0	0	0	0.0834322	0	0	0.0716852
ENSG00000229519.2	RP11-58A11.2	0.0536194	0.0873924	0.412124	0.16349	0.282989	0.246164	0.0310974	0.322435	0.265324	0.104479	0.175404	0.19151	0.339945	0.168878	0.0822013	0	0.751502	0.415704	0.0868798	0.186896	0.476233
ENSG00000173662.15	TAS1R1	0.00991304	0.00807846	0	0.0291462	0.00905512	0	0.0129357	0.0159673	0.0257526	0.0181087	0.0121606	0.015174	0	0.163914	0.0417923	0	3.93363	0.035225	0.0140544	0.00235588	0.0055028
ENSG00000204859.7	ZBTB48	6.4106	7.14865	4.9105	5.71944	5.5956	10.4346	5.20651	5.65574	2.58713	5.58616	9.72394	8.57033	4.55982	14.5473	9.7949	2.87239	38.0527	10.8005	5.5484	8.77562	10.2252
ENSG00000162413.12	KLHL21	5.90348	5.77243	4.06487	4.9145	3.17625	7.80243	7.8522	3.28157	2.21244	2.71666	3.75017	9.91481	5.76894	1.55424	2.34083	1.26042	6.92199	8.93052	8.16475	11.8715	24.8625
ENSG00000116273.5	PHF13	6.71152	9.2506	5.72555	8.13927	5.40917	8.94906	13.1103	4.41827	4.04365	19.5681	6.6974	10.9231	8.30546	4.63149	7.17282	5.97017	2.58393	5.96013	7.59052	9.44148	23.521
ENSG00000041988.11	THAP3	6.2201	4.99435	4.31152	4.91275	8.18204	9.81487	3.67879	4.12923	8.52859	5.10113	8.01295	7.3883	4.69977	18.4709	8.60584	3.11637	14.832	4.35876	15.1478	5.24657	6.696
ENSG00000007923.11	DNAJC11	12.4007	11.5295	15.3351	10.5759	18.1346	9.5676	18.9535	9.37346	10.6307	10.4596	10.0158	12.2063	11.6004	5.14833	6.61565	3.08124	3.45178	32.1623	3.8126	25.2865	36.9605
ENSG00000228750.1	RP11-242F24.1	0	0	0	0	0	0.0239011	0	0	0	0	0	0	0	0	0	0	0	0	0	0	0
ENSG00000239166.1	snoU13	0	0	0	0	0	0	0	0	0	0	0	0	0	0	0	0	0	0	0	0	0
ENSG00000237436.1	RP11-312B8.1	0	0	0	0.0225678	0.0210341	0.0339799	0.0600966	0	0	0.151432	0.0211859	0	0	0.0543936	0.0264761	0	0.847175	0.0446312	0	0.0164173	0.0191736
ENSG00000171735.14	CAMTA1	1.2637	2.17143	0.669532	1.65133	1.90365	3.59253	2.48083	1.10921	1.13998	4.72809	2.26441	2.63963	1.98864	1.67506	1.77961	0.745531	1.32972	2.05194	3.49615	2.02229	4.70698
ENSG00000227950.1	RP11-312B8.2	0	0.0816885	0	0	0.0305214	0	0	0	0	0	0	0.230156	0	0	0	0	0	0	0.0203023	0	0
ENSG00000237365.1	RP11-334N17.1	0	0	0	0	0	0	0	0	0	0	0	0	0	0	0	0	0	0	0	0	0
ENSG00000207056.1	RNU1-8P	0	0	0	0	0	0	0	0	0	0	0	0	0	0	0	0	0	0	0	0	0
ENSG00000237402.1	CAMTA1-IT1	0.0589079	0	0	0	0.0717463	0	0	0	0.087448	0.028696	0.024088	0	0	0	0.0903088	0	0.0172005	0	0.143173	0.0186663	0
ENSG00000237728.1	RP3-453P22.2	0	0	0	0	0	0	0	0	0	0	0	0	0	0	0	0	0	0	0	0	0
ENSG00000225126.1	RP4-549F15.1	0	0	0	0	0	0	0	0	0	0	0	0	0	0	0	0	0	0	0	0	0
ENSG00000270171.1	RP11-338N10.1	0	0.0475132	0	0.0217679	0	0	0	0	0	0.0486882	0.0102175	0	0	0	0	0	0	0	0	0	0.027741
ENSG00000270035.1	RP11-338N10.2	0	0	0	0	0.0306285	0	0	0	0	0.036751	0.0308496	0	0	0	0	0	0	0	0	0.0239059	0
ENSG00000269978.1	RP11-338N10.3	0	0.0437508	0	0.0701546	0	0	0.186817	0	0	0	0.131717	0	0	0	0	0	0	0	0.0652412	0	0
ENSG00000049245.8	VAMP3	19.7422	19.4214	15.1605	16.415	12.1923	16.1173	6.0755	9.44778	7.17979	8.94003	4.82475	10.9789	7.63678	6.19155	15.9171	4.58981	7.57245	15.1568	2.07328	7.78831	6.39928
ENSG00000269925.1	RP3-467L1.6	1.42248	1.21868	0.420514	0.64344	1.77692	1.13029	0.190382	0.422998	0.21658	0.239864	0.0447437	0.279155	1.00906	0.287192	0.139791	0.214455	0.03195	1.53171	0.0886483	0.884155	0.951607
ENSG00000049246.10	PER3	4.2166	0.44769	1.7148	0.33992	0.223767	0.939515	4.15246	0.986835	2.8624	3.28045	0.156205	0.0278446	2.85595	0.0401049	0.334647	2.71934	0.0478034	0.166885	0.00884234	1.51135	6.71099
ENSG00000236266.1	RP3-467L1.4	1.20891	0.309629	0.562195	0.0789873	0.0946532	1.06187	1.08174	0.333812	0.717846	0.933831	0.190673	0	0.432992	0.067992	0.105904	0.304629	0.0832047	0.0334734	0	0.697736	1.97488
ENSG00000049247.9	UTS2	0	0	0	0	0	0	6.88237	0.0302802	0.0232557	3.4799	4.76601	0.0239798	0	0	0	0	26.2037	1.08298	0	0	0
ENSG00000049249.4	TNFRSF9	1.6035	2.80785	0.0425626	0.434657	3.24476	0.111134	0.0109195	0.177916	326.34	52.1364	0.423439	0.091263	0.211606	0.951262	2.72765	0.355167	3.3315	1.11505	0.528785	6.66404	0.205546
ENSG00000270330.1	RP5-892F13.2	0	0	0	0	0	0	0	0	0.0599408	0.0885131	0	0	0	0	0	0	0	0	0	0	0.0224142
ENSG00000116288.8	PARK7	84.9194	126.436	105.061	154.615	87.8716	269.85	158.963	133.412	132.086	162.38	210.412	155.606	117.935	174.231	154.55	43.4758	135.655	175.583	179.637	199.571	215.912
ENSG00000200344.1	Y_RNA	0	0	0	0	0	0	0	0	0	0	0	0	0	0	0	0	0	0	0	0	0
ENSG00000116285.8	ERRFI1	0.280795	9.47967	0.116117	2.98465	3.16968	2.33456	1.38225	0.0110314	3.1339	2.44962	1.23922	0.00786247	1.12498	0.0431406	0.0131242	0.0453014	0.0329957	1.77874	0.0110969	0.229494	0.167277
ENSG00000238290.1	RP11-431K24.1	0.231424	0.062865	0	0.00458201	0.00854123	0.269063	0	0	0.0104105	0	0.00430143	0	0	0.00828278	0	0	0	0	0	0.00666653	0
ENSG00000232848.1	CTA-215D11.4	0.0179178	0.0292036	0.0243032	0	0	0.0176271	0	0	0	0	0	0	0.0619627	0.0141083	0.0274689	0	0.0156954	0	0	0.0255495	0
ENSG00000229305.1	RP11-431K24.2	0.153343	0.0217329	0	0.0174244	0	0.0524713	0	0	0	0	0	0	0	0	0	0	0	0	0	0.00633785	0
ENSG00000200975.1	RNU1-7P	0	0	0	0	0	0	0	0	0	0	0	0	0	0	0	0	0	0	0	0	0
ENSG00000227634.1	RP11-431K24.3	0	0.0470079	0	0	0	0	0	0	0	0	0	0	0	0	0	0	0	0	0	0	0
ENSG00000233645.1	RP11-431K24.4	0	0	0	0	0	0.0147816	0	0	0	0	0	0	0	0	0	0	0	0	0	0	0
ENSG00000265414.1	RN7SL729P	0	0	0	0	0	0	0	0	0	0	0	0	0	0	0	0	0	0	0	0	0
ENSG00000251977.1	RNU6-991P	0	0	0	0	0	0	0	0	0	0	0	0	0	0	0	0	0	0	0	0	0
ENSG00000162426.10	SLC45A1	0.00508849	0.0829354	0	0.0332468	0.0092962	0.0300355	0.132801	0	0.0981992	0.111545	0.280899	0	0.0263952	0.0540894	0	0.0411381	0.00445735	0.0854758	0	0.118511	0
ENSG00000252254.1	Y_RNA	0	0	0	0	0	0	0	0	0	0	0	0	0	0	0	0	0	0	0	0	0
ENSG00000142599.13	RERE	7.94887	7.32568	2.71985	7.30409	4.36715	4.92515	1.1314	3.51294	2.46891	5.45497	5.42095	4.28661	6.66924	2.76045	1.19303	3.90027	6.88494	13.2905	2.44284	4.9063	14.471
ENSG00000232912.1	RP5-1115A15.1	0	0.0332805	0.013848	0.0133414	0.0124347	0.0200879	0	0.0131559	0	0.0746015	0.237964	0.0312558	0	0	0	0.120058	0.375617	0	0.0330853	0.0679378	0.0113348
ENSG00000221083.1	SNORA77	0	0	0	0	0	0	0	0	0	0	0	0	0	0	0.0879006	0	1.20541	0	0.27871	0	0
ENSG00000270282.1	RP5-1115A15.2	0.0388462	0	0.10538	0	0	0.0382159	0	0	0	0	0.0953076	0.0297311	0	1.14702	0.148883	0	1.92258	0	0.0314714	0.0369279	0.0215638
ENSG00000234619.1	RP4-633I8.1	0.0326769	0.017753	0	0.028467	0	0	0	0	0	0	0	0	0	0.0686119	0.116889	0.0320215	0.209909	0	0	0	0
ENSG00000224315.2	RP4-633I8.2	0.0407803	0	0.0276566	0.0932567	0.012417	0.0401186	0	0	0	0	0.0125066	0.0156057	0	0	0.125036	0	0	0.026347	0	0.0193832	0
ENSG00000222511.1	Y_RNA	0	0	0	0	0	0	0	0	0	0	0	0	0	0	0	0	0	0	0	0	0
ENSG00000226545.1	RP4-633I8.3	0	0.0562962	0.0234248	0.0451356	0.10517	0	0	0	0	0	0	0	0	0	0.0264761	0	0	0	0	0	0.0383473
ENSG00000228423.2	RP4-633I8.4	0	0.0330919	0.0275391	0	0	0.0798962	0	0	0	0	0.0249069	0	0	0	0	0	0.320134	0.026235	0	0.0965041	0
ENSG00000229716.2	RP11-185B14.1	0	0	0	0	0	0	0	0	0	0	0	0	0	0	0	0	0	0	0	0	0.0431277
ENSG00000074800.9	ENO1	1019.64	1460.33	1495.19	1109.85	1081.82	2286.28	1430.12	1361.16	758.603	487.317	1682.68	966.166	1738.5	888.048	479.471	352.431	922.189	1532.33	813.725	1298.32	1889.23
ENSG00000236269.1	ENO1-IT1	0.192665	0.392522	0.640246	0.478352	0.246387	0.426462	0.234651	0.260678	0.0572016	0.028156	0.0827216	0.132711	0.399759	0.151702	0.0295365	0.0566403	0.0590689	0.348531	0.039022	0.247253	0.288764
ENSG00000230679.1	ENO1-AS1	0.377217	0.307407	0.319779	0.30808	0.114857	0.773118	0.300812	0.830382	0.20999	1.07956	0.732677	0.697703	0.788122	0.0990058	0.891536	0	2.02389	0.507729	1.36248	0.224118	0.55839
ENSG00000201725.1	RNU6-304P	0	0	0	0	0	0	0	0	0	0	0	0	0	0	0	0	0	0	0	0	0
ENSG00000238249.1	HMGN2P17	0.0192924	0	0	0.0378155	0.0117485	0.0474484	0.0335667	0.01243	0	0	0.0118333	0.0147655	0.0500372	0.0303813	0	0	0	0.0124643	0.0078149	0	0.0428374
ENSG00000232208.2	RP3-477M7.5	0.773724	0.0663719	0.0552346	0.0798207	0	0.360554	0	0.0787114	0	0	0	0	0.563297	0	0	0	0	1.42072	0	0	0
ENSG00000232663.2	RP3-477M7.6	0	0	0	0	0	0	0	0	0	0	0	0	0	0	0	0	0	0.0568158	0	0	0
ENSG00000131686.10	CA6	0	0	0.00365187	0.0175913	0	0	0	0	0	0	0	0	2.70941	0	0	0	0.24292	0.142637	0.00872497	0	0
ENSG00000265141.1	RN7SL451P	0	0	0	0	0	0	0	0	0	0	0	0	0.208629	0	0.147981	0	0	0	0	0	0
ENSG00000197241.3	SLC2A7	0	0	0	0	0	0	0	0.0420067	0	0	0	0	0.152994	0	0	0	0.053032	0.0541577	0	0	0
ENSG00000142583.13	SLC2A5	0.0160052	0.0243472	0.0289453	0.00278864	0.00909691	0.041988	0.0111389	0.0288737	0.00158397	0.0265087	0	0	0.00553486	0	0	0	0.011216	0.0689368	0.0242044	0.0365155	0.0154
ENSG00000252404.1	SCARNA16	0	0	0	0	0	0	0	0	0	0	0	0	0	0	0	0	0	0	0	0	0
ENSG00000180758.10	GPR157	3.66048	2.87987	2.2323	2.72342	0.157506	2.58732	0.658437	0.0771815	5.22983	0.421747	0.130254	0.00208372	1.07802	0	0.022956	0.00400193	0.140707	0.977987	0.453268	1.18665	0.0408054
ENSG00000207865.1	MIR34A	0	0.106195	0	0	0	0	0	0	0.0967227	0	0	0	0	0	0	0	0	0	0	0	0
ENSG00000234546.2	RP3-510D11.2	0.0411313	0.0335192	0.474209	1.71994	0.463383	2.01308	0.858769	0	0.442676	0.0300547	2.66161	0	0.693413	0	0	0.272068	0	0.0132869	0.0999679	1.4467	0
ENSG00000228526.2	RP3-510D11.1	0	0	0	0	0	0	0	0	0	0	0	0	0	0	0	0	0	0	0	0	0
ENSG00000049239.8	H6PD	52.9173	27.654	14.5877	28.6857	8.99884	7.32164	4.59416	8.00288	15.9678	11.3977	6.69243	7.33621	3.31186	14.5815	4.17648	7.58513	3.45195	8.39459	4.82782	6.67285	13.3975
ENSG00000252841.1	Z98044.1	0	0	0	0	0	0	0	0	0	0	0	0	0	0	0	0	0	0	0	0	0
ENSG00000171621.9	SPSB1	23.1421	19.2883	16.6259	13.3893	1.01836	13.909	0.285825	9.86781	3.48918	14.1737	0.860352	0.544831	0.0691914	7.98325	0.0419743	0.188845	0.0239836	2.60167	1.36502	0.80485	0.0561179
ENSG00000252956.1	RNA5SP40	0	0	0	0	0	0	0	0	0	0	0	0	0	0	0	0	0	0	0	0	0
ENSG00000235263.1	RP13-392I16.1	0	0	0	0	0	0	0	0	0	0	0	0	0	0	0	0	0	0	0	0	0
ENSG00000171612.6	SLC25A33	1.82061	1.86406	2.20205	1.67434	3.3544	6.58249	6.65241	3.97791	4.39218	6.56598	4.7451	5.88391	3.63352	9.69646	2.91652	1.22736	4.4651	6.80275	6.36391	5.40777	6.44782
ENSG00000231181.1	RP13-15M17.1	0.205141	0.146279	0.295638	0.167543	0.327928	0.239653	0.156154	0.2313	0.0761324	0.13116	0.0629133	0.27476	0.0221691	0	0.196558	0.35808	0	1.15969	0.0727107	0.463151	0.76866
ENSG00000188807.8	TMEM201	1.38175	1.24505	2.44071	0.972862	2.35082	5.77992	4.82952	2.0687	0.958131	2.37748	1.68376	3.24215	2.66286	5.76877	1.17579	0.864664	3.03889	6.47529	1.47851	5.15989	10.9673
ENSG00000171608.11	PIK3CD	0.49536	0.31335	0.077526	1.11356	0.105475	0.117571	0.150677	2.24972	2.94913	26.0206	18.772	17.6969	58.3749	1.1483	3.85016	192.374	7.95316	44.1586	4.20401	35.8228	47.7827
ENSG00000179840.5	C1orf200	0	0	0	0	0	0	0	0.0253304	0.0350176	0.333239	0.694496	0.0601798	0.292309	0	0.0482175	0.39875	0.316836	0.406406	0.490508	0.732521	1.1043
ENSG00000233268.3	RP11-558F24.2	0	0	0	0	0	0	0	0	0	0.0746369	0.0208839	0.0781765	0.029436	0	0	0.100096	0.0447376	0.0219976	0	0.0485501	0.0567011
ENSG00000231789.2	RP11-558F24.4	0.0152655	0.223926	0	0.448832	0	1.6895	1.59362	0.422923	4.11303	12.2588	0.664793	7.86297	0.409125	0.0240398	2.38708	1.06585	6.23137	0.197252	1.02649	2.59757	2.43203
ENSG00000171603.12	CLSTN1	23.2493	24.962	19.3824	19.4411	10.5654	7.00721	16.9064	21.6589	21.364	27.8579	8.07362	16.3501	32.7976	15.6788	22.6011	66.763	10.5607	26.551	3.95031	7.21366	35.139
ENSG00000271264.1	RP11-558F24.6	0	0	0	0	0	0	0	0	0	0	0	0	0	0	0	0	0	0.0752924	0	0	0.0323458
ENSG00000178585.10	CTNNBIP1	3.93839	0.118806	0.061067	0.361402	1.53537	4.16765	7.36341	2.70461	0.569689	12.4135	15.0568	2.15937	13.7159	5.8459	3.87507	25.4695	6.72139	4.02795	3.01353	0.913045	13.6529
ENSG00000223989.1	RP11-84A14.5	0.676144	0.0551012	0	0	0.205876	1.38023	1.32347	0.893052	0.150559	4.61945	4.43754	0.362242	5.58249	1.02485	1.91764	8.67157	3.05025	0.698941	1.04078	0.0482065	3.5469
ENSG00000162441.7	LZIC	13.3357	6.2069	8.12615	10.7502	15.7996	16.5247	15.2256	3.19167	2.20696	17.5067	6.81186	11.4803	13.1215	7.42544	7.04582	51.9579	8.32879	12.8593	11.6714	5.0097	15.7786
ENSG00000228150.1	RP11-84A14.4	0.0162889	0.0796463	0.0441877	0.0638566	0.0198389	0.288443	0.028341	0.167918	0.0967227	0.071414	0.259767	0.149601	0.197154	0.500204	0.199774	0.167604	0.29964	0.189429	0.250734	0.0774226	0.180842
ENSG00000173614.9	NMNAT1	1.99312	2.47312	0.170808	1.75529	0.645691	1.15322	3.74101	1.78098	2.76719	7.05465	1.39797	4.46922	4.5511	1.56814	2.52404	10.5259	1.76089	3.56176	3.04178	2.33954	4.72763
ENSG00000202415.1	RN7SKP269	0.17974	0.146476	0.21332	0.205515	0	0.795706	0.0781821	0	0.0667053	0.098502	0.330738	0.240738	0.19424	0.371505	0	0.330254	0	0.435469	0.145617	0.0854319	0.448987
ENSG00000265521.1	MIR5697	0	0	0	0	0	0	0	0	0	0	0	0	0	0	0	0	0	0	0	0	0
ENSG00000241326.1	RP11-807G9.2	1.46302	1.63433	0.111483	1.37477	0.320335	1.09967	1.94487	1.54631	1.48855	3.41127	1.1696	2.76786	1.93278	1.65676	2.26808	3.96274	2.7935	2.50641	3.11631	1.28138	3.21202
ENSG00000162444.11	RBP7	0.0166484	0.0135673	0	0	0	0	0	0	0	0.02433	0	0.0254838	0	0	0.0255228	0.0856511	0	0.0215121	0.0337193	0.0158262	0.0277249
ENSG00000225786.2	AL590639.1	0	0	0	0	0	0	0	0	0	0	0	0	0	0	0	0	0	0	0	0	0
ENSG00000130939.14	UBE4B	6.02326	9.45856	6.79866	7.52192	6.69171	6.1379	11.3948	6.47867	6.5614	10.8254	6.42873	7.82284	11.1489	4.39624	6.53294	39.4934	3.78483	17.7737	5.16738	15.9558	23.5418
ENSG00000224340.1	RP11-496H15.2	0	0.0346631	0.0288466	0.138956	0.0518049	0	0	0	0	0	0	0.0325542	0	0	0.0652081	0.0937842	0	0	0	0	0.0472229
ENSG00000233623.2	PGAM1P11	0.200258	0.0858931	0.0714801	0.247914	0.0770217	0	0	0.0135816	0	0	0.0387888	0.0161335	0.0364487	0	0	0.0929567	0	0.0136191	0.0341557	0.0601164	0.163822
ENSG00000201746.1	RNU6-828P	0	0	0	0	0	0	0	0	0	0	0	0	0	0	0	0	0	0	0	0	0
ENSG00000054523.12	KIF1B	6.29695	6.96936	1.17149	2.79074	5.70043	1.91486	5.21324	4.19738	5.82779	13.3142	1.28523	4.87141	3.51902	1.55443	4.33596	29.0382	0.736847	8.47948	0.709192	14.773	13.7108
ENSG00000264881.1	MIR1273D	0	0	0	0	0	0	0	0	0	0	0	0	0	0	0	0	0	0	0	0	0
ENSG00000199562.1	RNU6-37P	0	0	0	0	0	0.131791	0	0	0	0	0	0	0	0.0527414	6.77738	0	0	0	0	0	0
ENSG00000264501.1	RN7SL731P	0.689621	2.04727	0.200439	0.611502	1.25987	0.605742	1.49983	1.01558	0.438742	0.755859	0.422989	1.09331	0.766549	2.4629	1.92566	2.86004	2.2869	1.87765	0.119721	6.04056	5.44142
ENSG00000265945.1	RN7SL721P	0.0728861	0.118794	0.065907	0	0	0.0717034	0	0.0313067	0	0.142021	0	0	0	0	0.223476	0.107137	0	0.0313931	0.0787318	0.0692867	0.215785
ENSG00000142657.16	PGD	96.4336	48.015	31.2127	65.2684	53.5642	48.3755	55.5488	81.3825	46.4365	95.0509	33.862	110.285	53.0509	47.5164	21.4586	196.276	23.6144	118.647	52.1795	120.941	177.246
ENSG00000271989.1	RP4-736L20.3	0.692433	1.11392	0.744038	1.12811	0.668102	2.00821	0.844896	1.47165	1.00121	1.03821	1.13625	1.58298	1.13508	2.17378	0.661736	2.03564	1.5597	1.87079	0.837821	1.66697	1.66729
ENSG00000241563.2	CORT	0.166126	0.986348	0.289707	0.341132	0.650349	0.933886	0.0206458	0.061162	0.0880753	0.0520234	0.422139	0.326944	0.102587	0.383074	0.181913	0.331402	0.478139	0.352653	0.20188	0.451205	0.566479
ENSG00000160049.7	DFFA	8.82308	10.0321	19.6687	8.0687	19.3169	17.5728	14.6074	8.53116	13.9268	13.8004	6.02915	21.201	9.70893	8.32779	4.62434	32.6728	3.57426	27.5731	4.83142	14.2427	20.7049
ENSG00000203469.2	RP5-1113E3.3	3.48381	4.97775	8.68047	3.77032	10.8787	4.0916	6.30178	3.65859	7.42715	8.59006	2.24039	10.9473	5.78496	1.82472	2.02341	17.7991	0.954498	12.2951	1.18119	6.44846	10.5129
ENSG00000142655.8	PEX14	8.69744	12.4257	7.57867	9.41401	7.46279	15.076	6.49537	7.01705	7.28689	15.2174	11.5021	8.96836	7.49527	25.2456	20.7312	27.6824	15.5184	13.5267	10.9456	9.22406	18.1029
ENSG00000243267.2	RN7SL614P	0.0515621	0	0	0	0.125599	0	0	0	0	0	0.0316264	0	0	0	0.0790473	0	0	0.166564	0	0.0245079	0.057245
ENSG00000130940.10	CASZ1	0.0123505	1.19771	0.0659603	0.594115	1.30208	0.196679	0.145047	0.483407	2.2104	0.579823	0.709241	0.372191	0.165501	1.85923	0.872142	5.43377	0.547692	0.817878	0.514046	0.288377	0.980385
ENSG00000272078.1	RP4-734G22.3	0.00452299	0.661993	0.0343552	0.335711	0.750289	0.22515	0.114895	0.278591	1.00312	0.284226	0.491596	0.247857	0.117309	1.3754	0.701718	2.76574	0.70048	0.451184	0.315131	0.161666	0.677901
ENSG00000225158.2	RP11-340B24.3	0	0	0	0	0	0	0	0	0	0	0	0	0	0	0	0	0	0	0	0	0
ENSG00000175262.10	C1orf127	0.0282373	0	0.00696367	0	0	0.020203	0.00893269	0.00661566	0	0	0.412525	0	0	0.01617	0	22.538	0.197879	0.0431206	0.0207968	0.00976102	0
ENSG00000215785.2	CFL1P6	0	0.0472933	0.0196787	0	0	0	0	0	0	0	0.0177978	0.0444161	0	0	0.11121	0.0426522	0	0	0.11754	0	0
ENSG00000264181.1	AL713997.1	0	0	0	0	0	0	0	0	0	0	0	0	0	0	0	0	0	0	0	0	0
ENSG00000207213.1	Y_RNA	0	0	0	0	0	0	0	0	0	0	0	0	0	0	0	0	0	0	0	0	0
ENSG00000120948.11	TARDBP	47.8408	56.0164	59.3625	59.2576	57.8177	55.3632	79.0938	33.0674	31.465	55.1689	44.8471	37.9871	46.3929	30.0652	23.6035	124.903	14.6061	71.1544	21.2799	67.2814	73.7517
ENSG00000009724.12	MASP2	1.20232	0.80268	0.873237	0.672312	0.690288	0.243599	0.282431	0.212717	0.710661	0.357846	0.340885	0.598023	0.428149	0.0519923	0.628464	6.59606	0.0192804	0.934985	0.213981	0.635549	1.54559
ENSG00000271895.1	RP4-635E18.8	3.66595	3.20904	2.16774	1.66859	2.46824	3.59836	0.530335	2.44156	2.3358	2.22724	10.0352	5.24579	2.507	3.58708	6.63043	23.928	8.0173	2.37379	4.65852	1.89516	4.17974
ENSG00000116649.5	SRM	8.6426	14.3432	75.7471	14.9438	37.0927	290.476	86.2494	59.5174	22.4372	25.9518	77.82	50.5967	29.4611	138.257	50.0793	164.224	43.671	86.6917	35.2547	88.5523	175.078
ENSG00000171824.9	EXOSC10	29.9022	32.304	26.9205	27.4352	30.8425	24.9933	35.1175	15.9366	22.4051	28.0194	29.2711	30.9941	23.7642	33.2627	20.003	100.27	20.9153	42.1973	14.9026	39.3719	46.6376
ENSG00000226849.1	RP4-635E18.7	4.42	5.501	3.90736	3.24759	4.65424	7.41363	3.34301	2.81678	2.35243	3.0149	7.82178	5.18269	2.57831	11.0405	6.12879	14.7028	8.43644	6.36735	3.20633	5.21278	6.63385
ENSG00000230337.1	RP4-635E18.6	9.02577	9.34952	9.32228	10.2917	7.05171	4.99873	17.8443	6.358	12.7833	15.7892	5.36385	13.079	12.9937	2.49528	6.06776	45.6193	1.79209	14.1161	4.36568	13.8298	16.6118
ENSG00000198793.8	MTOR	10.8149	9.41244	10.1753	9.39268	10.9332	8.53035	8.27289	4.67984	6.78983	8.21918	6.43648	7.46382	4.94413	8.71296	5.27574	29.7658	6.61749	18.3454	3.77787	16.0219	20.0394
ENSG00000225602.1	MTOR-AS1	0.122114	0.0459297	0.0382226	0.0368242	0.125846	0.0369638	0	0.0121041	0	0	0.0115231	0.0143785	0	0.0517737	0.028801	0.138075	0	0.133513	0	0.0357179	0.125144
ENSG00000253086.1	RNU6-537P	0	0	0	0.0909285	0	0	0	0	0	0	0	0	0	0	0	0	0	0	0	0	0
ENSG00000271794.1	snoU13	0	0	0	0	0	0	0	0	0	0	0	0	0	0	0	0	0	0	0	0	0
ENSG00000171819.4	ANGPTL7	0.0480371	0.0208784	0.0217187	0.0125545	0.00780083	0	0	0	0	0.00468009	0.0157143	0.0147061	0	0	0.0687337	0	0.0196368	0.0289664	0	0.0121773	0.024888
ENSG00000207451.1	RNU6-291P	0	0	0	0	0	0	0	0	0	0	0	0.102531	0	0	0	0	0	0	0	0	0
ENSG00000238173.1	RPL39P6	0	0	0	0	0	0	0	0	0	0	0	0	0	0	0	0	0	0	0	0	0
ENSG00000120942.9	UBIAD1	5.27733	4.13057	6.03516	3.10713	5.50681	8.11498	7.29505	5.82987	5.77405	8.20282	4.44278	4.60893	6.2743	4.142	2.23557	23.1059	2.75859	9.44138	4.31543	8.02514	8.63972
ENSG00000238199.1	UBE2V2P3	0.164008	0.0801931	0.0889821	0	0.179776	0.0968078	0	0.126803	0	0.0479361	0	0	0.0850747	0	0.0251432	0.144647	0	0.148345	0	0.0467725	0.0728335
ENSG00000224338.2	RP11-149P14.1	0	0	0	0	0	0	0	0	0	0	0	0	0	0	0	0	0	0	0	0	0
ENSG00000204624.6	PTCHD2	0.0139937	0.0475165	0.0917401	0.032001	0.211624	0.0183556	0.115651	0.0540964	0.150608	0.0630556	0.0615134	0.0446257	0.0705726	0	0.0589961	0.12856	0.268656	0.0482185	0.0103923	0.110856	0.111342
ENSG00000235643.1	RP1-69M21.2	0	0	0	0	0	0	0	0	0	0	0	0	0	0	0	0	0	0	0.0090373	0.0424168	0
ENSG00000116661.9	FBXO2	0.11811	0.0437508	0.0291275	0.315695	0.0130774	0.0422522	0.663201	1.38359	0	2.45571	0.592728	0.0903959	0.408443	0.0422722	0.271603	1.51516	2.19148	0.138741	0.274013	0.193934	0.0774844
ENSG00000132879.9	FBXO44	0.18477	4.68368	1.25968	5.48658	4.9242	0.430512	1.67931	9.50175	0.256243	4.2955	8.19565	0.874536	15.5327	0.00957146	0.0223628	10.9318	9.3768	4.42315	5.26482	7.36324	7.17701
ENSG00000116663.6	FBXO6	0.113165	6.6323	7.55958	13.2967	10.2165	10.6412	7.97426	15.8886	3.07286	0.25496	16.6819	7.61458	11.0065	2.39099	3.75891	10.1955	41.8201	6.41566	8.00681	10.5425	0.863759
ENSG00000116670.10	MAD2L2	22.332	40.6627	22.1465	22.1658	17.9496	36.0772	16.434	17.8058	11.6348	24.8585	21.9403	16.4789	35.8543	36.1584	11.6652	53.4255	48.5285	29.9027	18.6259	18.8829	26.0251
ENSG00000162490.6	DRAXIN	0.019513	0.00636072	0	0.00254986	0.00118828	0	0.0220679	0.00502884	0	0.548939	0.0107717	0	21.9763	0	0.00448717	0.022946	0.0743536	0.209273	0.0031617	0.0946019	0
ENSG00000177674.11	AGTRAP	3.32581	12.272	5.50993	11.094	3.11063	24.0737	2.55756	0.0265714	0.00874599	0.159285	3.31015	0.0315641	11.6234	0.0255144	0.329672	1.44625	24.1812	4.56007	1.73979	0.879302	1.31473
ENSG00000215910.3	C1orf167	0.00137724	0.0134682	0	0	0.00335478	0	0	0	0	0.00402538	0	0	0.0261948	0	0	0	0	0	0.00223154	0.00261844	0.00152903
ENSG00000177553.6	RP11-56N19.5	0	0.00625346	0	0.0100274	0.00934597	0	0	0	0	0	0	0	0.0331706	0	0	0	0	0.00495769	0.00621677	0	0
ENSG00000177000.6	MTHFR	3.77185	2.22231	0.732464	3.41478	1.52205	0.584177	1.59475	0.925146	0.774005	3.76146	0.906117	1.40302	2.89422	0.710304	0.643902	12.1591	0.623468	2.97292	0.444201	1.64429	3.07578
ENSG00000011021.17	CLCN6	7.37194	10.5612	1.68421	5.62302	6.20077	2.42834	1.37499	1.45081	2.34789	2.78932	3.1004	3.42714	2.63277	1.33653	2.48716	12.8852	1.96874	5.33018	2.9319	4.65833	12.5022
ENSG00000242349.1	NPPA-AS1	1.115	2.25116	0.326995	0.721948	0.513838	4.11587	0.471887	0.330069	0.231131	0.513793	0.831771	1.44534	0.251846	0.949124	0.67758	2.28863	1.60144	1.59001	0.911457	1.01697	3.61887
ENSG00000175206.6	NPPA	0.179178	0.511064	0.0694378	0.183968	0.0389693	1.22131	0.0668038	0.0577217	0	0.0748146	0.196253	0.401609	0	0.377902	0.107914	0.291596	0.369964	0.413436	0.347351	0.249411	1.19356
ENSG00000120937.8	NPPB	0.0309818	0.0336641	0.0140076	0	0	0.0203194	0	0	0	0	0	0	0	0	0	0	0	0.040033	0	0	0.0343965
ENSG00000224904.1	RP5-934G17.6	0.1821	0	0	0	0.0066205	0	0	0	0	0	0	0	0	0	0	0.00799021	0	0.00702387	0	0.0103348	0.0181048
ENSG00000199347.1	RNU5E-1	0	0	0	0.312188	0.436457	0.822598	0.831336	0.0769622	0.35465	0.0872837	0.366339	0	0	0	36.8084	0.175585	0.104636	0	0.145162	0	0.0663088
ENSG00000201801.1	RNU5E-4P	0	0	0	0	0.218228	0.528813	0.727419	0.307849	0.0886625	0	0.0732677	0.182846	0	0	0.457816	0.0877924	0.313909	0	0.241936	0.0567766	0
ENSG00000116685.11	KIAA2013	14.7231	16.2957	11.6472	12.6911	7.76603	29.8387	11.0296	9.88288	6.7644	11.5435	19.5351	12.6426	8.44174	19.5306	15.6592	57.5978	12.388	21.6155	11.8518	18.5042	32.9196
ENSG00000083444.12	PLOD1	3.89176	21.7378	10.0382	15.4199	4.78409	29.1605	11.4431	12.4282	16.8354	0.276717	6.18513	14.8713	16.4955	12.0559	12.2537	26.1512	22.6371	22.7099	21.2512	25.7917	27.9056
ENSG00000116688.12	MFN2	23.8117	31.3353	24.4117	23.3114	22.4872	28.0417	34.6142	25.2921	34.4944	21.8074	17.9909	78.7698	18.6723	13.2079	11.4471	81.1856	9.41032	39.8689	14.5121	46.21	70.9447
ENSG00000270914.1	RP5-1077B9.5	0	0	0	0	0	0	0	0	0	0	0	0	0	0	0	0	0	0	0	0.14652	0
ENSG00000116691.6	MIIP	9.72047	21.1724	4.92095	11.2481	8.10098	36.7963	14.3708	40.8639	45.2509	9.7983	16.5869	124.855	4.45446	32.5717	52.4256	22.9262	30.6743	17.7341	46.1203	78.1597	91.6514
ENSG00000202461.1	Y_RNA	0	0.103376	0	0	0	0	0	0.653838	0.470774	0	0	0.970865	0	0	0	0.279693	0	0.163911	0	0.301469	0.211249
ENSG00000243539.2	RN7SL649P	0	0	0	0.102919	0	0.0516545	0	0	0	0	0	0.080372	0	0	0.080495	0	0	0	0	0	0.0291467
ENSG00000120949.10	TNFRSF8	97.1072	109.949	181.344	59.684	53.4116	266.315	121.698	203.432	178.119	13.391	20.6349	114.051	0.046414	49.5294	76.2693	18.5675	1.00101	28.6129	14.8144	119.468	364.884
ENSG00000201135.1	RNU6-777P	0	0	0	0	0	0.0677965	0	0.0888026	0	0	0	0	0	0	0	0	0	0.178096	0	0	0.0765101
ENSG00000227875.2	RP11-426M1.2	0	0.137429	0.609963	0.36728	0.273855	0.470056	0.0489021	0.28974	0.250341	0	0.275831	0	0	0	0.172354	0	0	0.0726351	0	0.213747	0.37445
ENSG00000028137.12	TNFRSF1B	4.63789	32.7459	0.0980905	2.36006	4.96721	12.134	32.3572	16.9529	1.15266	222.216	18.8076	52.1651	53.1471	67.5432	29.1086	201.255	46.6279	15.7899	3.85453	54.549	77.4894
ENSG00000263676.1	MIR4632	0	0	0	0	0	0	0	0	0	0	0	0	0	0	0	0	0	0	0	0	0
ENSG00000225196.2	RP5-1118D24.2	0.0907232	0.0739333	0.492217	0	0	0	0	0	0	0	0	0	0	0	0	0	0	0.0586137	0	0.0431215	0.201444
ENSG00000252969.1	SNORA70	0	0	0	0	0	0	0	0	0	0	0	0	0	0	0	0	0	0	0	0	0
ENSG00000048707.9	VPS13D	5.1354	3.23987	1.7823	3.25688	5.28914	1.20453	2.3956	1.16133	2.44096	4.54613	1.37935	4.44581	2.06707	1.09903	3.58114	15.4279	1.23143	4.45008	0.856564	3.6218	4.15216
ENSG00000239149.1	SNORA59A	0.282913	0.307407	0	0.431312	1.89514	0.78858	0.16408	0.182279	0.279987	0.413449	0.462744	0.505233	0	0.482653	1.95174	0.485169	0.123911	0.0609274	0.305604	0.268942	0.052349
ENSG00000229484.1	RP5-888M10.2	0	0	0	0	0	0	0	0	0	0	0.0401467	0	0.056587	0	0	0	0	0.0422875	0	0	0
ENSG00000162496.4	DHRS3	0.108557	0.0576957	0.0192057	0.0431738	0.770302	0	0.160136	0	0	4.44897	0.02316	0.00361237	13.6208	0.0260147	0.184513	0.0173446	8.93043	17.2107	0.0745644	9.83953	0.0366805
ENSG00000221340.1	RNU6ATAC18P	0	0	0	0	0	0	0	0	0	0	0	0	0	0	0	0	0	0	0	0	0
ENSG00000272482.1	RP11-474O21.5	0.0207743	0	0	0	0	0	0	0	0	0.0910787	0	0	0.215522	0	0.254784	0	0.545928	0.295277	0	0.355471	0
ENSG00000204518.2	AADACL4	0	0	0	0	0	0	0	0	0	0.0266008	0	0	0	0	0	0	0	0.01176	0	0	0
ENSG00000226166.2	RP11-474O21.2	0	0	0	0	0	0	0	0	0	0	0	0	0	0	0	0	0	0	0	0	0
ENSG00000188984.7	AADACL3	0	0.00577005	0	0	0	0	0	0	0	0	0	0	0	0	0	0	0	0	0	0	0
ENSG00000238771.1	snoU13	0	0	0	0	0	0	0	0	0	0	0	0	0	0	0	0	0	0	0	0	0
ENSG00000157330.5	C1orf158	0	0	0	0	0	0	0	0	0	0.00483455	0	0	0	0	0	0	0	0	0.00804034	0.00314479	0
ENSG00000116726.4	PRAMEF12	0	0.0130811	0	0	0	0.00394784	0	0	0	0	0	0	0	0	0	0	0	0	0	0.00762955	0
ENSG00000116721.9	PRAMEF1	0	0	0.00398577	0	0	0	0	0	0	0	0	0.00899612	0	0	0	0	0	0	0	0.00558687	0
ENSG00000228338.1	RP5-845O24.8	0	0	0	0	0	0	0	0	0	0	0	0	0	0	0	0	0	0	0	0	0
ENSG00000204513.5	PRAMEF11	0	0	0	0	0	0	0	0	0	0	0	0	0	0	0	0	0	0	0	0	0
ENSG00000231103.2	RP5-845O24.3	0.00505796	0	0	0	0	0	0	0	0	0	0	0.0154845	0	0	0	0	0	0	0	0	0
ENSG00000179172.7	HNRNPCL1	0.0129371	0.0421713	0.0175475	0	0.0157566	0	0.0450182	0	0	0	0.0158703	0.0198028	0	0	0	0	0	0.0334331	0.031443	0.0737891	0
ENSG00000120952.4	PRAMEF2	0	0	0	0	0	0	0	0	0	0	0	0	0	0	0	0	0	0	0	0.0165973	0
ENSG00000243073.3	PRAMEF4	0	0	0	0	0	0	0	0	0	0	0	0	0	0	0	0	0	0	0	0.0111814	0
ENSG00000187545.5	PRAMEF10	0	0	0	0	0	0	0	0	0	0	0	0	0	0	0	0	0	0	0	0	0
ENSG00000204510.1	PRAMEF7	0	0	0	0	0	0	0	0	0	0	0	0	0	0.00612075	0	0	0	0	0	0	0
ENSG00000207434.1	RNU6-1072P	0	0	0	0	0	0	0	0	0	0	0	0	0	0	0	0	0	0	0	0	0
ENSG00000234064.1	RP11-450I1.2	0.012585	0	0	0	0	0	0	0	0	0	0	0	0	0	0	0	0	0	0	0	0
ENSG00000232423.3	PRAMEF6	0	0	0	0	0	0	0	0	0	0	0	0	0	0	0	0	0	0	0	0	0
ENSG00000250894.1	RP11-450I1.4	0	0	0	0	0	0	0	0	0	0	0	0	0	0	0	0	0	0	0	0	0
ENSG00000204508.3	PRAMEF22	0	0	0	0	0	0	0	0	0	0	0	0	0	0	0	0	0	0	0	0	0
ENSG00000239810.2	WI2-3308P17.2	0	0	0	0	0	0	0	0	0	0	0	0	0	0	0	0	0	0	0	0.0225229	0
ENSG00000270601.1	PRAMEF23	0	0	0	0	0	0	0	0	0	0	0	0	0	0	0	0	0	0	0	0	0
ENSG00000250113.1	RP13-221M14.6	0	0	0	0	0	0	0	0	0	0	0	0	0	0	0	0	0	0	0	0	0
ENSG00000204505.3	PRAMEF25	0	0	0	0	0	0	0	0	0	0	0	0.00768261	0	0	0	0	0	0	0	0	0
ENSG00000233336.1	RP13-221M14.2	0	0	0	0	0	0	0	0	0	0	0	0	0	0	0	0	0	0	0	0	0
ENSG00000229978.1	RP13-221M14.3	0	0	0	0	0	0	0	0	0	0	0	0	0	0	0	0	0	0	0	0.00938456	0
ENSG00000236179.1	RP13-221M14.4	0	0	0	0	0	0.0079134	0	0	0	0	0	0	0	0	0	0	0	0	0	0.0152934	0
ENSG00000179412.8	HNRNPCP5	0	0	0.0504565	0.0162035	0.0151023	0	0	0	0	0	0	0	0	0	0	0	0	0	0	0.0353626	0.0137665
ENSG00000224199.1	WI2-2994D6.1	0	0	0	0	0	0	0	0.012721	0	0	0	0	0	0	0	0	0	0	0	0	0
ENSG00000229571.2	PRAMEF26	0	0	0	0	0	0	0	0	0	0	0	0	0	0	0	0	0	0	0	0	0
ENSG00000204503.5	PRAMEF3	0	0	0	0	0	0	0	0	0	0	0	0	0	0	0	0	0	0	0	0	0
ENSG00000233394.1	RP11-248D7.2	0.00504018	0	0	0	0	0	0	0	0	0	0	0	0	0	0	0	0	0	0	0	0
ENSG00000204502.2	PRAMEF5	0	0	0	0	0	0	0	0	0	0	0	0	0	0	0	0	0	0	0	0.00734576	0
ENSG00000231219.1	RP11-219C24.8	0	0	0	0	0	0	0	0	0	0	0	0	0	0	0	0	0	0	0	0	0
ENSG00000207511.1	RNU6-771P	0	0	0	0	0	0	0	0	0	0	0	0	0	0	0	0	0	0	0	0	0
ENSG00000182330.6	PRAMEF8	0	0	0	0	0	0	0	0	0	0	0	0	0	0	0	0	0	0	0	0.0332531	0
ENSG00000237700.1	RP11-219C24.6	0	0	0	0	0	0	0	0	0	0	0	0	0	0	0	0	0	0	0	0	0
ENSG00000204501.2	PRAMEF9	0	0	0	0	0	0	0	0	0	0	0	0	0	0.00605833	0	0	0	0	0	0	0
ENSG00000228229.2	RP11-219C24.10	0	0	0	0	0	0	0	0	0	0	0	0	0	0	0	0	0	0	0	0	0
ENSG00000204495.3	PRAMEF13	0	0	0	0	0	0	0	0	0	0	0	0	0	0	0	0	0	0	0	0	0
ENSG00000204491.2	PRAMEF18	0	0	0	0	0	0	0	0	0	0	0	0	0	0	0	0	0	0	0	0	0
ENSG00000204488.3	PRAMEF16	0	0	0	0	0	0	0	0	0	0	0	0	0	0	0	0	0	0	0	0	0
ENSG00000204486.3	PRAMEF21	0	0	0	0	0	0.0088301	0	0	0	0	0	0	0	0	0	0	0	0.469717	0	0	0
ENSG00000204485.2	XX-FW84067D5.1	0	0	0	0	0	0.00764733	0	0	0	0	0	0	0	0	0	0	0	0	0	0.0221687	0
ENSG00000224581.1	XX-FW84067D5.2	0	0	0	0	0	0	0	0	0	0	0	0	0	0	0	0	0	0	0	0	0
ENSG00000157358.7	PRAMEF15	0	0	0	0	0	0	0	0	0	0	0	0	0	0	0	0	0	0	0	0	0
ENSG00000204481.6	PRAMEF14	0	0	0	0	0	0	0	0	0	0	0	0	0	0	0	0	0	0	0	0.00540087	0
ENSG00000204480.6	PRAMEF19	0	0	0	0	0	0	0	0	0	0	0	0	0	0	0	0	0	0	0	0	0
ENSG00000204479.4	PRAMEF17	0	0	0	0	0	0	0	0	0	0	0	0	0	0	0	0	0	0	0	0	0
ENSG00000204478.5	PRAMEF20	0	0	0	0	0	0	0	0	0	0	0	0	0	0	0	0	0	0.492913	0	0	0
ENSG00000162494.5	LRRC38	0	0	0	0	0	0	0	0	0	0.0568984	0	0	0	0	0	0	0	0	0	0.0277586	0.00720421
ENSG00000259961.1	RP4-597A16.2	0	0	0	0	0	0	0	0	0	0.0219582	0	0	0	0	0	0	0	0	0	0	0
ENSG00000215909.3	RP4-597A16.3	0	0	0	0	0	0	0	0	0	0	0	0	0	0	0	0	0	0	0	0	0
ENSG00000162493.12	PDPN	0.0464017	0.00945357	0.0157345	0	0.0117738	0	0	0	0.00574022	0.192132	0	0.00295947	0.00334301	0	0	0.00284195	0	0.0124912	0	0.0110276	0
ENSG00000222952.1	RNA5SP41	0	0	0	0	0	0	0	0	0	0	0	0	0	0	0	0	0	0	0	0	0
ENSG00000266358.1	AL359771.1	0	0	0	0	0	0	0	0	0	0	0	0	0	0	0	0	0	0	0	0	0
ENSG00000237445.2	CTA-520D8.2	0	0	0	0	0	0	0	0	0	0	0	0	0	0	0	0	0	0	0	0	0
ENSG00000253085.1	SCARNA11	0	0	0	0	0	0	0	0	0	0	0	0	0	0	0	0	0	0.0712382	0	0	0
ENSG00000116731.18	PRDM2	6.31586	6.03318	2.8391	6.65283	4.62544	2.23547	8.48775	3.24745	6.16561	6.17407	3.68528	16.9532	6.98208	1.07083	5.73796	12.3727	1.9466	23.1684	3.49	9.04706	22.2249
ENSG00000252151.1	RNU6-1265P	0	0	0	0	0	0	0	0	0	0	0	0	0	0	0	0	0	0	0	0	0
ENSG00000231606.1	RP11-344F13.1	0	0	0	0	0	0	0	0	0	0	0	0	0	0	0	0	0	0	0	0	0
ENSG00000234593.1	RP4-704D23.1	0	0	0	0	0	0	0	0	0	0	0	0	0	0	0	0	0	0	0	0	0
ENSG00000189337.11	KAZN	0.0282863	0.0535789	0.0176279	0.02997	0.350096	0.0661838	0.224793	0.112303	1.7148	0.0592133	0.201633	0.121702	2.18638	0	0.0773525	0.0854045	0	2.39155	0.0099097	0.0218022	0.129859
ENSG00000235829.1	TBCAP2	0	0	0	0	0	0	0	0	0	0	0	0	0	0	0	0	0	0	0	0	0
ENSG00000175147.7	TMEM51-AS1	0.0556342	0.0788488	0.0328089	0.0252869	0	0.118981	0.420859	0.221302	0.204675	0.109583	0.100888	0.240668	0.196574	0	0.155747	0.106666	0	0.137524	0.00783863	0.016096	0.179927
ENSG00000171729.9	TMEM51	0.0511938	0.0208597	0.0433986	0.0292676	0.0194847	0	0.011134	0	0	0.0748146	0.133452	0.00979533	0	0	0	0	0	0.210852	0.00259217	0.100373	0.0319703
ENSG00000204464.3	C1orf195	0	0	0	0	0	0	0	0	0	0	0	0	0	0	0	0	0	0.016567	0.0207745	0	0
ENSG00000215720.4	RP1-21O18.3	0	0	0	0	0	0.0198615	0	0	0	0	0	0	0	0	0	0	0	0	0	0	0
ENSG00000142621.15	FHAD1	0.0801693	0.125163	0.0400618	0.228269	1.66196	0.0987931	0.0734136	0.0511088	0.0501095	0.0197321	0.0217396	5.98981	0	0.00531575	0.00129372	0.129006	0.0872277	0.043617	6.69593	0.00962655	0.0149903
ENSG00000233485.1	RP3-467K16.2	0.0253908	0.0752429	0.0219159	0.22019	0.863074	0.0726656	0.0281128	0.0208207	0.0342657	0.0134931	0	1.5829	0	0.010905	0	0	0.0181976	0.059652	1.83825	0.00219426	0.0230639
ENSG00000236045.1	RP3-467K16.7	0	0.0482041	0	0	0.228134	0	0.0343055	0	0.0292696	0.0288144	0	0.150905	0	0	0	0	0	0.0509544	0.455253	0	0
ENSG00000228140.1	RP3-467K16.4	0.0166098	0.137615	0.144561	0.0416009	0.00674325	0.0762547	0.00481655	0.00356719	0	0.00606839	0.076409	0.0360184	0.00478661	0	0.0360735	0.0651068	0.146709	0.0518671	0.205211	0.0236843	0.00614682
ENSG00000142634.8	EFHD2	36.6059	74.441	48.1763	42.3618	18.7826	126.531	53.8907	29.4068	15.0576	20.7495	113.183	52.5132	13.9936	39.3985	32.8585	83.1236	80.2867	93.7257	18.2223	30.012	98.1129
ENSG00000162438.7	CTRC	0.0370076	0.137389	0.033464	0.0322397	0.0150243	0.0202261	0	0.0079479	0	0.0180276	0.0176549	0.0723832	0.0319945	0.0663731	0.0851017	0.163194	0.0882474	0.0292228	0.0283161	0.00195444	0.0251083
ENSG00000142615.7	CELA2A	0	0.0191499	0	0.00767675	0	0.00577937	0	0.0151401	0	0	0	0	0	0	0	0.025906	0	0.00759096	0.0428346	0	0
ENSG00000215704.5	CELA2B	0.00745024	0.0607144	0	0.0292068	0	0.0146587	0	0	0.0331793	0	0	0	0.0128821	0	0.0342648	0.0547562	0	0.0192536	0.0181075	0.021247	0.00827137
ENSG00000132906.13	CASP9	6.66852	7.79933	4.57358	7.96407	2.27621	3.20428	5.81686	3.19405	3.28557	5.87134	2.27944	4.42565	4.06882	0.344588	2.18322	7.02867	0.95838	3.42535	1.7524	3.32135	3.25371
ENSG00000116138.8	DNAJC16	3.6589	2.54472	1.2397	2.70217	3.99995	2.3415	3.75309	2.20348	3.85406	4.1505	2.51238	5.92088	3.94059	1.56499	1.85406	5.4628	1.45362	3.23686	2.13145	2.92977	4.57393
ENSG00000251866.1	SCARNA21	0	0	0	0	0.0623509	0	0.0890717	0	0	0.0748146	0	0	0	0	0	0	0	0	0	0.0486657	0
ENSG00000272510.1	RP4-680D5.8	1.38786	0.742752	0.477636	0.866186	1.26144	0.407563	0.504568	0.213537	0.7995	0.423805	0.177875	0.856101	0.429799	0.228343	0.381072	0.943895	0	1.07063	0.352416	0.925491	1.35684
ENSG00000116771.5	AGMAT	0.0504519	0.101578	0	0.383933	0.0506037	0.671508	4.71951	5.06708	1.20713	1.55267	2.05696	9.67154	2.26812	0.0257046	0.118293	1.06005	0.015598	5.70614	1.5003	9.95036	4.47111
ENSG00000237301.1	RP4-680D5.2	0	0.0164238	0	0.0427955	0	0.00743498	0.0219157	0.0746628	0.026178	0.0184078	0.0123615	0.304637	0.0174236	0	0	0.0222181	0	0.18229	0.0346959	0.292165	0.425122
ENSG00000235084.2	CHCHD2P6	0.0155133	0.353984	0.378751	0.222991	0.207836	0.3968	0.0809743	0.159921	0.0690877	0.181369	0.152245	0.18997	0.0536474	0.43974	0.190261	0.0456064	0.108713	0.861952	0.578133	0.737358	0.465023
ENSG00000252417.1	RNU7-179P	0	0	0	0	0	0	0	0	0	0	0	0	0	0	0	0	0	0	0	0	0
ENSG00000236500.1	RP4-680D5.4	0	0	0	0	0	0	0	0	0	0	0	0	0	0	0	0	0	0	0	0	0
ENSG00000197312.7	DDI2	4.55656	3.62367	3.77438	3.34264	4.71105	0.682035	7.19586	1.5834	1.93768	5.21956	0.80355	2.16634	3.82772	0.308708	0.916242	2.90962	0.2848	14.1973	0.85993	14.3127	16.636
ENSG00000271742.1	RP4-680D5.9	0	0.0456307	0	0	0	0	0	0	0	0	0.0343443	0.0857092	0	0	0.0858404	0	0.122621	0	0	0	0.0621645
ENSG00000116786.7	PLEKHM2	23.3027	24.1564	12.7754	23.2187	12.5007	17.0045	11.2055	8.00317	11.561	13.1167	13.8857	16.5759	9.0133	29.4036	15.1592	12.0865	23.5378	17.4907	13.3498	27.4478	25.5216
ENSG00000264048.1	AL121992.1	0	0	0	0	0	0	0	0	0	0	0	0	0	0	0	0	0	0	0	0	0
ENSG00000237938.1	RP11-288I21.1	2.76685	2.98828	1.43182	2.26518	1.25862	2.07699	0.870003	0.88775	1.15467	1.44526	2.09921	2.04107	0.883809	3.21101	1.94199	1.53535	2.98822	2.13936	1.5754	2.68302	2.80039
ENSG00000162461.7	SLC25A34	0.334242	1.15901	0.097365	0.750423	0.0983564	0.381782	0.0780597	0.0664838	0.109892	0.0721218	0.445798	0.319337	0.0930895	0.0989129	0.471142	0.603418	0.17685	0.313047	0.187188	0.511789	0.151919
ENSG00000224459.1	RP11-169K16.4	0	0.182808	0.0456399	0.190537	0.0409818	0.0441367	0.0195149	0.014453	0.0166502	0	0.0412776	0.0343373	0.0387873	0	0.0515849	0.0164868	0	0.0724645	0.0181736	0.0852982	0
ENSG00000162460.6	TMEM82	0	0	0	0	0	0	0.0164079	0	0	0	0	0	0	0	0	0	0	0	0	0	0
ENSG00000162458.8	FBLIM1	0.0516714	0.0297238	0.0164907	0.0178733	0.0314663	0.00149509	0	0	0.00225604	0.0444192	0.0596582	0.00930515	0	0	0	0	0	0.0549846	0	0.033228	0.0455557
ENSG00000224321.1	RP11-169K16.6	0.102388	0.190718	0.337269	0.0573406	0.516622	0.25901	0.0763472	0.320414	0.217133	0.128254	0.215317	0.268672	0.202327	0.967428	0.403625	0.0645005	0.525317	0.188999	0.473997	0.444943	0.487167
ENSG00000233954.4	RP11-169K16.7	31.502	67.1684	120.461	170.687	82.5546	183.609	118.465	116.768	78.1467	74.3536	184.43	146.298	109.972	111.773	184.063	66.6406	83.7577	155.265	142.281	131.867	159.141
ENSG00000178715.7	RP11-169K16.8	0.839394	0.368334	1.79537	0.3375	2.53617	0.0952816	0.112343	0	0.431331	0.306673	0.336636	0.0741268	0.279111	0.648221	0.123734	0.0949107	0.19796	0.166864	0.130776	1.13553	1.07528
ENSG00000179743.2	RP11-169K16.9	1.75324	1.79153	0.796053	2.59976	1.68707	1.37004	0.899989	0.874838	0.435622	2.68575	2.10194	3.63535	1.92209	2.08737	2.69542	1.42564	3.83836	2.36826	1.31562	1.21985	2.18667
ENSG00000065526.6	SPEN	9.37323	6.7247	15.205	7.00697	11.4022	4.63178	8.1317	3.67918	4.2089	18.3213	3.92253	7.41068	9.27343	3.48813	5.79629	6.85565	2.27108	18.9469	1.87551	11.3114	20.812
ENSG00000238818.1	snoU13	0	0	0	0	0	0	0	0	0	0	0	0	0	0	0	0	0	0	0	0	0
ENSG00000270620.1	RP1-134O19.3	0	0	0	0	0.0827406	0.0668326	0	0	0	0	0	0	0	0	0	0	0	0	0	0.03229	0
ENSG00000116809.7	ZBTB17	12.8282	7.63152	10.2257	9.17125	9.72351	10.7076	5.0086	3.30211	3.70626	9.94293	8.51427	8.44025	3.61839	14.7618	10.6118	5.14828	12.4971	7.63812	5.66541	7.562	15.8315
ENSG00000234607.2	RP11-5P18.1	0	0	0.0172669	0.0166352	0	0.0751421	0	0	0	0.037208	0.0312331	0	0	0.0801894	0.0780645	0	0.0446052	0	0	0	0.0565333
ENSG00000231353.1	RP11-5P18.3	0	0	0	0	0	0	0	0	0	0	0	0	0	0	0	0	0	0	0	0	0
ENSG00000224966.4	TBC1D3P6	0	0	0	0	0	0	0	0	0	0	0	0	0	0	0	0	0	0	0	0	0
ENSG00000183888.4	C1orf64	0	0	0	0.00616363	0.00574474	0	0	0	0	0.00344654	0	0	0.0203892	0	0	0.0138665	0	0	0	0	0.00523663
ENSG00000233078.1	RP11-5P18.5	0	0	0	0	0	0	0	0	0	0	0	0	0.0797803	0	0	0	0	0	0	0	0
ENSG00000173641.13	HSPB7	0.0381017	0	0	0	0.0219816	0	0	0	0	0.386842	0.00492005	0	0	0	0	0	0	0.173611	0	0	0.0400747
ENSG00000186510.7	CLCNKA	0.00824756	0	0	0	0.00502252	0	0	0	0	3.10666	0.0177057	0	0.00713035	0	0	0	0	0	0	0.00392013	0
ENSG00000232456.1	RP11-5P18.10	0	0	0	0	0	0	0	0	0.0151129	0.684384	0.0124888	0	0	0	0	0	0	0.0131548	0	0.00967783	0
ENSG00000184908.13	CLCNKB	0.00247313	0	0	0	0	0	0	0	0	0.151798	0	0	0	0.00194732	0.0151657	0	0	0.0127826	0	0	0
ENSG00000185519.8	FAM131C	0	0.00686741	0.0114301	0	0	0	0	0	0.00625485	2.22289	0.0155064	0	0	0	0	0	0	0	0	0.0040054	0
ENSG00000142627.9	EPHA2	0.263662	0.134818	0.137907	0.128358	0.125931	0.0169532	0.00899498	0	0	0	0.008456	0.00527568	0	0	0	0.0101323	0.00150954	0.227126	0.0167535	0.149074	0.10714
ENSG00000227959.1	RP11-276H7.2	0.00792824	0	0	0.0207204	0	0.101395	0	0	0	0	0	0	0	0	0	0	0	0	0	0	0
ENSG00000224621.1	RP11-276H7.3	0	0	0	0	0	0.0129611	0	0	0	0	0	0	0	0	0	0	0	0	0	0	0.0146269
ENSG00000142632.12	ARHGEF19	1.87934	3.64324	2.14673	3.69874	1.81808	4.51103	2.13439	1.62268	0.562516	1.25297	1.18089	1.64928	2.78956	1.33059	2.45277	0.199731	2.62527	2.65588	3.40636	2.96178	3.43566
ENSG00000234166.1	ARHGEF19-AS1	0.130608	0.186265	0.0221442	0.234674	0.0994206	1.04397	0.284056	0.25245	0	0.0477178	0.0600829	0.0749711	0.395206	0.17997	0.350401	0	0.52914	0.295338	0.846501	0.077599	0.308132
ENSG00000237276.4	ANO7P1	0.385368	0.633968	0.00488507	0.531817	0.035092	0.120467	0.13786	0.0371275	0.0481183	0.0526334	0.0751086	0.0275648	0.0186822	0.00567169	0.0331284	0.0264701	0.0725618	0.0791138	0.0583564	0.0650506	0.0679748
ENSG00000204377.3	C1orf134	0.312851	0.46355	0.0771531	0.891965	0.381034	0.615549	0.148453	0.659676	0.548863	0.997528	1.36069	1.30604	0.540944	1.5228	0.392413	0.250835	1.71902	0.440999	1.52074	0.378511	0.473634
ENSG00000132881.7	RSG1	1.83701	1.84484	1.64224	3.9463	0.836189	1.48775	1.20261	1.07	1.60453	4.09471	1.17228	2.28647	1.21118	1.1798	0.817845	1.20011	1.0362	3.44664	0.826811	2.76056	3.9708
ENSG00000233929.1	MT1XP1	0.154132	0.314018	0.10453	0.201411	0.844755	0.0758154	0	0	0	0	0.094539	0.235931	0	0.273064	0.118146	0	0.675073	0	0.655569	0.29304	0.0855597
ENSG00000037637.6	FBXO42	5.07619	3.52498	3.17803	4.10216	3.75438	3.55917	3.13278	2.29345	2.19564	5.04466	2.98878	3.72938	4.06923	4.08865	2.34208	4.09959	2.97487	3.83572	3.04154	3.74028	5.46118
ENSG00000055070.12	SZRD1	9.95537	15.6076	17.6818	25.5703	13.784	9.51053	15.9852	9.02343	12.994	15.0431	10.8892	17.0509	15.4986	5.49937	9.1166	13.8676	3.27923	24.6526	8.21348	30.8723	37.7909
ENSG00000226457.1	RP11-430L17.1	0.0376227	0.24528	0	0.0983269	0.0229111	0.185061	0.0981893	0.0242401	0.0558504	0.357382	0.0923058	0.316741	0.0975791	0.0592476	0.201871	0	0.428432	0.048614	0.0457202	0.178824	0.187962
ENSG00000187144.7	SPATA21	0.0225253	0.0166878	0	0.0026759	0.00997615	0.0141017	0	0.00527741	0.0121594	0.0269333	0	0.012538	0	0	0.00627861	0	0.00358753	0.10584	0.00663596	0	0.00909378
ENSG00000157191.15	NECAP2	16.8452	30.3513	9.32436	19.4927	10.3235	17.798	22.7943	15.838	33.7532	22.8077	26.136	36.3519	18.0625	12.1261	24.0341	18.8963	14.7078	49.806	24.3965	28.5593	37.4994
ENSG00000226029.1	RP4-798A10.2	0.667018	0.665969	0.0359493	0.594552	0.147951	0.104296	0.0192142	0.09392	0.547549	0.371191	0.28991	0.537551	0.454457	0.0695634	0.193002	0.295437	0.2786	0.265415	0.191461	0.31284	0.264827
ENSG00000080947.10	CROCCP3	0.48917	0.661829	0.02283	0.622726	0.106343	0.0734785	0.0658919	0.120645	0.348247	0.587272	0.375533	0.315613	0.40017	0.0662655	0.174176	0.23968	1.06433	0.566832	0.430393	0.567016	0.377239
ENSG00000206652.1	RNU1-1	3.40876	1.21088	2.31177	1.19926	1.43711	15.2625	0.988479	1.91467	2.40038	1.72439	5.68272	1.73927	1.13346	4.37014	1793.72	2.69801	8.84304	0.959978	33.635	1.12168	1.84371
ENSG00000261135.1	RP4-798A10.7	0.974988	0.389382	0.0875792	0.708751	0.188738	0.48276	0.292091	0.665619	0.440916	1.48146	1.94853	0.0790686	0.636374	0.305045	0.188076	1.21486	0.701346	0.742546	1.45946	0.313039	0.43728
ENSG00000224174.2	RP4-798A10.4	0.0219178	0	0	0	0	0	0	0	0	0	0.510858	0	0	0	0	0.0644348	0	0.056642	0	0	0
ENSG00000233421.3	U1	0.0045855	0	0	0	0	0	0	0	0	0.0335062	0	0	0	0	0.154656	0.0269612	0	0.0118502	0	0	0
ENSG00000268674.1	AL355149.2	0	0	0	0	0	0	0	0	0	0	0	0	0	0	0	0.020657	0	0	0	0	0
ENSG00000225710.1	RP5-875O13.6	0.048756	0.344351	0.0440875	0.0637118	0.0296909	0.00799414	0	0	0.0361888	0.0118753	0	0.024877	0	0	0	0	0	0.0419999	0	0	0
ENSG00000266584.1	AL355149.1	0	0	0	0	0	0	0	0	0	0	0	0	0	0	0	0	0	0	0	0	0
ENSG00000219481.6	NBPF1	6.37541	30.143	9.3161	5.43823	1.45676	5.92901	0.21648	0.844744	2.12494	6.54842	1.26497	2.3034	4.05508	0.331336	0.623517	0.621995	0.715626	4.56223	2.82431	1.01428	3.45661
ENSG00000271732.1	RP5-1182A14.5	0	0.137834	0	0.0552545	0	0	0	0	0.031385	0.0308969	0	0.0323622	0	0	0	0	0.0740788	0	0	0.0200979	0.0469443
ENSG00000215908.5	CROCCP2	8.39814	12.7014	3.60837	9.08295	10.9843	4.06126	1.63997	2.17695	1.36482	2.86785	2.91281	4.31262	6.94214	3.73518	2.6018	4.20949	4.19823	10.4589	3.06702	6.83523	16.0828
ENSG00000186301.7	MST1P2	1.10736	0.534929	0.275063	0.854274	0.0877463	0.273003	0.0928521	1.07965	0.0911052	2.44108	3.03436	3.39824	0.382942	0.842508	1.43992	3.65551	6.56333	0.324099	1.87856	0.476873	0.663582
ENSG00000207513.1	RNU1-3	3.67097	1.4958	2.78598	0.571075	1.75647	18.7879	0.380184	2.0273	2.27063	0.957992	6.1116	2.40822	1.66241	4.5766	1794.32	1.86291	7.23521	0.790571	32.2896	0.830877	1.60111
ENSG00000237847.2	AL137798.1	0	0	0	0	0	0	0	0.0362175	0	0	0	0	0	0	0	0	0	0	0	0	0.0312041
ENSG00000264742.1	AL021920.1	0	0	0	0	0	0	0	0	0	0	0	0	0	0	0	0	0	0	0	0	0
ENSG00000236698.1	EIF1AXP1	24.5495	22.987	34.3932	28.2476	85.1241	17.0841	82.3309	25.5621	17.17	28.6772	9.53997	14.779	22.1641	7.8358	5.35486	18.5514	6.13385	82.0714	9.83762	57.3718	56.3213
ENSG00000268869.1	ESPNP	0.00225523	0.0147029	0.0214125	0.0117881	0	0	0	0	0	0	0	0	0	0	0	0	0	0.00582817	0	0.00214386	0
ENSG00000268991.1	AL021920.2	0	0	0	0	0	0	0	0	0	0	0	0	0	0	0	0	0	0	0	0	0
ENSG00000058453.12	CROCC	0.98009	2.77514	0.0519661	0.500649	0.679318	0.164788	0.365854	0.148107	0.0793598	0.829434	1.18372	0.624641	1.72547	0.0112249	0.0587352	0.481963	3.72133	2.62724	0.549319	2.34193	2.56695
ENSG00000207389.1	RNU1-4	3.75837	0.712284	1.71901	0.513968	2.23551	17.2831	0.380184	2.30887	2.20575	0.574795	5.84355	1.60548	1.0579	4.95512	1791.31	2.24834	7.77116	0.959978	35.5115	1.20477	1.06741
ENSG00000227684.1	CROCCP4	0.143918	0	0	0.037613	0	0.0424749	0	0	0	0	0.247168	0.0220297	0	0	0	0.126929	0	0	0.0582979	0	0.15978
ENSG00000186715.6	MST1L	0.541426	0.17649	0.0899609	0.260009	0.041214	0.0985386	0.0141304	0.423837	0.0221028	0.261109	1.26361	0.70445	0.159149	0.21742	0.419167	1.02665	4.09771	0.01749	1.06041	0.150546	0.19686
ENSG00000223643.2	RP11-108M9.1	0.0513773	0	0	0	0	0.00842394	0	0	0	0	0	0	0	0	0	0	0	0	0	0	0
ENSG00000230239.1	RP11-108M9.2	0	0	0	0	0	0	0	0	0	0.0118753	0	0	0	0	0	0	0	0	0	0	0
ENSG00000263811.1	MIR3675	0	0	0	0	0	0	0	0	0	0	0	0	0	0	0	0	0	0	0	0	0
ENSG00000228549.2	U1	0	0	0	0.0126434	0	0	0	0	0	0.00706989	0.0178038	0	0	0	0.0222496	0.0853332	0	0	0	0	0.00268547
ENSG00000238142.1	RP11-108M9.4	0.0282171	0.04599	0	0.0368726	0	0	0	0	0	0.0206182	5.26143	0	0.0243948	0.0111089	0	0.165907	0.0123586	0.74744	0	0	0
ENSG00000235241.1	RP11-108M9.5	0.0282171	0	0	0.0184363	0	0	0	0	0	0.0206182	1.92111	0	0.0487895	0.0111089	0	0.103692	0.0123586	0.346375	0	0	0
ENSG00000207005.1	RNU1-2	4.3265	0.854741	1.95611	1.19926	1.91615	16.8102	0.304147	2.47781	2.595	0.383197	5.36105	2.47511	1.20903	4.06045	1823.2	1.6702	7.80944	1.01645	37.2464	1.53712	0.921854
ENSG00000272426.1	RP11-108M9.6	0.441809	0.10668	0	0.555951	0.259084	0.0643912	0.0284704	0.253026	0.0242911	0	0.24088	0.651233	0.056587	0.309224	0.401373	0.0481054	0.143337	0.211438	0.0795406	0.202218	0.617671
ENSG00000117122.9	MFAP2	0.0147522	0.0400736	0.0100048	0	0.0119782	0	0.0941135	0	0	0.0215589	0.0120647	0	0.0127539	0	0	0.00722819	0.00215375	0.0826021	0.00796771	0.0210356	0.035486
ENSG00000226526.1	RP1-37C10.3	2.06224	1.23059	0.947673	2.10579	2.64893	0.875811	1.50974	0.958398	1.80671	2.58557	0.760326	2.05271	2.68895	1.25112	0.587386	2.03745	0.454082	2.72296	0.410835	3.41731	3.79086
ENSG00000159363.13	ATP13A2	5.47511	5.06395	3.51224	8.0381	8.64212	8.55255	4.66907	3.81948	6.25746	7.88164	6.90673	8.60484	6.28516	9.69781	4.77918	5.07672	9.82711	7.83343	4.69543	9.50335	10.5804
ENSG00000117118.5	SDHB	34.1589	31.092	29.1481	44.6066	42.5926	58.4171	41.8572	34.1885	34.0965	31.8901	33.158	73.7831	23.4915	41.3829	20.6006	22.0972	22.0578	40.3202	36.1383	41.8477	71.1998
ENSG00000117115.8	PADI2	0.0931417	0.186841	0.0178164	0.0811418	0.0159981	0.0904556	0.540188	0.215422	0.0159539	0.18847	0.0908217	0.124294	0.19202	0.00564145	0.08421	0.154463	0.319034	0.253049	0.0773938	0.22249	0.0821955
ENSG00000252180.1	Y_RNA	0	0	0	0	0	0	0	0	0	0	0	0	0	0	0	0	0	0	0	0	0
ENSG00000204362.5	RP11-380J14.1	0.0490479	0.00749452	0	0.00400583	0.00933397	0.00301575	0	0	0	0	0	0	0	0	0	0	0	0.00990266	0	0.00437117	0.0119118
ENSG00000142623.8	PADI1	0.0127453	0.00461626	0.00192082	0.0037011	0.00689914	0	0	0	0	0.00827824	0	0	0.00489727	0	0	0	0	0.0109792	0	0.0323091	0.00943338
ENSG00000142619.4	PADI3	0.0427016	0.0329674	0	0.0264317	0.0109491	0.00442197	0	0	0	0.00656886	0	0	0	0	0	0	0.00393739	0.162626	0	0.0555481	0.00748547
ENSG00000266634.1	MIR3972	0	0	0	0	0	0	0	0	0	0	0	0	0	0	0	0	0	0	0	0	0
ENSG00000159339.9	PADI4	0	0.00786365	0.00654412	0.179684	0.0117524	0	0.0125918	3.04326	0.0358112	0.00352543	0.0295932	0.00369262	0.0208558	0	0.0110948	0.00354597	0.0887524	0.00623424	0	1.20165	0.00535648
ENSG00000269468.1	AC004824.2	0	0	0	0	0	0	0	0	0	0	0	0	0	0	0	0	0	0	0	0	0
ENSG00000256049.2	PADI6	0	0	0	0.00781446	0.00364169	0.0205907	0	0.0154117	0.00443867	0	0	0	0	0	0	0	0	0	0	0.0312662	0
ENSG00000179051.9	RCC2	73.8791	95.9233	71.3758	73.9604	60.7887	110.677	134.586	60.5677	40.312	100.09	109.198	78.3775	83.9035	73.5548	32.9494	72.3668	68.8028	159.43	88.7618	87.9589	178.143
ENSG00000227751.1	RP1-20B21.4	21.4783	32.1897	21.6932	18.8818	19.5353	168.812	44.6275	35.3977	13.5132	34.6216	107.909	42.331	29.9653	156.525	35.5065	24.6948	176.637	44.9351	137.806	27.3842	45.8746
ENSG00000266727.1	AC004824.1	0	0	0	0	0	0	0	0.144304	0	0	0	0	0	0	0	0	0	0.289405	0	0	0
ENSG00000239020.1	snoU13	0	0	0	0	0	0	0	0	0	0	0	0	0	0	0	0	0	0	0	0	0
ENSG00000074964.12	ARHGEF10L	0.0511481	1.4306	0.0148662	0.02029	1.31488	0.0826656	0.00476744	0.00235388	0	0.0373739	0.0134453	0	0.23847	0.000719171	0	0.0107405	0.00720066	0.00826135	0.0155392	0.044281	0.0111543
ENSG00000236648.1	RP11-473A10.2	0	0.0574498	0	0	0	0.0115587	0	0	0	0	0	0	0	0	0	0	0	0	0	0	0
ENSG00000117148.6	ACTL8	0.385123	3.082	13.0331	0.0100652	0.00938112	0.890353	0.0469051	0.00992527	0.0114342	0.0112564	0	0	0.0399545	0	0	0	0	0.0746451	0.00624016	0.095187	0.0171028
ENSG00000261781.1	RP11-174G17.2	0.0029005	0	0	0	0	0	0	0	0	0	0	0	0	0	0	0	0	0	0	0	0
ENSG00000117154.7	IGSF21	0.00306812	0	0	0	0	0	0	0.00395354	0	0.0313863	0	0.00939278	0.0159151	0	0	0.00450988	0	0	0	0	0.00340627
ENSG00000230035.2	RP11-174G17	0	0	0	0	0	0	0	0	0	0	0	0	0	0	0	0	0	0	0	0	0
ENSG00000225387.1	RP11-422P22.1	0	0	0	0	0	0	0	0	0	0	0	0	0	0	0	0	0	0	0	0	0
ENSG00000179023.7	KLHDC7A	0.0326101	0.00462174	0.00384621	0.0203802	0	0.0055793	0	0	0	0	0	0	0	0	0	0	0	0.0164884	0	0.0269562	0.00314819
ENSG00000235282.2	RP1-8B22.1	0	0	0	0.104063	0	0	0	0	0	0	0	0	0	0	0	0	0	0	0	0	0
ENSG00000225478.2	RP1-8B22.2	0	0	0	0	0	0	0	0	0	0	0	0	0	0	0	0	0	0	0	0	0
ENSG00000009709.7	PAX7	0.0158942	0	0.00153988	0.00741774	0.00138272	0	0	0	0	0	0	0	0	0	0	0	0	0.00146697	0	0.00215846	0
ENSG00000179002.5	TAS1R2	0	0	0	0	0	0	0	0	0	0	0	0	0	0.0214372	0	0	0	0	0.0110284	0	0
ENSG00000255275.3	RP13-279N23.2	0	0	0	0	0	0	0	0	0	0	0	0	0	0	0	0	0	0	0	0	0
ENSG00000159423.12	ALDH4A1	0.136232	2.13375	1.12221	1.33299	1.74016	4.13832	3.88496	2.75737	3.41332	3.11745	5.96332	4.88777	1.78678	6.15351	6.2757	4.76204	6.37714	1.25369	1.89511	3.05125	4.72554
ENSG00000265606.1	MIR4695	0	0	0	0	0	0	0	0	0	0	0	0	0	0	0	0	0	0	0	0	0
ENSG00000221662.1	MIR1290	0	0	0	0	0	0	0	0	0	0	0	0	0	0	0	0	0	0	0	0	0
ENSG00000169991.6	IFFO2	3.30574	3.84032	2.08927	1.42461	2.09876	0.179904	0.465026	0.299088	3.50822	0.0513938	0.112167	0.161493	0.0121615	0.105224	0.129392	0.0723706	0.0616111	0.454415	0.108266	1.09653	7.13714
ENSG00000272084.1	RP5-1126H10.2	3.24438	3.82858	1.5202	1.96838	2.10916	5.79072	0.989686	1.95731	1.95464	1.43472	4.7217	6.21419	0.768615	5.78931	4.41505	1.07457	7.11416	3.24488	9.20125	1.79042	4.46269
ENSG00000127481.10	UBR4	33.2945	22.0351	15.3503	21.3513	25.289	6.15525	9.23059	6.28964	13.2342	12.5473	8.7192	19.6122	6.6716	4.29281	9.80712	9.6049	7.06792	32.4877	9.64173	14.7834	43.3992
ENSG00000266098.1	AL137127.1	0	0	0	0	0	0	0	0	0	0	0	0	0	0	0	0	0	0	0	0	0
ENSG00000230424.1	RP1-43E13.2	8.18495	7.23467	9.10772	6.8903	6.90411	2.73967	6.49328	1.80338	4.21803	5.63987	1.95959	4.67394	4.47305	1.4804	1.75541	4.90391	2.77379	8.31113	4.78719	6.63849	12.1004
ENSG00000127463.9	EMC1	8.72768	8.98653	12.7087	6.2318	10.1771	7.01136	8.90612	4.95697	8.41902	5.94373	4.22682	8.91604	6.24617	5.90272	2.8316	4.78435	3.57255	10.508	3.81509	8.64664	14.7161
ENSG00000053372.4	MRTO4	10.8864	18.5952	47.6859	7.69383	30.0477	104.597	63.2536	28.4935	21.8231	31.194	42.3163	32.289	32.3896	52.2356	11.8824	14.1914	23.0438	61.0733	24.6197	55.9475	91.6568
ENSG00000211454.9	AKR7L	0.341785	0.666788	0.284474	0.196245	0.160833	0.394826	0.0946065	0.223546	0.0999375	0.238391	0.244579	0.237806	0.39846	0.354747	0.258017	0.129405	0.333415	0.153903	0.19299	0.167376	0.523188
ENSG00000162482.4	AKR7A3	0.704139	0.635307	0.420687	0.268372	0.117409	0.841152	0.0802166	0.496879	0.180436	0.226631	0.529584	0.776294	0.311625	1.13527	0.526889	0.301883	0.756318	0.400767	0.258065	0.314761	0.637495
ENSG00000270728.1	RP4-657E11.10	1.76107	0.934516	0.536986	0.624376	0.681704	0.201452	0.688821	0.351827	0.526909	2.03496	0.0334938	0.961249	2.03002	0.0429968	0.355788	1.34448	0	0.899637	0.0110599	0.895448	1.3186
ENSG00000053371.8	AKR7A2	17.9073	21.5961	14.068	15.7951	13.882	22.2345	23.4202	30.7239	18.0293	34.5751	31.6826	57.7134	32.4008	51.4488	30.0101	22.184	36.9361	39.1789	20.8982	31.4547	36.7064
ENSG00000200403.1	RNU6-1099P	0	0	0	0	0	0	0	0	0	0	0	0	0	0	0	0	0	0	0	0	0.074365
ENSG00000040487.8	PQLC2	3.75167	8.34576	2.74701	4.33413	1.2837	5.16869	1.20708	2.05271	1.83795	3.25218	2.43535	4.13753	1.70709	5.15169	2.72849	1.96111	7.79513	2.48591	4.08571	3.9621	4.81097
ENSG00000265192.1	RN7SL85P	0	0	0	0	0	0	0	0	0	0	0	0	0	0	0	0	0	0	0	0	0
ENSG00000077549.13	CAPZB	39.5161	58.2964	56.2554	58.6349	30.4892	86.2713	68.2157	43.2574	43.6599	55.8174	73.0536	77.7896	76.2983	58.2728	69.6902	54.6818	33.1591	112.861	34.7904	57.2261	149.179
ENSG00000240490.2	RN7SL277P	0	0	0.0339905	0	0	0.0986131	0	0	0	0	0	0.0383593	0	0	0.0768362	0	0.13171	0	0	0	0.0556437
ENSG00000201609.1	RNU4-28P	0	0	0	0	0	0	0	0	0	0	0	0	0	0	0	0	0	0	0	0	0
ENSG00000239027.1	snoU13	0	0	0	0	0	0	0	0	0	0	0	0	0	0	0	0	0	0	0	0	0
ENSG00000235185.1	RP5-1056L3.1	0	0	0	0	0	0	0	0	0	0	0	0	0	0	0	0	0	0	0	0	0.0384399
ENSG00000173436.9	MINOS1	1.12083	0.921779	1.78526	1.16902	1.27743	1.38589	0.769314	0.834769	0.854824	0.721312	1.29927	1.40086	0.177798	0.85824	0.69362	0.468562	1.25203	1.12939	0.599807	0.430101	1.71242
ENSG00000226396.1	RPS14P3	1.46493	1.66878	1.55968	1.3997	1.51561	3.85859	0.137033	0.304466	0.631355	0.0690596	0.734288	1.35025	0.245127	0.458908	0.531267	0.301003	4.11186	1.26193	2.15669	1.12305	2.95548
ENSG00000270136.1	MINOS1-NBL1	0	0.0551012	0	0	0	0	0	0	0	0	0	0	0	0	0	0	0	0	0	0	0
ENSG00000158747.9	NBL1	0.0308043	0.0502068	0.0905278	0	0.0500237	0.0151522	0	0.019847	0.281992	0	0	0.0235762	0.00887718	0	0	0	0	0.0464375	0	0	0.148197
ENSG00000158748.3	HTR6	0.0614119	7.00063	0.538983	0.585352	0.382779	0.5544	0.477683	0.353778	0.600617	0.0950266	0.00443152	0.00552962	0	0.477863	0	0	0	0.00933565	0	0	0.834207
ENSG00000162542.9	TMCO4	7.05929	7.88369	4.676	6.99073	2.51495	8.74485	7.06246	7.3378	3.53513	6.11804	10.3862	10.8436	0.993482	12.488	8.12278	4.44116	15.0559	4.95715	4.70504	3.84692	2.84994
ENSG00000178828.5	RNF186	0	0	0	0.00749851	0.545134	0	0	0	0	0	0	0	0	0	0	0	0	0	0	0	0.00637074
ENSG00000235434.1	RP11-91K11.2	0	0.052266	0	0	0.078113	0	0	0	0	0	0	0	0	0	0	0	0	0	0	0	0
ENSG00000169914.5	OTUD3	11.8591	10.3246	4.56686	10.4618	13.7445	2.32979	2.87288	3.23316	3.02189	2.78606	1.32785	4.3708	2.22322	1.04827	1.92084	3.33318	0.732933	5.43861	2.06706	4.96567	8.40271
ENSG00000188784.4	PLA2G2E	0	0.0148808	0	0.0238615	0.111199	0	0	0	0	0	0	0	0	0	0	0	0	0	0	0	0
ENSG00000242688.2	RN7SL304P	0	0	0	0	0	0	0	0	0	0	0	0	0	0	0	0	0	0	0	0	0
ENSG00000188257.6	PLA2G2A	0.0303325	1.57495	0.0235098	0.0622866	0.0316655	0.0170516	0.0527753	0	0	0.386286	0	0	0.0674322	0.0102358	0	0.082803	0.00759151	0	0.0140422	0.0123577	0.0048108
ENSG00000127472.6	PLA2G5	0	0.0313656	0.00745784	0	0.00669669	0.0108183	0.00956658	0.00708513	0	0.0160707	0	0.0042082	0.00950713	0	0	0	0.0096328	0.092361	0	0	0.00610438
ENSG00000117215.10	PLA2G2D	0.292372	11.3142	0.00727641	0.0630918	0.0620709	0.0316654	0	0.044933	0	0.0509591	0	0	0	0	0	0.00788555	0	0	0.0173846	0.00509969	0
ENSG00000158786.4	PLA2G2F	0.102651	0.990972	0.0178503	0.261398	0.0192342	0.0207149	0	0.0237416	0	0	0	0	0	0	0	0	0	0	0.0980894	0.162636	0.0116887
ENSG00000227066.1	RP3-340N1.2	0.0624646	3.28887	8.10783	8.20158	6.00355	11.9749	0	0	0.00806328	0.0119068	0.0166581	0	0	0	0.00416354	0	0	0.0140371	0.0132015	0.0361443	0
ENSG00000187980.6	PLA2G2C	0.134737	0.113343	0.0619003	0.247062	0.532006	0.408341	0	0.0532061	0	0	0.130629	0	0	0.124913	0	0	0.00380726	0	0	0	0
ENSG00000225986.1	RP3-340N1.5	9.59834	3.71058	1.94426	2.97497	6.96619	3.58072	0	4.61773	0	0.0410747	2.79279	0	0	0.597529	0.086177	0.020657	0	0.544763	0	0	0
ENSG00000162543.5	UBXN10	4.02548	4.55851	1.96485	3.46819	8.10551	0.889739	0.00447677	0.422733	0.0019098	0.056403	0.564994	0	0	0.250207	0.00591684	0.00378212	0	0.156261	0.00208453	0.0097838	0
ENSG00000228105.1	RP3-340N1.6	0	0.0243364	0	0	0	0	0	0	0	0	0	0	0	0	0	0	0	0	0	0	0
ENSG00000158816.11	VWA5B1	0.011239	0.690593	0.00762215	0	0.00547538	0.00221133	0	0.00868948	0	0	0	0	0	0	0	0	0.0521787	0.00726123	0	0.0010684	0
ENSG00000226664.1	RP4-745E8.2	0.281678	0.867182	0	0	0	0.0615794	0	0.201648	0	0	0	0	0	0	0	0	0.822468	0	0	0.0297519	0
ENSG00000236963.1	RP4-749H3.1	0	0	0	0	0	0	0	0	0	0	0	0	0	0	0	0	0	0	0	0	0
ENSG00000226487.1	RP4-749H3.2	0	0	0	0	0	0	0	0	0	0	0	0	0	0	0	0	0	0	0	0	0
ENSG00000162545.5	CAMK2N1	0.109631	0.317164	0.0371751	3.63881	1.48879	0	1.0348	2.90308	0	0.0881182	0.235353	0.0251719	0.208517	0	0.180675	0.447187	0.0120042	0.0389563	2.41807	0.21625	0.0882427
ENSG00000090432.5	MUL1	13.7517	16.8892	10.5833	12.3991	8.64671	8.82802	11.1084	7.71139	16.9638	11.7167	11.0587	12.2003	8.67885	9.74147	8.83607	10.2237	7.76267	18.4611	7.19373	9.38352	13.7452
ENSG00000215520.3	RPS4XP4	0	0	0	0	0	0	0	0	0	0	0	0	0	0	0	0.0552298	0	0	0.0304402	0.017859	0
ENSG00000183114.6	FAM43B	0	0.00905188	0.00376648	0	0	0	0	0	0	0.00811627	0	0	0	0	0	0	0	0	0	0.0052795	0
ENSG00000158825.5	CDA	0.0520975	0.0727817	0.0403792	0.0291764	0.0362581	0.0146435	0.0129492	0	0	0.206653	0.830824	0	0.0386061	0	0.0456389	0.0218797	0.775808	0.115401	0.144709	0.0919745	0.0413139
ENSG00000158828.5	PINK1	3.13154	5.98324	1.13978	7.61878	3.96024	5.43247	2.49865	1.75122	2.87988	3.16214	2.698	6.53119	2.21661	0.708334	2.6492	4.53776	5.53819	3.0372	3.53839	4.10961	2.76917
ENSG00000244038.5	DDOST	91.4278	112.315	86.0011	86.1855	74.0834	128.497	115.761	82.836	88.9874	99.3938	94.3362	153.829	89.3107	138.88	81.133	88.8824	85.8753	105.736	121.36	90.5028	129.03
ENSG00000117245.8	KIF17	0.00641354	0.0104532	0	0.0209522	0.0312452	0.00630947	0.0446355	0.0082644	0.0214218	0.00468637	0.00786768	0.00490862	0	0.100999	0.0294968	0	0.0575851	0.0290053	0.0129899	0.0137178	0.0124607
ENSG00000235432.1	RP5-930J4.5	0	0	0	0	0	0	0	0	0	0	0	0	0	0	0	0	0	0	0	0	0
ENSG00000189410.7	SH2D5	0.00972254	0.274671	0.04176	0.0444672	1.26901	0.0143472	0.0197355	0.488605	0.0168385	0.0615702	0.00397564	0.0198431	0.00840552	0.0637953	0.00496838	0.00238189	0.0198721	0.0523455	0.00262558	0.03851	0.0503725
ENSG00000233069.1	RP5-930J4.2	0	0	0	0	0	0	0	0	0	0	0	0	0	0	0	0	0	0	0	0	0
ENSG00000127483.13	HP1BP3	79.7293	43.4028	23.2687	40.7447	52.7842	19.7247	67.6301	23.2227	33.3496	90.7296	37.6578	105.011	30.8981	20.7102	25.9069	54.9305	19.3449	43.1652	18.3502	33.5496	63.3389
ENSG00000203394.2	RP5-930J4.4	58.1014	32.6141	14.174	19.8774	39.4947	37.5469	63.9417	27.6418	35.434	92.1972	61.1914	101.249	26.0633	37.905	28.4678	48.7524	39.1179	25.4677	30.2403	20.6897	35.0834
ENSG00000075151.15	EIF4G3	8.94154	11.4018	11.8813	14.9415	16.5345	9.35863	18.6745	7.36803	10.3109	22.6271	8.5132	21.7156	10.7621	5.03934	9.88658	4.32856	5.31612	18.3867	5.8155	18.6517	9.33547
ENSG00000251914.1	RNU7-200P	0	0	0	0	0	0	0	0	0	0	0	0	0	0	0	0	0	0	0	0	0
ENSG00000221808.1	MIR1256	0	0	0	0	0	0	0	0	0	0	0	0	0	0	0	0	0	0	0	0	0
ENSG00000233072.1	RPS15AP6	0	0	0.0505002	0.072979	0.0906923	0.183139	0	0	0	0	0.0456734	0.0284955	0	0.029316	0.142696	0	0.326139	0.0240545	0.135736	0.0707864	0
ENSG00000236073.2	RP11-487E1.2	0	0	0	0	0	0	0	0	0	0	0	0	0	0	0.0955441	0	0	0	0	0	0
ENSG00000235112.1	RP11-628K18.1	0	0.0789288	0	0	0	0.0476408	0	0	0	0	0	0	0	0	0	0	0.0636301	0	0.0392329	0	0.0537639
ENSG00000266867.1	AL031005.1	0	0	0	0	0	0	0	0	0	0	0	0	0	0	0	0	0	0	0	0	0
ENSG00000117298.10	ECE1	13.1529	23.2166	7.42889	18.9369	9.72933	9.03405	5.34513	7.60744	25.9958	16.188	4.02423	4.66177	2.55248	8.73944	5.01041	3.33793	10.1264	8.01939	6.92879	12.0798	8.99183
ENSG00000236936.1	RP3-329E20.2	0	0.0484708	0	0.0777231	0.0362205	0.0780175	0	0	0	0.0289739	0	0	0	0	0.0151972	0	0	0	0	0	0
ENSG00000231105.1	RP5-1071N3.1	1.99199	1.0461	0.149015	4.48447	1.07045	0.568845	0.0150908	0.573724	0.815452	2.74632	0.156052	0.747907	0.00499901	0	0.447658	0.875445	0.106367	0.343691	0.747181	0.395764	0.314559
ENSG00000236216.4	PPP1R11P1	7.20526	1.42911	1.60298	7.79639	81.7195	0.900107	0	0.0491248	0.169779	0	0	0	0	0	0	0.0280189	0	0	0.0154427	0.0724808	0
ENSG00000228823.1	RP11-293F5.8	0.0552167	0.269987	0.359493	0.187601	2.60932	0.0217283	0	0	0	0	0	0	0	0	0	0	0	0	0	0	0
ENSG00000236009.1	RP11-293F5.1	0.244869	0.0460504	0.0766462	0.0861491	2.01883	0	0	0	0.0139809	0	0	0	0	0	0	0	0	0	0	0	0
ENSG00000227001.2	NBPF2P	0.888321	1.71109	0.273839	2.08418	3.50395	0.635568	0.720101	0.897531	1.01899	2.53737	0.668697	0.123614	1.62325	0	0.139279	0.192896	0.0795825	0.847835	0.449797	1.66971	0.0224142
ENSG00000187952.8	HS6ST1P1	0.197314	0.595896	6.02169	0.947939	6.07152	0.102765	0.424082	0.149562	0.258449	0.92443	0.0996679	0.0177664	0.240827	0.0228475	0.00889682	0.0767739	0	1.28979	0.112838	2.85216	0.927786
ENSG00000186543.7	CROCCP5	0.647632	1.25259	0.855005	0.620614	10.7905	0.475719	0	0	0.0256374	0	0	0	0	0	0	0.0507715	0	0	0	0	0
ENSG00000142794.14	NBPF3	5.59209	1.55193	1.46561	2.83499	4.98606	2.97063	1.37112	1.32458	1.1308	6.32871	1.29326	2.00991	2.45959	0.00082844	1.27425	2.94772	1.88659	2.85225	0.851536	3.09454	0.0210257
ENSG00000176378.8	PFN1P10	0.416439	0.0714462	0	0	0.133473	0	0	0	0	0	0	0.0670995	0	0	0	0	0	0.084963	0	0.125013	0
ENSG00000162551.9	ALPL	0.0998738	1.31387	1.245	1.65002	6.3166	1.09248	0.0165495	0	0	0.0243259	0	0	0.012335	0	0	0.0279631	0	0.0153633	0	0.0113026	0.00528006
ENSG00000233431.1	RP11-63N8.3	0	0	0	0	0	0	0	0	0	0	0	0	0	0	0	0	0	0	0	0	0
ENSG00000221781.1	AL359815.1	0	0	0	0	0	0	0	0	0	0	0	0	0	0	0	0	0	0	0	0	0
ENSG00000076864.15	RAP1GAP	0.10275	0.0475528	0.122161	0.0663054	0.0633441	0.0761241	0.123597	0.00653838	0.0621422	0.0611758	0.0280103	0.0427181	0.0460608	0	0.0136129	0.00745847	0.0211124	1.78171	0.989669	0.678907	0.0267582
ENSG00000090686.11	USP48	33.3341	23.8674	16.0874	27.9669	21.1197	10.3248	12.2727	12.8674	9.58383	15.8972	11.6647	22.0355	17.7128	5.12584	9.18909	12.3005	8.10707	17.5814	12.3013	14.2291	21.7957
ENSG00000231978.2	RP11-132G19.3	0.0466914	0.304403	0.0949963	0	0	0.0229669	0	0	0	0	0.0572777	0.0714708	0	0.128675	0.0715803	0	0.143151	0.0904981	0	0	0
ENSG00000187942.7	LDLRAD2	0	0.0235513	0.0195994	0	0	0	0	0	0	0	0	0	0	0	0	0	0	0.177377	0	0	0
ENSG00000142798.12	HSPG2	0.265363	2.76606	0.0917222	0.39125	0.291388	0.0761608	0.00405715	0.00300477	0.00138463	0.0776966	0.0314658	0.00285548	0.141924	0.000734426	0.0100095	0.00342761	0.265948	0.800271	1.50413	0.244722	0.143422
ENSG00000232037.2	RP11-26H16.1	0	0.0483704	0.181142	0.0387811	0.0903637	0.058392	0	0.0956052	0.022028	0.0216854	0.0546095	0.0681414	0.128287	0.315466	0.0909944	0.109059	0.129983	0.0766954	0.07213	0.042318	0.0823712
ENSG00000219073.3	CELA3B	0	0	0	0	0	0	0	0	0	0	0	0	0	0	0	0	0	0	0	0.00884256	0
ENSG00000264385.1	RN7SL421P	0	0	0	0	0	0	0	0	0	0	0	0	0	0	0	0	0	0	0	0	0
ENSG00000263991.1	RN7SL386P	0	0	0	0	0	0	0	0	0	0	0	0	0	0	0	0	0	0	0	0	0
ENSG00000201919.1	RNU6-1022P	0	0	0	0	0	0	0	0	0	0	0	0	0	0	0	0	0	0	0	0	0
ENSG00000142789.15	CELA3A	0	0	0	0	0	0.0230419	0	0	0	0	0	0	0	0	0	0	0	0	0	0	0
ENSG00000263582.1	RN7SL768P	0	0	0	0	0	0	0	0	0	0	0	0	0	0	0	0	0	0	0	0	0
ENSG00000263929.1	RN7SL186P	0	0	0	0	0	0	0	0	0	0	0.0596077	0	0	0	0	0	0	0	0	0	0
ENSG00000201273.1	RNU6-776P	0	0	0	0	0	0	0	0	0	0	0	0	0	0	0	0	0	0	0	0	0
ENSG00000228397.1	RP1-224A6.3	0.244731	0.303908	0.0632279	0.0609147	0.127743	0.492985	0.223041	0.645732	0	0.0851548	0.55755	0.92761	0.221655	0.311989	0.125062	0	1.13313	0.49693	0.330449	0.0775485	0.15526
ENSG00000218510.3	LINC00339	11.2087	7.81772	3.7001	13.325	10.2555	7.442	5.20169	11.246	0.500594	12.026	12.6263	29.6997	9.44235	4.95773	15.4088	7.59799	23.2919	7.04978	14.1166	2.43533	10.2648
ENSG00000070831.11	CDC42	91.2973	74.8488	59.8826	100.809	41.8747	91.9596	206.575	64.4726	189.705	162.788	107.386	164.928	82.6551	59.3103	54.3362	130.362	41.3943	109.418	98.4422	86.9948	112.479
ENSG00000230068.2	CDC42-IT1	0.113928	0	0	0.0541366	0.0378431	0.0101891	0	0.013346	0.046125	0.151359	0	0.110976	0	0.0326204	0.015878	0.0152241	0.0907251	0.0401487	0	0.029537	0.0344959
ENSG00000271428.1	RP1-224A6.8	0.132181	0	0.0398413	0.172727	0.107325	0.0288969	0	0	0	0.128779	0.0180167	0.0449622	0.0253946	0	0.0675466	0.0215883	0	0.227729	0	0.0279229	0.0163054
ENSG00000271840.1	RP1-224A6.9	0.134144	0.124935	0.0259927	0.0250418	0.14004	0.113115	0.0333424	0	0.0142239	0	0.117542	0.102668	0	0	0.0734463	0.0845061	0	0.0495239	0.023288	0.0637598	0.106378
ENSG00000162552.10	WNT4	0.0142488	0.0232236	0.0300636	0.0268949	0.0173541	0.0202476	0.013773	0.00816034	0.0117512	0.00925473	0.0233058	0.0363511	0	0.0386444	0.0533966	0.00465434	0	0.0225029	0.010261	0.0301002	0.0298807
ENSG00000266564.1	MIR4418	0	0	0	0	0	0	0	0	0	0	0	0	0	0	0	0	0	0	0	0	0
ENSG00000234397.3	RP11-415K20.1	0	0	0	0	0	0	0	0	0	0	0.0178702	0	0	0	0	0	0	0	0.047207	0	0
ENSG00000184677.12	ZBTB40	14.7041	6.78517	7.85098	7.93767	10.3192	10.7605	4.22694	3.64612	4.76837	6.58938	3.26087	5.66474	6.18249	2.98296	4.67387	5.36596	7.62639	6.75725	2.38535	8.124	9.57024
ENSG00000237200.1	ZBTB40-IT1	0.236279	0.213946	0.106827	0.240144	0.895296	0.180791	0.137033	0.0676591	0.0779451	0.0767329	0.0322056	0.120558	0.181576	0.0206715	0	0.308721	0	0.271384	0.0212691	0.274524	0.116587
ENSG00000070886.6	EPHA8	0.0080259	0.0174415	0.0036287	0.0174797	0	0.0131595	0.00930948	0	0	0	0	0.040951	0	0	0.0123041	0.00393247	0	0	0.0195066	0.00508637	0
ENSG00000173372.12	C1QA	0	0	0	0	0	0	0.0980349	0	0	0.0576402	0	0	0.068198	0.00443658	0.492368	0.0993876	0.0197427	0.0145613	0	0.112482	0
ENSG00000159189.7	C1QC	0	0	0	0	0	0	0.0840677	0.0138359	0	0.172606	0	0	0.0371312	0	0	0.0789145	0.00470275	0	0	0	0
ENSG00000173369.11	C1QB	0	0	0	0	0	0	0.0623113	0	0	0.235519	0	0	0.030962	0.0105746	0	0.0658032	0.0117642	0	0	0.00851117	0
ENSG00000133216.12	EPHB2	0.0418205	0.0257909	0.0321948	0.0221549	0.564413	0	0	0	0.00671156	0.0412949	0.445083	0	0.00781741	0	0.0103967	0.0299056	0.00792074	1.04425	0.00366281	0.0193404	0.0690172
ENSG00000265422.1	MIR4684	0	0	0	0	0	0	0	0	0	0	0	0	0	0	0	0	0	0	0	0	0
ENSG00000216157.2	AL611946.1	0	0	0	0	0	0	0	0	0	0	0	0	0	0	0	0	0	0	0	0	0
ENSG00000225952.1	RP11-69E9.1	0	0	0	0	0	0	0	0	0	0	0.0549508	0	0	0	0	0	0	0	0	0	0
ENSG00000264014.1	MIR4253	0	0	0	0	0	0	0	0	0	0	0	0	0	0	0	0	0	0	0	0	0
ENSG00000272796.1	RP1-74M1.3	0.00297453	0	0	0	0.0108684	0	0	0	0	0.0130409	0	0	0	0	0	0.00655847	0	0.0345917	0	0.00424146	0.00330237
ENSG00000215906.4	LACTBL1	0	0	0	0.00570727	0	0	0	0	0	0	0	0	0	0	0	0	0	0	0	0	0
ENSG00000227868.2	C1orf234	0.0588434	0	0.0159627	0	0.100335	0.0115777	0	0.0303299	0.0174704	0.0171988	0.057748	0.16213	0	0	0.018042	0.034598	0.237107	0	0.114413	0.0111875	0.182921
ENSG00000004487.11	KDM1A	25.3357	33.7205	30.9826	35.3131	36.3976	51.108	57.2896	33.7084	28.1598	60.3443	31.35	54.6768	48.9386	25.4816	20.1004	31.1417	21.6268	52.6459	25.2147	99.75	89.4621
ENSG00000240553.1	RP1-184J9.2	1.54965	1.77151	1.32828	1.98281	0.747088	0.571689	0.524266	0.762689	2.07678	0.267356	0.237625	0.345925	1.17227	0.0593143	0.46194	0.379643	0.226241	1.32101	0.104621	0.757021	0.179213
ENSG00000263793.1	MIR3115	0	0	0	0	0	0	0	0	0	0	0	0	0	0	0	0	0	0	0	0	0
ENSG00000266802.1	MIR4419A	0	0	0	0	0	0	0	0	0	0	0	0	0	0	0	0	0	0	0	0	0
ENSG00000169641.9	LUZP1	9.60744	7.08516	5.20053	9.09156	4.06834	3.04868	2.03971	3.49637	7.54783	1.30132	1.35326	1.30108	4.70049	1.00768	1.35836	1.59557	0.805803	4.86108	0.954529	3.73435	0.389723
ENSG00000229010.1	RP5-979D14.1	0.131427	0.0428415	0.0118842	0.0228989	0	0	0	0.0112903	0	0	0.0644899	0	0	0	0.053729	0	0	0.022643	0	0.0166582	0
ENSG00000206935.1	RNU6-514P	0	0	0	0	0	0	0	0	0	0	0	0	0	0	0	0	0	0	0	0	0
ENSG00000252578.1	RNU6-135P	0	0	0	0	0	0	0	0	0	0	0	0	0	0	0	0	0	0	0	0	0
ENSG00000179546.3	HTR1D	0.0276723	0.0287014	0.0136487	0.00657468	0	0.00247485	0	0	0	0	0	0	0	0	0	0	0	0	0	0.0143486	0.00558586
ENSG00000215381.3	RP5-1057J7.1	0	0	0.0422665	0	0	0	0	0	0	0	0.0382266	0	0	0.0122681	0	0	0.0272964	0	0	0	0.0345959
ENSG00000261326.2	RP5-1057J7.6	1.72727	0.828259	0.441065	1.39349	1.73813	1.63578	0.384821	0.668401	0.558945	1.32369	1.79266	4.34478	0.377877	0.3369	0.490445	0.607645	0.508574	1.03089	1.37376	0.677064	2.35759
ENSG00000125944.14	HNRNPR	34.7799	40.22	45.505	31.1821	32.0219	24.5268	63.145	24.7301	24.3031	50.7936	18.6878	33.6027	40.2143	12.2103	11.56	23.8545	6.23838	63.9675	11.2181	57.2446	65.2137
ENSG00000125945.10	ZNF436	6.00611	2.81817	2.21235	3.412	1.93801	2.13241	3.36677	2.25375	3.33363	6.56357	1.4263	5.07223	4.02076	0.435511	1.5431	4.77802	0.480139	2.57333	2.25261	2.2658	2.99842
ENSG00000249087.3	C1orf213	0	0	0	0	0	0	0	0	0	0	0	0	0	0	0	0	0	0	0	0	0
ENSG00000201405.1	Y_RNA	0	0	0	0	0	0	0	0	0	0	0	0	0	0	0	0	0	0	0	0	0
ENSG00000271420.1	RP5-1057J7.7	0.0661581	0.0898574	0.0299117	0.043226	0	0.325423	0	0.0568336	0	0.0161139	0	0	0	0.0173641	0	0	0.00965873	0.0142476	0	0	0
ENSG00000204219.5	TCEA3	5.41323	7.40474	2.77751	6.07176	0.0503281	10.2239	0.0119827	0.606429	0.0204475	0.0738081	0.0788532	0.0140561	0.178624	0.121109	0.161892	0	2.94604	1.87177	0.0241781	0.0349171	0.0178409
ENSG00000232482.2	RP4-654C18.1	0	0	0	0	0	0	0	0	0	0	0	0	0	0	0	0	0	0	0	0	0
ENSG00000088280.14	ASAP3	0.0301077	0.338593	0.0183767	0.304909	0.0256685	1.69866	0.385023	0.0775927	0	0.525792	0.232684	0.0046086	0.0156176	0.0237065	0	1.13516	0.193844	0.355967	0.160986	0.188898	0.101949
ENSG00000007968.6	E2F2	4.16999	2.07856	2.59021	4.52749	4.11583	15.6483	22.5955	4.76074	0.0155976	13.5028	10.8512	11.1497	5.16413	14.8741	3.41688	19.3249	7.79566	11.827	3.33577	1.38461	5.01453
ENSG00000235052.1	RP1-150O5.3	0.078587	0.128086	0.0213186	0.472389	0.0765713	0.139161	0.0546932	0.202532	0	4.59388	0.327777	0.19247	0	2.46277	0.313242	0.115516	0.371734	0.121855	0.025467	0	0.0174497
ENSG00000117318.8	ID3	3.95249	5.64246	5.84251	21.0557	2.8417	16.9267	0.804967	1.48014	0.0118414	67.5305	7.50536	0.65324	1.84819	8.41318	0.195661	0.955604	0.817525	37.8375	0.0355432	10.1914	0.389661
ENSG00000197880.4	MDS2	0	0.0272676	0	0	0	0.00658341	0	0	0	7.45701	0.00820927	0	0	0.0553268	0	0	0.0117239	0.0345881	0	0.00636152	0
ENSG00000229239.2	RP11-223J15.2	0	0	0	0	0	0	0	0	0	0.0353256	0	0	0	0	0	0	0	0	0	0	0
ENSG00000142676.8	RPL11	244.328	367.516	559.539	356.441	587.514	1289.91	482.943	1334.62	655.221	699.157	1189.95	1897.99	718.306	1609.22	1808.27	451.954	1294.5	408.14	1325.29	386.147	714.449
ENSG00000203589.2	RP5-886K2.1	0	0.0103011	0.00857257	0.0247768	0.169348	0.018653	0	0	0.00938228	0.00923637	0.0155064	0	0	0.0597178	0	0	0	0.0326666	0	0.0600811	0
ENSG00000244609.2	RN7SL532P	0	0.041571	0.103786	0.133319	0.0931936	0	0	0	0	0	0	0	0	0	0	0.0749828	0	0.0988716	0	0.0484925	0.0283169
ENSG00000011007.8	TCEB3	10.863	10.7129	10.8934	7.5415	8.00211	16.8731	19.1226	9.00591	7.22918	14.4453	15.6386	17.7046	12.5833	9.1449	7.29651	10.4276	5.41407	22.4112	6.0068	15.1809	23.1583
ENSG00000236810.1	RP5-886K2.3	7.69921	6.22664	2.85793	4.66543	3.71976	11.4583	5.98044	4.83371	3.41222	11.4382	6.08334	10.1237	8.8045	3.15474	5.8894	8.07143	5.30872	8.38094	7.08673	4.98724	10.2845
ENSG00000057757.5	PITHD1	38.9799	46.4052	35.5098	33.6494	29.6136	34.2994	26.429	20.3975	25.0948	23.6696	32.0153	48.4852	21.4347	21.835	9.68073	24.0052	14.2422	35.6289	35.4869	35.59	51.9247
ENSG00000011009.6	LYPLA2	16.1978	34.7252	21.6427	31.078	16.1704	48.6623	27.8077	17.8022	18.5125	20.7001	30.0238	37.9381	22.6012	34.9856	24.1566	19.2712	23.6061	33.5056	20.1587	38.6546	56.8009
ENSG00000117308.10	GALE	12.6943	29.2996	10.0507	25.0705	8.24357	35.7569	4.48669	18.1627	11.5057	2.70127	3.71693	6.36887	5.86883	10.91	5.24792	2.05108	7.28459	8.17916	6.05311	11.175	7.58687
ENSG00000117305.10	HMGCL	7.37828	9.2447	2.77157	8.66026	2.56337	3.57651	8.2867	5.54479	8.20523	10.6557	12.6461	12.5008	9.28926	11.1821	13.0838	8.94068	13.0262	4.66239	9.33808	4.92091	9.72466
ENSG00000179163.11	FUCA1	8.60966	9.5643	7.57472	25.4387	0.208953	40.3451	13.067	9.91673	8.31617	17.7245	6.9624	16.4803	98.4381	3.61151	2.41007	9.55724	23.7816	19.0422	4.66049	5.76142	3.24191
ENSG00000188822.6	CNR2	0.0131074	0.0106817	0.0035557	0.0171281	0	0.0193421	0.0136833	0.00506701	0	0.0210707	0.00160792	0.13242	11.5563	2.94551	0.781669	0.314049	40.7794	1.55817	0.0361046	0.235496	0.0625738
ENSG00000264347.1	RN7SL24P	0	0	0	0	0	0	0	0	0	0	0	0	0	0	0	0	0	0.0634313	0	0	0
ENSG00000238538.1	snoU13	0	0	0	0	0	0	0	0	0	0	0	0	0	0	0	0	0	0	0	0	0
ENSG00000229106.1	RP11-4M23.2	0	0	0	0.00739198	0	0	0	0	0	0	0	0.0259766	0.518394	0.236067	0.0260164	0	1.45681	0.438562	0	0.0376419	0.00628023
ENSG00000232557.3	RP11-4M23.3	0	0	0	0	0	0	0	0	0	0	0	0	0	0	0	0	0	0	0	0.0648875	0
ENSG00000264926.1	MIR378F	0	0	0	0	0	0	0	0	0	0	0	0	0	0	0	0	0	0	0	0	0
ENSG00000230228.2	RP11-4M23.4	0	0	0	0	0	0	0	0	0	0.0284621	0	0.0298119	0	0	0	0	0	0.0503314	0.126228	0	0.0432449
ENSG00000189266.7	PNRC2	64.8732	61.0998	49.179	62.4035	50.7815	56.1537	122.93	80.1332	89.0166	160.26	96.8403	185.81	75.9067	55.619	54.4065	148.235	73.5849	65.3614	89.5586	68.674	108.271
ENSG00000188529.10	SRSF10	25.1053	21.7251	25.9644	21.1197	33.1775	23.7829	48.3086	17.9758	19.912	32.4371	23.3796	31.425	30.0839	19.8389	10.0035	28.051	11.931	48.1236	15.6026	34.6832	45.6792
ENSG00000215905.4	RP11-4M23.7	0	0	0	0	0	0	0	0	0	0	0	0	0	0	0	0	0	0	0	0	0
ENSG00000225315.2	RP11-293P20.2	0	0	0	0	0	0	0	0	0	0.115353	0	0	0	0	0	0	0	0	0	0	0
ENSG00000142661.14	MYOM3	0.00305928	0.00623277	0	0.00499714	0.00186301	0	0	0.00788429	0	0.222424	0.00187645	0.00351215	0	0.0156575	0	0.00449689	0.00267983	0	0	0.0058164	0.000849115
ENSG00000230703.1	RP11-293P20.4	0	0	0	0	0	0	0	0.0200335	0	0	0	0	0	0	0	0	0	0	0	0	0
ENSG00000142677.3	IL22RA1	0.0128076	0.058449	0	0.204183	0.0124791	0.0352794	2.42003	0.4489	0	0.0598945	0.317371	0.235256	0.0354326	0.0685752	0	0.146844	2.45921	0.0132394	0	0.0730507	0.0540329
ENSG00000185436.7	IFNLR1	0.0116468	0.206436	0	0.0551703	0.0124119	0	2.69006	0.00375197	0.00216118	9.51238	4.2398	0	0.0176209	0.756571	0	8.48713	0.392784	1.947	0.00117946	0.0401346	0.58995
ENSG00000230023.2	RP11-10N16.2	0	0.0126354	0	0	0	0	1.01163	0	0	0.97433	9.03939	0	0	0.222803	0	0.820472	0.030559	0.0601036	0	0	0.318454
ENSG00000221032.3	AL590683.1	0	0	0	0	0	0	0	0	0	0	0	0	0	0	0	0	0	0	0	0	0
ENSG00000266511.1	AL590683.2	0	0	0	0	0	0	0	0	0	0	0	0	0	0	0	0	0	0	0	0	0
ENSG00000232298.2	RP11-10N16.3	0.368404	0.0955259	0.17035	0.415764	0.0611855	0.0411848	0	0.0323673	0.124293	0	0.0513559	0	0	0	0	0.479987	0	0	0	0	0
ENSG00000158055.11	GRHL3	0.167475	0.0986609	0.265474	0.192481	0.105674	0.28386	14.5519	0.0676019	0.272577	0.0235902	16.7352	0.0154431	0	0.147756	0	15.6187	0	0.0625741	0.0670228	0.134269	0.0336024
ENSG00000001460.13	STPG1	5.19968	2.34163	1.3528	4.62487	3.67411	1.08051	4.03324	1.31684	2.2239	4.98479	5.81958	8.14506	0.634608	0.485587	0.00418335	5.49919	0.958518	3.21569	2.88057	0.900125	3.1083
ENSG00000001461.12	NIPAL3	4.17164	4.10542	3.38305	5.84634	5.82005	1.56222	4.76902	4.02393	2.51877	14.606	7.29823	10.109	6.8317	1.8048	3.242	10.0419	3.39817	11.3886	3.72269	2.89522	6.28481
ENSG00000117602.7	RCAN3	3.97155	4.24258	0.966388	4.62751	1.46917	0.409448	4.72536	1.67256	0.785396	13.9688	0.623064	5.52858	2.85419	1.09978	0.313622	6.93698	0.488165	21.5299	0.377192	2.07883	4.92617
ENSG00000266551.1	RN7SL857P	0	0	0	0	0.0335736	0	0	0	0	0	0	0	0	0	0	0	0	0	0	0	0
ENSG00000264443.1	RP4-594I10.3	0	0	0	0	0	0	0	0	0	0.736014	0	0	0	0	0	0	0	0	0	0	0
ENSG00000184454.6	NCMAP	0	0	0	0	0	0	0	0	0	15.335	0	0.00266152	0.0120258	0	0	0	0	0.114583	0	0.00495865	0
ENSG00000227312.2	RP11-496D1.2	0	0	0	0	0	0	0	0	0	0	0	0	0	0	0	0	0	0	0	0	0
ENSG00000239106.1	Y_RNA	0	0	0	0	0	0	0	0	0	0	0	0	0	0	0	0	0	0	0	0	0
ENSG00000133226.12	SRRM1	29.3156	19.6578	23.5118	22.1418	33.9531	17.5036	52.3845	16.9626	11.5754	26.1842	28.3537	30.2939	27.1052	16.2247	12.3298	26.0553	9.97631	42.3146	16.4277	35.8119	47.9153
ENSG00000238986.1	snoU13	0	0	0	0	0	0	0	0	0	0	0.0837346	0	0	0	0	0	0	0	0	0	0.0757815
ENSG00000169504.10	CLIC4	58.2778	40.6889	0.376308	30.5868	19.2352	15.4805	0.355098	0.0123277	0.520732	45.9297	3.87871	0.014644	11.4359	0	0.0048888	0.147655	0.614549	37.9071	1.94539	15.8333	19.3129
ENSG00000238482.1	RNU6-1208P	0	0	0	0	0	0	0	0	0	0	0	0	0	0	0	0	0	0	0	0	0
ENSG00000020633.14	RUNX3	43.3514	49.6912	20.9815	22.2355	7.2013	17.8177	43.0345	13.9445	12.3099	40.1198	60.6208	28.7075	55.1704	29.4838	32.4116	75.1572	16.5714	70.9686	11.0897	77.2546	33.4611
ENSG00000229162.1	RP11-84D1.1	12.2366	1.98015	3.75811	5.8935	3.10842	3.87796	0.304147	2.97337	0.02595	0.140506	1.47965	0.334475	0.619627	0.0481748	2.39851	0.16702	0.237346	0.271053	0.0424863	0.324042	0.0873335
ENSG00000261025.1	RP11-84D1.2	0.0146687	0.0191264	0	0.0191683	0.00357312	0.00577228	0	0	0	0.197219	0.0791759	0	0	0	0.00899515	1.03065	0	0	0	0.00557773	0
ENSG00000264371.1	MIR4425	0	0	0	0	0	0	0	0	0	0	0	0	0	0	0	0	0	0	0	0	0
ENSG00000233755.1	RP4-799D16.1	0.290672	0.257182	0.180232	0.119377	0	0.465698	0.101148	0.0321047	0	0.0242736	0.0203757	0.190686	0.0574394	0	0.0127318	0.024415	0.203695	0.0643868	0	0.307896	0.0276607
ENSG00000233419.2	RP4-781L3.1	0	0	0.0483646	0	0	0	0	0	0	0	0	0	0	0	0	0	0	0.092149	0	0.0169482	0
ENSG00000231953.1	RP4-706G24.1	0	0	0	0	0	0	0	0	0	0	0	0	0	0	0	0	0	0	0	0	0
ENSG00000117614.5	SYF2	23.6324	32.871	18.8455	22.8055	20.6132	21.799	18.8827	29.0273	13.1589	34.3623	24.6284	27.7102	21.7182	13.0517	30.6283	30.0047	27.0353	20.7341	51.8154	16.7338	19.2835
ENSG00000117616.13	C1orf63	12.3521	12.5148	3.12993	14.2522	6.41354	18.0947	5.69761	13.5151	4.13115	13.2613	19.5579	12.9997	13.3285	10.72	17.4008	20.5875	14.2034	18.7079	9.93052	9.03674	17.1942
ENSG00000272432.1	RP3-465N24.6	0.0591104	0.144513	0.0400878	0.135174	0.269973	0.363445	0.0257114	0.0380844	0.0438742	0	0.145025	0.452403	0.178861	0.430522	0.0226548	0.0217218	0.401285	0.0190948	0.323247	0.182622	0.360939
ENSG00000261349.1	RP3-465N24.5	2.35781	1.80694	1.6308	2.04044	1.88275	1.02921	0.950875	1.26761	0.208618	2.03092	2.2986	0.191212	0.863968	0.0245897	0.74208	2.40999	0.806999	0.968467	0.316256	0.831239	1.80291
ENSG00000187010.14	RHD	0.254318	0.00753642	0.0972129	0.0845928	0.0535011	0.161487	0.0724067	0.122146	0.0034321	0.0946043	0.292126	0.0106169	0.0599639	0.0946624	0.294183	0.108749	0.55491	0	0.219147	0.021978	0.0256679
ENSG00000224183.1	SDHDP6	3.5537	0.730091	1.13415	0.760958	1.76401	0.543502	0.649481	1.52	0.376816	1.3529	1.17228	0.457116	1.26507	0.0235139	1.19032	1.00961	0.170034	1.06115	0.737905	1.73169	1.97269
ENSG00000259984.1	RP11-335G20.7	5.4339	7.25319	2.62623	4.48897	2.24409	1.49005	1.38556	2.09257	0.370876	2.07655	4.21409	1.5536	2.18692	0.479499	2.22624	3.83303	2.421	4.49934	0.417458	2.74606	8.63315
ENSG00000183726.6	TMEM50A	48.0038	59.0874	28.24	55.0792	33.5115	26.2052	35.3496	31.5888	27.5552	47.0973	33.0232	53.0598	33.6127	11.5814	19.4446	43.2227	16.8188	58.3409	37.9011	48.8531	88.8288
ENSG00000252515.1	RNU6-1171P	0	0	0	0	0	0	0	0	0	0	0	0	0	0	0	0	0	0	0	0	0
ENSG00000238889.1	snoU13	0	0	0	0.0900542	0	0	0	0	0	0	0	0	0	0	0	0	0	0	0	0	0.15302
ENSG00000188672.12	RHCE	0.100946	1.08209	0.0579275	0.121763	0.132403	0.546192	0.155369	0.510302	0	0.175891	0.852541	0.219891	0.0738451	0.171195	0.101186	0.228279	0.445526	0.270906	3.12656	0.258355	1.46986
ENSG00000238084.3	RP3-469D22.1	2.05315	0.780132	1.09343	0.609013	0.7824	0.297399	0.76705	0.795321	0.579656	0.607458	0.849854	0.520581	0.45737	0.0297539	0.424827	1.11091	0.29791	1.02538	0.489825	1.35306	1.92983
ENSG00000266468.1	AL031284.1	0	0	0	0	0	0	0	0	0	0	0	0	0	0	0	0	0	0	0	0	0
ENSG00000204178.5	TMEM57	6.16664	12.476	5.54163	5.77627	6.74181	6.36544	8.85879	7.75404	4.9579	7.83958	7.93077	6.08961	7.32544	4.37716	7.05268	7.21413	6.61917	9.39495	24.5787	10.4048	13.4523
ENSG00000157978.7	LDLRAP1	1.16995	2.15145	1.49863	2.24032	1.16938	5.3995	3.33875	4.02651	0.948231	2.78105	2.9975	0.178882	0.293912	2.56601	0.370528	2.72893	0.660738	4.00331	0.738046	0.705684	0.0751917
ENSG00000225643.1	RP11-70P17.1	0.0593551	0.0483704	0	0.0969527	0	0.350352	0	0.172089	0.022028	0.0867416	0	0	0	0.0467357	0	0.0218118	0	0.115043	0.132238	0	0
ENSG00000117643.10	MAN1C1	0.195597	0.103674	0.722572	0.326249	1.11463	0.255782	0.0221345	0.16598	0.829772	0.177782	0.0790063	1.95828	1.70751	0.271085	0.894706	0.0829811	0.117011	0.441781	0.607444	0.00604676	0.00176549
ENSG00000233478.1	RP1-187B23.1	0.0128905	0	0.0174843	0.00842233	0.0902743	0.0824288	0	0.0373737	0.0717592	0	0.00790659	0.0542619	0.0278609	0	0.138333	0	0.217365	0.0166564	0.0600489	0	0
ENSG00000162430.12	SEPN1	0.195963	21.341	23.4111	7.10995	14.7333	4.7542	7.68778	20.2276	42.8919	7.4683	11.0874	6.64089	1.4349	0.16235	0.0235112	0.17283	0.304505	4.36846	5.70293	0.0890931	0.314045
ENSG00000228172.1	RP1-317E23.3	0.256385	3.13405	2.67138	0.868034	2.01551	2.51079	1.33825	5.99179	7.958	1.82231	4.33173	2.19415	0.463461	0.339518	0	0.325474	0.551254	0.391521	2.93628	0.0443134	0.0388149
ENSG00000117640.13	MTFR1L	10.8565	15.0328	7.36844	19.4389	7.35844	10.3557	7.64103	14.0658	7.26049	14.6661	18.124	11.5277	17.9377	5.86987	11.9864	16.7542	11.1035	14.553	9.91281	15.388	21.6353
ENSG00000272478.1	RP1-317E23.7	16.8524	21.7843	10.816	26.6203	13.6442	25.059	12.2454	24.6279	12.3169	26.2795	35.3269	21.052	28.1344	18.9636	22.5196	31.1307	30.288	17.6042	25.1614	21.6058	26.9178
ENSG00000127423.6	AUNIP	3.27873	6.6136	6.11026	3.17352	3.70039	7.76392	8.00299	5.37281	2.77049	9.88006	4.41684	4.37587	3.90049	5.3313	0.789277	4.49583	3.86897	9.09028	6.89861	6.00179	7.9721
ENSG00000236528.1	RP1-125I3.2	0.151953	6.13655	6.42361	2.0408	5.0997	2.02639	1.51286	6.09171	0.0250636	0.148043	1.25306	2.59732	4.81689	0.644762	0.0388253	3.07739	0.118317	1.43987	0.0615527	1.98217	1.18091
ENSG00000182749.5	PAQR7	0.0956487	7.6034	6.9084	2.40035	6.0074	6.61457	2.51897	8.64442	0.0193621	0.282739	2.87204	3.31752	6.49885	0.653853	0.0866475	4.18272	0.887361	1.41288	0.169069	2.14914	1.2043
ENSG00000207302.1	Y_RNA	0	0	0	0	0	0	0	0	0	0	0	0	0	0	0	0	0	0	0	0	0
ENSG00000117632.16	STMN1	41.9176	57.8606	33.0999	64.445	33.0762	56.7806	192.631	63.5567	14.5004	161.95	99.88	77.1791	136.971	91.5453	39.8315	123.473	55.1388	85.8248	78.5343	101.067	73.3495
ENSG00000229786.1	SNRPFP2	0	0.186159	0	0.149253	0	0	0.0496814	0	0	0	0	0	0	0	0	0.0419725	0	0.0368963	0	0.0542884	0
ENSG00000223624.1	RP1-125I3.4	0	0.083439	0	0	0	0	0	0	0	0.0748146	0	0	0	0	0	0	0	0	0.0829495	0	0
ENSG00000264021.1	MIR3917	147.658	200.971	108.816	360.829	121.832	170.433	1524.83	343.202	100.904	1340.57	434.123	444.493	984.474	122.272	175.329	933.092	58.5288	322.441	246.494	331.282	264.551
ENSG00000266763.1	AL033528.1	0	0	0	0	0	0	0	0	0	0	0	0	0	0	0	0	0	0	0	0	0
ENSG00000158006.9	PAFAH2	3.96949	2.73836	2.13184	3.75114	2.32853	3.62194	3.32968	2.47563	0.954365	4.10495	2.27197	2.22562	4.06837	3.04166	2.65593	3.43112	5.68555	4.37572	2.16815	3.82498	3.86337
ENSG00000207237.1	RNU6-110P	0	0	0	0	0	0	0	0	0	0	0	0	0	0	0	0	0	0	0	0	0
ENSG00000252190.1	SCARNA17	0	0	0	0	0	0	0	0	0	0	0	0	0	0	0	0	0	0	0	0	0
ENSG00000252691.1	SCARNA18	0	0	0	0	0	0	0	0	0	0	0	0	0	0	0	0	0	0	0	0	0
ENSG00000158008.5	EXTL1	0.0157971	0.0411953	0.012856	0.0227071	0.0115439	0.00932445	0.0384793	0.0325694	0	0.00923434	0.00387575	0.0217626	0	0.0373154	0.0460136	0	0	0.389871	0	0.0165186	0.0122767
ENSG00000158014.10	SLC30A2	0	0	0	0.0133871	0.0199637	0.00806271	0	0	0	0.00598859	0	0	0	0	0	0	0	0	0	0	0
ENSG00000158022.6	TRIM63	0	0.00908003	0.00755638	0.00727993	0.00678518	0.0109613	0	0	0	0.00814151	0	0.306994	0.216737	0.0350926	0.38006	0	0.0244002	0	0.00225669	0.0105918	0.0216476
ENSG00000265320.1	AL391650.1	0	0	0	0	0	0	0	0	0	0	0	0	0	0	0	0	0	0	0	0	0
ENSG00000175087.5	PDIK1L	4.54694	2.2114	3.29841	4.3156	3.37634	2.71474	6.4182	4.07405	1.21977	7.41073	2.39662	5.73621	6.50424	2.2314	2.36159	10.7794	1.00684	5.26977	4.36607	3.27792	6.84092
ENSG00000197245.4	FAM110D	0	0	0	0.00614543	0	0.0185061	0	0	0	0	0	0	0	0.0222178	0	0	0	0.194456	0	0	0
ENSG00000142684.7	ZNF593	6.02757	6.74849	8.58316	4.20879	7.80981	41.9445	5.95451	6.75662	1.77869	3.62522	5.20965	3.42696	2.81937	38.156	13.6614	1.16338	16.0774	14.4975	10.286	11.2857	20.5557
ENSG00000236782.1	RP11-96L14.7	7.98385	9.00106	11.4847	5.09665	10.2449	55.0184	7.66569	9.03501	2.26811	4.54687	6.86331	4.57541	3.57366	50.8644	18.5596	1.49451	20.937	18.7732	13.4854	15.0999	26.0486
ENSG00000142675.13	CNKSR1	0.342868	4.78666	0.128292	0.287365	0.558711	0.90956	0.111083	0.195008	0.182532	0.283363	0.525033	0.173737	0.0654176	0.646069	0.235629	0.0903703	0.246487	0.296375	0.0613022	0.424841	0.338654
ENSG00000188782.3	CATSPER4	0.0141224	0.0517897	0	0	0	0.00347332	0	0	0	0	0	0	0	0	0	0.0207588	0.00927809	0	0.0457653	0.0100688	0
ENSG00000236155.2	RP11-231P20.2	0.00898418	0.014643	0.00913941	0.0146751	0.00273555	0.0022096	0.00781576	0	0	0.0196942	0	0.00343804	0.00388359	0	0	0	0	0.0145111	0.00181964	0.00427025	0
ENSG00000130695.9	CEP85	13.5834	11.3977	8.86725	12.8024	13.159	10.1864	14.7435	9.24444	3.67264	14.5273	7.58567	11.6616	9.78878	8.10468	4.91398	10.9323	4.76385	20.7737	5.98365	16.0047	27.0787
ENSG00000270733.1	RP11-231P20.5	0.220219	0	0.0543089	0.052322	0.0487661	0.196951	0.243828	0.154784	0	0.0585142	0.049118	0.275802	0	0	0.0920746	0	0	0.310424	0	0.114188	0.244491
ENSG00000142669.9	SH3BGRL3	4.31562	5.31802	2.78967	5.80341	1.98698	13.3198	4.22138	2.61432	1.16952	2.7204	5.13159	2.57194	12.5493	16.639	10.389	3.14618	5.9606	7.08086	4.29272	3.82414	4.29588
ENSG00000158062.16	UBXN11	2.33387	4.96844	4.22079	2.60277	3.96473	5.98968	1.37756	2.09024	0.470956	2.27381	4.09487	1.39352	2.18467	7.79379	2.33454	0.652867	24.134	8.44466	0.849291	4.19334	6.76258
ENSG00000169442.4	CD52	0.314655	0.227931	0	0	0.0638717	0.988837	8.13594	0.259044	0	2.79734	0.396718	10.1145	39.8677	53.8663	32.0248	0.0256953	611.9	109.607	0.0283242	3.92174	1.05771
ENSG00000176092.9	AIM1L	0.0215143	0.0444162	0.0077817	0.0581018	0.00349375	0.0296313	0.0898382	0.0554461	0.00851671	0.226375	0.0598224	0.0153683	0.01984	0.00677606	0.325427	0	0.0276406	0.242783	0.0766914	0.0368133	0.00796183
ENSG00000225854.2	RP11-569G9.7	0	0.0337614	0	0	0	0.0407563	0	0.0533842	0	0.0605436	0	0	0	0	0	0	0	0.0535316	0	0	0.0459945
ENSG00000265143.1	RN7SL490P	0	0	0	0	0	0	0	0	0	0	0	0	0	0	0	0	0	0	0	0	0
ENSG00000176083.13	ZNF683	0	0.00982048	0	0	0	0	0.073384	0.0271746	0	0	0	0.00922301	0.0416731	0.13284	22.4185	0	0.171535	1.47926	0.00244072	0.00286389	0.00334471
ENSG00000131914.6	LIN28A	0.00178821	0.0233163	0.00970189	0.00467347	0	0.00351838	0.00622258	0	0	0.00783986	0.0438729	0.00547444	0	0	0.00548282	0.0105141	0	0.0231062	0	0.0152991	0.00794117
ENSG00000117682.12	DHDDS	7.09294	8.68491	6.70427	7.254	4.9953	7.44936	7.90544	4.30797	3.61699	5.81602	4.75467	5.10607	4.45926	6.61076	4.14252	4.16169	3.75131	10.9789	6.95454	7.58338	11.5962
ENSG00000223583.1	RP3-476K8.4	0.026793	0.131007	0.163536	0.157553	0.195794	0.210866	0	0.0172626	0.0198869	0.156621	0.0493017	0.0615183	0.0463273	0.105483	0.1643	0.0590753	0.234698	0.103861	0.130239	0.191024	0.342079
ENSG00000225891.1	RP3-476K8.3	0.149033	0.110411	0.0551302	0.0885221	0	0.0933003	0.0471457	0.192042	0	0.277196	0.132962	0.103694	0.0937054	0	0.0830818	0.199151	0.664608	0.0700262	0.142692	0.0901557	0.255709
ENSG00000198830.6	HMGN2	185.843	160.277	244.264	186.641	159.574	330.442	200.599	191.029	51.5522	284.252	262.923	89.7163	298.305	414.624	157.562	173.403	269.291	370.343	222.076	271.346	235.994
ENSG00000224129.1	DPPA2P2	0	0	0	0	0	0	0	0	0	0	0	0	0	0	0	0	0.0279963	0	0	0	0
ENSG00000117676.9	RPS6KA1	7.9959	25.0176	14.1147	3.24898	10.4998	19.5202	46.0409	7.2887	17.9905	34.1574	53.6911	21.4447	50.4748	21.7563	47.5502	25.9685	41.4124	32.2873	37.4979	56.5556	22.0923
ENSG00000238705.1	MIR1976	0	0	0	0	0	0	0	0	0	0	0	0	0	0	0	0	0	0	0	0	0
ENSG00000243905.2	RN7SL679P	0	0	0	0	0.0580009	0	0	0	0	0	0	0	0	0	0	0	0	0	0	0	0
ENSG00000252802.1	Y_RNA	0	0	0	0	0	0	0	0	0	0	0	0	0	0	0	0	0	0	0	0	0
ENSG00000229247.2	RP11-492M19.3	0	0	0	0	0	0	0	0	0	0	0	0	0	0	0	0	0	0	0	0	0
ENSG00000238316.1	snoU13	0	0	0	0	0	0	0	0	0	0	0	0	0	0	0	0	0	0	0	0	0
ENSG00000235069.2	RP4-785J1.1	0	0	0	0	0	0	0	0	0	0	0	0	0	0	0	0	0	0	0	0	0
ENSG00000260063.1	RP5-968P14.2	0.21143	0.210266	0.311081	0.238824	0.0480102	0.391321	0.779378	1.353	0	1.91151	0.567092	0.224901	0.0619627	0.479683	0.401046	0.115886	1.00137	0.634376	0.598066	0.303187	0.847426
ENSG00000117713.13	ARID1A	19.4054	19.1607	17.1806	20.1636	11.5308	10.4145	17.4777	13.8441	4.7235	30.6063	7.92002	12.2747	18.1272	6.53231	14.5597	24.1361	4.7899	31.3521	4.39703	20.2051	53.821
ENSG00000266138.1	RN7SL501P	0	0.083738	0.174217	0.0335686	0	0	0	0.132408	0	0.0375414	0	0	0	0	0.039382	0	0	0	0	0.02442	0.11408
ENSG00000060642.6	PIGV	3.84635	2.4558	1.33661	5.53298	1.82997	4.92433	6.41569	3.42712	3.73106	9.01226	2.51129	3.2017	4.06733	3.67267	5.96812	6.23944	4.24547	5.63545	12.6894	1.38601	9.23461
ENSG00000241188.2	RN7SL165P	0	0	0	0	0	0.0487947	0	0	0.0736298	0.0362424	0.12169	0.0759223	0	0	0.0760386	0	0	0.0961346	0.281282	0.0235751	0.302864
ENSG00000204160.7	ZDHHC18	9.68802	11.8405	7.38754	6.82437	5.95431	11.588	5.5583	11.1842	12.9099	9.23897	3.8785	4.94048	6.7434	21.6016	7.45037	6.25206	11.2501	7.9185	14.2609	15.356	18.3425
ENSG00000175793.10	SFN	10.7807	1.07487	1.55245	7.02957	9.61864	59.9133	0.180175	0.189626	53.8771	14.6079	0.234011	0.125142	0	0.22745	0.200534	0.112161	0.26736	4.42273	28.3347	0.580287	0.459875
ENSG00000142751.10	GPN2	9.84711	8.7262	5.80506	9.15166	6.70191	10.3198	5.65347	4.37092	2.54893	5.76281	3.10148	5.17841	6.62875	7.38447	6.63031	5.20682	8.59285	10.0762	7.1452	8.21553	11.8464
ENSG00000226698.1	RP1-50O24.6	0.632394	1.22159	0.444765	0.765166	0.91285	2.69591	0.448269	0.331994	0.591083	0.61612	0.430987	1.14727	0.728973	0.553268	1.65173	0.722996	1.10791	1.24085	1.93549	0.690225	1.30017
ENSG00000198746.8	GPATCH3	6.31117	8.4774	6.77713	6.38469	4.54912	7.92514	6.32766	3.58864	1.78744	4.58464	4.23529	2.70821	4.19222	5.7304	6.10909	4.29832	8.17598	11.5524	3.72277	8.08629	12.2129
ENSG00000090273.9	NUDC	35.181	60.8581	55.0789	49.6625	57.6486	149.251	70.6898	31.5714	14.1241	40.1071	24.4828	29.9955	38.9401	88.1349	30.3474	22.5685	44.7888	131.235	48.9356	86.3729	107.968
ENSG00000131910.4	NR0B2	0.00619994	0.0202101	0.0168188	0	0	0.115887	0	0	0	0.0181212	0	0	0	0	0.0190096	0	0	0.0881234	0.0401832	0.0176813	0.0206498
ENSG00000175707.7	C1orf172	0.0119919	0.00651503	0	0.0208938	0.0194738	0	0	0	0	3.57508	0.156915	0	0	0	0.0122561	0	0	0.526837	0	0.0721978	0.00887569
ENSG00000172746.6	RP11-344H11.4	0.0288416	0.0470079	0.11736	0.0942217	0.0878182	0.0993075	0.0250906	0.0185824	0.149852	0.147522	0.0353808	0.22074	0.0249347	0.102193	0.0663234	0	0.0252643	0.0559012	0	0.0548345	0.0160102
ENSG00000224064.1	RP11-344H11.5	0	0	0	0	0	0	0	0	0	0	0	0	0	0	0	0	0	0	0	0	0
ENSG00000225294.1	OSTCP2	0	0	0	0	0	0	0	0	0	0	0	0	0	0	0	0	0	0	0	0	0.0358426
ENSG00000253368.3	TRNP1	0.0725418	0.0413817	0.0344378	0.0142191	0.0750988	0.0142729	0.138837	0	0.0538436	0.0477057	0.0444946	0	0.0439007	0	0	0.0373207	0.0381266	0.25777	0.191002	0.199982	0.080537
ENSG00000158246.7	FAM46B	0.00302666	0.276251	0.0123158	0.0197754	0	0.0059551	0	0	0	0	0	0	0	0	0	0	0	0.0703959	0	0.00575438	0.00336024
ENSG00000090020.6	SLC9A1	4.99994	7.84442	4.75433	8.63608	2.49547	3.46184	2.7036	2.99639	2.11279	2.81947	2.3566	3.23735	2.43476	5.06839	2.46651	6.76332	4.09431	7.0168	6.93946	7.31124	2.86863
ENSG00000229985.2	RP11-40H20.5	0	0	0	0	0.0331276	0	0	0	0	0	0	0	0	0	0	0	0	0	0	0	0
ENSG00000214973.3	CHCHD3P3	0.291165	0.438055	0.577202	0.321944	0.19095	0.0991524	0.253298	0.0865825	0.265988	0.163657	0.0549508	0.102851	0.135543	0.0352708	0.188849	0.0658443	0.107906	1.12868	0.090726	0.77713	0.460017
ENSG00000225159.1	NPM1P39	2.90157	14.2414	72.321	29.7389	19.5927	8.45775	10.327	6.37002	7.87838	4.38533	6.68283	10.0724	5.00276	3.74269	6.3112	2.86768	1.91893	55.6833	6.31545	111.204	59.4622
ENSG00000225990.2	SNRPEP7	0	0	0	0	0	0	0	0	0	0	0	0	0	0	0	0	0	0	0	0	0.0361684
ENSG00000224311.1	RP11-40H20.4	0	0	0	0	0	0	0	0	0	0	0	0	0	0	0	0	0	0	0	0	0
ENSG00000142784.11	WDTC1	10.0176	10.1474	3.94719	13.1528	5.39553	5.06838	4.80116	7.35954	5.4205	14.546	4.45919	8.69671	15.7608	4.2093	9.78934	27.3057	7.37441	15.0855	11.3555	13.7767	14.071
ENSG00000252098.1	Y_RNA	0	0	0	0.0900542	0	0	0	0	0	0	0	0	0	0	0	0	0	0	0	0	0
ENSG00000243659.1	RP11-4K3__A.3	0	0	0	0.0332115	0	0	0	0	0.0754575	0.037142	0	0	0.0878904	0	0.116889	0.0747169	0	0	0.0617709	0	0
ENSG00000186501.10	TMEM222	10.1967	10.3144	9.14296	8.48955	11.4213	9.9374	9.44892	8.29204	5.69245	13.5568	5.30969	12.5166	9.55026	22.2509	11.9896	11.2814	28.2604	14.031	17.3944	12.4024	17.655
ENSG00000206888.1	RNU6-48P	0	0	0	0	0.163161	0	0	0	0	0	0	0	0	0	0.205375	0	0	0	0	0	0.074365
ENSG00000241547.1	RP11-4K3__A.5	1.20984	0.349445	1.74485	0.960578	2.18228	0.195857	0.186518	0.177605	0.295542	0.604272	0.131506	0.539162	0.423677	0.0241168	0.117389	0.967968	0	2.47355	0.0496279	1.58683	2.55034
ENSG00000142765.13	SYTL1	0.0829026	0.170509	0.0990602	0.291467	0.0264446	6.28769	0.0549492	0.00508701	0.0205113	0	3.82582	0.193371	8.14679	16.6347	11.2387	0.0116057	50.2807	11.0438	0.0239871	6.42853	0.124911
ENSG00000142733.10	MAP3K6	4.2947	6.63616	11.0608	5.91863	4.51541	13.9629	0.476653	1.57906	1.30041	0.0934969	0.0804956	0.785958	0.660898	0.0335836	0.178557	0.291771	0.846383	3.47843	2.62082	2.91615	0.825028
ENSG00000142748.8	FCN3	0	0	0	0.0181857	0	0.0273819	0	0.0358659	0	0	0	0	0	0	0	0	0.00609532	0	0.0112747	0.0396885	0
ENSG00000174950.6	CD164L2	0	0.0114468	0	0.00917749	0	0.0069092	0	0	0	0.0307909	0	0	0	0	0	0	0	0.0317623	0.00284491	0.00333816	0
ENSG00000231207.1	RP1-144C9.2	0	0	0	0	0	0	0	0	0	0	0	0	0	0	0	0	0	0	0	0	0
ENSG00000181773.6	GPR3	1.18266	2.35286	1.52139	1.57644	2.82717	3.19705	0.047168	0.179033	0.040244	0.797315	0	0.238608	0.164062	7.53245	0.223388	0.0547924	0.543218	2.36888	0.0851066	0.750579	0.323549
ENSG00000158195.6	WASF2	39.7658	30.0922	18.8249	27.4126	21.8182	10.0847	25.9459	13.9233	10.1494	43.7448	8.27385	13.9313	27.2085	9.72295	15.8414	40.651	12.1009	39.3403	16.6734	31.6057	48.1945
ENSG00000241169.1	RP4-752I6.1	0	0	0	0	0.0203952	0	0	0	0	0	0	0	0	0	0	0	0	0.0216378	0	0	0
ENSG00000237429.1	RP1-159A19.4	0	0	0	0	0	0	0.0881275	0	0	1.18434	0	0	0.17516	0	0	0	0.177475	0.163621	0	0.144449	0.0281168
ENSG00000126705.9	AHDC1	0.90528	1.28126	0.775584	0.862366	3.67485	1.47282	0.459982	0.614235	0.208122	1.68445	0.647401	0.254457	4.83962	0.844489	0.618694	0.681535	1.34915	6.89947	0.134676	3.22905	1.02062
ENSG00000000938.8	FGR	0.00825231	0.0672508	0.0083949	0.00539184	0.633201	0.05074	4.86023	0.029243	0.00612522	0.75676	45.4513	0.135793	1.9049	20.1123	13.4672	36.7	29.8186	17.2717	0.0417852	0.113749	0.00916184
ENSG00000235912.1	RP1-159A19.3	2.76233	2.9812	3.24043	1.46338	3.819	4.22316	1.29896	2.16456	0.443313	1.20015	2.24382	1.14279	1.29089	3.87979	2.06017	0.768184	2.25622	5.59517	5.17138	6.20994	3.89564
ENSG00000233975.1	RP11-288L9.1	0	0.0529771	0.0661312	0.0212373	0	0.0319766	0.254491	0	0	0.142504	0.199368	0.0995081	0.252909	0.69102	0.0747454	0.0955564	0.968063	0.126	0	0.169944	0
ENSG00000126709.10	IFI6	17.98	39.0282	128.085	41.8909	11.6758	14.3136	11.8069	10.111	1.0332	27.1357	8.01964	11.3513	17.4355	37.2656	23.1311	20.5343	27.4062	31.6693	0.973338	64.17	9.83363
ENSG00000225886.1	RP11-288L9.4	0.0879403	0.406104	0.735558	0.229831	0.107106	0	0.0255011	0.0944322	0	0.214193	0.0539394	0.112176	0.0506852	0.0577028	0.0898779	0.560148	0	0.321956	0	0.417987	0.0650884
ENSG00000206767.1	RNU6-949P	0	0	0	0	0	0	0	0	0	0	0	0	0	0	0	0	0	0	0	0	0
ENSG00000226662.2	CHMP1AP1	0	0	0	0	0	0	0	0	0	0	0	0	0	0	0	0	0	0	0	0.0102918	0
ENSG00000207095.1	RNU6-424P	0	0	0	0	0	0	0	0	0	0	0	0	0	0	0	0	0	0	0	0	0
ENSG00000009780.11	FAM76A	3.61199	1.94015	1.06756	2.09647	2.22664	2.44874	2.6461	1.75826	0.807062	3.53635	0.891418	3.23086	1.89237	1.9809	1.91479	3.92781	1.5532	3.29896	1.50703	1.79535	2.85618
ENSG00000231344.1	RP3-426I6.2	0.513405	0	0.0835641	0.187849	0.0250118	0.121218	0.178654	0.105851	0.091457	0.0600232	0.201539	0.251479	0.213052	0.37191	0.0944491	0.0905595	0.323803	0.132679	0.0332749	0.0585661	0.0683988
ENSG00000230833.1	RPEP3	0	0.0345605	0	0	0	0	0	0	0	0	0	0	0	0	0.0162538	0	0	0	0	0.0302361	0
ENSG00000117758.9	STX12	12.2713	16.6231	8.37911	12.5679	12.1949	7.13333	6.46847	9.59566	17.4614	10.9997	2.69296	8.77719	8.90291	5.88691	5.61663	8.73541	3.26641	6.8169	9.81483	7.40664	8.6998
ENSG00000269971.1	RP3-426I6.5	0.0389518	0	0	0.254501	0.0948819	0.306558	0.067772	0	0	0	0	0.0596238	0	0.337373	0	0.0572559	0.204723	0.150994	0	0.185141	0.129735
ENSG00000270031.1	RP3-426I6.6	0.359355	0.0650778	0.162473	0.182617	0.170206	0.491005	0.104206	0.282981	0.059273	0.0875269	0.146944	0.152796	0.0345196	0.157196	0.122424	0.117383	0.384735	0.128983	0.695482	0.11387	0.288139
ENSG00000223062.1	RNU6-1245P	0	0	0	0	0	0	0	0	0	0	0	0	0	0	0	0	0	0	0	0	0
ENSG00000117751.13	PPP1R8	22.5576	23.3156	19.8834	18.1473	18.1863	8.34111	37.2082	15.6218	10.8635	32.4314	5.83769	12.5875	30.2639	3.43626	9.39504	22.7763	1.63182	34.5693	7.39561	27.1866	32.7818
ENSG00000252947.1	SCARNA1	0	0	0	0.169258	0	0.0424749	0.450724	0.222541	0.0640934	0.126193	0.105929	0	0.149308	0	13.1057	0.0634644	0.378203	0.278945	0	0.164173	0.0479341
ENSG00000130775.11	THEMIS2	14.7779	13.9191	8.89014	3.82126	0.763327	4.45485	0.485846	0.0699657	0.313197	0.165499	1.08094	0.0593657	3.0579	0.039088	6.74713	0.0114016	6.82038	1.8542	0.0113113	2.66629	0.0671699
ENSG00000117748.5	RPA2	77.1558	102.57	75.3195	59.9883	82.3885	51.7166	90.9035	44.6587	21.4266	56.9821	21.8867	36.3139	59.4277	29.5304	25.9588	30.5408	23.2874	75.8078	33.3692	49.7576	76.0196
ENSG00000130768.10	SMPDL3B	0.679133	5.25884	0.0182047	1.14001	0.00653868	0.747336	0.261544	1.349	1.15959	0.227526	0	0	0.0046414	0	0.0534975	0.0789145	0	0.0208112	0	0.0893115	0.00596034
ENSG00000227050.1	RP11-460I13.2	0	0.0237912	0.019799	0	0	0	0.0507945	0	0	0	0	0.0223437	0.0252394	0	0	0	0	0	0	0	0
ENSG00000158156.7	XKR8	3.19033	5.63844	0.0141761	3.91629	0.665107	1.87131	2.19124	2.78781	2.5406	2.21853	1.28212	0	2.88692	0.00411472	0	0.714374	4.1885	3.63956	0.00635049	3.16939	0.0174052
ENSG00000158161.11	EYA3	6.32472	7.25789	4.533	5.82481	7.91721	6.26125	8.2922	5.71821	3.95679	7.20565	2.53199	3.86507	9.93239	4.08865	4.2591	5.38048	3.75064	11.4094	3.07296	8.78474	12.2565
ENSG00000238231.2	RP11-460I13.6	0.234348	0.159148	0.052977	0.0765583	0	0.0960604	0	0.0251648	0.115962	0	0.0479135	0.0298931	0.0675343	0	0	0	0.273708	0.227108	0.0158214	0.0185646	0.0867254
ENSG00000240750.2	RN7SL559P	0.0485907	0.0791963	0.197721	0.0317479	0	0.0478023	0	0	0.0360661	0.0710105	0	0	0.0420086	0	0	0	0	0.313931	0	0.184765	0.134865
ENSG00000228589.2	SPCS2P4	38.64	16.8223	25.2523	21.0865	27.5755	23.8331	33.5824	16.5856	23.4588	34.5597	14.8075	22.753	24.4368	21.0122	21.52	18.7793	9.42191	30.6872	29.6336	21.3013	20.2281
ENSG00000228943.1	RP5-1053E7.2	0	0	0	0	0	0	0	0	0	0	0	0	0	0	0	0	0	0	0	0	0
ENSG00000214812.3	RP5-1053E7.3	0	0	0	0	0	0	0	0	0	0	0	0	0.0444975	0	0	0	0	0	0	0.0122319	0
ENSG00000253005.1	RNU6-176P	0	0	0	0	0	0	0	0	0	0	0	0	0	0	0	0	0	0	0	0	0
ENSG00000252429.1	RNU7-29P	0	0	0	0	0	0	0	0	0	0	0	0	0	0	0	0	0	0	0	0	0
ENSG00000169403.7	PTAFR	0.123361	0.240778	0.229295	0.0915468	0.0333881	0.256203	0.153689	0.0667246	0.180867	0.169152	0.0635215	0.0209811	10.5176	0.118719	0.0420264	0.291025	0.257477	2.39691	0.0419507	0.0419852	0.145412
ENSG00000126698.6	DNAJC8	46.2849	58.2771	41.3927	53.1154	49.4764	41.8533	65.8446	42.725	27.9709	66.7363	22.7175	43.7242	45.6971	23.7114	26.7191	52.6285	12.6578	56.0198	24.5198	46.1893	61.7547
ENSG00000215902.1	AL353354.1	0	0	0	0	0	0	0	0	0	0	0	0	0	0	0	0	0	0	0	0	0
ENSG00000130770.13	ATPIF1	37.1886	37.7062	17.5202	51.854	22.7389	108.637	29.7992	33.7541	5.18825	28.7154	23.2507	22.7551	27.8874	81.0636	34.9578	23.485	75.1519	54.7667	81.3923	29.7392	41.323
ENSG00000270605.1	RP5-1092A3.4	1.77244	0.834819	0.504807	9.43305	1.58426	2.93271	0.352623	1.41975	0.142225	8.64849	0.71874	2.60027	0.713607	1.63062	7.64328	2.53492	7.69843	1.13322	2.29572	0.868726	1.39095
ENSG00000271398.1	RP5-1092A3.5	0.0337277	0.0549716	0	0.0661104	0.102696	0	0	0	0	0	0.0827494	0.0516272	0	0	0.0775593	0.0247884	0.0590887	0.0653715	0	0	0.0748899
ENSG00000130766.4	SESN2	36.9856	36.1202	7.4437	23.9986	38.3116	4.02672	2.90354	21.9506	11.6409	30.8033	3.13186	20.0956	3.57815	6.54548	4.22574	24.7039	19.8345	3.53757	34.5344	5.44187	3.70776
ENSG00000130772.9	MED18	10.6139	6.02895	4.44856	13.136	4.97262	9.0329	11.6169	7.07427	3.78211	15.0126	7.20109	9.06707	8.11014	13.8719	11.8265	12.7915	10.1721	6.63006	6.14904	9.49185	6.4619
ENSG00000204138.8	PHACTR4	10.9843	12.226	7.07422	6.87815	7.53885	5.00299	5.49274	5.43172	3.83705	9.35867	1.41361	3.88915	8.0357	3.06622	3.2633	7.22973	3.00459	8.67933	3.67675	8.90232	11.2676
ENSG00000206779.1	Y_RNA	0	0	0	0	0	0	0	0	0	0	0	0	0	0	0	0	0	0	0	0	0
ENSG00000229820.2	RP1-308E4.1	0.0727628	0.0889451	0	0	0	0.035791	0	0	0	0	0	0	0	0.0572927	0.139436	0	0	0.023505	0	0.103754	0.0201956
ENSG00000221216.1	RNU6ATAC27P	0	0	0	0	0	0	0	0	0	0	0	0	0	0	0	0	0.0527578	0	0	0	0
ENSG00000180198.11	RCC1	13.5673	17.2599	41.0181	29.0161	41.4276	52.3191	55.0104	29.857	9.68684	45.8109	14.5156	33.8592	30.923	26.4868	12.8518	31.4466	20.5193	61.2384	33.9754	64.3122	114.597
ENSG00000242125.2	SNHG3	18.6419	8.90111	40.7638	23.7921	35.9692	55.1752	9.64842	48.0276	17.6536	23.2079	10.5127	48.77	35.8408	39.7891	28.5817	7.66423	14.304	32.2322	23.3821	36.2992	51.4055
ENSG00000200087.1	SNORA73B	3.58357	1.08798	12.104	3.53507	6.84638	27.8577	2.56736	11.1822	6.20638	1.59164	3.2324	12.2077	4.73833	7.82874	545.231	1.39435	6.15507	8.71621	24.8483	8.18251	8.38611
ENSG00000238821.1	snoU13	0	0	0	0	0	0	0	0	0	0	0	0	0	0	0	0	0	0	0	0	0
ENSG00000231468.2	PRDX3P2	0.0821112	0.114712	0.127284	0.0613135	0.0428599	0	0.163274	0.0604613	0	0.0171425	0	0	0.101412	0.157016	0.0359659	0.0862119	0.041101	0.287984	0.0285097	0.133811	0.338598
ENSG00000180098.5	TRNAU1AP	5.67211	7.0957	3.51592	4.3554	3.42068	3.23634	7.63844	5.5563	3.89991	5.15795	5.01999	5.73131	5.02323	5.76656	7.01877	7.94598	10.2011	7.44965	9.14198	4.46458	6.67616
ENSG00000197989.9	SNHG12	11.3778	4.86698	15.7406	6.64774	22.9511	30.2662	3.90681	10.3075	3.97603	6.23418	4.16044	13.3683	6.61278	25.0516	6.914	10.688	17.6057	18.2888	19.2678	12.0547	36.8329
ENSG00000221539.1	SNORD99	0	0	0	0	0	0	0.337028	0	0	0	0	0	0	0	0	0	0	0	0	0	0.107528
ENSG00000120656.7	TAF12	13.7362	19.2891	14.871	15.397	8.65069	23.4304	13.708	16.661	2.59955	15.3906	6.36555	13.7217	12.8645	11.7962	10.1648	12.3879	17.4645	20.4954	14.5969	8.90933	18.655
ENSG00000188060.6	RAB42	0.276165	0.133962	0.0936454	0.180439	0.332348	0.0161716	0.0629222	0.0211823	0	0.086483	0	0.0251623	0.0454772	0	0	0.318952	0	0.084963	0.0266352	0.0750076	0.284702
ENSG00000229388.1	RP11-442N24__B.1	0.124582	0.203052	0.0496998	0.105339	0.0446275	0.973275	0.91804	0.217194	0.0761518	0.460515	0.116869	0.336527	0.10137	0.0807839	0.314573	0.140037	0.513552	0.189386	0.629331	0.202027	0.732244
ENSG00000270103.2	RNU11	0.160458	0.087175	0.145094	0.209678	0.521142	1.68378	0.09306	0.206764	0.0793993	0.390823	0.393677	0.409357	0.0924817	1.30555	51.904	0.0786201	2.71742	0	1.51661	0.101689	0.237524
ENSG00000162419.8	GMEB1	2.86619	4.02765	3.12905	4.24854	4.68824	3.67988	4.08139	2.20341	1.73619	4.65081	2.96338	1.83271	5.69838	2.82735	2.44112	3.43177	2.73036	5.74097	3.81344	4.86069	4.65917
ENSG00000252777.1	SCARNA24	0	0	0	0.0720433	0	0	0	0	0	0	0	0	0	0	0	0	0	0	0	0	0.0612081
ENSG00000198492.10	YTHDF2	24.9856	25.8058	33.4993	28.859	25.5947	33.2718	43.7954	19.5766	15.7814	34.0793	19.8603	26.0097	28.8506	14.441	14.3815	28.9462	8.57372	32.3498	25.7808	36.6878	44.637
ENSG00000116329.6	OPRD1	0	0.00658481	0	0.00527939	0.00492059	0	0	0	0	0	0	0	0	0	0	0	0	0	0	0	0.00897075
ENSG00000226852.2	RP1-212P9.2	0.0123076	0.0334329	0	0.0214439	0.00499664	0.00403597	0	0.0105729	0.00609016	0	0.0100654	0.0125596	0.00709361	0.032303	0.0817621	0.0120608	0.13656	0.0424086	0	0.0155998	0.0819845
ENSG00000233427.1	RP1-212P9.3	0.00660565	0.0538316	0.0179194	0	0	0	0	0.0425598	0.00980599	0	0.0162067	0.0404452	0.0114217	0.161238	0.0810144	0.0194195	0.208308	0.0341418	0	0.0188383	0.132006
ENSG00000199756.1	Y_RNA	0	0	0	0	0	0	0	0	0	0	0	0	0	0	0.199774	0	0	0	0	0	0
ENSG00000159023.14	EPB41	0.712605	3.30886	2.18292	3.56927	5.556	0.80139	8.96492	2.80952	3.03265	14.0413	1.77963	4.00534	16.0253	0.746272	3.82252	13.0215	2.06625	15.776	2.07169	1.70902	33.9248
ENSG00000225616.2	RP4-604A21.1	0.0866119	0.0705828	0.0587389	0	0	0.0852065	0	0	0	0	0.0531246	0	0	0	0.0663902	0	0	0	0.0350844	0	0
ENSG00000206704.1	Y_RNA	0	0	0	0	0	0	0	0	0	0	0	0	0	0	0	0	0	0	0	0	0
ENSG00000253304.1	TMEM200B	0	0	0.133779	0.0429616	0	0	0	0	0	0	0	0	0	0	0	0	0	0.0424815	0	0	0.0365003
ENSG00000225750.1	RP11-242O24.3	0	0	0	0	0	0	0.0446955	0	0	0	0	0	0	0	0	0	0	0.0331934	0	0	0.0285199
ENSG00000116350.11	SRSF4	48.5405	48.1701	39.2242	49.322	45.7471	58.7255	40.5752	25.3939	21.3287	29.6901	60.5564	29.6529	38.8796	25.8054	29.558	29.5284	20.2814	70.8431	24.7141	64.9598	83.9642
ENSG00000227637.1	RP11-242O24.5	0.358357	0.0365046	0.0911371	0.292676	0.19095	0	0	0.0577217	0	0.0327314	0.0274754	0.0342837	0	0	0	0.0329222	0	0.0868216	0.0362904	0.0851649	0.0994632
ENSG00000116353.11	MECR	4.81159	5.49523	7.16332	4.05478	9.35677	10.6931	5.77081	7.9215	2.68293	3.43438	5.32415	5.50497	4.18351	10.7572	3.36183	3.34157	8.4376	5.41915	3.907	7.57755	12.7532
ENSG00000237934.1	RP11-467D18.2	0.0625404	0.0815459	0.0169656	0.0163449	0.0152341	0.0615256	0	0.0483532	0.0557042	0	0.107408	0.095731	0.108137	0.0196975	0.0191755	0.0367717	0	0.129298	0.0101334	0.0951231	0.2083
ENSG00000060656.15	PTPRU	0.432897	0.593731	4.04758	5.60634	13.7524	6.61392	0.0803118	0.876123	0.10371	0.080219	0.182117	0.0305539	0	0.0176815	0.063114	0.0201716	0.0644756	0.0854363	0.0545778	0.278695	0.0193906
ENSG00000221550.1	AL645859.1	0	0	0	0	0	0	0	0	0	0	0	0	0	0	0	0	0	0	0	0	0
ENSG00000230523.1	RP3-437I16.1	0	0	0	0.0174407	0.00812768	0	0	0	0	0	0	0	0	0	0	0	0	0	0	0	0
ENSG00000266678.1	AL139151.1	0	0	0	0	0	0	0	0	0	0	0	0	0	0	0	0	0	0	0	0	0
ENSG00000225011.4	RP11-810H18.1	0	0	0	0	0	0	0	0	0	0	0	0	0	0	0	0	0	0	0	0	0
ENSG00000221126.1	AC092265.1	0	0	0	0	0	0	0	0	0	0	0	0	0	0	0	0	0	0	0	0	0
ENSG00000228176.1	RP4-656G21.1	0.172702	0.187654	0.351372	0.677034	0.0175284	0.155741	0	0.0185451	0.106822	0	0.0176549	0	0	0	0	0	0	0	0.0466383	0.0547244	0
ENSG00000222787.1	AL645944.1	0	0	0	0	0	0	0	0	0	0	0	0	0	0	0	0	0	0	0	0	0
ENSG00000270927.1	RP11-179G8.1	0	0	0	0	0	0	0	0	0	0	0	0	0	0	0	0	0	0	0	0	0
ENSG00000233399.2	RP11-111I12.1	0	0	0	0	0	0	0	0	0	0	0	0	0	0	0	0	0	0	0	0	0
ENSG00000233372.1	RP5-893G23.1	0	0	0	0	0	0	0	0	0	0	0	0	0	0	0	0	0	0	0	0	0
ENSG00000231251.1	RP3-357I16.1	0	0	0	0	0	0	0	0	0	0	0	0	0	0	0	0	0	0	0	0	0
ENSG00000236335.1	RP4-591L5.1	0	0	0	0	0	0	0	0	0	0	0	0	0	0	0	0	0	0	0	0	0
ENSG00000231949.1	RP4-591L5.2	0	0	0	0	0	0	0	0	0	0	0	0	0	0	0	0	0	0	0	0	0
ENSG00000162510.5	MATN1	0.154048	0.213036	0.11186	0.770642	0.142137	1.26597	0.070391	0.256652	0.131666	0.243318	0.097351	0.114329	0.056501	0.129873	0.0811067	0.0160108	0.0463435	0.120638	0.185313	0.190817	0.0932872
ENSG00000186056.5	MATN1-AS1	0.642976	0.580589	0.265741	1.15907	0.407822	1.52791	0.251012	0.860661	0.174505	0.892793	0.441354	0.986933	0.338762	0.754501	0.371349	0.0916322	0.396286	0.338311	1.17313	0.289527	0.338135
ENSG00000162511.7	LAPTM5	48.3989	87.7536	8.99976	44.4539	0.234625	427.631	0.099029	57.3253	44.7678	1.56759	19.3513	0.489228	125.148	108.935	0.684626	0.0289602	110.445	48.6894	95.4094	66.361	20.0749
ENSG00000264773.1	MIR4420	0	0	0	0	0	0	0	0	0	0	0	0	0	0	0	0	0	0	0	0	0
ENSG00000229607.1	RP5-1125N11.1	0	0	0	0	0	0	0	0	0	0	0	0	0	0	0	0	0	0	0	0	0
ENSG00000223382.3	RP1-65J11.1	0	0.123334	0.0293252	0.0353154	0	0.0319042	0	0.160193	0.0160475	0.0315959	0	0	0	0	0	0	0	0	0	0	0
ENSG00000222784.1	RN7SKP91	0	0	0	0	0	0	0	0	0	0	0	0	0	0	0	0	0	0	0	0	0
ENSG00000235143.1	RP1-65J11.5	0	0	0	0	0	0	0	0	0	0	0	0	0	0	0	0	0	0	0	0	0
ENSG00000162512.11	SDC3	0.116629	2.96706	0.0453944	1.04298	0.0605246	4.59946	0.0811691	4.49816	1.91502	0.53504	0.396871	0.136611	0.0455931	0	0.00777386	0.11926	0.00177676	0.178222	0.930086	0.312364	0.153129
ENSG00000134644.11	PUM1	15.6873	16.9048	16.6347	13.858	17.9642	8.01871	16.2206	9.03239	6.90139	23.5407	7.1033	8.97891	20.1352	4.40511	5.66549	11.4054	2.90687	21.9852	7.16529	19.3342	16.5577
ENSG00000200154.1	SNORD103A	0	0	0	0	0	0	0	0	0	0	0	0	0	0	0	0	0	0	0	0	0
ENSG00000202107.1	SNORD103B	0	0	0	0	0	0	0	0	0	0	0	0	0	0	0	0	0	0	0	0	0
ENSG00000200181.1	SNORD85	0	0	0	0	0	0	0	0	0	0	0	0	0	0	0.301029	0	0	0	0	0	0
ENSG00000237329.2	RP11-201O14.1	0	0	0.0383483	0.0184726	0.0172172	0.0695349	0	0	0	0	0	0.0216386	0.0488858	0	0.151702	0	0	0	0.0458104	0	0.0313888
ENSG00000232768.1	RP11-201O14.2	0	0	0	0	0	0	0	0	0	0	0.0539394	0	0	0	0.202225	0	0	0	0	0	0
ENSG00000215900.4	SEPW1P	0	0	0	0	0	0.0279795	0	0	0	0	0	0	0	0	0	0	0	0	0	0	0
ENSG00000225142.2	RP11-490K7.1	0	0	0	0	0	0	0	0	0	0	0	0	0	0	0	0	0	0	0	0	0
ENSG00000084628.5	NKAIN1	0.00532081	0.086722	0.021651	0.0208589	0	0	0	0.00685632	0	0.0388792	0	0	0.0414005	0	0	0.00391058	0	0	0	0.0126451	0.00590724
ENSG00000060688.8	SNRNP40	16.5553	18.8517	20.206	16.1978	19.7717	15.5906	30.3279	13.3363	7.93122	21.7132	18.6825	14.2092	12.8096	14.4115	10.7191	14.5143	7.17975	27.1087	8.93336	32.7071	25.5435
ENSG00000229447.2	RP11-490K7.4	0.967645	0.160386	0.467156	0.578655	2.05744	0.435635	0.171213	0.211338	0.0243467	0.191745	0.28167	0.5272	0.0567164	0	0.276575	0.337509	0	0.59338	0.159445	0.873086	0.528043
ENSG00000121766.10	ZCCHC17	15.7328	18.4086	15.0061	16.5372	12.8098	29.7172	22.942	15.1987	10.8758	21.2693	25.8277	16.3952	22.38	11.2777	14.6017	19.8111	12.9282	29.8153	20.3672	25.5089	21.6957
ENSG00000229044.1	RP11-266K22.2	8.6528	8.38191	8.01619	8.44827	5.70674	7.09902	11.1918	7.0686	4.82292	9.75828	9.59323	6.62245	10.9246	2.44244	4.53018	10.2951	2.23097	16.7288	5.76679	15.1939	12.5065
ENSG00000121769.3	FABP3	0.523913	0.25048	0.0378998	0.219079	0.272254	0.0962102	0.279543	0.0720114	0.093329	0.336885	0.154248	0.11762	0.301963	0.0605036	0.24631	0.308044	0.483407	0.306894	0.101868	0.132811	0.178375
ENSG00000168528.7	SERINC2	0.207927	1.80167	0.261882	0.806809	0.0801075	1.49032	0.0184577	0.943231	0.185829	0.037208	0.294112	0.0194863	0.0146744	0.0116943	0.0455376	0.0155937	0.0892103	0.186426	0.0584428	0.0705926	0.150755
ENSG00000215899.3	RP11-439L8.2	0.0160219	0.034818	0.0144878	0.0558309	0.0260183	0	0	0	0	0	0	0	0	0	0	0	0	0	0.0173069	0.0355383	0.0118585
ENSG00000206981.1	RNU6-40P	0	0	0	0	0	0	0	0	0	0	0	0	0	0	0	0	0	0	0	0	0
ENSG00000228682.2	RP11-439L8.3	0	0	0	0.0321291	0	0	0	0	0	0	0	0	0	0	0	0	0	0	0.00995963	0	0.0341212
ENSG00000223907.1	RP11-439L8.4	0.00784436	0	0	0	0	0	0	0	0	0	0.0384916	0	0	0	0	0	0.0320666	0.0270295	0	0.00994264	0.0203208
ENSG00000229167.1	RP11-73M7.1	0.0363814	0	0	0	0	0	0	0	0	0	0	0	0	0	0	0	0	0	0	0	0
ENSG00000142910.11	TINAGL1	0.137899	0.0729475	0.0262516	0.0395174	0.145854	0	0.0042093	0	0	0.00353554	0.00296781	0	0	0	0	0	0	0.104723	0	0.0321974	0.0617763
ENSG00000121764.7	HCRTR1	0.0236637	0	0	0.0193265	0.0288209	0	0	0	0	0	0.00362861	0	0	0.00465814	0.0181388	0	0	0.00764422	0.0023964	0.00562376	0.0229878
ENSG00000162517.8	PEF1	14.6203	13.4752	7.81102	10.6578	21.9871	19.1453	25.1202	13.188	7.53783	16.1589	26.8843	13.014	19.0669	13.423	16.0408	17.8828	20.796	21.2499	14.0582	12.9298	10.6759
ENSG00000235790.3	RP11-73M7.6	0.270884	0.741972	1.05633	0.432638	0.746902	0.159153	0.00654595	0.0387841	0.00558504	0.0934692	0.0138459	0.0115179	0.0195158	0.0473981	0.242246	0.0165907	0.0131825	0.0437526	0.0396242	0.0643766	0.0417693
ENSG00000264078.1	RP11-73M7.9	0	0.0357231	0.118915	0.0286411	0	0.107811	0.0381347	0	0	0.0320307	0	0	0	0	0.0336011	0	0	0.113284	0	0	0.0730005
ENSG00000084636.13	COL16A1	2.67668	10.6733	20.5978	3.2733	10.4401	2.11424	0.0409145	0.00922229	0	0.16884	0.00125423	0.00469505	0.00707135	0.00322016	2.46397	0.00601146	0.115533	0.212698	0.00496987	0.012635	0.0749166
ENSG00000121753.8	BAI2	0.0679939	0.550983	0.0246799	1.76575	1.29584	1.09003	0.0916425	0.920585	0.132212	0.208529	0.602667	0.0190567	1.05479	0	0.00293628	0.0394151	0.68872	2.7335	0	0.0391458	0.149912
ENSG00000266580.1	MIR4254	0	0	0	0	0	0	0	0	0	0	0	0	0	0	0	0	0	0	0	0	0
ENSG00000254545.1	RP11-84A19.3	0.0133466	2.19707	2.13615	4.116	0	1.50996	0	0.10319	0.0396257	0	0.0163727	0.0204297	0	0	0	0	0	0.0517373	0	0	0.0148176
ENSG00000134668.8	SPOCD1	0.0891838	6.96659	7.99917	16.748	0.0138244	8.54555	0.0931021	0.229842	0.125171	0.0142182	0.0318267	0.00496415	0	0	0.079548	0.00476701	0.0767017	0.0649525	0.0486062	0.00770723	0.0234031
ENSG00000203620.2	RP11-84A19.2	0	0	0	0.0124488	0	0.00624797	0	0	0	0	0	0	0.0109814	0	0	0	0	0.00820644	0.00257265	0	0
ENSG00000269967.1	RP11-84A19.4	0.170937	0.199003	0.0662439	0.335057	0.565089	0.14414	0.0212437	0.267467	0	0.0713734	0.134803	0.467239	0.147782	0	0.0187182	0.179473	0	0.283982	0	0.0348204	0.203332
ENSG00000184007.13	PTP4A2	88.699	68.1792	35.0676	42.0034	48.3692	67.4895	141.029	84.7298	27.4706	144.724	132.137	100.879	90.9553	21.5636	50.802	181.171	32.9633	71.6002	43.3037	14.9115	98.0025
ENSG00000228634.1	RP4-534N18.2	0.360436	0.112973	0.0752131	0.108692	0.405221	0.0681899	0.02412	0.0714543	0.0411586	0.0405186	0.0850303	0.12732	0.191761	0	0.0850102	0.0815094	0.0485739	0.250781	0.0112311	0	0.18469
ENSG00000121774.13	KHDRBS1	46.5364	68.0962	56.7156	65.6169	58.0847	79.9586	108.637	57.436	51.6318	98.8087	91.2955	84.2193	86.4266	55.7208	43.739	87.2375	48.6996	74.8724	63.4423	86.0251	66.2023
ENSG00000203325.3	RP11-277A4.4	0.0459432	0	0	0.0300181	0.083934	0.0225988	0	0.0592017	0	0	0.0704497	0.0175814	0	0	0	0	0.0603671	0.0742065	0.0558314	0	0.0765101
ENSG00000121775.13	TMEM39B	5.07327	5.02127	6.36767	3.38504	4.5712	7.05491	7.40859	4.06051	0.946006	7.87065	5.32756	3.46479	5.93153	4.10706	3.1529	3.6222	5.33754	8.40278	4.51409	5.93401	9.57649
ENSG00000266203.1	MIR5585	0	0	0	0	0	0	0	0	0	0	0	0	0	0	0	0	0	0	0	0	0
ENSG00000025800.9	KPNA6	13.9063	14.5323	10.5332	14.629	17.6411	10.8051	19.0595	8.74047	4.38757	14.4255	9.61793	7.61546	11.1044	8.2877	6.42359	12.8567	4.69128	15.4582	7.29302	16.2331	15.6398
ENSG00000250135.1	RP4-622L5.2	8.01601	8.40645	6.89381	8.64952	8.95161	10.9938	10.6939	4.62466	2.20128	7.58465	6.05036	4.27646	6.09408	14.4595	4.46422	7.09184	8.75368	10.3162	6.21562	10.9093	10.5935
ENSG00000084652.11	TXLNA	49.2682	52.9065	37.866	47.4742	41.5724	38.2898	58.7336	31.5179	15.3974	31.7916	36.571	21.2106	20.9068	20.5075	19.7638	29.4623	17.6202	47.5389	24.6914	43.8832	36.5045
ENSG00000160050.10	CCDC28B	2.20762	3.20017	0.945221	2.70533	2.63918	7.83398	9.94771	4.77832	2.12186	0.401418	14.1086	3.31693	12.4409	0.378492	5.8447	8.38171	10.6203	21.1149	11.9426	3.07537	11.3511
ENSG00000224066.1	RP4-622L5.7	1.58448	2.47058	1.30381	1.24231	1.82045	4.34377	2.3433	1.47005	0.635077	1.1655	4.67791	1.30162	2.51138	1.05631	1.8623	2.2126	4.15461	6.40147	5.10901	1.76229	3.52409
ENSG00000160051.7	IQCC	3.65389	3.22985	3.82407	2.91221	4.08096	6.3682	3.08896	2.11856	1.07184	3.9192	5.62497	3.21994	3.17785	9.92813	1.36087	3.54233	5.41298	4.26093	1.03569	3.01884	3.21683
ENSG00000222046.2	DCDC2B	0.020076	0.507178	0.176998	0.18364	0.268965	0.0987512	0	0.0129348	0	0.0880172	0.0861973	0	0.069426	0.110654	0	0.11804	0.0351719	0.0778233	0.0162646	0.0477114	0.066866
ENSG00000160055.15	TMEM234	1.96407	5.61608	5.1878	2.70162	5.87538	4.03389	1.07914	1.33204	0.562666	3.37385	2.53619	1.21311	2.0257	1.13952	0.845198	1.16494	1.26771	6.1443	0.167494	2.09637	1.03289
ENSG00000084623.7	EIF3I	98.3499	227.914	171.88	153.41	171.304	545.715	274.452	228.069	152.586	227.723	294.259	230.362	196.579	182.66	202.858	132.389	167.586	252.48	247.807	223.399	201.425
ENSG00000220785.3	MTMR9LP	0.0217846	0.0631217	0.0492467	0.18978	0.0117921	0.221455	0.0715943	0.00623807	0	1.96322	0.0504783	0.0222305	0.033482	0.0228706	0.0111323	0.0213477	0.0402855	0.118851	0	0.0644273	0.102117
ENSG00000183615.5	FAM167B	0.00765719	0.0873613	0.020772	0.110066	0.009326	0.248587	0.106582	0	0	3.01017	0.122113	0.0703255	0.105919	0.204993	0.0939109	0.0450218	1.90492	0.247355	0	0.109186	0.0340045
ENSG00000182866.12	LCK	0.0552806	0.03604	0	0.00722378	0.00673284	0.0135959	60.0707	0.00712338	0.0369285	349.101	18.1539	45.9859	87.7275	22.8737	64.489	21.253	101.368	81.5094	0.0268714	65.0551	0.027618
ENSG00000252450.1	Y_RNA	0	0	0	0	0	0	0	0	0	0	0	0	0	0	0	0	0	0	0	0	0
ENSG00000116478.7	HDAC1	59.1043	58.2428	65.1859	60.8552	22.6831	55.6501	91.7554	70.3765	20.5503	179.358	108.998	58.9074	109.618	24.4695	48.7249	121.819	39.6543	190.643	35.1503	119.353	106.5
ENSG00000175130.6	MARCKSL1	0.438718	4.77159	6.99773	5.07144	18.4755	64.4162	2.15785	0.0543582	12.6497	0.887736	39.888	5.67587	49.4972	0.222545	0.226348	4.70018	8.08144	41.3173	0.0683516	100.325	21.6981
ENSG00000233775.1	RP4-811H24.9	0	0	0.0283007	0.0272653	0.101649	0.0205265	0	0.0268864	0	0	0.0511914	0	0.0901932	0.0328578	0	0	0	0.0404409	0	0.00991731	0
ENSG00000162526.6	TSSK3	0.130628	0.127744	0.0826841	0.341396	0.021213	0.0171345	0	0.0224434	0.0258554	0.0890867	0.021366	0.0266604	0	0	0	0	0.106798	0.0675162	0	0.0496709	0.0290051
ENSG00000225828.1	FAM229A	3.00922	2.87422	0.811936	0.6131	1.65519	0.36607	0.0281491	0.0416951	0	0.0236434	0.912952	0.123824	0.111897	0.993634	0.793685	0.0475625	3.35875	1.2334	2.60832	0.876641	1.4549
ENSG00000160058.14	BSDC1	16.5201	15.9414	9.8286	13.3765	11.9053	7.48611	11.119	10.0473	4.56289	16.0729	9.07789	7.49699	13.5857	4.36978	8.36197	14.6936	4.41731	14.4045	12.0568	11.2267	12.918
ENSG00000224333.1	GAPDHP20	0	0.0812018	0.0772297	0	0.0173369	0	0	0	0	0	0	0	0	0	0	0	0	0.0367864	0	0	0
ENSG00000270850.1	RP11-395N6.4	0	0	0	0.0274652	0	0	0	0	0	0	0	0	0	0	0	0	0	0	0	0	0
ENSG00000229259.1	LRRC37A12P	0	0	0	0	0	0	0	0	0	0	0	0	0	0	0	0	0	0	0	0.011349	0
ENSG00000263529.1	RN7SL122P	0	0	0	0	0	0	0	0	0	0	0	0	0	0	0	0	0	0	0	0	0
ENSG00000254553.1	RP1-27O5.3	0	0	0	0	0	0	0	0	0	0	0	0	0.0716332	0	0	0	0	0	0.10069	0	0
ENSG00000160062.10	ZBTB8A	0.34363	0	0.199753	0	0.41852	0	0.854112	0	0.21862	0.64566	0	0	0.254641	0	0	0.144316	0	0.50745	0.437474	0.233328	0.272502
ENSG00000176261.11	ZBTB8OS	8.78786	8.37775	7.9841	8.2089	6.72654	20.9548	20.8293	7.2159	6.62747	10.046	21.739	9.72052	7.56418	14.5713	9.22078	6.62529	7.67728	7.90719	19.5379	8.28274	13.3646
ENSG00000200591.1	Y_RNA	0	0.114524	0	0	0	0	0	0	0	0	0	0	0	0	0	0	0	0	0	0	0
ENSG00000162521.14	RBBP4	38.6689	63.5609	41.6474	59.0371	62.7618	33.0257	183.066	62.0056	43.274	132.069	54.9749	46.0324	102.631	6.59139	28.1153	78.635	5.39247	106.012	43.4646	96.8146	99.5505
ENSG00000162520.10	SYNC	0.0724359	0	0.0109167	0.0105173	0.0245063	0.14648	0	0	0	0.011762	0.0197465	0	0	0	0.0246773	0	0	0.0987975	0	0.00765097	0.0268065
ENSG00000224409.1	RP11-114B7.6	0	0	0	0	0	0	0	0	0	0	0	0	0	0	0	0	0	0	0	0	0
ENSG00000162522.6	KIAA1522	0.133641	0.286389	0.0772064	0.0662968	0.191402	0.0633017	0.0645893	0.0669699	0.0146954	0.236896	0.0182157	0.00378825	0.0791651	0.002923	0.0151762	0.0127323	0.0899669	1.72364	0.0942348	0.103515	0.048083
ENSG00000134684.6	YARS	50.2985	78.1854	23.1411	67.3772	77.0439	31.7385	28.0576	40.1699	53.1182	63.5571	35.211	34.036	28.8429	20.9646	13.6298	48.2136	50.033	31.2232	39.1953	33.0925	27.1873
ENSG00000116497.13	S100PBP	13.0943	6.74013	3.2225	8.58193	8.41824	5.94803	9.00902	5.3469	4.72254	7.53079	10.4693	6.0013	11.3827	3.06168	3.90315	19.7733	6.90701	8.54793	3.21176	3.37911	4.7104
ENSG00000160097.11	FNDC5	0.152978	0.253055	0.0433571	0.202887	0.0889876	0.159481	0.0278083	0.017653	0.0305051	0.15349	0.0784261	0.0664048	0.0868544	0	0.0875086	0.214796	0.100003	0.280278	0.0388454	0.0846494	0.0836517
ENSG00000121905.5	HPCA	0.0201324	0.229692	0.0136535	0.105232	0.11034	0.3466	0.105085	0.0648558	0.0747156	0.0294215	0.098788	0.0770419	0.0870263	0	0.169752	0.162761	0.0352706	0.026014	0.25281	0	0.0558782
ENSG00000121900.14	TMEM54	0.107086	39.9813	0.373497	31.1855	44.6984	18.8499	4.17886	0.00985642	3.29291	0.447131	0.60053	0.0117084	0.0661288	0	0	0.0224869	0	1.65057	4.08993	2.52313	0.0849205
ENSG00000221423.1	AL031602.1	0	0	0	0	0	0	0	0	0	0	0	0	0	0	0	0	0	0	0	0	0
ENSG00000116514.12	RNF19B	14.2766	21.3041	4.37644	16.0866	26.8931	3.80097	24.1661	6.53913	111.381	6.54126	14.4043	12.3369	14.1683	5.6909	6.39047	8.48458	4.6954	12.5821	5.15685	28.5319	14.094
ENSG00000267885.1	FKSG48	0.0382247	0	0	0	0	0.0376045	0	0	0	0	0	0	0	0	0	0	0	0.0493918	0.0154839	0.0181685	0
ENSG00000217644.4	RP4-803A2.1	0.796348	0.043998	0.183075	0.176377	0.180829	0.358517	0.0704522	0.0347852	0.200367	0	0.562961	0.516515	0.0700144	0.403854	0.227614	0.138881	0.508402	0.296491	0.207764	0.179632	0.0749252
ENSG00000239670.1	RP4-803A2.2	0	0.184444	0	0	0	0.148439	0	0	0.0559974	0	0	0	0	0	0	0	0	0.194968	0	0	0.125638
ENSG00000004455.12	AK2	36.264	50.0076	39.0554	27.3109	50.6216	73.5038	98.36	43.5976	37.2051	41.0804	50.4473	36.1247	62.7558	33.6249	21.4113	35.5615	20.0828	78.3986	53.5716	54.4562	59.1455
ENSG00000236065.2	RP1-117O3.2	0.494457	0.4233	0.338721	0.352435	1.11928	0.196539	0.417116	0.26387	0.177943	0.335753	0.183808	0.389902	0.405888	0.0353937	0.14548	0.110123	0.0831257	0.626003	0.376308	0.265881	0.454689
ENSG00000142920.12	ADC	0.0065563	3.08466	0.123017	0.771069	3.13285	0.863214	0.0836533	0.475924	0.483392	0.287441	0.020107	0.071923	7.56892	0.0473217	0.00837595	0.0289117	0.427862	0.758216	0.000885267	0.120496	0.0133447
ENSG00000116525.9	TRIM62	0.894417	1.80701	1.04785	1.45391	1.01752	2.18139	2.07264	2.17335	0.583626	4.57629	3.97888	2.08222	2.68177	3.24267	6.49129	4.15798	3.77104	2.16411	0.719836	1.24641	2.80221
ENSG00000160094.10	ZNF362	2.54208	8.57033	0.546036	1.47178	2.27249	2.06252	4.44263	8.33203	1.21537	6.97058	5.06886	2.37487	4.75914	0.580538	2.65935	4.7107	1.08169	9.67302	3.49231	6.323	6.69658
ENSG00000270115.1	RP11-415J8.7	0.122254	0.298886	0	0.0199694	0.0744489	0.0150338	0.0797657	0.0590755	0	0	0	0	0	0.0481308	0	0.0449258	0	0.138223	0.0495221	0.159798	0.25449
ENSG00000256142.1	AL513327.1	2.14748	7.00887	0.462574	1.07235	1.88212	3.02478	4.441	9.311	1.18656	7.07095	6.24274	2.50411	5.09522	1.0951	3.31669	4.46468	2.01182	7.70485	5.34022	5.02504	5.89828
ENSG00000184389.8	A3GALT2	0.013587	0.0221449	0.0276435	0	0	0	0	0	0	0	0	0	0	0	0	0.0399435	0.00595088	0.0351127	0	0	0.0226267
ENSG00000225313.2	RP11-415J8.3	0.291454	0.475031	0.952363	0.424137	0.153284	0.547385	0.11525	0.298744	0.0491659	0.145204	0.308781	0.324459	0.0687202	0.0730191	0.152323	0.223944	0.0348143	0.667611	0.0536642	0.510045	0.419179
ENSG00000134686.12	PHC2	9.82202	18.889	25.2789	9.56299	10.7186	9.15305	7.36678	7.24156	4.82613	9.86032	8.73037	8.20679	12.42	12.2234	11.8589	10.3034	9.1109	10.9728	4.26952	8.77277	7.41286
ENSG00000266239.1	MIR3605	0	0	0	0	0	0	0	0	0	0	0	0	0	0	0	0	0	0	0	0	0
ENSG00000222112.1	RN7SKP16	0.407496	0.625095	0.910355	0.313232	0.729861	0	0	0.123551	0	0.175151	0.11762	0.0733831	0	0	0.0367477	0	0	0.278758	0.0194196	0.387372	0.47902
ENSG00000233246.1	RP11-415J8.5	0	0.0476794	0.0198394	0.0573406	0	0.143895	0.0763472	0	0	0	0.0538294	0.179115	0	0.011517	0.0672709	0	0	0.0755998	0.154049	0.0973313	0.0162389
ENSG00000221225.1	AL138837.1	0	0	0	0	0	0	0	0	0	0	0	0	0	0	0	0	0	0	0	0	0
ENSG00000234512.1	TLR12P	0	0	0	0	0	0	0	0	0	0	0	0	0	0	0	0	0	0	0	0	0.00588105
ENSG00000121903.10	ZSCAN20	0.996485	1.09596	0.772868	1.87207	0.677544	0.727931	1.42837	0	0	0.0217058	0.392565	0.177748	0.838154	0.00212635	0	1.30795	0	1.27713	0	1.43888	0.0194879
ENSG00000235907.2	RP4-580O19.2	0.0194759	0.190459	0.0396248	0.369026	0.0474409	0.0478997	0.067772	0	0	0	0	0.0894356	0.0336754	0	0	0.028628	0	0.0251657	0	0.00925705	0
ENSG00000121904.13	CSMD2	7.459	3.44322	1.83798	2.92782	0.773967	1.89297	0.00137434	0.000508925	0	0.0334763	0.00678293	0.00060455	0.00273159	0.000310979	0.000605476	0	0	0.00204132	0.00159984	0.0127651	0.000438478
ENSG00000227000.2	HSPD1P14	0.0575851	0.0288788	0.0120164	0.0057884	0	0	0	0	0	0	0	0	0	0	0	0	0	0	0	0	0
ENSG00000176256.6	HMGB4	0.0223885	0.0182451	0	0.00365702	0.0102255	0	0	0	0	0	0	0	0	0	0	0	0	0	0	0	0
ENSG00000231163.1	RP5-1007G16.1	0.0318115	0.0259242	0.00431482	0.00831392	0.0116233	0.0125181	0	0	0	0	0	0	0	0	0.0877835	0	0	0	0	0	0
ENSG00000201148.1	RNA5SP42	0	0	0	0	0	0	0	0	0	0	0	0	0	0	0	0	0	0	0	0	0
ENSG00000142698.10	C1orf94	2.53743	16.5427	13.6989	9.1693	0.0542182	6.84555	0	0.362105	0.00826048	0.174839	0.00341309	0	0	0.260697	0	0	0	0	0.00225406	0.00528975	0
ENSG00000221053.1	AC115286.1	0	0	0	0	0	0	0	0	0	0	0	0	0	0	0	0	0	0	0	0	0
ENSG00000270241.1	RP4-657M3.2	0	0	0	0	0	0	0	0	0	0	0	0	0	0	0	0	0	0	0	0	0
ENSG00000207941.1	MIR552	0	0	0	0	0	0	0	0	0	0	0	0	0	0	0	0	0	0	0	0	0
ENSG00000163866.8	SMIM12	3.89936	6.15619	5.84647	4.6232	3.97455	4.96722	5.68558	3.44604	8.41982	3.89395	4.29229	3.14167	2.90094	3.54949	2.51501	3.49868	2.92919	7.73407	3.39733	5.34715	4.62908
ENSG00000189280.3	GJB5	0.100499	0.034484	0.00717438	0.110591	0.0128843	0.0104071	0	0	0.0471122	0	0	0.0809651	0	0	0	0.0466498	0	0.041008	0.0771339	0.0603382	0.0176171
ENSG00000189433.5	GJB4	0.0504728	0.00822638	0.0205379	0.013191	0.00614728	0.00248269	0	0	0.0449556	0	0	0.00386295	0	0	0	0	0	0.0163045	0.00817812	0	0.00280178
ENSG00000255811.1	RP1-34M23.5	0.0511938	0	0	0	0	0.0125908	0	0	0.0569973	0	0	0.0195907	0	0	0	0	0	0.0165374	0	0	0
ENSG00000216162.1	AL121988.1	0	0	0	0	0	0	0	0	0	0	0	0	0	0	0	0	0	0	0	0	0
ENSG00000188910.7	GJB3	0.0780668	0.00489378	0.0162904	0.019618	0.0438834	0	0	0	0.0624018	0.00877591	0	0	0	0	0.0184124	0	0.0631237	0.031038	0	0.0428144	0.040002
ENSG00000187513.8	GJA4	0.00834844	0	0.0113236	0.0436372	0.0406715	0	0	0	0.83034	0	0	0.012779	0.0433053	0	0	0.0122715	0	0.0107874	0	0.0277766	0.00463428
ENSG00000230163.1	RP5-997D16.2	1.24429	1.70355	1.13415	1.74305	3.32192	2.68323	0.588863	1.12878	1.13784	0.916479	0.720466	0.838045	0.378661	0.88569	1.63288	1.02424	1.64802	1.18335	0.475808	1.03144	0.784654
ENSG00000116544.7	DLGAP3	0.0144172	0.0293725	0.0342213	0.0141297	0.0307287	0.017729	0.040762	0.0162555	0.00802577	0.0263366	0.00884298	0.0468954	0.0186963	0.0113519	0.0165767	0.010596	0.0315724	0.0209577	0.0803006	0.0137052	0.00800307
ENSG00000252728.1	SNORD112	0	0	0	0	0	0	0	0	0	0	0	0	0	0	0	0	0	0	0	0	0
ENSG00000241014.1	RP11-244H3.1	4.39324	6.78334	2.16448	2.86623	1.88618	0.794431	1.39757	2.21916	2.80137	4.07254	1.92607	1.73119	1.08148	1.46565	1.57294	3.10133	0.694239	2.1727	2.50237	2.05455	1.79307
ENSG00000243749.1	ZMYM6NB	59.8639	87.536	31.0333	41.1247	20.9835	11.435	35.9713	31.6729	51.7653	54.9887	30.2089	16.3155	12.3131	16.2788	18.0309	34.1715	7.68674	40.7839	42.2458	33.4545	30.7571
ENSG00000163867.12	ZMYM6	4.31307	2.36461	1.36525	3.36323	2.8791	3.82055	2.41015	2.15677	3.14902	2.9036	2.3569	3.46538	3.62252	2.99721	4.29249	3.47957	3.75944	2.96131	4.54742	1.69083	1.66894
ENSG00000233940.1	RP11-248I9.2	0	0	0	0	0	0	0	0	0	0	0	0	0	0	0	0	0	0	0	0	0
ENSG00000197056.5	ZMYM1	3.3312	0.766989	1.49202	1.69156	10.5824	0.25411	1.59621	0.124338	0.817576	6.60811	2.29091	2.91084	5.20805	0.964322	0.39599	2.57049	1.26786	5.13113	2.13954	0.961016	0.0362583
ENSG00000228348.1	EFCAB14P1	1.91949	1.43811	1.30177	1.5778	0.65987	0.304572	1.45439	0.837775	0.666405	3.82314	0.341811	0.592374	0.829738	0	0.593282	2.20714	0.0949184	1.82019	0.188114	0.91235	1.30613
ENSG00000116560.6	SFPQ	63.6607	80.9805	80.9305	62.6322	90.7237	65.8141	102.288	63.8138	58.2393	69.6568	74.7982	62.313	55.5028	50.1646	37.733	69.1747	41.4963	96.5555	29.5421	107.573	99.2735
ENSG00000201868.1	Y_RNA	0	0	0	0	0	0	0	0	0	0	0	0	0	0	0	0	0	0	0	0	0
ENSG00000263591.1	RN7SL136P	0	0	0	0	0	0	0	0	0	0	0	0	0	0	0	0	0	0	0	0	0
ENSG00000146463.7	ZMYM4	11.1926	9.74753	7.99111	9.35461	7.59904	6.98076	7.36592	7.38523	11.0458	17.5321	4.17589	4.95385	17.4374	1.64865	5.51749	10.4511	3.18055	12.5635	6.05476	10.7521	6.65845
ENSG00000240374.2	RN7SL503P	0	0	0.0325127	0	0	0	0	0	0	0	0	0	0	0	0.146991	0	0	0	0	0	0
ENSG00000201542.1	SNORA62	0	0	0	0	0.114857	0	0.0820398	0	0	0	0	0	0	0	0.0722867	0	0	0	0	0	0
ENSG00000229994.1	RPL5P4	34.6951	44.1549	55.3653	40.1686	126.1	122.944	41.3228	124.251	104.606	73.0701	103.035	144.304	51.962	128.071	156.133	42.8062	163.148	47.8205	281.148	59.8115	56.804
ENSG00000227409.1	ZMYM4-AS1	7.27643	3.43572	3.53694	4.24412	4.05077	0.645175	2.79829	2.23341	3.3147	6.20684	0.306479	1.00386	6.69575	0.245897	1.1969	3.83303	0.629185	7.40474	0.366857	5.83352	3.9872
ENSG00000202129.1	RNY5P1	0	0	0	0	0	0	0	0	0	0	0	0	0	0	0	0	0	0	0	0	0
ENSG00000142687.13	KIAA0319L	10.7096	8.08767	4.89103	9.68389	5.98311	4.08033	5.10621	5.04125	6.1958	5.86851	6.42898	3.85766	5.98994	5.29443	7.09403	11.469	6.56358	8.4537	2.67392	5.37606	12.2616
ENSG00000236274.1	RP4-728D4.3	0	0	0	0	0	0	0	0	0	0	0	0	0	0	0.0109547	0	0	0	0	0	0.00793326
ENSG00000020129.11	NCDN	7.78932	8.1486	10.9112	8.36791	7.71651	8.93768	10.9564	6.10652	4.80072	8.65819	5.79537	4.84624	7.81317	3.37877	5.16036	5.29587	2.68169	14.5733	3.8571	14.5441	20.8391
ENSG00000239636.1	RP4-728D4.2	0.361836	2.14349	0.066067	0.100021	0.169498	0.492874	0	0.0537988	0.0309888	0.0305069	0.793852	0.138466	5.01718	0.68487	9.17409	0.184108	12.855	2.11294	0.129659	0.65486	0.324462
ENSG00000116819.6	TFAP2E	1.4439	1.24873	0.36416	0.22676	0.454601	0.467049	0.0569668	0.362837	0.933204	0.397143	0.935846	0.781837	1.34738	0.824973	2.10817	0.750788	3.08029	2.02227	0.482767	0.613156	1.17411
ENSG00000126067.7	PSMB2	36.6184	63.5928	65.7528	48.0522	50.0188	80.9658	111.519	34.0936	33.1042	57.5549	69.354	38.3876	46.6567	43.6966	21.43	36.6914	16.9704	116.594	32.358	82.3107	86.6792
ENSG00000239859.2	RN7SL281P	0	0	0	0	0	0	0	0	0	0	0	0	0	0	0	0	0	0	0	0	0
ENSG00000142686.7	C1orf216	4.03682	9.24473	5.64151	4.82605	6.55707	8.46916	9.93068	5.94236	8.67226	11.8161	5.49478	3.05634	12.8535	9.18733	5.53163	3.56782	6.164	16.682	4.96166	17.5258	14.5744
ENSG00000092853.9	CLSPN	9.0078	9.77355	16.8439	10.0465	14.9183	4.90774	22.6988	4.90232	4.07431	12.7783	2.92064	4.64704	10.1675	2.8362	1.35851	10.314	1.83398	29.0887	1.41699	19.6102	20.4491
ENSG00000232335.1	RP11-435D7.3	2.02116	3.2292	6.20431	3.52732	4.53461	1.58284	4.92786	1.69631	0.967227	3.34237	0.880844	1.70973	3.28782	0.23034	4.13818	2.75593	0.594039	9.63897	0.570951	6.72471	7.0713
ENSG00000134698.10	AGO4	8.38417	5.23391	0.14715	6.40657	2.91532	1.38261	3.55895	3.68554	5.90026	9.72168	2.76455	7.76121	5.34105	0.491569	0.757503	11.3266	1.54557	4.03089	3.31593	4.79183	1.84719
ENSG00000092847.6	AGO1	4.50463	4.04309	3.0561	4.40736	4.07667	4.00036	5.46955	3.17429	3.66512	5.02894	2.71419	2.49282	4.17957	2.23176	2.69104	5.05334	1.44896	6.65502	1.82224	8.80174	10.7975
ENSG00000271164.1	RP4-789D17.4	0	0	0	0	0	0	0	0	0	0	0	0	0	0	0	0	0	0	0	0	0
ENSG00000271914.1	RP4-789D17.5	0.524866	0.560474	0.0981948	0.473012	0.176346	0.480739	0.28341	0.209897	0.429879	0.290946	0.555059	0.609487	0.406826	0.470278	0.776899	0.744905	1.71223	0.397567	0.586512	0.292486	0.783649
ENSG00000126070.14	AGO3	3.17104	1.72297	0.850521	1.69523	2.62802	0.699509	1.55406	0.874953	1.56728	1.78988	0.638472	0.93867	2.40176	0.483912	1.62218	2.33182	0.668652	2.39936	0.979404	1.38938	1.83797
ENSG00000271554.1	RP4-665N4.8	0.696049	0.638137	0.177019	0.611111	0.397381	0.171189	0.548758	0.182187	0.274464	0.317877	0.120075	0.366247	0.338491	0	0.48352	0.447621	0	0.674547	0.220276	0.39287	1.15915
ENSG00000232862.4	RP4-665N4.4	0	0.0302825	0	0.00606976	0.0113145	0.0228478	0	0.0119708	0	0.00678811	0.0113961	0	0	0.0475459	0.0142418	0	0	0.0120038	0.0225786	0.0088311	0
ENSG00000092850.7	TEKT2	0.00362342	0.0118114	0.00982941	0.0142047	0.0441311	0.106939	0.0126087	0	0.00537892	0.0741338	0.0266698	0	0	0.116975	0.0222196	0	0.025392	0.014046	0	0.0137779	0.00804556
ENSG00000116863.10	ADPRHL2	12.1815	12.9561	16.4819	10.7525	13.6118	42.1613	13.7634	8.78698	12.0364	13.5007	26.5292	10.2275	14.7477	26.613	12.832	11.3056	24.1491	22.4473	35.8831	20.5458	24.7585
ENSG00000171812.6	COL8A2	0.0230208	0.0400221	0.0874292	0.0180494	0.0205611	0.0150981	0	0.0118657	0.0136696	0.0358854	0.335118	0.00939681	0.00265365	0.204223	0.0376448	1.0129	0.0228542	0.0337123	0.0161636	0.0131303	0.0136309
ENSG00000054116.7	TRAPPC3	12.755	16.9422	10.942	14.3212	9.46688	23.7681	18.3418	16.4638	20.55	23.7239	32.6951	15.0107	12.6245	18.4273	18.3933	15.4926	13.5891	20.9427	20.6863	17.7558	15.7148
ENSG00000116871.11	MAP7D1	20.5181	34.6557	21.8437	24.4077	16.216	23.0384	12.4605	8.10083	12.3252	12.6455	22.5845	8.89287	22.5616	22.5618	13.4286	16.6264	31.0149	47.4711	20.9253	37.4368	25.806
ENSG00000264592.1	RN7SL131P	0	0	0	0	0	0	0	0	0	0	0	0	0	0	0	0	0	0	0	0	0
ENSG00000054118.9	THRAP3	34	44.1878	57.4225	52.0588	39.1502	24.1613	78.8462	30.6978	39.15	60.4978	29.317	29.8453	61.285	13.5924	20.6388	43.7931	7.34	70.5445	18.6601	65.1468	63.68
ENSG00000231849.1	UBE2V2P4	0	0	0.0375339	0	0	0.0816699	0	0	0	0	0	0	0	0	0.0848461	0	0	0	0	0	0
ENSG00000214193.5	SH3D21	1.6471	5.64025	1.94489	0.450065	0.901734	4.10972	0.70116	3.10063	1.31124	0.280769	1.99756	1.25882	2.90874	1.28031	0.808174	0.43394	1.11443	1.07172	3.70141	1.56354	0.689317
ENSG00000142694.6	EVA1B	0.0564341	5.01291	0.765456	0.921814	0	1.27692	0.294568	0.799922	0.795868	0	0.346147	0	0.585474	0.777624	0.865163	0.414767	4.86929	0.765671	0	5.49884	0.250616
ENSG00000116883.8	RP11-268J15.5	1.1977	9.65159	1.47567	0.679663	1.62727	3.05129	0.21586	0.731705	0.361261	0.564845	1.1356	0.262948	4.67814	1.3526	0.526701	0.631264	1.07423	0.894035	7.08605	0.82103	0.805241
ENSG00000196182.6	STK40	16.0318	17.2443	8.29005	20.1604	8.79316	5.86645	4.68463	7.16038	10.6604	14.051	5.05036	5.33231	7.07195	14.3637	5.85545	6.62636	13.329	16.1992	10.9035	12.8305	13.8757
ENSG00000181817.5	LSM10	17.3142	22.2775	18.5848	19.0944	14.8617	52.1696	15.4542	21.8848	14.2951	24.2247	26.5997	13.4495	11.6636	28.4317	22.9226	18.3026	27.6265	25.6534	35.06	20.517	29.2805
ENSG00000222821.1	RNU4-27P	0	0	0	0	0	0	0	0	0	0	0	0	0	0	0	0	0	0	0	0	0
ENSG00000116885.14	OSCP1	0.488164	0.424945	0.564316	0.529173	0.101344	0.537544	0.415025	0.639763	0.934662	0.186457	0.782581	0.0891588	0.374078	0.600587	0.148825	0.346549	0.218667	1.14329	0.885351	1.33153	0.311015
ENSG00000201448.1	SNORA63	0	0	0	0	0	0.0546576	0.096667	0	0	0	0	0	0	0	0.3407	0	0	0	0	0.0528154	0
ENSG00000116898.7	MRPS15	16.7798	19.3089	14.5819	20.9281	29.7707	89.9828	27.3434	46.6777	19.108	14.3569	52.6804	24.7896	15.4567	57.3584	30.4193	18.4509	51.5	26.7857	53.3335	25.7527	22.0511
ENSG00000119535.13	CSF3R	0.0583463	0.0257018	0.0149723	0.0185458	23.6484	0	0.0192058	0	0	0.0184362	0.164429	0.00482762	0.0245397	0	0	0.0301334	0.0552535	0	0	0.029981	0
ENSG00000230214.1	FTLP18	0	0	0	0	0	0	0	0	0	0	0	0	0	0	0	0	0	0	0	0	0
ENSG00000234481.1	RP4-614N24.1	0	0	0	0	0	0	0	0	0	0	0.303832	0	0	0	0	0	0	0	0	0	0
ENSG00000163873.5	GRIK3	0.00141769	0	0.00384583	0.000926282	0.00258999	0	0.00493326	0.00182682	0.00210454	0.833904	0.813039	0.00542517	0.00367695	0	0	0.0145872	0	0	0	0	0.00078697
ENSG00000264698.1	MIR4255	0	0	0	0	0	0	0	0	0	0	0	0	0	0	0	0	0	0	0	0	0
ENSG00000207328.1	RNU6-636P	0	0	0	0	0	0	0	0	0	0	0	0	0	0	0	0	0	0	0	0	0
ENSG00000223944.1	RP5-1180C18.1	0	0	0	0	0	0	0	0	0	0	0	0	0	0	0	0	0	0	0	0	0
ENSG00000252368.1	RNA5SP43	0	0	0	0	0	0	0	0	0	0	0	0	0	0	0	0	0	0	0	0	0
ENSG00000230451.2	RPS29P6	0	0	0	0	0	0	0	0	0	0	0	0	0	0	0	0	0	0	0	0	0
ENSG00000233621.1	RP11-422J8.1	1.64407	1.57428	1.09408	2.2021	0.337902	1.28381	1.04587	2.38335	0.907599	0.533088	3.17651	0.503319	3.11812	1.4968	1.99273	0.7401	5.36908	2.74842	0.973988	1.57265	2.01921
ENSG00000163874.8	ZC3H12A	2.24956	13.6862	22.3287	7.98366	3.48115	3.32083	1.54	3.54909	7.82715	2.13484	7.90234	1.52566	8.20907	4.07574	2.91991	1.49862	3.72781	10.3227	1.48552	13.5082	5.15266
ENSG00000163875.11	MEAF6	17.5345	11.2359	10.2817	11.8044	16.0213	15.1976	21.8324	15.9707	16.449	34.6572	15.3049	18.4147	18.253	8.70371	13.0357	28.1671	6.29258	21.5523	15.7059	18.7866	16.0716
ENSG00000263675.1	MIR5581	0	0	0	0	0	0	0	0	0	0	0	0	0	0	0	0	0	0	0	0	0
ENSG00000163877.9	SNIP1	12.8607	5.85268	4.18843	6.08153	3.89489	3.28452	6.52585	3.16099	3.68073	5.53916	4.54356	2.92674	4.71059	2.70044	2.8503	5.29772	1.51303	6.46828	3.17645	4.88548	5.19943
ENSG00000232273.1	FTH1P1	0	0.219576	0.310643	0.228859	0.131265	0.0795207	0	0	0.0399981	0	0	0	0	0	0.0413067	0.0198028	0.0236022	0.348157	0	0.0768405	0.134612
ENSG00000237749.3	RP3-423B22.5	1.10471	0.175661	3.3257	1.05627	1.11575	2.73021	1.54704	3.88862	2.1199	1.77193	4.32996	1.93844	3.40096	25.989	6.15469	1.14856	8.99242	0.626682	4.64954	1.10138	1.34612
ENSG00000163879.9	DNALI1	0.00546275	0.0178071	0.00370476	0.146338	0.0166333	0	0	0	0.0121641	0.0319331	0.0502599	0.00836187	0.00472277	0.00860264	0	0.00802979	0	0.021176	0	0.0311579	0.0485186
ENSG00000134697.8	GNL2	8.32358	15.3123	17.8688	11.3575	19.7879	56.9692	25.9686	16.7479	11.3733	14.2974	21.5948	10.3346	12.6581	35.4078	12.4182	7.63429	18.0691	22.733	12.2665	22.7376	22.3895
ENSG00000169218.9	RSPO1	0.00226808	0.0147867	0.0153818	0	0	0.0133877	0	0	0	0.00662914	0.00556464	0	0.00392169	0.0250021	0	0.0200033	0.0238412	0	0.0146999	0.0107804	0.0151083
ENSG00000116922.10	C1orf109	8.30305	6.43893	8.1454	4.10792	13.6769	6.5981	11.066	3.84202	6.80274	6.14045	3.66554	5.49903	5.13858	2.80955	1.68428	4.62086	2.10645	10.3079	5.63187	9.87551	8.31146
ENSG00000134690.6	CDCA8	43.0405	57.4516	34.8179	58.4243	33.3149	26.527	74.7495	28.7089	33.8232	55.0259	60.6297	41.537	45.083	36.5022	11.7931	62.6473	33.3005	57.6363	23.6868	48.8265	51.181
ENSG00000183317.12	EPHA10	2.99197	0.428542	0.00491906	4.81136	0.0298149	1.74375	0.38333	1.9908	1.96908	0.590946	0.936492	0.00555131	0.00313537	0.00356947	0.0027799	0.00799627	0.0174725	0.0070292	0.428966	0.0267184	0.419746
ENSG00000200421.1	Y_RNA	0	0	0	0	0	0	0	0	0	0	0	0	0	0	0	0	0	0	0	0	0
ENSG00000238871.1	snoU13	0	0	0	0	0	0	0	0	0	0	0	0	0	0	0	0	0	0	0	0	0
ENSG00000214141.4	ACTN4P2	0.166677	0.271662	0.195248	0.178204	0.244526	0	0.00659093	0.00488133	0	0	0.00929401	0.011597	0	0	0	0	0	0.166423	0.0306896	0.0576168	0.0883183
ENSG00000227416.2	RP11-109P14.2	0	0	0	0.0654939	0	0	0	0	0	0	0	0.0511458	0	0	0	0	0	0	0	0	0
ENSG00000185090.10	MANEAL	3.17748	2.62813	9.37985	2.78362	6.79125	5.98316	15.7962	7.35349	9.03194	11.9178	7.56275	4.27126	1.08815	8.4276	3.40768	5.47001	5.6021	10.2122	7.92858	11.9987	7.01318
ENSG00000233728.1	RP11-109P14.9	3.67571	2.67005	9.67963	3.31811	7.40729	9.37761	24.8866	10.6736	13.3146	18.2398	11.0655	6.45708	1.54022	12.0284	5.66645	8.26252	9.40829	10.0812	10.3936	12.8283	7.22955
ENSG00000196449.3	YRDC	20.228	17.6863	17.361	10.859	20.7922	53.248	31.7195	24.6349	31.458	14.6493	21.0357	16.8935	14.5474	16.5529	6.10699	12.4069	4.62878	23.4091	57.7781	30.424	31.067
ENSG00000197982.12	C1orf122	30.6068	22.5058	14.7755	14.5884	21.5575	43.931	18.4567	13.6305	25.6062	23.4294	23.9249	12.9487	11.0676	43.6323	26.2596	10.8664	45.4213	22.269	48.0099	18.6684	13.1617
ENSG00000188786.9	MTF1	7.71378	5.04876	4.09496	6.74643	3.50405	2.55707	4.50532	2.74279	5.51599	3.43174	2.01066	2.63331	2.75682	1.2772	2.0184	3.62505	0.765211	4.86016	2.40754	5.92928	6.16811
ENSG00000230610.1	AL929472.1	0	0	0	0	0	0	0	0	0	0	0	0	0	0	0	0	0	0	0	0	0
ENSG00000235673.1	RP11-109P14.8	0.14521	0.0169051	0.0281369	0	0.0126326	0	0	0.0133654	0	0	0	0.0635066	0	0	0.0636039	0	0	0	0	0	0.0230306
ENSG00000204084.8	INPP5B	8.74644	6.7991	2.99684	4.48365	5.52778	3.04304	4.3184	5.22318	3.63303	4.73916	3.10077	1.84715	10.2284	2.72026	3.01527	3.07056	6.71149	3.70378	3.17859	2.29203	2.09442
ENSG00000230955.1	RP11-109P14.10	3.59102	6.6543	1.73811	2.21971	3.70217	11.3752	1.37404	4.55053	1.43777	1.37186	6.81801	1.64219	3.7358	9.06922	7.37835	1.11703	30.0987	2.71475	11.2629	1.57227	1.5881
ENSG00000252448.1	SNORA63	0	0	0	0	0	0	0	0	0	0	0	0	0	0	0	0	0	0	0	0	0
ENSG00000222282.1	RNU6-584P	0	0	0	0	0	0	0	0	0	0	0	0	0	0	0	0	0	0	0	0	0
ENSG00000183431.7	SF3A3	30.1745	31.3797	29.211	25.9353	27.5226	25.8114	55.2312	25.4599	25.8917	36.5023	26.1519	24.881	38.2339	18.1253	15.3362	23.9418	13.7789	52.5648	25.3084	49.6903	30.1797
ENSG00000212541.1	RNU6-510P	0	0	0	0	0	0	0	0	0	0.0969819	0	0	0	0	0	0	0	0	0	0	0
ENSG00000183386.5	FHL3	2.74669	5.40938	5.04013	0.495388	4.66076	12.5677	0.553809	5.0325	5.83474	3.10981	3.72042	0.301094	1.37901	11.7795	0.0493454	1.2722	11.1622	2.49085	5.63842	2.01608	5.83279
ENSG00000183520.7	UTP11L	15.2299	17.2927	19.7269	13.751	25.7052	37.0643	27.832	16.8012	17.6895	22.325	16.4596	17.4106	12.8136	19.9692	10.0365	11.0891	7.88064	21.4493	23.8777	18.1953	15.9188
ENSG00000185668.5	POU3F1	0.0146867	0	0.00664022	0	0	0	1.82281	0	0.0181685	10.703	13.3353	0	0	0.00770947	0.0487836	0.194295	0	0.0063258	0.00793233	0.963341	0
ENSG00000224592.1	RP5-884C9.2	0	0	0	0	0	0	0	0	0	0.137816	0.0642699	0	0	0	0	0	0	0	0	0.0697256	0
ENSG00000223589.2	RP5-884C9.3	0	0	0	0	0	0	0	0	0	0	0	0	0	0	0	0	0	0	0	0	0
ENSG00000265596.1	MIR3659	0	0	0	0	0	0	0	0	0	0	0	0	0	0	0	0	0	0	0	0	0
ENSG00000237290.1	RP11-214L19.1	0	0	0	0	0	0	0	0	0	0	0	0	0	0	0	0	0	0.00811298	0	0.00596863	0
ENSG00000200796.1	RNU6-753P	0	0	0	0	0	0	0	0	0	0	0	0	0	0	0	0	0	0	0	0	0
ENSG00000238063.1	RP11-329N22.1	0	0	0	0	0	0	0	0	0	0	0	0	0	0	0.0278166	0	0	0	0	0	0
ENSG00000215895.4	RP11-334L9.1	0.0841041	0.143038	0.0892771	0.0573406	0.106887	0.287789	0.0572604	0.0424078	0.0434265	0.0480951	0.0179431	0.033584	0.0569045	0.143963	0.0392413	0	0.0288284	0.0566998	0.266623	0.0729985	0.0243583
ENSG00000116954.7	RRAGC	13.3425	14.9483	6.60942	14.082	7.76111	3.26273	12.7765	10.2596	23.6202	9.51117	10.3559	5.5183	5.03904	1.93972	3.60865	7.98236	3.05829	4.38404	9.65197	3.66438	5.43304
ENSG00000228436.2	RP5-864K19.4	0.712307	1.04128	0.239048	1.08434	0.160988	0.202278	0.357747	0.690767	1.32994	1.50242	0.351325	0.393419	0.190459	0.0809494	0.394022	0.420972	0.469577	0.189774	0.678214	0.230364	0.293498
ENSG00000214114.4	MYCBP	0	0	0	0	0	0	0	0	0	0.317395	0	0.332448	0	0	0	0	0.380495	0.280635	0	0	0
ENSG00000158315.6	RHBDL2	0.0295146	0.240524	0.0300246	0.302117	0.0209691	0.0387143	0.0813078	0.0348628	0.116837	0.226446	0.684905	0.0112945	0.0255166	0.0735918	0.0301649	0.0614607	0.0710981	0.00953429	1.39483	0.025719	0.0764576
ENSG00000199963.1	RNU6-605P	0	0	0	0	0	0	0	0	0	0	0	0	0	0	0	0	0	0	0	0	0
ENSG00000207466.1	Y_RNA	0	0	0	0	0	0	0	0	0	0	0	0	0	0	0	0	0	0	0	0	0
ENSG00000235549.1	RP11-781D11.1	0	0.0333756	0	0	0	0	0	0	0	0	0	0	0	0	0	0	0	0	0.0165899	0	0
ENSG00000174574.11	AKIRIN1	51.5113	79.6734	39.5484	65.3237	54.0436	22.3847	33.1518	40.2708	52.0835	51.499	63.6651	30.3908	14.834	15.4332	14.2145	35.0798	9.53751	41.9464	46.2314	36.8623	33.5961
ENSG00000168653.6	NDUFS5	191.891	396.53	236.965	567.134	210.614	1021.83	327.589	468.936	210.421	180.238	447.677	196.153	159.271	458.325	234.468	128.478	211.384	406.925	551.286	446.861	327.096
ENSG00000127603.19	MACF1	10.4862	9.00071	8.23737	7.32518	9.59471	1.841	3.80911	3.63263	27.4544	6.52494	1.72223	8.1883	10.9371	1.42608	11.7128	7.00402	3.08089	41.7607	2.73949	9.69187	5.21476
ENSG00000206654.1	RNU6-608P	0	0	0	0	0	0	0	0	0	0	0	0	0	0	0	0	0	0	0	0	0
ENSG00000222378.1	RNA5SP44	0	0	0	0	0.0656326	0	0	0	0	0	0	0	0	0	0	0	0	0	0	0	0
ENSG00000270040.1	RP11-416A14.1	0	0.0261916	0	0.0419984	0	0	0	0	0.357831	0	0	0.147589	0.222288	0	0.123179	0.0236213	0.12669	0.041529	0.156228	0	0.160568
ENSG00000226438.1	RP11-420K8.1	0.976168	0.355887	0.696867	0.436391	1.00119	0	0.178782	0.049653	1.37284	0.244019	0.063026	0.0786435	0.77731	0.111248	0.39382	0.0188801	0.191271	3.08699	0.0416234	0.879121	0.370759
ENSG00000217897.2	RP11-420K8.2	0	0.0811212	0.168772	0	0	0.0489641	0	0	0	0	0	0.0761859	0	0	0	0	0.0217992	0.0643123	0	0.0473138	0.0552573
ENSG00000183682.7	BMP8A	1.49103	1.47054	0.764144	1.07384	0.433361	0.183355	0.25795	0.212874	0.226372	0.309517	0.571592	0.0453874	0.651854	0.316854	0.22079	0.57283	0.152131	0.749854	0.137269	0.269789	0.169299
ENSG00000237624.1	OXCT2P1	1.31203	0.814277	0.43065	1.64738	0.32983	1.22643	0.0487428	0.162448	0.0277251	0.0545879	0.486861	0.0142942	0.14532	0	0.0787383	0.123539	0.0572602	0.536955	0.113481	0.15535	0.186615
ENSG00000182109.3	RP11-69E11.4	3.87233	3.40748	1.25727	2.01878	1.36459	0.18181	0.351693	0.171165	0.248627	0.83556	4.41023	0.185646	1.03854	6.21403	3.35117	0.95079	8.01087	2.41785	2.2903	1.81722	0.33662
ENSG00000243970.1	PPIEL	2.67877	0.627036	0.251246	0.595826	0.468562	0	0.495827	0.0183608	0.232673	0.562225	0.506902	0.065432	0.591294	0.718038	0.873763	1.19384	1.09837	0.49711	0.646446	0.731436	0.079096
ENSG00000090621.9	PABPC4	40.4103	44.6331	69.6688	46.0813	62.8095	73.3379	48.4772	86.3599	85.0706	37.2812	40.2395	115.073	72.5904	29.0509	37.3628	40.0399	42.3307	75.8946	104.546	80.0409	95.8428
ENSG00000228060.1	RP11-69E11.8	5.203	4.7489	7.9217	4.7933	7.11321	1.11329	3.80212	4.74344	5.58043	2.81336	1.30845	6.84927	5.5103	0.184356	1.1167	3.15479	0.410189	9.44585	2.21299	10.1023	11.3218
ENSG00000201457.1	SNORA55	0.530899	0.519176	0.720095	0.555	0.646602	0.0522284	0.369483	0.136822	0	0.465513	0.0651269	0.243795	0	0.710642	1.95335	0	0	1.372	0.430109	0.454213	0.825176
ENSG00000163909.6	HEYL	0.00191124	1.10273	0.00518469	0	0.879897	0.0282033	0	0	0	0.0251377	0	0	0.00330468	0	0	0	0	0.261777	0	0.00545055	0
ENSG00000225903.1	RP1-144F13.3	0	0	0	0	0	0	0	0	0	0	0	0	0	0	0	0	0	0	0	0	0
ENSG00000116981.3	NT5C1A	0	0.0316571	0	0	0	0	0	0	0	0.0189233	0	0	0	0	0	0.0190336	0	0.050195	0	0	0.0287518
ENSG00000116983.8	HPCAL4	0.00295187	0.92374	0.0560536	0	1.02283	0	0.814045	0.146444	0.208145	0.433543	0.0724228	0	0.017864	0	0.00452536	0.141017	0	0.194526	0	0.0224487	0.00327721
ENSG00000084072.12	PPIE	8.81037	10.3527	9.56354	11.5475	9.97595	6.7393	10.9734	7.27382	7.34201	8.87702	14.057	6.17106	12.9062	18.2556	7.93174	10.2676	12.629	12.1744	6.78789	8.43548	2.95961
ENSG00000225333.5	RP1-144F13.4	0.0252364	0	0.0342299	0.0329776	0	0	0	0	0	0	0	0	0	0	0	0	0	0	0	0.0239901	0
ENSG00000252413.1	RNU7-121P	0	0	0	0	0	0	0	0	0	0	0	0	0	0	0	0	0	0	0	0	0
ENSG00000116985.6	BMP8B	5.62317	8.67173	2.64946	7.60217	2.51973	2.81055	1.4093	2.71676	0.965846	2.4807	1.67879	0.384939	4.8741	0.00230246	1.02434	5.93163	0.0281762	1.17699	0.328109	0.262687	0.569752
ENSG00000198754.5	OXCT2	0.83211	1.46498	0.692096	1.45152	0.750533	1.84187	0.204875	0.136559	0.128187	0.21797	1.25189	0.0180243	0.264682	0	0.144415	0.213471	0.0550114	0.517316	0.203513	0.130592	0.257101
ENSG00000261798.1	RP1-118J21.25	0.497385	0.400451	0.154435	0.924034	0.554694	0.907884	0.104265	0.548259	0.293565	1.31363	1.69815	0.632929	0.103617	0	0.211299	0.643028	0	0.271015	0.558314	0.0113933	0.572163
ENSG00000229213.1	RP1-118J21.24	0	0	0	0	0	0	0	0.0599706	0	0	0	0	0	0	0	0	0	0	0	0	0
ENSG00000043514.11	TRIT1	10.7121	10.9793	13.2058	11.1693	20.7556	15.3915	11.5909	13.478	16.5613	10.8627	10.5277	10.1078	14.333	5.77107	2.47067	6.38751	7.61535	21.0889	13.1577	10.1831	13.6554
ENSG00000202222.1	Y_RNA	0	0	0	0	0	0	0	0	0	0	0	0	0	0	0	0	0	0	0	0	0.0704164
ENSG00000116990.9	MYCL	0.0551862	0.0345946	0	0.0850581	0.437749	0.0278414	0.0541641	1.03204	0.0420118	0.113736	0.0781137	0	0.0293604	0.0545949	0	0	0	0.0932496	0.00458556	0.0833994	0.00628395
ENSG00000236546.1	RP1-118J21.5	0.0273903	0.133928	0.0247676	0.0238615	0.177919	0.0449098	0.0317708	0.258828	0	0.0133427	0	0	0	0	0	0.026841	0	0.0943793	0.00739677	0.0694338	0
ENSG00000207356.1	Y_RNA	0	0	0	0	0	0	0	0	0	0	0	0	0	0	0	0	0	0	0	0	0
ENSG00000168389.13	MFSD2A	0.028762	0.489291	0.0902151	0.298328	0.623979	0.35546	0.675578	0	0.0373597	1.22421	1.49512	0.330196	0.326365	2.25762	0.553926	0.0422778	0.491294	1.59576	2.23987	6.78414	0.0618683
ENSG00000228477.1	RP3-342P20.2	0.237257	0.402809	0.563164	0.27128	0.204683	0.534891	0.0860003	0.433111	0.293503	0.18781	0.448702	0.423699	0.0512795	0.747255	0.394037	0.159843	0.303084	0.332118	0.736821	1.35324	0.285356
ENSG00000131236.12	CAP1	146.034	164.113	74.1178	169.092	61.4289	48.8456	107.663	59.5051	123.361	121.712	93.6936	77.5922	98.9097	51.9471	91.4066	124.17	38.4213	135.469	49.9929	98.9217	87.9428
ENSG00000131238.12	PPT1	77.5846	70.0746	40.8359	40.592	42.1186	44.4817	72.4916	79.7705	70.8474	41.9374	45.1714	44.7066	36.7388	52.5168	26.142	43.5688	50.5541	46.7589	54.9892	45.8303	64.3524
ENSG00000226745.2	RP11-115D7.3	0	0	0	0	0	0	0	0	0	0	0	0	0	0.0164769	0	0	0	0	0	0.00994627	0
ENSG00000117000.8	RLF	6.3157	5.48538	5.86141	5.19863	7.62367	4.02324	4.24253	4.78334	6.44059	7.29125	4.72827	6.10014	9.88665	2.73041	4.30461	7.54121	3.26071	4.95075	2.63178	4.09053	3.38742
ENSG00000207508.1	RNU6-1237P	0	0	0	0	0	0	0	0	0	0	0	0	0	0	0	0	0	0	0	0	0
ENSG00000188800.5	TMCO2	0	0.05256	0	0.0316051	0	0.0079312	0.0280541	0.0103886	0.239359	0	0	0	0	0.0190439	0	0	0	0	0	0.00766388	0.0179011
ENSG00000259943.1	RP1-39G22.7	7.58107	7.80027	2.39089	9.83361	12.5924	4.34214	3.04266	5.83734	9.27245	14.1036	12.1698	8.29393	7.47895	5.10134	7.26563	8.39526	9.10152	5.06018	8.04465	2.74119	3.45443
ENSG00000084073.4	ZMPSTE24	19.3745	16.1206	19.5264	17.3722	20.8482	20.1881	35.6117	13.514	117.06	30.7961	11.613	11.8255	16.3097	10.7849	7.19436	15.4345	6.31925	28.207	9.63773	22.0704	21.3939
ENSG00000231296.1	RP1-39G22.4	0.664047	0.223926	0.310584	0.329144	0.613549	0.20274	0.597606	0.177038	0.883792	0.368098	0.0842696	0.175252	0.356335	0	0	0.134634	0	0.53258	0	0.391813	0.101688
ENSG00000049089.9	COL9A2	0.293618	7.24151	0.0193596	0.151875	0.0149004	1.41217	22.5702	2.31215	19.2934	1.53758	15.5657	19.223	11.1057	2.16903	0.331346	0.575459	24.7983	7.79344	55.6479	43.0869	11.2259
ENSG00000227311.2	RP1-228H13.1	0.0296776	0.0241852	0.0805076	0.0775622	0.0542182	0.131382	0.0258179	0.172089	0.11014	0.0867416	0.109219	0.113569	0.0513149	0.210311	0.295732	0.130871	0.090988	0.0575215	0.156282	0.0846359	0.0329485
ENSG00000084070.7	SMAP2	25.5147	82.2904	22.501	49.8701	10.4846	17.3029	51.9089	177.294	104.32	27.9531	63.464	120.774	55.5032	9.74444	67.4092	39.8439	15.6223	38.2271	113.071	108.656	73.3758
ENSG00000213172.3	RP1-228H13.2	0	0.13973	0.0232567	0.425711	0	0	0	0.508172	0.814507	0.0501151	0	0.0524917	0	0	0	0	0	0	0.0277821	0.63568	0.152288
ENSG00000187801.10	ZFP69B	1.55305	0.182782	0.419458	1.79408	1.05958	0.942786	1.44272	3.74849	6.45736	6.4513	0.937994	2.66857	0.569975	0.430809	0.463677	1.18888	1.286	1.40078	6.12033	4.00909	3.57294
ENSG00000260920.1	RP1-228H13.5	0.764767	0.22446	0.441154	1.22527	0.874341	0.461216	0.693347	3.47368	3.30146	5.53249	1.27604	2.88398	0.7853	0.129201	0.193158	0.814036	1.13192	0.93897	9.51444	2.03337	2.30319
ENSG00000187815.5	ZFP69	0.00882652	0.0503511	0.146657	0.974626	0.00537508	3.31268	3.1943	4.07179	1.06788	4.52757	1.68913	2.65487	0.328128	0.0503869	0.104869	1.71909	3.54887	2.81422	1.86994	0.079711	0.137191
ENSG00000238287.1	RP11-656D10.3	0	0	0	0.40249	0	0.978959	0.412233	1.25175	0.0175859	0.986811	0.59583	0.380804	0.225319	0.783537	0.635645	0.0522401	0.280183	0.99498	0.7582	0.0675688	0.276195
ENSG00000164002.7	EXO5	0.0278155	0.332461	0.0251521	3.72263	0.0169388	3.88115	6.92063	4.4654	0.285601	4.94231	6.97228	3.79648	3.49091	3.88572	0.966565	0.858617	3.37259	9.15614	1.23002	4.76835	2.69438
ENSG00000227278.1	RP11-656D10.5	0.0663623	0.513768	0.022503	4.50938	0	3.37853	10.0164	5.66527	0.517198	6.61902	7.32677	5.07906	5.02013	3.13518	1.1191	1.07302	2.13632	12.0478	1.30377	6.67125	3.57331
ENSG00000238186.1	RP11-656D10.6	0	0.171157	0	1.13211	0	2.58272	2.19253	1.99594	0.0779451	2.16771	3.18835	1.76818	1.81576	5.4883	0.563465	0.212245	4.28894	3.01914	0.95711	1.77193	0.786962
ENSG00000117010.11	ZNF684	1.55182	1.25309	1.05562	1.68267	1.80098	1.9721	2.62614	2.70165	1.24285	2.53321	2.16115	2.80136	0.844112	1.79012	0.79903	2.53064	1.39446	2.0265	1.06041	1.47742	2.33815
ENSG00000236505.1	RP1-63P18.2	0	0	0	0	0	0.055959	0	0	0	0	0	0	0	0	0	0	0	0	0	0	0.126302
ENSG00000233910.1	GTF2F2P2	0.00994054	0.0324035	0	0	0.302674	0	0	0	0	0	0	0	0	0	0	0	0	0	0	0	0.0220723
ENSG00000117016.5	RIMS3	12.1648	6.13216	0.401751	11.2517	1.94731	2.3662	3.05589	13.6292	2.46025	7.51497	5.02616	0.00909808	0.357988	1.40323	1.66902	50.5684	2.43317	0.673292	3.31053	0.901206	7.25978
ENSG00000237899.1	RP4-739H11.3	0	0	0	0	0	0	0	0	0	0	0.0186669	0	0	0.0958528	0	0	0	0	0	0	0
ENSG00000272145.1	RP4-739H11.4	3.34778	2.53433	2.5643	5.3851	2.4009	0.831723	1.8997	3.20805	0.857719	2.20408	1.56351	3.5442	1.99809	0.551956	2.05162	3.75316	0.736858	2.88753	1.57294	3.15418	3.73562
ENSG00000066136.15	NFYC	10.9184	13.4551	9.1282	9.59333	6.26455	13.1103	9.98461	13.5206	6.16652	9.96476	12.6881	10.6864	11.5938	8.17507	12.1695	8.76394	6.56616	17.1625	11.3706	14.2296	15.3484
ENSG00000198974.1	MIR30E	0	0	0	0	0	0	0	0	0	0	0	0	0	0	0	0	0	0	0	0	0
ENSG00000207962.1	MIR30C1	0	0	0	0	0	0	0	0	0	0	0	0	0	0	0	0	0	0	0	0	0
ENSG00000117013.10	KCNQ4	0.198754	0.159178	0.095284	0.0492575	0.13773	0.0471966	0	0.0905221	0.0635877	0.0200316	0.00420374	0.173098	0.0592519	0.00269822	0.199631	0.10326	0.0810474	0.0442791	0.0416433	0.135189	0.155983
ENSG00000264582.1	RN7SL326P	0	0	0	0	0	0	0	0	0	0	0	0	0	0	0	0	0	0	0	0	0
ENSG00000179862.5	CITED4	0.00555592	0.0362216	0	0	0	0	0.0386668	0	0.263926	0.0324777	0.0272624	0	0.365052	0	0	0.0163335	1.01716	0.272804	0.153039	1.14081	0
ENSG00000229528.1	RP5-1066H13.4	0	0.0496028	0	0	0	0	0	0	0	0	0	0	0	0	0	0	0	0	0.0493118	0.0433961	0
ENSG00000228940.1	RP11-348A7.1	0	0	0	0	0	0	0	0	0	0	0	0	0	0	0	0	0	0	0	0	0
ENSG00000233118.2	UBE2V1P8	0	0	0	0	0	0	0	0	0	0	0	0	0	0	0	0	0	0	0	0	0
ENSG00000171793.9	CTPS1	6.8804	5.89864	16.8977	5.28314	19.6189	14.2721	53.9819	16.9689	11.9979	27.0842	21.5666	14.8942	19.2926	16.4794	4.96534	14.7389	7.91406	28.7221	6.9922	29.0589	24.977
ENSG00000171790.11	SLFNL1	0.809836	0.384865	0.189464	0.323777	0.654179	0.384442	0.263289	0.231422	0.229576	0.301341	0.281511	0.114544	0.126513	0.153195	0.201396	0.373983	0.0670061	1.33435	0.138762	0.804621	0.622164
ENSG00000010803.12	SCMH1	17.3819	14.0692	3.81681	11.8234	12.5902	8.05764	6.84212	6.75994	9.50066	14.1648	6.8269	0.0740102	4.7012	7.3857	4.38811	7.43403	8.08384	4.96473	7.20879	6.47	2.36189
ENSG00000215893.3	RP4-635E8.1	0	0	0	0.0375376	0.139946	0	0.0249901	0.0740318	0	0	0.035239	0	0	0	0.0440384	0.0211124	0	0	0	0.0136537	0
ENSG00000235358.1	RP11-399E6.1	0.00488224	0.103446	0.0463549	0.0255194	0.0237851	0	0	0.0629119	0	0.0142698	0.0539027	0	0	0.0538192	0.0523931	0	0.188174	0.0189257	0.0237322	0.00928228	0
ENSG00000213987.4	RP11-399E6.2	0	0	0	0	0	0	0	0	0	0	0	0	0	0	0	0	0	0.0295878	0	0	0
ENSG00000204060.4	FOXO6	0	0.263052	0.00405392	0.0624896	0	0.029403	0.0936033	0.0423645	0.0177473	0	0.0219987	0.00914994	0	0	0.0183279	0.127405	0.0314171	0.278061	0.00484276	1.08818	0
ENSG00000229901.1	RP11-399E6.4	0	0	0	0	0	0	0	0	0	0	0	0	0	0	0	0	0	0	0	0.0345847	0
ENSG00000252563.1	RNA5SP45	0	0	0	0	0	0	0	0	0	0	0	0	0	0	0	0	0	0	0	0	0
ENSG00000127129.5	EDN2	0.0830845	0.0641447	0.112693	0.319997	0	0.00860383	0	0	0.0519317	0.012781	0.016093	0.00669358	0	0	0	0.0321388	0	0.0113008	0.364897	2.23227	0.0194193
ENSG00000127124.9	HIVEP3	0.0171318	0.399949	0.182479	0.0671608	0.363918	0.121942	0.826719	0.322696	0.575957	0.0493364	1.30485	0.249125	0.164665	0.176553	0.108918	0.572527	0.768	0.543652	0.326573	0.0718489	0.0744016
ENSG00000230881.1	RP11-486B10.3	0	0	0	0	0	0	0	0	0	0	0	0	0	0	0	0	0	0	0	0	0
ENSG00000230638.3	RP11-486B10.4	0	0.0203156	0.0253599	0	0.0341575	0	0	0.00803084	0.0138776	0	0.0191133	0	0	0	0	0.0183219	0.0109186	0.0241591	0.0050491	0	0
ENSG00000264896.1	AL451006.1	0	0	0	0	0	0	0	0	0	0	0	0	0	0	0	0	0	0	0	0	0
ENSG00000227538.1	HNRNPFP1	0	0	0	0	0	0	0	0	0	0	0	0	0	0	0	0	0	0	0	0	0
ENSG00000228776.2	RP11-319C21.1	0	0	0	0	0	0	0	0	0	0	0	0	0	0	0	0	0	0	0	0	0
ENSG00000044012.3	GUCA2B	0	0	0	0	0	0	0	0	0	0	0	0	0	0	0	0	0	0	0	0.0114124	0
ENSG00000197273.3	GUCA2A	0	0	0	0	0	0	0	0.0324621	0	0	0	0	0	0	0	0	0	0	0	0	0
ENSG00000198815.4	FOXJ3	12.105	10.1427	11.4306	9.02731	12.4966	7.78221	11.343	6.97517	8.29335	13.5997	4.6939	8.17914	11.7867	3.30593	4.2385	10.4113	2.32346	15.8147	6.29841	10.9636	17.0419
ENSG00000227527.2	RP11-223A3.1	0.0650572	0.176724	0.0735347	0.155858	0.0528238	0.202672	0.0943271	0.125748	0.0321921	0.174303	0.42564	0.199167	0.0187482	0.102451	0.282585	0.270948	0.370422	0.25219	0.184472	0.0824592	0.108341
ENSG00000177181.10	RIMKLA	1.15555	2.82769	0.777184	0.371247	1.32186	0.420805	0.869196	3.50456	1.44056	0.135284	0.357324	0.00610777	5.29729	0	0.0122342	0.445756	0	1.03736	2.9236	1.07193	0.791187
ENSG00000235002.1	RP11-157D18.2	0	0.117697	0	0.023591	0	0	0	0	0	0	0	0	0.0312155	0	0	0	0	0.139964	0	0.0171617	0.0400859
ENSG00000066185.8	ZMYND12	0.343548	0.553501	0.310653	0.154804	0	0.279703	0.261081	0.997329	0.222755	0.346249	0.731466	0.719296	0.587195	0	0.211882	0.10448	0	0.306148	0.131165	0.0525535	0.083297
ENSG00000127125.7	PPCS	23.3248	14.394	10.6095	18.0836	10.7561	24.5978	14.988	27.0304	19.9041	24.3637	31.3117	20.3521	10.9537	16.591	30.7774	28.1326	18.0042	13.6507	32.0338	12.2713	10.4434
ENSG00000186409.10	CCDC30	0.331992	0.188988	0.0645658	0.339727	0.167982	0.100863	0.199623	0.18559	0.195686	0.485174	0.362346	0.452133	0.196272	0.0365202	0.422887	0.742767	0.252324	0.148251	0.278853	0.0638157	0.291343
ENSG00000230116.1	RP11-163G10.2	0	0	0	0	0	0	0	0	0	0	0	0	0	0	0	0	0	0.0245324	0	0	0
ENSG00000236876.2	TMSB4XP1	1.75445	2.677	1.01263	3.65845	1.09114	14.2853	17.8607	10.2456	1.49618	8.07374	61.9112	24.9699	5.42174	19.1344	29.6436	30.6176	15.3358	7.76571	22.6815	2.30655	9.24179
ENSG00000200254.1	RNU6-536P	0	0	0	0	0	0	0	0	0	0	0	0	0	0	0	0	0	0	0	0	0
ENSG00000236180.2	RP11-163G10.4	0.0340481	0.0277469	0	0	0	0.0167478	0	0	0.0758159	0	0	0.0521177	0	0	0	0.0500479	0	0	0.0137921	0	0.0378007
ENSG00000171960.6	PPIH	13.5178	21.4142	29.1331	27.9445	24.6247	26.6191	33.2102	15.3145	12.9483	22.9795	10.4575	14.3037	29.6648	8.98035	4.68412	13.1879	7.62918	42.7294	16.6293	30.3883	37.832
ENSG00000234917.1	RP5-994D16.3	0.108228	0.489994	0.228352	0.141427	0.190401	1.21852	0.376612	0.418385	0.178515	0.650234	0.590076	0.349739	0.270307	0.587058	0.350275	0.212116	0.54776	0.606003	0.769649	0.434398	1.05471
ENSG00000065978.13	YBX1	304.035	406.575	588.999	665.067	443.689	704.528	609.695	415.979	277.09	295.835	618.775	350.928	209.864	496.754	308.882	161.149	370.328	727.308	510.912	726.742	997.279
ENSG00000164007.6	CLDN19	0.0139284	0.00648609	0.0107954	0.00520024	0.0145405	0.00587243	0	0	0	0.00581568	0	0	0.00688092	0	0	0	0	0.0154264	0.0128961	0.00756601	0.00220907
ENSG00000117385.11	LEPRE1	11.9293	16.6706	9.34705	15.1741	9.79547	17.8846	8.28186	7.51939	4.26032	8.82627	10.5484	8.11418	10.7322	17.2242	12.896	12.0456	26.6466	10.8498	8.33041	8.31668	10.6681
ENSG00000164008.9	C1orf50	2.40276	2.43189	1.77607	2.94819	1.93946	4.65163	3.3525	4.02436	3.81892	2.98131	4.07417	3.9772	3.17153	3.5286	3.04071	3.00246	3.01965	3.24101	4.52262	3.37236	3.30164
ENSG00000228452.1	RP5-994D16.9	1.33273	0.96541	0.783327	0.309608	0.721416	0.33506	0.669878	0.896832	1.27498	1.4932	1.14443	0.453338	1.45945	0.54801	0.590242	0.805368	0.557772	0.707967	0.239937	1.12615	1.31522
ENSG00000177868.7	CCDC23	9.59582	13.2118	4.89036	8.71945	6.32004	8.46716	8.48398	12.2199	6.68105	10.0075	13.599	6.69744	12.9986	8.9209	9.20269	8.49248	12.9182	6.67275	13.8645	8.4555	6.95634
ENSG00000164010.9	ERMAP	1.82801	3.3168	2.61769	3.69132	0.907628	1.56494	2.10004	3.09217	1.7894	3.85359	2.81481	3.89254	3.96473	1.27887	3.14419	5.10487	3.18442	2.07811	1.20748	2.15552	1.79436
ENSG00000228192.3	RP11-342M1.3	0.718043	1.78437	0.763515	1.99244	0.167349	1.48691	2.62974	1.45072	0.776414	1.58698	2.49572	1.41799	1.34118	0.7678	1.31824	1.95456	1.24632	1.54636	0.922858	2.03932	0.782419
ENSG00000164011.13	ZNF691	7.45502	5.4779	2.80151	8.3114	3.15977	6.29339	6.79125	8.21745	7.82682	6.03199	11.8022	5.50332	8.25977	4.41767	4.25954	7.55318	4.12876	6.38449	5.73867	5.61348	4.80917
ENSG00000233708.1	RP11-342M1.7	0.00730594	0.0535847	0	0.0334146	0	0	0	0	0	0	0.00896241	0	0	0	0.00560019	0	0.0255991	0	0.0207162	0.00694515	0.00811117
ENSG00000237090.1	RP11-342M1.6	0.0162152	0	0	0.0494415	0	0.0212695	0	0	0	0	0	0	0	0	0.0165725	0	0	0	0.12261	0	0
ENSG00000225099.1	ATP6V1E1P1	0.105244	0.0343068	0.02855	0.0137528	0	0.0207073	0	0.0135616	0	0	0	0	0	0.0331473	0	0	0.0184381	0.0679954	0	0.0200094	0.0584218
ENSG00000117394.15	SLC2A1	90.0303	50.7955	44.2725	68.4261	8.37026	69.2634	55.2825	19.6736	13.5952	5.66514	38.6306	11.852	77.2708	14.6099	49.1516	7.99395	8.13865	20.2584	10.803	34.4853	16.5646
ENSG00000227533.1	SLC2A1-AS1	1.66425	0.571602	0	2.11643	0.0698952	0.978586	0.920831	0.591596	0.0473287	0.0372742	0.977772	0.126886	0.518194	1.63175	1.828	0.140593	1.33495	0.0082393	0.532087	0.121231	0.0849508
ENSG00000207256.1	RNU6-880P	0	0	0	0	0	0	0	0	0	0	0	0	0	0	0	0	0	0	0	0	0
ENSG00000252803.1	RNU6-870P	0	0	0	0	0	0	0	0	0	0	0	0	0	0	0	0	0	0	0	0	0
ENSG00000186973.6	FAM183A	0	0.0302237	0	0	0	0	0	0	0	0	0	0	0	0	0	0	0	0.0718833	0	0	0.0102937
ENSG00000117395.6	EBNA1BP2	15.0112	22.0275	36.2982	17.5904	26.5048	69.6098	59.9057	23.5317	21.2351	18.6633	27.0454	16.7892	17.3393	34.8414	14.8299	8.80557	18.4933	35.8845	14.5923	46.6862	50.0955
ENSG00000243710.3	WDR65	0.318647	9.47487	1.57743	0.285344	0.0334902	7.46138	21.4363	8.30796	28.3312	0.0803696	0.15477	30.9489	0.00559356	0.104435	12.7258	0.297198	0.0311713	0.204824	68.6581	1.3408	10.7567
ENSG00000199240.1	RNA5SP46	0	0	0	0	0	0	0	0	0	0	0	0	0	0	0.457816	0	0	0	0	0	0
ENSG00000179178.6	TMEM125	0.0235872	0.0219679	0	0.0264193	0.00410396	0.00331492	0.0234509	0	0	0.044319	0	0.0206314	0	0	0.0103315	0.0396242	0.0118066	0.02177	0.0109195	0.016016	0.0149639
ENSG00000253313.1	C1orf210	0.028366	0.0154109	0	0.0370671	0.017274	0	0.00822562	0	0.0280726	0.041454	0.0115991	0	0.016349	0	0	0.0277971	0	0.00610882	0.0995832	0.00898838	0
ENSG00000066056.9	TIE1	0.326557	3.96653	0.00435672	0.00699554	0.408159	0.00315992	0.0130401	0.00275933	0.0635763	0.0328585	0.00525374	0.00983338	2.41408	0	0.329923	0.00314762	0.163191	0.177085	0	0.502796	0
ENSG00000117400.10	MPL	0.0404162	0.0384258	0.00456827	0.00880229	0.00410204	0	0.0234399	0	0.0399981	0	0.0206582	0.0103109	0.0232943	0.0159116	0	0	0.0354032	0.0652794	0	0.0256135	0.033653
ENSG00000234694.1	RP1-92O14.3	0.759	0.44181	0.0882417	0.410898	0.158471	0.704017	0.716886	1.67664	0.273633	3.5653	3.69775	1.06222	0.281223	2.66372	1.91161	1.68944	6.04073	0.798601	8.02891	0.443218	0.770426
ENSG00000117399.9	CDC20	52.9235	127.722	94.0599	102.397	46.5111	80.9497	97.0681	23.492	29.8198	51.6404	107.926	51.7424	39.8045	89.7284	26.4338	61.4064	68.8104	96.0496	45.7594	101.295	83.2719
ENSG00000066322.8	ELOVL1	14.378	19.9127	19.7352	30.3792	12.909	25.6618	39.3988	18.3657	24.7115	31.7247	42.1471	27.9447	17.2124	32.8452	31.2373	43.3104	21.4985	28.6344	30.8607	28.6525	47.2114
ENSG00000159479.12	MED8	33.5135	42.012	21.3467	42.0005	43.5557	30.9655	25.387	20.2165	40.9284	24.4754	23.5752	22.0546	15.6413	23.748	19.0462	27.9694	19.0688	28.0557	49.1312	22.5501	17.0586
ENSG00000229431.1	RP1-92O14.6	4.90228	5.48118	2.18097	5.54763	8.62166	2.47888	1.79118	2.13515	4.93405	2.16359	1.69588	1.99605	0.813737	0.988162	1.15738	2.81032	0.532485	2.09037	3.07401	1.78019	1.53481
ENSG00000198198.9	SZT2	5.44539	3.92345	3.23005	3.39996	2.72348	2.19534	2.1446	1.32939	1.37042	2.72003	2.9347	1.75406	2.44297	1.46508	2.36052	3.44222	2.01461	6.39603	0.863714	3.68711	5.17935
ENSG00000229372.1	SZT2-AS1	3.18881	3.99409	2.44771	2.62613	1.66091	3.10681	2.49758	1.44015	1.11114	2.72715	6.18845	2.52689	2.25158	3.3424	2.79798	3.60213	4.30221	4.80934	1.48692	3.00209	4.23466
ENSG00000178922.12	HYI	0.211836	1.59205	1.48453	0.246059	0.215003	0.162088	0.184286	0.0606599	0.0174704	0.068795	0.230992	0.0720576	0.305235	0.231664	0.072168	0.674661	0.278343	1.67275	0.200223	1.42081	0.58796
ENSG00000229348.1	HYI-AS1	0.407672	0.578714	0.0713489	0.309324	0.144151	0.789176	0	0.20335	0.0780881	0.134529	0.0967941	0.181169	0.136432	0.134612	0.564499	0.173974	0.633577	0.152933	2.15212	0.0250025	0.146001
ENSG00000142949.12	PTPRF	0.203935	0.10571	0.131504	0.162516	0.0895797	0.093406	0.32574	0.0241247	0.0218368	0.647849	0.0606976	0.00204698	0.231226	0.0273769	0	0.0737132	0.0304567	22.1178	0.0130008	1.90177	0.314006
ENSG00000066135.8	KDM4A	20.1156	19.2636	10.0333	18.4361	16.1908	5.05228	9.89261	11.9747	20.3924	22.3252	6.3272	14.738	12.1218	3.91716	9.47498	18.1614	4.06528	20.4844	12.1956	15.6616	16.6464
ENSG00000236200.1	KDM4A-AS1	4.89191	6.73302	3.55927	5.60677	4.42559	3.21322	2.79623	4.1849	5.28394	5.87979	3.29648	5.23256	2.94572	2.40521	3.78391	4.57739	1.66139	7.27545	4.8292	5.97345	5.88847
ENSG00000126091.15	ST3GAL3	4.7392	4.04263	1.82547	4.73474	3.63251	3.52791	1.41792	3.9565	5.06249	23.8736	2.75026	5.00271	3.44384	9.59327	5.16071	2.40326	3.64487	3.96524	2.07932	3.33347	3.18357
ENSG00000229444.1	RP11-184I16.4	0.0152817	0.0249072	0	0.0599081	0	0	0	0.0196918	0	0	0	0	0	0	0	0.336943	0.147249	0	0.0247611	0	0
ENSG00000252201.1	RNU6-1058P	0	0	0	0	0	0	0	0	0	0	0	0	0	0	0	0	0	0	0	0	0
ENSG00000233674.2	RP11-184I16.3	0.052894	0.043105	0.107616	0	0	0	0	0	0	0.0386496	0	0	0	0	0	0	0.139	0	0	0	0.0587237
ENSG00000224751.2	SHMT1P1	0.103792	0.00890355	0	0	0.0399198	0.0214964	0	0	0	0.0239498	0	0	0	0	0.108871	0	0.0287112	0.042352	0.0354053	0.0207719	0.0727779
ENSG00000117407.12	ARTN	0.202233	0.158214	0.0658327	0.0880891	0.108375	0.212215	0.0140745	0.0625427	0.0240169	0.516215	0.016539	0.0577844	0.0419612	0.365182	0.264562	0.114943	0.165339	0.212535	0.214083	0.16405	0.143694
ENSG00000237950.1	RP11-7O11.3	0.154409	0.440414	0.628306	0.504433	0.454479	0.848126	0.514921	0.215549	0.229217	1.22229	0.615607	0.354531	0.600716	0.324213	0.276169	0.586334	1.37511	0.964338	0.656746	1.4923	0.571422
ENSG00000117408.6	IPO13	5.66123	5.73616	5.2135	7.66865	4.59383	6.07706	6.70237	4.84212	5.86502	7.31308	5.24276	4.64472	4.2495	8.53328	5.53161	9.25836	9.65873	10.7951	4.29516	9.82906	7.42324
ENSG00000132768.9	DPH2	6.56451	8.19797	18.7669	5.0573	12.6696	24.0087	21.5197	12.0206	13.852	14.4038	14.0162	9.63837	14.1477	12.088	9.59154	8.74381	10.3581	28.4993	11.2593	29.6919	36.3658
ENSG00000117410.9	ATP6V0B	17.9948	27.7554	26.1196	27.2997	17.4719	65.6683	29.9797	33.7107	26.8792	28.8701	31.2548	29.9608	23.3528	32.4277	22.2583	25.7474	27.3926	36.5665	45.7285	31.2673	43.5075
ENSG00000117411.12	B4GALT2	3.52096	4.82347	11.0593	5.50088	8.51425	16.1602	8.39038	7.09894	8.10495	10.4879	7.98459	5.81933	6.92119	20.0056	3.6761	3.19566	7.58599	6.90038	11.3793	13.4965	14.5177
ENSG00000159214.8	CCDC24	0.996656	2.35062	0.966165	1.44028	1.40309	1.04104	0.428419	0.744126	1.24454	1.0881	1.2514	0.336527	0.106439	0.438541	1.55489	0.0947943	1.21969	0.799208	0.945184	0.98645	0.504435
ENSG00000196517.7	SLC6A9	2.02923	6.18812	0.138634	10.5775	2.09803	1.02758	0.0433741	0.028911	0.5329	0.160298	0.238534	0.0267114	0	0.0274806	0	1.12863	0.231474	0.434863	0.0323143	0.0947922	0.0221414
ENSG00000230615.2	RP5-1198O20.4	0.167465	0.177875	0.00510438	0.218835	0.0733348	0.0277665	0.00654767	0.201245	0.0558651	0.0989934	0.0507815	0.0950474	0	0.154084	0.0375003	0.0442535	0.466454	0.00243134	0.432932	0.012521	0.00208901
ENSG00000227163.2	RP5-1198O20.5	0	0	0	0	0	0	0	0	0	0	0	0	0	0	0	0	0	0	0	0	0
ENSG00000271647.1	KRT8P47	0	0	0	0	0	0	0	0	0.015221	0	0	0	0	0	0	0	0	0	0	0.00974706	0
ENSG00000239560.2	RN7SL479P	0	0	0	0	0	0	0	0	0	0	0	0	0	0	0	0	0	0	0	0	0
ENSG00000171872.4	KLF17	0	0	0	0.00598252	0	0	0	0	0	0	0	0	0	0	0	0	0	0	0	0	0.00508276
ENSG00000233514.1	RP11-570P14.1	0.139361	0.0324485	0.135018	0.0260156	0.0484952	0.607155	0	0.179578	0.118217	0.145473	0.341916	0.274269	0.103271	1.70868	0.183126	0.117057	0.470863	0.0514498	0.370969	0.264957	0.132618
ENSG00000239275.1	RP4-675G8.2	0	0	0	0	0	0	0	0	0	0	0	0	0	0	0	0	0	0	0	0	0
ENSG00000226804.4	RP4-675G8.3	0	0	0	0	0	0	0	0	0	0	0	0	0	0	0	0	0	0	0	0	0
ENSG00000200171.1	Y_RNA	0	0	0	0	0	0	0	0	0	0	0	0	0	0	0	0	0	0	0	0	0
ENSG00000238037.1	RP4-675G8.4	0.0523148	0.0852661	0	0.102543	0	0	0	0	0	0	0	0	0	0	0	0	0	0	0	0	0
ENSG00000227994.1	RP5-891H21.1	0	0	0.0908532	0	0	0	0	0	0	0	0	0	0	0	0	0	0	0	0	0	0
ENSG00000271329.1	RP5-891H21.5	0	0	0.0244253	0	0.0109662	0	0	0	0.0267324	0	0	0.0551295	0	0.141792	0	0	0	0	0.262604	0	0.0299889
ENSG00000178028.9	DMAP1	7.33738	5.83343	5.92931	6.45842	4.97649	7.92227	3.60359	4.66474	2.72306	5.28473	8.74345	4.65949	4.40899	11.8874	7.56316	6.61571	15.3484	11.3467	2.53041	6.85578	8.70316
ENSG00000117419.10	ERI3	8.63905	11.2441	13.2546	8.89806	15.342	20.4165	18.2712	13.2769	12.9412	19.3477	24.175	11.0953	16.8921	22.4474	11.507	10.1446	24.3719	20.8267	19.7802	18.2209	18.2796
ENSG00000233602.1	ERI3-IT1	0.254728	0.0943575	0.141343	0.0453908	0.690997	0.0227814	0.0201455	0	0	0	0	0.0177234	0.0200203	0	0	0.0680781	0	0.463796	0.0562824	0.165102	0.334222
ENSG00000252146.1	AL390776.1	0	0	0	0	0	0	0	0	0	0	0	0	0	0	0	0	0	0	0	0	0
ENSG00000199385.1	RNU6-369P	0	0	0	0	0	0	0	0	0	0	0	0	0	0	0	0	0	0	0	0	0
ENSG00000187147.13	RNF220	5.08275	9.59951	8.96701	6.17318	9.76854	5.57907	5.20725	5.03126	4.59698	7.90381	7.85811	6.32096	5.31226	11.0185	8.14783	3.80267	7.2917	11.8029	5.27247	8.9382	10.4624
ENSG00000263381.1	MIR5584	0	0	0	0	0	0	0	0	0	0	0	0	0	0	0	0	0	0	0	0	0
ENSG00000126106.9	TMEM53	1.37448	3.56512	1.39717	2.97592	1.75338	2.19461	0.523634	1.89907	1.33569	0.66653	0.867795	0.25646	0.461367	1.07003	1.7504	0.556399	0.864268	0.461044	0.937581	0.704915	1.13672
ENSG00000198520.6	C1orf228	0.0789847	0.30038	0.031743	0.0611633	0.0106887	0.322324	0.0101796	0.124396	0.00434265	0.269333	0.107659	0.0492565	0.0657564	0.0414612	0.170419	0.0430004	0.320315	0.0793797	0.308098	0.077865	0.107177
ENSG00000199377.1	RNU5F-1	0	0	0	0	0	0	0	0.0789356	0.181872	0	0	0	0	0	11.1754	0.0900435	0.482937	0	0.0992558	0	0
ENSG00000200169.1	RNU5D-1	0	0.100702	0.167608	0.0807382	0.0752511	0.547048	0.1075	0.636929	0.18344	0	0.151588	0	0	0.145948	22.0699	0.0908197	0.162367	0	0.250279	0.117469	0.0685953
ENSG00000142945.8	KIF2C	45.6733	77.6763	44.7876	67.6	49.158	21.0716	49.8734	21.1547	32.7416	50.7811	31.6041	22.8413	39.9624	26.4117	9.81312	51.5839	21.0125	39.2667	20.7719	39.486	32.0436
ENSG00000225721.1	RP11-269F19.2	9.92156	18.6751	14.3596	20.2004	12.6658	2.65443	11.1497	4.03222	7.31553	11.7474	5.99934	5.76503	8.86107	3.55567	2.06825	11.8847	2.73285	11.2342	2.49716	11.6581	9.45485
ENSG00000142937.7	RPS8	226.073	320.951	537.167	382.024	652.002	986.161	323.928	1778.17	1018.57	469.706	747.532	1049.11	518.868	991.092	1347.5	447.258	1007.42	346.156	1333.23	370.703	447.585
ENSG00000264294.1	SNORD55	0	0	0	0	0.218228	0	0	0	0	0	0	0	0	0	0.274689	0	0	0	0	0	0
ENSG00000200913.1	SNORD46	0.0689147	0	0.0934739	0.0900542	0	0	0	0	0	0	0.0845397	0	0	0	3.59209	0	0	0	0	0	0
ENSG00000202031.1	SNORD38A	0	0	0	0	0	0	0	0	0	0	0	0	0	0	0	0	0	0	0	0	0
ENSG00000207421.1	SNORD38B	0	0	0	0	0	0	0	0	0	0	0	0	0	0	0.327987	0	0	0	0	0	0
ENSG00000234093.2	RPS15AP11	0.0183773	0	0.0997055	0.0960578	0.0447648	0.0361581	0	0.213126	0.0272808	0	0.135264	0.140651	0.0317758	0.0289402	0.197213	0.0540261	0.0965873	0.0712382	0	0.0174697	0.102014
ENSG00000142959.4	BEST4	0.444663	0.365224	0.740851	0.132684	0.127931	0.967897	0.103562	3.90714	0.805629	0	0.279183	0.943261	0.012108	0.201252	0.574338	1.26606	2.63763	0.289547	0.0255292	0.106508	0.816308
ENSG00000173846.8	PLK3	6.34321	7.49969	5.28381	4.5805	3.60315	5.08608	0.825747	5.15013	2.86462	0.506979	1.04323	0.829722	1.40379	4.51846	1.1043	0.502851	2.63156	7.31539	1.32914	6.3002	0.992292
ENSG00000188396.2	TCTEX1D4	0.0285543	0.605016	0.116191	0.914175	0.278219	0.140455	0	0.294358	0	0	0	0.0437083	0	0	0.0437752	0.0419725	0.200101	0.553444	0.0231333	0.217154	0
ENSG00000222009.4	BTBD19	0.399828	1.10922	1.75964	1.81199	0.227942	0.376603	0.0148012	0.317897	0.132599	0.00621605	0.0469609	0.00651084	0	0.020095	0	0.0375137	0.0186296	0.555109	0.00344597	0.493299	0.0566675
ENSG00000117425.9	PTCH2	0.375825	0.519529	0.232223	0.0982218	0.47299	0.360142	0.0193747	0.337205	0.243826	0.0569573	0.040981	0.104402	0.132373	0.0569923	0.256071	0.128901	0.262149	0.350726	0.322519	0.161431	0.139082
ENSG00000202444.1	RNU5E-6P	0	0	0	0	0	0.735739	0	0.240925	0.0925174	0	0	0	0.215522	0.736087	5.35047	0.0916095	0	0	0.050491	0	0
ENSG00000226499.1	RP5-882O7.1	0.619382	0.576862	0.240032	0.4625	0.538835	0.696379	0	0.171027	0.197028	0	0	0.135442	0	0.487695	0.0678245	0.0650314	0.155017	0.171499	0.215054	0.672908	0.589411
ENSG00000070785.12	EIF2B3	6.79029	5.6891	10.472	9.07017	13.0205	19.3846	14.2404	9.89102	7.99274	10.5394	7.37059	6.57597	8.0635	12.5348	3.43745	5.13425	4.96395	17.7246	7.27764	17.9319	10.2425
ENSG00000266294.1	AL136380.1	0	0	0	0	0	0	0	0	0	0	0	0	0	0	0	0	0	0	0	0	0
ENSG00000253039.1	RNA5SP47	0	0	0	0	0	0	0	0	0	0	0	0	0	0.258868	0	0	0	0	0	0	0
ENSG00000229815.1	CCNB1IP1P1	0.0170849	0.0278461	0	0	0.0312126	0	0	0.0110077	0	0.012484	0	0	0	0.0403576	0.0261921	0	0	0.0662286	0	0.0243618	0.0379359
ENSG00000126107.10	HECTD3	7.05561	8.75246	5.03202	8.70154	2.91773	7.44247	5.9194	5.06796	5.83004	4.86465	5.83948	4.2915	3.11705	3.23683	7.20241	6.91411	3.38455	7.21797	5.71268	6.86821	11.4004
ENSG00000126088.8	UROD	10.6102	22.0333	24.7645	29.3079	8.53102	43.5392	13.8037	9.75631	22.4242	6.82902	15.483	6.80958	12.2945	14.4518	12.8428	6.85433	11.2135	10.9743	8.35628	14.4956	13.0876
ENSG00000162415.6	ZSWIM5	0.273835	0.465635	0.0257262	0.102238	0.168923	0.0419831	0.0144377	1.16551	0.846444	0.0675633	0.193409	0.0326619	0.172176	0.0102674	0.00908665	0.00348498	0.0353056	1.61293	0.0509002	0.0371874	0.238212
ENSG00000264650.1	AL359473.1	0	0	0	0	0	0	0	0	0	0	0	0	0	0	0	0	0	0	0	0	0
ENSG00000234315.1	OSTCP5	0	0	0	0	0	0	0	0	0	0	0	0	0	0	0	0	0	0	0	0	0
ENSG00000221707.2	AL592294.1	0	0	0	0	0	0	0	0	0	0	0	0	0	0	0	0	0	0	0	0	0
ENSG00000186603.4	HPDL	0.361735	0.991272	14.4283	2.97124	4.94796	7.46536	18.5149	4.28735	2.39581	0.110375	14.6779	8.29349	6.54337	35.4876	5.21041	2.197	5.03508	8.86033	0.225431	0.306083	27.8431
ENSG00000132781.13	MUTYH	3.82385	5.19443	3.11113	5.27804	3.64462	6.53457	12.1366	8.22872	3.22117	8.20345	14.4558	10.1449	8.58965	19.1539	8.16723	3.85694	19.085	11.0705	7.20374	9.31874	8.75243
ENSG00000132773.7	TOE1	6.38794	8.00329	17.7974	8.13609	7.25189	5.43095	29.8002	8.04196	7.13665	9.63612	9.69389	6.40243	11.4138	5.18608	3.82029	8.56854	2.11204	16.7837	4.37718	21.8162	14.5104
ENSG00000070759.12	TESK2	0.0522269	0.0196437	0.0326949	0.199492	0.626305	0.0553317	0.286587	0.0465915	2.19469	3.34653	1.10887	0.0122991	0.923883	0.101226	0.745233	3.2184	0.647525	2.13355	0.221323	0.52321	6.69927
ENSG00000238945.1	snoU13	0	0	0	0	0	0	0	0	0	0	0	0	0	0	0	0	0	0	0	0	0
ENSG00000236872.1	RP11-291L19.1	0	0	0	0	0	0	0	0	0	0	0	0	0	0	0	0	0	0	0	0	0.0489665
ENSG00000236624.4	CCDC163P	2.53072	0.745625	0.682118	1.61959	0.865405	0.526658	0.925798	0.765093	1.12223	1.21383	2.55525	0.824422	1.88497	2.64922	1.22858	1.98397	1.73083	1.30383	4.16625	1.00239	2.45304
ENSG00000132763.10	MMACHC	2.05952	3.05463	6.06184	6.86275	2.4582	3.99142	3.76251	4.77697	1.65096	8.48759	3.48653	1.54474	5.27039	1.42705	1.89441	4.96481	0.541222	9.5537	0.917689	4.50297	7.3397
ENSG00000117450.9	PRDX1	67.9529	125.461	90.6385	180.028	119.627	491.159	711.927	147.969	156.325	264.188	233.388	173.632	281.386	123.729	103.723	119.702	75.1294	543.01	147.991	313.305	558.546
ENSG00000234379.1	HMGB1P48	0	0	0	0	0	0	0	0	0	0	0	0	0	0	0	0	0	0.0309731	0	0	0
ENSG00000117448.9	AKR1A1	11.5441	21.0161	12.6648	15.7034	26.9482	41.8035	29.5469	34.1899	22.3017	34.9929	37.425	31.0598	23.2008	41.5556	25.809	16.9081	41.998	37.9637	51.5326	25.8644	51.8853
ENSG00000132780.12	NASP	32.0226	54.4923	48.1566	33.2394	64.2797	77.508	67.5681	37.8066	21.8292	56.0573	43.5203	21.5852	52.5947	66.6581	21.5405	29.1431	56.5537	75.4069	22.0974	81.9623	58.3907
ENSG00000159588.10	CCDC17	0.971069	0.808091	0.127336	0.410202	0.528822	0.649381	0.0918791	0.468767	0.287436	0.141483	0.716182	0.467032	0.0862355	0.23331	0.638655	0.336364	0.549951	0.291893	0.71541	0.437851	0.15634
ENSG00000159592.6	GPBP1L1	17.7402	18.97	10.9794	15.3003	16.2891	7.99809	16.0188	15.8958	20.2066	33.2209	10.6512	21.013	22.6976	8.83365	12.5991	26.4286	6.38565	18.9823	16.4198	19.5056	19.5036
ENSG00000225447.1	RPS15AP10	0.562864	0.305797	0.0254484	0.612934	1.05115	0.0553731	0	0.0241766	0.0278521	0.0548379	0.0460321	0.201035	0.0648824	0.0886387	0.316396	0.22063	0.26296	0.339407	0.0304003	0.196191	0.22913
ENSG00000234329.1	RP11-767N6.2	0.645769	0.45955	0.382437	0.368445	0.697887	0.259485	0.0316499	0.175802	0.378053	0.8241	0.211993	0.334135	0.566157	0.214848	0.515914	0.588254	0.175279	0.552368	0.103161	0.449601	0.565476
ENSG00000159596.6	TMEM69	25.7912	25.6651	36.7564	22.833	38.6121	13.5355	45.6021	82.3777	59.255	84.5569	33.4358	41.4007	27.9511	2.71869	14.9976	46.2929	5.36165	47.5892	43.0187	44.3106	51.3433
ENSG00000230896.1	RP11-767N6.7	2.15733	1.25019	0.503946	1.20594	0.948819	0.825349	1.73079	1.28185	1.15647	4.15109	1.85252	1.41262	2.1345	1.95346	1.63527	2.11406	4.02097	1.42476	1.35937	1.16212	0.878204
ENSG00000197429.6	IPP	6.23477	3.69098	2.33831	6.09179	3.86885	0.939309	7.83415	3.26251	4.47023	10.3071	3.34116	4.06915	4.92104	1.73171	1.65142	7.11636	1.17593	4.03339	2.49415	4.20467	2.93548
ENSG00000236111.4	RP11-630I5.1	0.35783	0.411681	1.1991	0.24755	0.410179	0.0207073	0.0915568	0.0813697	0.0156233	0.0153804	0.0129106	0.0483294	0.0181976	0.0248605	0.0484034	0.01547	0.138286	0.652756	0.0170528	0.690323	0.946434
ENSG00000086015.16	MAST2	5.52023	5.88819	6.04748	7.65394	6.85703	5.94817	6.17107	3.92326	5.87603	7.5301	5.07945	4.6575	4.2442	9.49376	5.53843	5.20088	9.54564	5.9511	5.13741	9.46332	12.5286
ENSG00000232467.2	TMA16P2	0	0	0	0	0	0	0	0	0	0	0.0292583	0	0	0	0	0	0	0	0	0	0.0397191
ENSG00000117461.10	PIK3R3	1.47059	2.03162	1.66665	4.04957	0.817645	1.78843	5.9556	2.80096	0.460176	13.9836	1.99873	2.6941	3.47753	2.26219	10.5782	9.50848	1.57118	6.30267	0.212561	5.8182	7.97157
ENSG00000226957.1	RP4-533D7.4	0	0.0179992	0.0599155	0.0144309	0	0.0108642	0	0.0284606	0	0.0322775	0	0.0169041	0	0	0.10158	0	0	0	0	0	0.024521
ENSG00000233114.2	RP4-533D7.3	0	0	0	0.165763	0	0	0	0	0	0	0	0.0970865	0	0	0.19447	0	0	0	0	0	0
ENSG00000227857.2	RP4-533D7.5	0.0845679	0.172293	0	0	0	0.852756	0.478202	0.299676	0.031385	2.25547	1.42645	0.194173	0	0.466116	0.615823	0.435077	1.27786	0.682962	0.137026	0.160783	0.399026
ENSG00000117472.5	TSPAN1	0.136315	0.0987444	0.13148	0.0633348	0.0479623	0.0089402	0.0421641	0.0117102	0.026981	0.088538	0.00743206	0.00927369	0.0314266	0.164577	0.139318	0.102412	0.047763	0.0508844	0.0466284	0.138222	0.0369939
ENSG00000250719.1	RP11-322N21.2	0	0	0	0	0	0	0.0315697	0	0	0.0265166	0	0	0	0	0	0.0266711	0	0	0	0	0
ENSG00000085998.9	POMGNT1	7.47918	8.71499	5.82603	6.59087	8.55198	6.30723	8.13527	6.09236	15.5431	11.6514	6.24676	5.92783	7.60105	12.151	5.17264	6.08532	5.94929	7.47624	13.9728	12.7542	8.35456
ENSG00000171357.5	LURAP1	0	0.0401425	0	0	0.029997	0	0	0	0	0.143973	0	0	0	0	0	0	0	0	0	0	0
ENSG00000085999.7	RAD54L	7.31986	9.57474	15.8901	10.3599	17.4204	10.2702	21.8792	10.8355	3.37155	11.4413	5.6278	9.30827	10.7885	13.4759	3.22603	15.1208	8.24041	24.2927	4.50265	17.1432	14.9156
ENSG00000132128.12	LRRC41	6.44509	7.66357	7.98677	11.3593	8.60729	2.3813	4.17749	5.4942	4.90408	8.14913	3.45896	5.04512	9.34282	2.2373	3.80422	7.22479	1.40404	11.318	3.60316	9.73136	9.29832
ENSG00000173660.7	UQCRH	48.2509	65.7829	93.3534	148.879	90.3788	238.877	155.858	161.207	101.959	119.12	197.236	192.363	145.304	128.614	188.638	102.897	105.119	126.674	166.474	106.814	131.93
ENSG00000117481.6	NSUN4	6.1574	4.62678	3.5921	4.23931	5.2583	2.13074	4.33536	4.40397	6.6855	3.59071	3.48757	5.02805	4.07133	1.89999	2.34336	2.90996	2.61714	5.56117	4.58936	2.63903	6.32016
ENSG00000225779.1	RP4-603I14.3	0.0774825	0	0.131369	0.0253125	0.0707767	0	0.0674056	0.0249607	0	0.0566165	0	0.148254	0.0334934	0	0.118785	0	0	0.0750889	0.109852	0	0.0430111
ENSG00000117480.11	FAAH	1.04822	0.938388	0.560305	4.33532	0.81757	0.891514	0.211128	0.316055	0.969666	0.369761	0.585931	1.62427	0.745517	0.313067	1.18742	0.580644	1.59668	0.193493	0.834575	0.12517	0.857046
ENSG00000232022.2	RP5-1109J22.1	0.198463	0.982609	0.00507904	0.298487	0.0410461	0.585728	0.221516	0.477697	0	0.016417	0.00459359	0.0343911	0.40143	0.026536	0.0287032	0.506389	0.344414	0.0435469	0.151684	0.142386	0
ENSG00000224863.1	RP5-1109J22.2	0	0.134507	0	0.0331821	0	0.062452	0.0110452	0.0490813	0	0	0	0	0.0109766	0.00999705	0	0.0186627	0.0778516	0.0164056	0.0205721	0.108625	0
ENSG00000225667.1	LINC00505	0.0202461	7.65564	1.78498	0.793698	0.0986343	6.45331	0.317035	3.86116	0.0901653	0.177526	0	0	1.05022	0.286949	0.0620767	1.27969	4.02584	0.130805	1.29579	0.173217	0
ENSG00000197587.6	DMBX1	10.4413	33.4107	56.9817	14.7082	38.826	2.43712	0.00861191	6.21863	0.841314	0.0687179	0.00910787	0	0	0.0155893	0	0	0.00433576	0.0063957	0	0.0541103	0.0054952
ENSG00000269956.1	MKNK1-AS1	0.466083	0.267551	0.0715678	0.329425	0.371301	0.0692107	0.0204009	0.13976	0.0696245	0.0385548	0.0431516	0.0897405	0.106439	0.00461622	0.0898779	0.21975	0.0385164	0.0946929	0.130616	0.100317	0.208283
ENSG00000162456.5	KNCN	0	0.010668	0	0.00855309	0	0	0	0	0	0	0	0	0.0226348	0	0	0.0288633	0	0.00845751	0	0	0
ENSG00000079277.15	MKNK1	11.6617	13.4468	5.22958	7.51563	4.03328	7.07985	5.75321	6.20765	8.92463	6.05119	7.82729	5.00883	9.58481	4.83825	5.43852	13.8999	9.87226	5.04335	2.73066	4.19165	9.75985
ENSG00000142961.10	MOB3C	4.75768	4.10837	1.79001	4.03531	2.60276	1.50238	1.48075	1.55723	1.86075	3.94306	1.95159	2.10807	4.07755	2.82609	2.18794	4.45284	3.24473	1.6568	1.05701	2.43184	1.68021
ENSG00000123472.8	ATPAF1	1.25733	9.48541	3.20952	8.07127	1.11704	13.8277	16.0445	11.4251	7.362	13.3277	14.9454	5.08974	14.581	0.160188	3.44608	21.7246	15.488	12.5814	12.1101	9.80764	2.34194
ENSG00000233647.2	RP11-8J9.1	0.0307602	0	0.0625834	0.0401959	0.112392	0	0	0.0792744	0	0.0674295	0	0.0235424	0.0531869	0	0	0.113037	0	0.05962	0	0.116965	0
ENSG00000186118.7	TEX38	0.0609598	0.0709687	0.0472481	0.125179	0.0424259	0.0171345	0.0151519	0.0112217	0.0646385	0.1909	0.0320491	0.0666511	0.0150578	0	0.0400519	0.102407	0	0.0112527	0	0.0910633	0.0580101
ENSG00000228237.1	EFCAB14-AS1	0.282267	0.08001	0.133168	0.144333	0.358731	0	0.0213528	0.0474425	0	0.03587	0	0.0563567	0.0424402	0	0.0376287	0.0721582	0	0.0951469	0.00994258	0.0933314	0.109001
ENSG00000159658.6	EFCAB14	23.1326	20.7099	13.3595	18.4702	14.0919	8.89562	26.0737	12.6889	16.0031	64.7984	9.5747	13.9037	12.9971	6.93127	11.7376	36.454	3.88881	18.4589	8.21587	10.796	12.8959
ENSG00000236476.2	RP11-8J9.5	0	0	0	0	0	0	0	0	0	0	0	0	0	0	0	0	0	0	0	0.0338544	0
ENSG00000142973.8	CYP4B1	0	0	0.0088833	0.00285277	0.00797667	0	0	0	0	0.0191423	0	0	0	0	0	0	0	0.0197462	0	0.00830118	0
ENSG00000154198.10	CYP4Z2P	0	0	0	0	0	0.00441229	0	0	0	0	0	0	0.0155101	0	0	0	0	0	1.19182	0	0.00995877
ENSG00000238145.2	RP11-346M5.1	0	0.00979988	0.0163109	0.00785707	0	0	0	0	0	0	0	0	0	0	0	0	0	0	0.00974239	0	0
ENSG00000187048.8	CYP4A11	0	0	0	0.00481524	0	0	0	0	0	0.00538511	0	0	0.00318574	0.00290146	0.0112983	0	0.00322785	0	0.00149267	0	0
ENSG00000186377.6	CYP4X1	0	0.0397193	0	0.0350296	0.00296808	0.00719228	0.0848014	0.0282622	0.0144706	0	0	0.00746057	0.0168549	0	0.022416	0.00716429	0	0.0566805	0.0256661	0.15753	0.1461
ENSG00000259832.1	RP11-346M5.6	0	0	0	0	0	0	0	0	0	0	0	0	0	0	0	0	0	0	0	0	0
ENSG00000261196.1	RP11-346M5.5	0	0	0	0	0	0	0	0	0	0	0	0	0	0	0	0	0	0	0	0	0
ENSG00000261593.1	RP11-346M5.4	0	0	0	0	0	0	0	0	0	0	0	0	0	0	0	0	0	0	0	0	0
ENSG00000261290.1	RP11-346M5.3	0	0	0	0	0	0	0	0	0	0	0	0	0	0	0	0	0	0	0	0	0
ENSG00000186160.4	CYP4Z1	0	0.0175573	0.00487039	0.0046922	0	0	0.0312376	0.013881	0.175904	0	0	0.0164891	0	0.0169639	0	0	0	0	16.41	0.0136537	0
ENSG00000225154.2	RP11-184J23.2	0	0	0.0242628	0	0	0	0	0	0	0	0	0	0	0	0	0	0	0.0154093	0.00966134	0	0.0397191
ENSG00000225506.2	CYP4A22-AS1	0.186766	1.07809	0.211103	0.711829	0.0189558	0.183735	0.744682	0.872406	0.103969	0.227449	0.639601	1.54853	0.188377	0.324752	1.80144	0.697764	0.0272668	0.100553	0.586321	0.436459	0.190071
ENSG00000162365.7	CYP4A22	0	0	0.00992981	0.00637769	0	0	0	0	0	0	0.0119743	0	0	0.00384292	0.0336698	0.00717405	0.00427523	0.00630641	0.0731492	0	0.00270925
ENSG00000225514.1	MTND1P34	0	0	0.0289755	0	0	0	0	0	0	0	0	0	0	0	0.0163749	0	0	0	0	0	0
ENSG00000224805.2	LINC00853	0.346972	0.44181	0.0588278	0.38256	0.0792357	0.682683	0.547097	1.34131	0.128769	0.348607	2.04839	0.713681	0.299971	2.11732	4.60447	0.956286	0.702852	0	1.61632	0.103074	0.0240758
ENSG00000162366.3	PDZK1IP1	0.114634	0.040617	0.0540823	0.0846685	0.0849846	0	0.0086718	0	0.0295953	0	0.0183424	0	0.0086179	0	0	0.00732621	0	0.0515214	0	0.0805454	0.171536
ENSG00000162367.7	TAL1	0.0150728	0.0122833	0.0187407	0.0049241	0.0198876	0	0.00437085	0	0	0.0128493	0	0	0.0238903	0	0	0	0.0154039	0.00649209	0	0.00716424	0.00557803
ENSG00000226252.1	RP1-18D14.7	0	0	0.00240864	0	0	0	0	0	0	0	0	0	0	0	0	0	0	0.00229459	0	0	0
ENSG00000123473.11	STIL	12.3129	8.91319	9.87195	9.48716	9.3741	3.93774	16.9151	5.16947	5.62941	13.1997	8.48633	7.95178	9.78629	10.1059	2.58601	11.2641	6.21369	11.9246	6.52848	11.2837	8.91638
ENSG00000162368.9	CMPK1	61.2802	45.6036	41.4734	48.6596	42.5234	61.2144	79.022	69.1712	79.5112	69.9205	44.0559	98.2209	48.4786	48.1968	36.2452	79.0552	20.5472	47.6354	153.628	64.7816	46.2816
ENSG00000225762.1	RP11-511I2.2	1.39485	0.120926	0.0603807	0.523545	0.0542182	0.07299	0.129089	1.01342	0.0881118	0.216854	0.200235	2.77109	0.0513149	4.26463	0.0909944	2.42111	0.662913	0.0766954	0.43278	0.126954	0.181217
ENSG00000186790.4	FOXE3	0.0506767	0.0825962	0.0490974	0.0331108	0.0176346	0.0712206	0	0	0.0429879	0	0.00888094	0.0221632	0	0	0.0332957	0.00532075	0.00634159	0	0.026393	0.0447331	0.0482246
ENSG00000237424.1	FOXD2-AS1	8.37832	5.87565	2.19688	7.85011	7.16352	4.16193	1.7296	4.1889	2.45103	2.95561	8.61692	2.65415	2.49431	5.1575	1.84805	14.0244	7.27908	1.48382	6.11195	2.61774	3.67566
ENSG00000186564.5	FOXD2	1.65266	0.794589	0.486584	1.59466	2.11366	0.236787	0.394774	0.470169	0.336823	0.463771	1.29766	0.337923	0.318097	0.150891	0.16217	2.63884	0.19741	0.180267	0.393722	0.43721	0.694434
ENSG00000271355.1	RP4-666O22.3	0	0	0	0	0	0	0	0	0	0	0	0	0	0	0	0	0	0	0	0	0
ENSG00000229554.2	RPL21P24	0	0	0	0	0	0	0	0	0	0	0	0	0	0	0	0	0	0	0	0	0
ENSG00000221346.1	AL356458.1	0	0	0	0	0	0	0	0	0	0	0	0	0	0	0	0	0	0	0	0	0
ENSG00000227883.1	ATP6V0E1P4	0	0	0	0	0	0	0	0	0	0	0	0	0	0	0	0	0	0	0	0	0
ENSG00000221447.1	AL591415.1	0	0	0	0	0	0	0	0	0	0	0	0	0	0	0	0	0	0	0	0	0
ENSG00000227947.1	RP11-543D5.1	0	0	0	0	0	0	0	0	0	0	0	0	0	0	0	0.051706	0	0	0	0	0
ENSG00000269113.3	TRABD2B	0.00985173	1.09187	0.0400878	0	0.059994	1.83176	0	0	4.4898	0.0143973	0	0	0	0	0	0	0	0	0	0	0.00546877
ENSG00000225028.1	RP11-330M19.1	0	0.0129291	0	0	0	0.0585293	0	0	0.111871	0	0	0	0	0	0	0	0	0	0	0.0414749	0
ENSG00000226133.1	RP4-683M8.2	0	0.198345	0.156375	0.00836965	0	0.163826	0	0	0.0190161	0	0	0	0	0	0	0	0	0	0.0259449	0.0365319	0
ENSG00000231413.1	RP11-193P11.3	0	0	0	0	0	0.0241467	0	0	0	0	0	0	0	0	0	0	0	0	0	0	0
ENSG00000237180.1	CYP46A4P	0.241589	0.306255	0.364093	0.140309	0	0.0792229	0	0	0	0	0	0	0	0	0	0	0	0	0	0	0
ENSG00000242267.2	SKINTL	0	0.0464934	0.00483646	0	0	0.0456024	0	0.00918952	0	0	0	0	0	0	0	0	0	0	0	0.0203379	0
ENSG00000269709.1	AL109659.1	0	0.0611595	0.0339312	0	0	0.0123051	0	0	0	0	0	0	0	0	0	0	0	0	0	0	0
ENSG00000223720.1	RP5-1024N4.2	0	0	0	0.0346875	0	0	0	0	0	0	0	0	0	0	0	0	0	0	0	0	0
ENSG00000117834.8	SLC5A9	0.0181446	0.490917	0.056605	0.137521	0	1.13349	0	0.00233809	0.161613	0	0.00445171	0	0	0	0	0	0	0.0046891	0.00293998	0.0448463	0.00201444
ENSG00000272491.1	RP5-1024N4.4	0	0.15352	0.0580722	0.0783267	0	0.261142	0	0	0.0508459	0	0.0210087	0	0	0	0	0	0	0	0	0.0325601	0
ENSG00000132122.7	SPATA6	0.0400602	0.120693	0.00164656	0.27602	0.141937	0.0131367	0.00422427	0.086035	0.502781	0.195147	0.288901	0	0.195208	0	0	0	0	0.042352	0.0157357	0.200795	0.00269548
ENSG00000224986.2	PPP1R8P1	0	0	0.0186232	0.00897091	0	0	0	0	0	0	0.0168432	0	0	0	0	0	0	0	0	0	0.0152434
ENSG00000206700.1	RNU6-723P	0	0	0	0	0	0	0	0	0	0	0	0	0	0	0	0	0	0	0	0	0
ENSG00000235105.1	RP11-329A14.1	1.9272	3.21542	1.97983	1.83289	1.97221	0.280463	3.03567	1.96171	0.609422	0.633276	1.04918	1.63209	2.15908	0.121217	0.541949	2.20424	0.689251	1.98923	1.6999	3.51229	0.879897
ENSG00000223175.1	RNU4-61P	0	0	0	0	0	0	0	0	0	0	0	0	0	0	0	0	0	0	0	0	0
ENSG00000232514.1	RP11-329A14.2	0	0	0	0	0	0	0	0	0	0	0	0	0	0	0	0	0	0	0	0	0
ENSG00000186094.12	AGBL4	0	0.00309853	0	0	0	0	0	0	0	0.00833479	0	0	0.0197229	0	0	0	0	0	1.00805	0.00180721	0
ENSG00000162373.8	BEND5	0.0116287	0	0.0105152	0	0	0.00381332	0	0	0.0230168	0.0509824	0	0.0178001	2.85518	0	0.0118849	0	0	0.0350605	14.7941	1.28599	0.00860687
ENSG00000229846.1	RP11-141A19.1	0	0	0	0	0	0	0	0	0	0	0	0	0	0	0	0	0	0	0	0	0
ENSG00000239144.1	snoU13	0	0	0	0	0	0	0	0	0	0	0	0	0	0	0	0	0	0	0	0	0
ENSG00000230114.1	RP11-141A19.2	0	0	0	0	0	0	0	0	0	0	0	0	0	0	0	0	0	0	0	0	0
ENSG00000225623.1	AGBL4-IT1	0	0	0	0	0	0	0	0	0	0	0	0	0	0	0	0	0	0	0	0	0
ENSG00000237478.2	RP5-926E3.1	0	0	0	0	0	0	0	0	0	0	0	0	0	0	0	0	0	0	0	0	0
ENSG00000215887.5	ZNF859P	0	0	0	0	0	0	0	0	0	0	0	0	0	0	0	0	0	0	0	0	0
ENSG00000221746.1	AL645730.1	0	0	0	0	0	0	0	0	0	0	0	0	0	0	0	0	0	0	0	0	0
ENSG00000227839.1	AL645730.2	0	0	0	0	0	0	0	0	0	0	0	0	0	0	0	0	0	0	0	0	0
ENSG00000233595.2	MTND2P29	0	0	0	0	0	0	0	0	0	0	0	0	0	0	0	0	0	0	0	0	0
ENSG00000162374.12	ELAVL4	0	0.00505253	0.00981099	0	0.00125853	0	0.0125851	0	0	0.0347323	0	0	0.0107202	0	0	0.0091134	0	0	0	0.00392918	0
ENSG00000230828.1	RP11-492I2.1	0	0	0	0	0	0	0	0	0	0	0	0	0	0	0	0	0	0	0	0	0
ENSG00000237337.1	RP11-567C20.2	0	0	0	0	0	0	0	0	0	0	0	0	0	0	0	0	0	0	0	0.0158816	0
ENSG00000233407.1	RP11-567C20.3	0	0	0	0	0	0	0	0	0	0	0	0	0	0	0	0	0	0	0	0	0
ENSG00000234080.2	RP11-183G22.1	0	0	0.0220938	0	0.0198389	0	0	0.0209897	0	0	0	0.0249336	0	0.0320644	0	0	0	0	0.0395895	0.0464536	0.0542527
ENSG00000229316.1	HMGB1P45	0	0	0	0	0	0.0107976	0	0	0	0	0	0	0	0	0	0	0	0	0	0	0
ENSG00000225671.2	FCF1P6	0	0	0	0	0	0	0	0	0	0	0	0	0	0	0	0	0	0	0.0195175	0	0
ENSG00000142700.7	DMRTA2	0.00444473	0	0.00904306	0.00580814	0	0.0306083	0	0	0	0	0	0	0	0.0314977	0	0	0	0.00287162	0.0180045	0	0.00986922
ENSG00000271782.1	RP5-850O15.4	0.0513773	0.083738	0	0.0335686	0.125149	0.303262	0.0446955	0.0662041	0.0381344	0.0750828	0.441182	0.0393218	0.0444177	0.20227	0.19691	0	0.607565	0.0995803	0.332987	0	0.0285199
ENSG00000185104.15	FAF1	13.2203	9.37757	10.0575	8.76771	15.0616	13.3153	12.2189	7.90007	11.1166	25.3005	14.8579	19.5902	17.7164	17.4114	8.64935	12.3326	13.5679	22.3896	19.5476	9.5641	10.562
ENSG00000225767.1	RP5-850O15.3	0.0569951	0	0	0	0.0520624	0.0140176	0	0	0	0	0	0	0	0	0.0436882	0	0	0	0	0	0
ENSG00000202140.1	Y_RNA	0	0	0	0	0	0	0	0	0	0	0	0	0	0	0	0	0	0	0	0	0
ENSG00000207194.1	RNU6-1026P	0	0	0	0	0	0	0	0	0	0	0	0	0	0	0	0	0	0	0	0	0
ENSG00000252825.1	RNU6-1253P	0	0	0	0	0	0	0	0	0	0	0	0	0	0	0	0	0	0	0	0	0
ENSG00000230585.2	PHBP12	0.309309	0.288075	0.107881	0.0808378	0.602751	0.034776	0.0922568	0.0683265	0.0787139	0.0774899	0	0.0405824	0.152806	0.0487094	0	0.0389707	0	0.274061	0.0930753	0.126015	0.176605
ENSG00000237130.1	MRPS6P2	0	0	0	0	0	0	0	0	0	0	0.0712875	0	0	0	0.0593923	0	0	0.0500593	0	0.0368281	0.0215056
ENSG00000123080.6	CDKN2C	4.03286	1.36601	1.06647	3.53963	5.86151	2.11015	1.48453	0.208758	0.109024	36.4066	10.3635	2.88652	48.3862	3.79114	2.58629	8.66494	8.2271	23.6213	3.35123	1.05545	1.20387
ENSG00000265538.1	MIR4421	0	0	0	0	0	0	0	0	0	0	0	0	0	0	0	0	0	0	0	0	0
ENSG00000204006.4	C1orf185	0	0	0	0	0	0	0	0	0	0.0382614	0	0	0	0	0	0	0	0.00845751	0	0	0
ENSG00000200262.1	Y_RNA	0	0	0	0	0	0	0	0	0	0	0	0	0	0	0	0	0	0	0	0	0
ENSG00000213478.2	CFL1P2	0.0209565	0.324485	0.0852745	0.10954	0.0382857	0	0	0	0	0	0	0	0	0	0	0	0	0.23017	0	0.209177	0.0465325
ENSG00000239101.1	AL162430.2	0	0	0	0	0	0	0	0	0	0	0	0	0	0	0	0	0	0	0	0	0
ENSG00000221492.1	AL162430.1	0	0	0	0	0	0	0	0	0	0	0	0	0	0	0	0	0	0	0	0	0
ENSG00000203356.2	RP11-296A18.3	0	0.0197489	0.00410874	0	0	0	0	0.00390341	0.00899366	0.0265614	0.00371603	0.00463684	0	0	0.0185758	0	0	0.0117426	0.00490826	0.00575925	0.00336308
ENSG00000238618.1	snoU13	0	0	0	0	0	0	0	0	0	0	0	0	0	0	0	0	0	0	0	0	0
ENSG00000123091.4	RNF11	16.8159	25.6678	7.87792	13.0675	11.0219	10.0568	15.1502	9.88923	20.8496	26.8293	7.40093	14.8186	17.267	6.57605	13.0394	15.0737	5.30488	13.3367	21.1819	9.0457	14.1759
ENSG00000233406.4	RP11-296A18.5	0.114674	0.54736	1.03323	0.246182	0.339189	0.80581	0.199521	0.295535	0.267507	0.131674	0.311493	0.388679	0.127466	1.39955	0.45206	0.0842807	0.63858	0.264599	1.20775	0.451617	0.445595
ENSG00000236434.2	RP11-296A18.6	0	0	0.0223478	0	0.0401339	0.0162088	0	0	0	0	0	0	0.0569772	0	0	0	0.158758	0	0.0133482	0	0.109752
ENSG00000085831.11	TTC39A	0.0160767	0.0798561	0.0218059	0.0390151	0.013986	0.0655226	0.00532794	0.00295945	1.99903	0.0134254	0.00563478	0.00937473	0.00529483	0	0.01291	0.00675182	0.00938843	0.131565	8.09134	0.0385707	1.07261
ENSG00000261664.1	RP11-275F13.1	0.0117302	0	0	0	0	0.0115398	0	0	0	0	0	0	0	0	0	0	0	0.00757853	0	0	0.0195345
ENSG00000085832.12	EPS15	16.3698	15.6153	5.90889	11.7459	10.6913	6.41921	30.8276	17.5716	36.857	26.4127	13.2713	22.5585	17.6781	5.27541	12.5843	30.5217	6.81247	16.0638	29.9715	16.7052	37.6746
ENSG00000232027.2	RP11-275F13.3	0.00750485	0.0611595	0.0610762	0.0686486	0.0274214	0.0295323	0.0130576	0.0580239	0.111408	0.0658055	0.0276193	0.114877	0.0389295	0.15364	0.138064	0	0	0.0581841	0.00608007	0.107013	0.133312
ENSG00000206595.1	RNU6-877P	0	0	0	0	0	0	0	0	0	0	0	0	0	0	0	0	0	0	0	0	0
ENSG00000238140.1	RP11-253A20.1	0	0	0	0	0.102999	0	0.110354	0.0272433	0	0.0463453	0.0259355	0.129449	0.0731124	0	0	0	0.148158	0.0409777	0.0171282	0.0803916	0.0234721
ENSG00000227070.1	RP11-191G24.1	0.045171	0.245409	0	0.118054	0	0.133314	0.0261976	0.485056	0.379982	0.0880172	0.0554126	0.207431	0.104139	0.0118557	0.300081	0.354121	0.448441	1.16735	1.47601	0.329209	0.685377
ENSG00000252032.1	RNU6-1281P	0	0	0	0	0	0	0	0	0	0	0	0	0	0	0	0	0	0	0	0	0
ENSG00000227742.1	CALR4P	0	0.0617413	0	0.0693017	0	0.0298133	0	0.0292879	0.0112468	0	0.065058	0	0.0261999	0.0298273	0	0	0.0265462	0.0783169	0.0491033	0	0.0168225
ENSG00000117859.14	OSBPL9	16.5142	22.1108	12.4508	16.6234	14.1976	6.21091	25.0517	23.9626	17.826	23.4149	9.70392	12.0458	28.2061	4.15005	15.7641	22.561	2.99154	26.4379	8.644	17.776	26.327
ENSG00000236973.2	GAPDHP51	0	0	0	0	0.0349165	0	0	0	0	0	0	0	0	0	0	0	0	0	0	0.00681319	0.0159141
ENSG00000232846.1	SLC25A6P3	0	0.026579	0	0	0	0	0	0	0	0	0	0	0	0	0	0	0	0	0	0	0
ENSG00000212624.1	SNORA26	0	0	0	0	0	0	0	0	0	0	0	0	0	0	0	0	0	0	0	0	0
ENSG00000078618.15	NRD1	58.8231	55.6903	33.2789	49.7718	39.6987	26.0248	34.2163	32.7065	30.4884	47.5127	34.668	27.2342	26.3983	20.3234	26.1351	37.3404	30.3334	34.8565	24.1274	33.4227	40.9471
ENSG00000266993.1	RP4-657D16.3	12.3559	12.3813	5.91115	8.69441	9.84349	5.37695	6.74471	8.20643	6.0644	10.5327	9.28441	7.6046	5.8077	4.25936	6.85954	9.19608	6.28169	6.65276	5.22127	6.22572	7.19075
ENSG00000272175.1	RP4-657D16.6	0.0255969	0.083439	0.208313	0.234141	0.249404	0	0.178143	0.0989514	0	0	0.0942014	0.117544	0.221295	0	0.156965	0.188127	0	0	0.0207374	0	0.170508
ENSG00000212076.1	MIR761	8.39578	11.8483	3.19414	4.68282	3.86576	3.72687	3.56287	4.4858	3.34384	8.52887	9.04333	1.8807	4.07184	1.37052	5.17986	6.92306	2.06283	9.39327	2.15669	5.74255	8.52542
ENSG00000230604.2	TSEN15P2	0.12012	0	0.0814633	0.078483	0.292597	0.0196951	0	0	0.0297193	0	0	0	0.0692321	0	0.0613831	0	0	0.103475	0	0.0570938	0
ENSG00000212174.1	Y_RNA	0	0	0	0	0	0	0	0	0	0	0	0	0	0	0	0	0	0	0	0	0
ENSG00000265769.1	AL589663.1	0	0	0	0	0	0	0	0	0	0	0	0	0	0	0	0	0	0	0	0	0
ENSG00000169213.6	RAB3B	0.0435251	0.00909487	0.0174081	0.0043751	0.029224	0.00219584	0.0106797	0	0.0521869	0.0106013	0.0876201	0.00170831	0.0521019	0	0	0	0	0.290577	0.000904152	0.0106091	0.0433661
ENSG00000200839.1	RNA5SP48	0	0	0	0	0	0	0	0	0	0	0	0	0	0	0	0	0	0	0	0	0
ENSG00000229032.1	RP11-91A18.1	0	0	0	0	0	0	0	0	0	0	0	0	0	0	0	0	0	0	0	0	0
ENSG00000264613.1	RN7SL290P	0	0	0	0	0	0	0	0	0	0	0	0	0	0	0	0	0	0	0	0	0
ENSG00000117862.7	TXNDC12	74.3764	95.2851	28.9291	41.3317	35.0448	39.84	21.9093	29.4905	35.3477	47.9222	29.1179	33.4133	32.9232	37.2134	21.8656	48.5554	41.815	33.9374	32.6259	20.7829	19.8822
ENSG00000223390.1	RP11-91A18.4	4.66522	6.57657	6.07262	9.18127	5.13209	0.81427	1.52193	0.678722	0.69813	0.87971	1.79996	0.820648	1.34984	0.155525	1.32658	0.940139	0.304846	9.3825	1.60783	9.62073	9.02217
ENSG00000228369.2	TXNDC12-AS1	0.0366605	0	0	0.0718591	0.0669754	0	0.0318927	0	0	0	0	0	0.0316945	0.0721654	0	0.0808319	0	0	0	0.017425	0.0407011
ENSG00000134717.13	BTF3L4	14.1941	14.2143	6.84921	11.6038	11.8703	9.01424	15.1233	16.2434	17.0754	34.7254	9.53846	14.0176	9.55454	7.89379	4.80947	20.3198	7.04282	12.7866	13.5566	7.43177	12.2476
ENSG00000157077.10	ZFYVE9	0.0272918	0.0271834	0.0287916	0.0178318	4.99889	0.00298322	0.00263805	0.455228	0.844048	1.37822	0.494755	0	1.63591	0	0	0.00445741	0.0159378	2.08063	0.013512	0.168636	2.4122
ENSG00000241745.2	RN7SL788P	0	0	0	0	0	0	0	0	0	0	0	0	0	0	0	0	0	0	0	0	0.0508438
ENSG00000228407.2	RP4-800M22.1	0	0	0	0.055092	0.359435	0	0	0.0814894	0.0312926	0.061612	0.206874	0	0.145795	0.0497941	0	0	0	0.0272381	0.204934	0.0400776	0.163822
ENSG00000223429.1	RP4-800M22.2	0	0	0	0	0.0415179	0	0	0	0	0	0.0418175	0	0	0	0	0	0	0.0220237	0	0	0
ENSG00000224255.2	PDCL3P6	0	0	0	0.0265315	0.0989137	0	0	0	0	0	0	0.0310787	0	0	0	0.0149222	0	0	0	0	0.0450825
ENSG00000236004.2	RP4-800M22.4	0	0	0	0	0.0443103	0	0	0	0	0	0	0	0	0	0	0	0	0	0	0	0
ENSG00000237663.2	DNAJC19P7	0	0	0	0	0.152252	0	0	0	0	0	0	0	0	0	0	0	0	0	0	0	0
ENSG00000213735.2	ANAPC10P1	0.0128905	0.0210098	0.12239	0.0673787	0.282598	0.0380441	0	0	0.0191358	0	0.0158132	0.0789264	0	0.0608993	0.0197618	0	0	0.283159	0.0626597	0.220571	0.11449
ENSG00000154222.10	CC2D1B	8.62348	7.87198	4.84978	9.01786	4.63843	6.06903	4.06021	4.07078	3.56845	7.53548	7.42729	4.58671	3.77081	9.92361	5.49662	6.82598	8.45724	9.8962	6.32253	8.00084	6.39765
ENSG00000272100.1	RP11-155O18.6	6.98383	5.64653	3.48077	5.89244	2.58972	5.21149	2.13681	2.50373	2.20409	4.87539	6.61096	3.9001	1.61642	8.84748	3.68126	4.2302	7.19341	7.57931	5.70251	6.69122	4.98588
ENSG00000224680.4	PLA2G12AP1	0.239746	0.678676	0.479218	0.263821	0.276627	0.682739	0.702538	0.146337	0.187315	0.645408	0.232186	0.115888	0.196361	1.08296	0.13541	0.111286	0.331594	0.717399	0.030668	1.12754	1.63904
ENSG00000085840.8	ORC1	7.59621	9.74256	15.7413	6.04005	9.62223	6.66669	34.2028	13.6616	5.66519	15.8123	13.4402	14.1053	15.1796	10.0211	3.55347	12.3738	7.77364	25.0372	4.63671	20.9446	24.8541
ENSG00000134748.12	PRPF38A	20.9402	16.1306	15.7829	11.5556	15.6331	13.9123	21.5923	9.85573	10.632	19.4764	18.801	8.08363	26.2898	11.1899	12.1896	16.6498	8.99228	32.4445	8.38849	17.2269	22.0064
ENSG00000134744.9	ZCCHC11	12.4005	7.11837	5.19869	5.03366	9.20204	1.73258	8.79994	5.36477	7.63624	15.2129	5.64594	5.05672	10.457	2.40159	5.62666	17.2505	2.555	10.348	3.36666	6.13209	8.97489
ENSG00000239063.1	snoU13	0	0	0	0	0	0	0	0	0	0	0	0	0	0	0	0	0	0	0	0	0
ENSG00000272371.1	RP11-25O10.2	0.0314348	0.0256172	0.0426372	0	0	0	0.0273466	0	0	0.0229694	0	0	0	0	0.240956	0.0924131	0.0413038	0.0203091	0.101868	0.0448236	0
ENSG00000236290.1	EEF1GP7	0	0.0664663	0	0	0	0	0.0354766	0.0656861	0	0	0.0250132	0.0312113	0.0528842	0.09633	0.0312591	0.0149859	0.0893055	0	0.0165191	0.0096916	0
ENSG00000116157.5	GPX7	0.101722	0.124344	0.0804838	1.02463	6.16872	0.00833925	8.13392	0.0163846	0.0125837	0.055746	12.2601	0	0.0512997	9.7682	0.019493	10.7968	0.19306	11.019	0.0686749	7.78017	8.47937
ENSG00000182183.10	FAM159A	0.00571542	0	0	0	0.0243636	0.0309247	2.41644	0	0	0	6.86403	0.00874862	0.024706	5.83909	2.79508	4.33081	9.66008	0	0.00463036	0.0108663	0.0222087
ENSG00000162377.4	SELRC1	7.38053	8.87266	19.2132	8.58166	13.8587	13.46	20.9609	11.5755	15.2838	15.4698	7.83389	6.92145	9.62163	6.57543	2.73455	4.02464	3.22374	18.6728	6.34144	20.0338	16.0616
ENSG00000233664.1	NDUFS5P3	0	0	0	0	0	0	0	0	0	0	0	0	0	0	0	0	0	0	0	0	0
ENSG00000239640.2	RN7SL62P	0	0	0	0	0	0	0	0	0	0	0	0	0	0	0	0	0	0	0	0	0
ENSG00000162378.8	ZYG11B	5.65794	3.13839	2.11806	5.03356	3.82929	1.06909	2.22034	3.82084	3.99613	3.69417	1.59331	1.85184	3.04871	1.02681	1.05982	4.65874	1.09797	1.77302	2.99905	2.9299	2.38198
ENSG00000252018.1	RNU2-30P	0	0	0	0	0	0	0	0	0	0	0	0	0	0	0	0	0	0	0	0	0
ENSG00000228929.1	RP11-159C21.4	3.04012	3.15784	5.34137	2.49064	6.96412	2.72736	0.959234	4.14074	3.92843	2.71635	3.09174	5.2081	1.57971	2.46818	3.83961	1.20401	2.02833	4.25394	4.36442	6.39392	4.68679
ENSG00000206627.1	RNU6-969P	0.204775	0.111252	0	0	0	0	0	0	0	0	0	0	0	0	0	0	0	0	0	0	0
ENSG00000203995.5	ZYG11A	4.02636	2.87184	0.010355	1.92939	1.45052	1.47956	3.83081	0.460396	1.78836	6.67179	1.2306	0.00701157	0.00528016	0	0.00468154	0.967325	0	2.38528	1.31369	3.77817	6.02966
ENSG00000242391.2	RP4-631H13.2	0.320635	0.338147	0	0.0739392	0.137828	0.0927742	0.16408	0.0486077	0.139993	0.110253	0.0231372	0	0	0	0	0.110896	0	0.389936	0	0.251012	0.418792
ENSG00000121310.12	ECHDC2	0.464393	5.38519	0.0163305	0.658539	0.134069	0.11506	1.06236	6.22568	1.18217	13.2792	1.75336	0	1.29963	0	0	0.0960723	0	5.67615	0.90295	3.92735	0.702711
ENSG00000230953.2	RP4-631H13.6	0	0.867765	0	0.107036	0	0.604357	0	0.422193	0.0607971	1.19703	0	0	0.283258	0.12899	0	0	0	0.899637	0.0663596	0.934381	0.272813
ENSG00000231866.2	RP4-631H13.4	0	0	0	0	0	0	0	0	0	0	0	0	0	0	0	0	0	0.0529198	0	0	0
ENSG00000116171.12	SCP2	7.94468	9.81777	3.88383	8.7905	5.76301	7.95076	15.3154	12.3147	9.24439	35.3381	12.7028	11.2429	16.9317	5.80098	8.72391	22.893	3.13871	11.9662	9.21414	10.7936	9.37888
ENSG00000264834.1	MIR1273F	0	0	0	0	0	0	0	0	0	0	0	0	0	0	0	0	0	0	0	0	0
ENSG00000266188.1	MIR5095	0	0	0	0	0	0	0	0	0	0	0	0	0	0	0	0	0	0	0	0	0
ENSG00000265815.1	MIR1273G	0	0	0	0	0	0	0	0	0	0	0	0	0	0	0	0	0	0	0	0	0
ENSG00000237279.2	RP4-631H13.5	0	0	0	0	0	0	0	0	0	0.0265166	0	0	0	0	0	0	0	0	0	0	0
ENSG00000236360.1	RP11-334A14.2	0.127227	0.276484	0.0383483	0.184726	0.258258	0.0834418	0.295149	0.8015	3.37862	0.206589	0.953781	1.27668	4.37528	0.0111308	1.23529	0.477923	1.56026	6.35664	4.24891	6.81319	1.9461
ENSG00000226147.1	TUBBP10	0	0.23345	0	0.0791868	0.107353	0.0379369	0.0383399	0.0638887	0.00817794	0.120761	0.10137	0	0.161932	0	0	0.0971722	0	0.533876	0	0.246134	0.0856255
ENSG00000174348.9	PODN	0.00751272	0.00489789	0	0.00392689	0.00549002	0.0147816	0.00261426	0	0	0.101008	0	0	0.00259802	0	0	0	0	0.0621281	0	0	0.0517125
ENSG00000232993.1	RP11-334A14.5	0.0306944	0	0	0	0	0	0	0	0	0.0897135	0	0	0	0	0	0	0	0	0	0	0
ENSG00000227644.2	HIGD1AP11	0	0	0	0	0	0	0	0	0	0	0	0	0	0	0	0	0	0	0	0	0.0284181
ENSG00000162383.7	SLC1A7	0	0.00551402	0.0114719	0.00442088	0.076228	0	0	0	0	29.0688	0.0166007	0	0.00584968	0	0	0.166592	0	0.0371575	0	0	0.00187799
ENSG00000235563.1	RP11-334A14.8	0	0	0	0	0.811795	0	0	0	0	43.542	0	0	0	0	0	0	0	0	0.0186204	0.00728294	0
ENSG00000157184.5	CPT2	4.49725	7.69925	3.09726	9.10748	2.02394	1.792	9.34116	6.68607	5.62811	17.3435	7.46992	3.26411	6.92717	3.3924	3.01969	9.42478	2.2064	6.23529	3.02209	9.4396	7.18296
ENSG00000236723.1	RP5-1024G6.2	5.38903	8.18148	3.02399	10.0984	2.44882	9.09612	10.7566	9.86996	6.80197	18.0697	19.8326	5.04572	6.31452	20.8394	8.57618	8.94678	21.2308	5.09	9.08646	8.85455	6.59039
ENSG00000162384.9	C1orf123	28.8925	29.6556	22.4081	26.0342	33.9683	23.7966	31.6576	23.9957	43.223	35.3343	48.0296	28.5207	27.4775	20.0456	26.1772	36.8571	22.9919	40.9164	41.8982	26.4214	28.2404
ENSG00000259818.1	RP5-1024G6.7	0	0.0260238	0.00541425	0.0234728	0.0680634	0.0117808	0.0277807	0.00514367	0	0.0437512	0.00489676	0.039716	0.020706	0.0675754	0.0183585	0.0264037	0.0332179	0.0464209	0.0064678	0.0170757	0.0155108
ENSG00000162385.6	MAGOH	34.366	57.2815	46.2741	38.5252	47.5359	60.7153	67.0297	29.9663	32.2967	53.0289	50.8958	28.638	26.5555	42.921	21.84	24.5123	18.6543	73.9738	36.0652	51.8557	49.1673
ENSG00000226754.1	RP5-1024G6.5	0.576526	1.7903	1.20179	0.943701	1.13087	2.70451	1.01365	1.81425	0.369365	2.04869	6.41729	0.938229	0.923407	13.4609	1.82351	1.40944	5.58178	2.24271	1.16031	1.52879	1.71134
ENSG00000270172.1	RP5-1024G6.8	3.79262	7.45317	5.6488	6.0014	5.64166	9.35361	4.14713	6.11314	2.01843	4.95076	19.2764	3.20002	5.32247	18.0939	4.27491	8.35258	7.40577	11.4518	2.5765	6.86639	8.86716
ENSG00000157193.10	LRP8	15.2472	14.1128	12.8001	15.8379	22.3306	10.8278	11.3763	8.0402	6.48681	5.62785	19.1086	6.46897	6.80057	8.28673	2.72948	10.9013	3.99719	19.3077	5.461	11.7918	13.6772
ENSG00000234578.1	RP4-784A16.1	0.0609969	0.124271	0.124102	0.219196	0.334307	0	0	0.0392999	0.0226372	0.0891408	0.0935333	0	0	0	0.0233778	0.224151	0	0.354675	0.0247084	0.0289923	0.355528
ENSG00000228838.1	RP4-784A16.2	3.14292	2.85547	3.28364	4.24575	5.26334	0.678969	1.60725	0.738837	1.00878	0.729304	1.10716	0.503843	0.899607	0.451467	0.390669	1.10814	0.251127	5.1587	0.19785	2.94734	3.93727
ENSG00000225030.1	RP4-784A16.3	0	0.0492888	0	0.0395174	0.478813	0.0892511	0	0.0389682	0	0	0.185488	0	0	0.0952461	0	0	0.238412	0.0781516	0.0734996	0.0287476	0
ENSG00000232762.1	RP4-784A16.4	0.0476538	0.0621354	0.0904907	0.0373629	0.208942	0.0187522	0.0497475	0.0245624	0	0	0.0935333	0	0	0	0.0146111	0	0	0.0738907	0	0.0543606	0.137555
ENSG00000225675.2	RP4-784A16.5	0.303371	0.638669	0.857257	2.4942	0.0153953	0.994827	3.7828	5.27741	0.900699	0.757383	3.69052	3.01841	0.786828	2.0105	1.14333	4.44072	1.53909	2.84199	2.07886	1.64622	1.89454
ENSG00000226938.1	RP11-117D22.1	0	0	0	0.0244534	0	0	0	0	0	0	0	0	0	0	0	0.0275068	0	0	0	0	0
ENSG00000230138.1	RP11-117D22.2	0	0.151172	0.0114368	0	0.0102696	0	0	0	0	0.0369672	0.0930931	0	0.116636	0	0.0775593	0	0.162494	0.196115	0.0136623	0	0.0280837
ENSG00000236253.3	SLC25A3P1	0	0	0	0	0	0	0	0	0.00336267	0.00662076	0.175065	0	0	0	0	0	0	0	0	0	0
ENSG00000143006.7	DMRTB1	0	0	0	0	0	0	0	0	0	0	0	0	0	0	0	0	0	0	0	0	0
ENSG00000174332.3	GLIS1	0	0	0.00691415	0.00999178	0	0.00501482	0.00443458	0.0197058	0.00756721	0.0297981	0.168839	0.00780283	0.00440702	5.04127	0.0273517	2.45394	0.0424201	0	0	0.0048458	0.00282968
ENSG00000239007.1	RNU7-95P	0	0	0	0	0	0	0	0	0	0	0	0	0	0	0	0	0	0	0	0	0
ENSG00000058804.10	NDC1	13.0265	9.26099	20.7451	8.18193	20.6592	9.86156	36.8176	11.1149	13.6148	23.9628	16.0536	12.5283	16.739	10.6119	3.30162	13.9551	6.46157	23.6349	6.59913	20.6213	25.148
ENSG00000201003.1	SNORA58	0	0	0	0	0	0	0	0	0	0	0	0	0	0	0	0	0	0	0	0.050097	0.0585078
ENSG00000264454.1	AL049745.1	0	0	0	0	0	0	0	0	0	0	0	0	0	0	0	0	0	0	0	0	0
ENSG00000229687.2	RP4-654H19.2	0	0	0	0	0	0	0	0	0	0	0	0	0	0	0	0	0	0	0	0	0
ENSG00000058799.9	YIPF1	28.3766	27.1998	5.27162	19.5729	16.1599	8.63329	7.78895	12.6206	20.5961	13.3673	10.6409	7.02732	4.66298	5.13621	10.9438	18.0528	10.1913	8.60913	5.39778	6.29745	8.73902
ENSG00000211452.6	DIO1	0.121748	0.198433	0.0651852	0.125601	0.0273151	0.0819498	0.0222978	0.016514	0.0380492	0.0936437	0.0432335	0.0196169	0.0609378	0.0227045	0.0589409	0.131865	0.0168391	0.0331192	0.0155739	0.0304568	0.0675834
ENSG00000081870.7	HSPB11	11.3199	16.9807	8.03298	20.8846	7.17537	23.4839	43.3561	24.1047	8.08155	21.5113	43.2379	7.86193	26.4241	17.4497	13.8397	22.265	7.1551	12.4319	13.6908	11.2557	12.7101
ENSG00000116212.10	LRRC42	11.1684	18.8425	13.1808	16.653	9.37721	8.55692	17.2543	12.0241	10.8381	17.3163	7.93516	7.69001	14.1864	8.05421	8.31246	9.30723	4.16635	8.37751	6.22311	13.0697	11.2706
ENSG00000219102.3	HNRNPA3P12	3.29027	2.3297	4.5177	3.68282	3.81027	1.02811	2.09985	0.686361	0.300268	0.827676	0.719582	0.866928	1.41063	0.711389	0.609847	0.614464	0.301211	2.41325	0.51346	4.31994	2.76214
ENSG00000203985.6	LDLRAD1	0	0.0376013	0	0	0	0	0	0	0	0	0	0	0	0	0	0	0	0	0	0.0365515	0
ENSG00000197015.2	AL353898.1	0	0	0	0	0	0	0	0	0	0	0	0	0	0	0	0	0	0	0	0	0
ENSG00000272091.1	RP4-758J24.5	0.575895	2.29515	0.411964	0.195869	0.696601	0.1591	0.164712	0.396459	0.181521	1.45841	1.30648	0.289817	1.99154	0.478301	0.961488	1.92496	0.950192	0.637106	1.13765	0.191234	0.50799
ENSG00000116209.7	TMEM59	34.2146	29.9316	18.6005	26.9386	21.7178	22.4826	30.0889	24.6864	36.6187	34.7413	19.8098	34.0844	33.4175	22.1918	22.1576	40.2113	22.0718	19.0411	33.8245	17.1527	15.512
ENSG00000203276.2	AL353898.2	0.165046	0.127776	0.139915	0.183323	0.145737	0.109598	0	0.0691198	0.0122504	0.00602996	0.0455551	0.094739	0.0428067	0.0357379	0.0253024	0.127367	0.0831307	0.154616	0.053485	0.266723	0.192399
ENSG00000116205.6	TCEANC2	5.27632	3.61913	1.90054	3.58164	2.72842	1.37967	5.74059	2.29856	4.01949	6.26897	4.0218	2.75682	5.29863	1.50818	1.83503	5.48816	1.10563	4.4604	2.39195	5.02043	3.59884
ENSG00000264208.1	MIR4781	0	0	0	0	0	0	0	0	0	0	0	0	0	0	0	0	0	0	0	0	0
ENSG00000225183.1	RP4-758J24.4	0.180684	0.0981635	0	0.0393514	0.0733541	0.0888761	0	0.116413	0	0	0.0369417	0.138287	0	0.142269	0.0923325	0.0885302	0	0	0.121985	0	0.066866
ENSG00000237611.1	AL353898.3	0.646447	0.778764	0.41935	0.257096	0.376551	0.497706	0.440119	0.43461	0.417235	0.205373	1.51707	0.301158	0.437384	1.32784	0.344708	0.330513	1.40336	0.835303	1.43454	0.774834	0.468062
ENSG00000212670.1	AL161915.1	2.08623	1.50031	0.27261	1.23439	1.07217	0.695988	0.706379	0.549052	1.18747	2.33213	0.912251	1.126	2.16852	0.449441	1.52211	2.35754	0.957747	1.17905	0.999767	0.943835	1.44593
ENSG00000157211.10	CDCP2	0.0237008	0.0386292	0.0128588	0	0.0173197	0	0	0.0122162	0	0	0.0116298	0.0145116	0	0.0522531	0	0.0139353	0	0.01225	0.0115208	0.0630851	0
ENSG00000248835.2	AL357673.1	2.24023	3.44088	1.84577	2.08399	2.63348	3.46589	3.40177	1.85056	0.483069	3.3682	3.19354	1.71251	2.18555	1.56489	1.83057	2.11492	3.64912	4.42372	1.0371	4.49952	6.0611
ENSG00000215883.5	CYB5RL	1.40958	1.15443	0.523161	0.687302	1.05057	0.800291	1.59841	0.43376	0.312314	1.35281	0.395732	0.483058	0.557786	2.62288	0.322531	0.824665	0.485299	1.35018	0.159081	1.09331	1.8063
ENSG00000116221.11	MRPL37	39.7252	39.0644	48.4614	41.6684	65.8277	30.8946	58.5912	49.3698	31.8966	42.2787	45.8511	41.5524	46.8736	34.307	31.8097	24.1104	33.2026	69.5716	40.4063	75.9264	67.2298
ENSG00000157216.11	SSBP3	13.5469	8.95622	5.60011	6.85187	5.23287	4.32526	2.91391	5.49108	8.40637	6.39356	5.21753	2.3565	7.13893	1.10779	1.84163	4.33096	5.64301	38.7674	2.6939	3.16097	4.5117
ENSG00000225632.1	RP5-997D24.3	0	0.0210287	0	0.0168598	0	0	0	0	0	0	0	0	1.46123	0	0	0	0.226037	1.95889	0	0.0919873	0
ENSG00000232245.1	RP4-705F19.1	0	0	0	0	0	0	0	0	0	0	0	0	0	0	0	0	0	0	0	0	0
ENSG00000265404.1	AC099796.1	0	0	0	0	0	0	0	0	0	0	0	0	0	0	0	0	0	0	0	0	0
ENSG00000235741.1	RP5-866L20.1	0	0	0	0	0	0	0	0.0270438	0	0	0	0	0	0	0	0	0	0	0	0	0
ENSG00000237173.1	RP5-866L20.2	0	0	0	0	0	0	0	0	0	0	0	0	0	0	0	0	0	0	0	0	0
ENSG00000252646.1	SNORD112	0	0	0	0	0	0	0	0	0	0	0	0	0	0	0	0	0	0	0	0	0
ENSG00000227453.1	HNRNPA1P63	0	0	0	0	0	0	0	0	0	0	0	0.0227846	0	0	0	0	0	0	0	0.00707497	0
ENSG00000162390.13	ACOT11	0.318368	0.0862511	0.071778	0.0747288	0.0384635	0.0680145	0.0772231	0.0582922	0.0152047	0.00623678	0.0198941	0.00261302	0.113639	0.0544373	0	0	0.00149534	0.725702	0.0428726	0.352952	0.0198997
ENSG00000162391.7	FAM151A	0.0402971	0	0	0	0.0140227	0	0.0200322	0	0.0940036	0	0	0	0.00995385	0.022664	0	0	0	0.0818238	0	0.0766142	0
ENSG00000230728.1	RP11-240D10.4	0.0230084	0	0	0.0300662	0	0	0	0	0	0	0	0.0352192	0	0	0	0	0	0.0148651	0.0279605	0	0
ENSG00000271723.1	MROH7-TTC4	0	0	0	0	0	0	0	0	0	0	0	0	0	0	0	0	0	0.113632	0.14249	0	0
ENSG00000184313.15	MROH7	0.0492164	0.040108	0	0	0	0	0	0.00792744	0	0	0	0	0	0	0	0	0	0.00794933	0.224284	0	0
ENSG00000243725.2	TTC4	9.54876	9.72245	7.21549	15.3573	12.9582	2.36488	18.1629	6.65412	25.8388	11.2222	3.49501	6.26901	10.0449	0.911346	3.48054	8.08126	1.22834	19.6724	2.43439	15.4884	11.7626
ENSG00000162396.5	PARS2	2.67202	2.27955	1.46213	3.33603	2.46588	2.61064	3.36856	3.15981	3.60392	2.84276	4.17692	2.8093	4.36141	3.20037	1.82112	2.89524	2.48506	4.62457	3.9287	3.61706	3.99717
ENSG00000006555.6	TTC22	1.00911	0.528942	0.0525593	0.246853	0.00196646	0.0683005	0.328676	1.76013	0.143809	1.17978	3.57706	0.098858	0	1.21791	0.351484	0.859135	1.32239	0.940909	0	2.80417	0.623802
ENSG00000237453.1	RP11-67L3.2	0.0626863	0	0	0	0	0	0	0.0269256	0	0.0610732	0	0	0	0	0	0	0	0.0269999	0	0.0198635	0.0695952
ENSG00000162398.7	C1orf177	0.120998	0.105179	0.0328237	0.0421638	0.0245614	0.0833245	0.196489	0.0623667	0.239494	0.0176827	0.247387	0.0432163	0	1.34335	0.69252	1.245	0.0812594	2.47029	2.51929	1.59498	0.067167
ENSG00000116133.7	DHCR24	0.629404	45.2423	0.365561	0.246742	18.6376	0.042867	30.7104	12.4339	5.55813	62.0825	28.2077	22.2627	39.996	18.4142	39.0293	14.6889	25.992	73.3704	10.4231	111.403	89.6186
ENSG00000242396.1	RP11-67L3.5	0.329523	40.997	0.186232	0.358837	16.3211	0	10.5589	2.68925	2.07898	20.1455	1.44851	3.95116	14.6716	1.81624	6.81987	5.48955	2.91057	107.441	1.33482	115.798	98.3199
ENSG00000233203.2	RP11-67L3.4	0	0	0	0	0	0	0.142109	0.0789356	0	0.268565	0.150293	0	0	0.176857	0.125215	0	0	0.263845	0.132341	0.659967	0
ENSG00000143001.4	TMEM61	0	0	0	0.0085375	0	0	0	0	0	0	0	0	0	0.0102887	0	0.0288106	0	0.0253263	0.0105861	0.0124215	0
ENSG00000233271.1	RP11-12C17.2	0	0	0	0	0	0	0	0	0	0	0	0	0	0.0263707	0	0.0246147	0	0.0649133	0.027133	0.0159187	0
ENSG00000162399.6	BSND	0	0	0	0	0	0	0	0	0	0	0.00506459	0	0	0.00325077	0.0189877	0.0121372	0	0	0	0.00392465	0
ENSG00000169174.9	PCSK9	0.0333161	0.0226253	0.0207116	0.0344658	0.0219792	0	0	0	0	0	0	0	0	0	0	0	0	0.00538116	0	0.0263924	0.0123294
ENSG00000162402.8	USP24	19.6062	14.7864	12.8261	10.8522	20.9631	6.49319	14.6828	6.35441	9.42902	10.3635	7.03435	7.16286	9.84672	5.42534	16.8922	9.92516	5.52357	17.5762	4.29079	10.879	25.1503
ENSG00000231090.1	RP11-101C11.1	0	0	0	0	0	0	0	0	0	0	0	0	0	0	0	0	0	0	0	0	0
ENSG00000231095.1	GYG1P3	0	0	0.0195599	0	0	0	0	0.0185824	0	0	0	0	0	0	0	0	0	0	0	0	0
ENSG00000265822.1	MIR4422	0	0	0	0	0	0	0	0	0	0	0	0	0	0	0	0	0	0	0	0	0
ENSG00000231900.3	GOT2P1	0	0.0178479	0.029706	0.0143096	0	0	0	0	0	0	0	0	0	0	0	0	0	0	0	0	0.00607873
ENSG00000232198.2	RP4-633H17.2	0	0	0.0320306	0	0	0	0	0	0	0	0	0	0	0	0	0	0	0	0	0	0
ENSG00000199831.1	RN7SKP291	0	0	0	0	0	0	0	0	0	0	0	0	0	0	0	0	0	0	0	0	0
ENSG00000252162.1	RNU6-830P	0	0	0	0	0	0	0	0	0	0	0	0	0	0	0	0	0	0	0	0	0
ENSG00000272051.1	Y_RNA	0	0	0	0	0	0	0	0	0	0	0	0	0	0	0	0	0	0	0	0	0
ENSG00000234810.1	RP11-466L17.1	0.007056	0.0230007	0.0119632	0.0023051	0	0	0	0	0	0	0	0	0	0	0	0	0	0	0	0	0
ENSG00000233147.1	RP11-90C4.1	0	0	0	0	0	0	0	0	0	0	0	0	0	0	0	0	0	0	0	0	0
ENSG00000230250.1	RP11-90C4.2	0	0	0	0	0	0	0	0	0	0	0	0	0	0	0	0	0	0	0	0	0
ENSG00000227104.3	PIGQP1	0	0.0543324	0	0	0	0	0	0	0	0	0	0	0	0	0	0	0	0.0430743	0	0	0.0370096
ENSG00000233079.1	RP11-90C4.3	0	0	0	0	0	0	0	0	0	0	0	0	0	0	0	0	0	0	0	0	0
ENSG00000235612.1	RP1-158P9.1	0	0	0	0	0	0	0	0	0	0	0	0	0	0	0	0	0	0	0	0	0.0108852
ENSG00000229871.1	RP4-710M16.1	0	0	0	0	0	0	0	0	0	0	0	0	0	0	0	0	0	0	0	0	0.0983456
ENSG00000260971.3	RP11-504A18.1	0	0	0.0287825	0.152512	0	0	0	0	0.0236258	0	0	0	0	0	0	0	0	0	0	0	0.429952
ENSG00000223307.2	AC119674.1	0	0	0	0	0	0	0	0	0	0	0	0	0	0	0	0	0	0	0	0	0
ENSG00000223956.1	RP4-710M16.2	0	0	0	0.0687386	0	0	0	0	0.253786	0	0	0	0	0	0	0	0	0	0.0213081	0	0
ENSG00000162407.8	PPAP2B	0.084064	0.0552471	0.204136	1.58929	1.26825	0	0.0471814	0	1.47133	0.13474	0	0	0.011722	0	0	0.0179372	0.0011877	0.373172	0	0.0283561	0.136983
ENSG00000236776.1	RPL21P23	0	0	0	0	0.0189764	0	0	0	0	0	0	0	0	0	0	0	0	0	0	0	0
ENSG00000224980.1	RP11-377K22.3	0	0	0	0	0	0	0	0	0	0	0	0	0	0	0	0	0	0	0	0	0
ENSG00000225475.1	RP11-377K22.2	0	0	0	0	0	0	0	0	0	0	0	0	0	0	0	0	0	0	0	0	0
ENSG00000162409.6	PRKAA2	0.0253039	1.42972	0.0114405	2.68133	2.79235	0	0.010673	0.000988067	0	0	0	0	0.00530332	0	0	0.00225422	0	0.0118896	0	0.00583134	0.00510777
ENSG00000187889.8	C1orf168	0	0.0282639	0.0776198	0.432818	0.0168965	0	0	0	0.0154457	0.0278767	0	0.00530887	0	0.00273086	0	0.0382353	0	0.00448148	0	0.00494546	0
ENSG00000229913.1	RP11-378I13.1	0	0	0	0	0	0	0	0	0	0	0	0	0	0	0	0	0	0	0	0	0
ENSG00000157131.10	C8A	0	0.0148745	0.0247571	0.0397523	0	0	0	0	0	0	0	0	0	0.0047906	0	0	0	0	0	0.00578369	0
ENSG00000021852.8	C8B	0	0	0	0.029815	0	0	0	0	0	0	0	0	0.0345196	0.00449131	0	0.0419224	0.0324776	0	0	0.0108447	0
ENSG00000236341.1	RP5-1103B4.3	0	0	0	0.030707	0	0	0	0	0	0	0	0	0.711048	0	0	0	0	0	0	0	0
ENSG00000221591.1	AL161740.1	0	0	0	0	0	0	0	0	0	0	0	0	0	0	0	0	0	0	0	0	0
ENSG00000173406.11	DAB1	0.00283323	0	0.0153717	0.0259162	0.00575117	0.00185817	0.00164317	0	0.00280393	0.00138016	0.00463414	0.00578246	12.1378	0.0037181	0	0.0138821	0.170418	0.00488126	0	0.00269332	0
ENSG00000227935.1	RP6-102O10.1	0	0	0	0	0.0369878	0	0	0	0	0	0	0	0.0700144	0	0	0	0	0	0	0	0
ENSG00000236888.1	RP11-243M12.1	0	0.064897	0	0	0	0	0	0	0	0	0	0	0	0	0	0	0	0	0	0	0
ENSG00000238773.1	AL137855.1	0	0	0	0	0	0	0	0	0	0	0	0	0	0	0	0	0	0	0	0	0
ENSG00000226759.3	RP4-737A23.2	0	0	0	0.00447795	0.00417362	0	0	0	0.00254351	0	0	0	0	0	0	0	0	0	0	0	0
ENSG00000229887.3	HNRNPA1P6	0.044655	0	0.0100948	0	0	0	0	0	0	0	0	0	0	0	0	0	0	0	0	0	0
ENSG00000223416.3	RP11-393I23.2	21.8103	15.9445	45.0867	42.576	14.7492	42.1632	10.8217	19.4263	12.6268	6.29045	19.9591	60.623	23.6099	52.3143	11.9664	9.9599	34.4398	32.6795	10.762	57.9709	40.9285
ENSG00000235038.1	RP11-393I23.4	0	0.0188411	0	0	0	0	0	0	0	0	0	0	0	0	0	0	0	0	0	0	0
ENSG00000230546.1	RP11-393I23.3	0	0	0	0	0	0	0	0	0	0	0	0	0	0	0	0	0	0	0	0	0
ENSG00000233216.1	RP11-414C16.1	0.311614	0	0	0.116343	0	0	0	0	0	0	0	0	0	0	0.0341229	0	0	0	0	0.042318	0
ENSG00000162600.7	OMA1	9.58348	8.60739	2.33019	8.84454	7.53462	4.69702	10.3398	5.83293	2.0543	9.59202	6.38322	9.86545	8.01322	5.30728	7.41537	5.49092	5.60032	7.07455	5.39434	5.62882	4.9585
ENSG00000270209.1	RP4-592A1.4	0	0	0.0230909	0	0	0	0	0	0	0	0	0	0	0	0	0	0	0	0	0	0
ENSG00000264128.1	RN7SL713P	0	0	0	0	0	0	0	0	0	0	0	0	0	0	0	0	0	0	0	0	0
ENSG00000184292.5	TACSTD2	0.339642	0.21465	0.0987171	0.253615	0.194168	0.0647804	0.01809	0	0	0.0354537	0	0	0.0239701	0	0	0.00509434	0	0.134347	0.0196544	0.200969	0.173147
ENSG00000185839.2	RP4-592A1.2	38.6402	66.4827	57.3838	51.6467	84.6473	51.328	103.845	46.8332	44.0383	44.9473	30.5431	37.1257	58.0115	7.45083	12.0863	34.4452	5.38649	105.602	30.0422	74.3527	77.9445
ENSG00000162601.5	MYSM1	21.5776	9.2793	7.14142	10.7394	16.9045	2.75076	4.41153	3.3499	7.45408	7.19637	1.92408	6.67108	7.07254	1.80071	3.58344	12.3385	1.09155	11.2255	2.52969	7.25683	8.36835
ENSG00000222168.1	Y_RNA	0	0	0	0	0	0	0	0	0	0	0	0	0	0	0	0	0	0	0	0	0
ENSG00000264081.1	AL136985.1	0	0	0	0	0	0	0	0	0	0	0	0	0	0	0	0	0	0	0	0	0
ENSG00000177606.5	JUN	44.3365	35.7479	21.5941	39.4733	24.4316	9.54761	1.05888	17.1667	15.0222	0.580315	6.77214	7.53188	0.585856	5.75888	3.00413	15.2967	2.7506	8.46343	27.1318	2.93371	9.51684
ENSG00000234807.4	RP4-794H19.2	0.127643	0.124824	0.00865653	0.050039	0	0.106736	0	0.0411196	0.0189484	0.0373074	0.0704623	0.0293075	0.0220704	0.0753784	0.16633	0	0.0279527	0.0247399	0.408469	0	0.0283421
ENSG00000272226.1	RP11-63G10.3	0.107172	0.19651	0.109024	0.175059	0.0489484	0.131791	0.0233085	0.379776	0.139208	0.234932	0.230074	0.0615183	0	0.168773	0.123225	0.0590753	0	0.0346204	0.0868257	0	0.029746
ENSG00000231740.1	RP11-63G10.2	0	0	0	0	0	0	0	0	0	0	0	0	0	0	0	0	0	0	0	0	0
ENSG00000232453.1	RP4-794H19.1	0.745978	0.0935265	0.0389163	0.194961	0.111822	0.0451615	0.129792	0.0739429	0.0596289	0	0.260455	0.158106	0.0198439	0	0.281507	0.194001	0.834409	0.177953	0.576463	0.0163648	0.0382244
ENSG00000228121.1	PHBP3	0	0.0570523	0	0	0	0	0	0	0	0.0127888	0	0	0	0	0	0	0	0.0226153	0	0.0166378	0.0194311
ENSG00000230812.1	RP4-794H19.4	0.431755	1.12592	0.0780826	2.36962	0.186969	2.55793	0	0.989073	1.6237	0.028043	0.141239	0.337788	0.0331795	0.294632	1.33851	0.691057	1.33632	1.09098	0.450837	0.237139	0.202388
ENSG00000241042.1	RP11-145M4.1	0	0	0	0.139786	0	0	0	0	0	0	0	0	0	0	0	0	0	0	0	0	0
ENSG00000237352.2	RP11-145M4.3	0.264597	0.300005	0	0.466027	0.0140114	0.860134	0	0.133418	0.341557	0	0.0705628	0.0352192	0.0198917	0.253633	0.0881828	0	0.141083	0.0594605	0.298245	0.0109361	0.0510886
ENSG00000235215.2	RP11-145M4.2	0	0	0	0.504303	0	0	0	0	0	0	0	0	0	0	0	0	0	0	0.0893303	0	0
ENSG00000224609.2	RP11-470E16.1	0.00704733	0.0344586	0	0.0276272	0	0.0346649	0	0.0136216	0.0523083	0	0.0172903	0.00539369	0	0	0.0108039	0	0	0.00910616	0.157009	0.0066993	0
ENSG00000270457.1	RP11-467C18.1	0	0	0.115045	0.138545	0	0.0834418	0	0	0	0	0	0	0	0	0	0	0	0	0	0	0
ENSG00000172456.12	FGGY	1.56451	1.30727	0.372793	1.12063	0.867441	1.9785	1.06216	0.98246	25.4355	0.0444143	1.02769	1.6444	1.05784	1.56066	1.74618	0.823539	1.47695	0.0307333	1.29639	0.349201	0.852332
ENSG00000266150.1	MIR4711	0	0	0	0	0	0	0	0	0	0	0	0	0	0	0	0	0	0	0	0	0
ENSG00000226883.1	RP4-782L23.2	0.074755	0	0	0	0.0796661	0.0551565	0.0162582	0	0.0138716	0	0	0	0	0	0	0	0	0	0	0	0.0622455
ENSG00000231816.1	RP4-782L23.1	0.0262052	0.0213555	0	0	0.0159582	0.21913	0	0.0337677	0.778026	0	0.0803668	0.0401125	0	0.216654	0.0401739	0	0.0459099	0	0.0106151	0	0.0436402
ENSG00000134709.6	HOOK1	0.0481648	2.24072	0.0568081	0.00957771	0.0140278	0.0226616	0.0145742	0.0202384	0.254913	0.0183621	0	0.00641097	6.0976	0	0.00642079	0.0123127	0	0.0148825	0.00848279	0.00995353	0.0116246
ENSG00000134716.5	CYP2J2	1.98235	0.0429753	0.00325127	0.291306	0.00291944	0.00235814	0.0208529	0	0.00711672	0.0140121	0.185252	0.00366915	0.223812	0	0	0.0105703	0	0.0123893	0.240803	0.100261	0
ENSG00000265535.1	RN7SL475P	0	0	0	0	0	0	0	0	0	0	0	0	0	0	0	0	0	0	0	0	0
ENSG00000162598.9	C1orf87	0	0	0	0.00847185	0	0	0	0	0	0.00473724	0	0	0	0	0	0	0	0	0	0	0
ENSG00000229332.2	PGBD4P8	0	0	0	0	0	0	0	0	0	0	0	0	0	0	0	0	0	0	0	0	0
ENSG00000238242.1	RP11-575B7.3	0	0	0	0	0	0	0	0	0	0	0	0	0	0	0	0	0	0	0	0	0
ENSG00000226476.2	RP11-776H12.1	0	0	0	0.0260446	0	0	0	0	0	0	0	0	0	0	0	0	0	0	0	0	0.00885101
ENSG00000231252.1	RP11-436K8.1	0	0	0	0	0	0	0	0	0	0.0089369	0	0	0	0	0	0.0224725	0	0	0.0198173	0	0
ENSG00000162599.11	NFIA	0.031643	0.00537227	0.00536495	0.281693	0.0056203	0.148514	0.356713	1.42457	1.55013	0.409443	0.331565	0.747732	0.189217	0.162469	0.372923	0.969011	0.0629434	1.35609	0.860395	0.62166	1.52452
ENSG00000237928.1	RP4-668G5.1	0	0	0	0	0	0	0	0	0	0.0284158	0	0.0238107	0	0	0	0.0285814	0	0.0301497	0.0189033	0.0147872	0.0129523
ENSG00000263380.1	AC096534.1	0	0	0	0	0	0	0	0	0	0	0	0	0	0	0	0	0	0	0	0	0
ENSG00000270742.1	RP4-802A10.1	0	0	0	0.159415	0	0	0.053064	0	0	0.0445704	0.0374133	0	0	0	0.0467556	0	0	0	0	0.130465	0.0507897
ENSG00000237853.2	RP5-833A20.1	0	0	0	0	0	0	0	0	0	0	0	0	0	0	0	0	0	0	0	0	0
ENSG00000264551.1	AC099791.1	0	0	0	0	0	0	0	0	0	0	0	0	0	0	0	0	0	0	0	0	0
ENSG00000223920.2	RP11-430G17.1	0	0	0.0271924	0	0	0	0	0	0	0	0	0	0	0	0.0307345	0	0	0	0	0	0
ENSG00000162604.8	TM2D1	6.48301	5.29449	2.34796	5.41005	8.51006	1.92983	4.83609	4.45529	10.8768	8.45203	5.14289	8.61754	7.64233	2.04453	3.30193	6.30252	1.01539	4.21531	5.11647	2.80887	3.16098
ENSG00000271200.1	RP11-430G17.3	0	0.027357	0	0	0.0613288	0	0	0.216287	0.0498337	0.294353	0.205905	0	0.0580447	0	0	0	0	0.0433769	0	0	0.0372696
ENSG00000132849.14	INADL	0.0336764	0.593006	0.00985205	0.0250233	0.415788	0.00259843	1.22586	2.02935	1.00572	5.76005	0.822996	0.00202152	0.603985	0.0265165	0	1.31713	0.00347052	0.120306	0.00213984	0.0389182	0.0307902
ENSG00000200575.1	RNU6-414P	0	0	0	0	0	0	0	0	0	0	0	0	0	0	0	0	0	0	0	0	0
ENSG00000212360.1	RNU6-1177P	0	0	0	0	0	0	0	0	0	0	0	0	0	0	0	0	0	0	0	0	0
ENSG00000236646.1	LAMTOR5P1	0	0	0	0	0	0	0	0	0	0	0	0	0	0	0	0	0	0	0	0	0
ENSG00000242860.2	RN7SL180P	0	0	0	0	0	0	0	0	0	0	0	0	0	0	0	0	0	0	0	0	0
ENSG00000263908.1	MIR3116-1	0	0	0	0	0	0	0	0	0	0	0	0	0	0	0	0	0	0	0	0	0
ENSG00000234204.1	PIGPP2	0	0	0	0	0	0	0	0	0	0	0	0	0	0	0	0	0	0	0	0	0
ENSG00000234088.1	RPS15AP7	0	0	0	0	0	0	0	0	0	0	0	0	0	0	0	0	0	0	0	0	0
ENSG00000240563.1	L1TD1	0.00372415	0.00303493	0.00252567	0.00729979	0.00680369	0.00183186	0	0.00719834	0	0	0.00228426	0	0	0	0	0	0.00489336	0.00240607	0.00150857	0.00708048	0
ENSG00000237227.1	RP5-1155K23.4	0	0	0	0	0	0	0	0	0	0	0	0	0	0	0	0	0	0	0	0	0
ENSG00000200174.1	Y_RNA	0	0	0	0	0	0	0	0	0	0	0	0	0	0	0	0	0	0	0	0	0
ENSG00000132854.14	KANK4	0.00239703	0	0	0.00469848	0	0	0	0	0	0.00350303	0	0	0	0	0	0	0	0.00309731	0	0.00455732	0.00798367
ENSG00000201153.1	RNU6-371P	0	0	0	0	0	0	0	0	0	0	0	0	0	0	0	0	0	0	0	0	0
ENSG00000162607.8	USP1	29.3175	20.1158	26.8265	17.7778	33.8558	11.5149	72.053	14.4046	14.3058	58.0606	22.0886	27.0654	52.5731	13.7992	7.41526	35.4827	12.1057	39.7724	21.2127	30.804	40.7204
ENSG00000116641.11	DOCK7	2.79421	1.28278	1.12296	2.11379	2.8982	0.424749	4.2492	0.891015	3.66555	5.65462	1.52263	0.141259	4.57611	0.0446359	0.00202107	2.02408	0.0057741	1.85339	1.86749	4.42704	1.89248
ENSG00000270549.1	RP11-293K19.1	0.120456	0	0	0	0	0	0	0	0	0	0	0	0	0	0	0	0	0	0	0.0858806	0
ENSG00000132855.4	ANGPTL3	0.0264633	0.0107829	0.0089735	0	0.0376024	0.00433898	0.0153477	0.00852505	0.00654739	0.0128911	0	0	0	0.00347282	0	0	0.00193175	0.0113981	0	0.0251564	0.0195866
ENSG00000269624.1	AL138847.1	0.0711574	0	0	0.0361607	0.129998	0	0	0	0.0234738	0.0404403	0	0	0.0136708	0	0	0.0174326	0	0.0102162	0.00320268	0.0300637	0
ENSG00000213703.2	RP5-849H19.2	0.0262532	0	0	0.0171532	0.0159874	0	0	0.0169148	0	0	0	0	0	0	0	0	0	0	0	0	0
ENSG00000235545.1	RP11-230B22.1	0.0291821	0.00951259	0.00791636	0.0762674	0.191927	0.0114834	0.0304643	0	0.0346564	0.119411	0.0143194	0	0.100916	0	0	0.0171581	0	0.0377075	0.0614691	0.0610302	0.0712766
ENSG00000125703.10	ATG4C	5.89041	3.53824	4.07919	5.08033	7.94604	2.43038	7.74265	2.16781	6.32896	6.72225	5.69368	6.8047	8.29224	2.87429	2.76632	8.83796	2.58798	4.70195	6.05665	5.22929	5.38061
ENSG00000234318.1	RP4-771M4.3	0.0160339	0	0.0217478	0.167618	0	0.0157737	0.167383	0.082644	0.047604	0	0.0786768	0.0490862	0.0554476	0	0.0983228	0.141411	0	0	0.116909	0.0304841	0
ENSG00000237163.1	RP4-771M4.2	0	0	0	0	0	0	0	0	0	0	0.0580339	0	0	0	0	0	0	0	0	0	0
ENSG00000229537.1	RP11-5P4.1	0	0	0.0143806	0	0	0	0	0	0	0	0	0	0	0	0	0	0	0	0	0	0
ENSG00000227485.1	RP11-5P4.2	0	0	0	0	0	0	0	0	0	0	0	0	0	0	0	0	0	0	0	0	0
ENSG00000229225.1	RP11-5P4.3	0	0	0	0	0	0	0	0	0	0	0	0	0	0	0	0	0	0	0.369839	0	0
ENSG00000203605.3	RP11-335E6.2	0	0	0	0	0.0266538	0	0	0	0	0	0.0536924	0	0	0	0	0	0	0	0	0	0
ENSG00000271593.1	RP11-335E6.4	0.142772	0	0	0	0	0.0140455	0	0.0183973	0	0	0	0.0218541	0	0	0	0	0	0.0368963	0	0	0
ENSG00000252259.1	RNA5SP49	0	0	0	0	0	0	0	0	0	0	0	0	0	0	0	0	0	0	0	0	0
ENSG00000224209.2	LINC00466	0.0543934	0	0	0	0	0.0188862	0.0501028	0.00824595	0	0.00935183	0.0274754	0.0244883	0	0	0	0	0	0.00413436	0	0	0
ENSG00000228734.2	RP11-335E6.3	0	0	0	0	0	0	0.0290339	0.0107514	0	0.0243866	0	0	0	0	0	0	0	0	0	0	0
ENSG00000223683.1	AL138935.1	0	0	0	0	0	0	0	0	0	0.0704138	0	0.0184383	0	0	0	0	0	0.0311293	0	0.0229015	0
ENSG00000230798.1	RP4-792G4.2	0.00593306	0	0.0160948	0.116295	0	0.519474	1.28004	0.458715	0	3.65898	0.371191	0	0.0307762	0	0.0363827	0	0	0.222325	0.00961336	0	0.0329348
ENSG00000187140.4	FOXD3	0.00693146	0	0	0	0	0.027276	0.78993	0	0	3.40356	0.0382636	0	0.0359552	0	0	0	0	0.111956	0	0	0.0384771
ENSG00000252784.1	Y_RNA	0	0	0	0	0	0	0	0	0	0	0	0	0	0	0	0	0	0	0	0	0
ENSG00000236674.1	RP4-792G4.3	0.0211264	0	0	0	0	0	0	0	0	0	0	0	0	0	0	0	0	0.0136492	0	0.0200831	0
ENSG00000088035.11	ALG6	5.42385	2.94278	2.93013	2.15693	4.93769	3.6408	8.12442	1.62693	4.41486	10.1016	4.81702	4.50356	5.41016	5.90213	2.08875	8.15778	4.06623	5.42936	2.54781	3.61306	4.94945
ENSG00000142856.12	ITGB3BP	7.70672	5.66388	3.61167	6.15242	9.31667	7.08113	9.03364	3.98856	5.28492	11.0055	9.00618	12.3601	7.45632	8.80558	3.45947	8.94233	7.70643	6.20114	12.2508	5.74968	4.17713
ENSG00000203965.8	EFCAB7	1.65709	1.03053	1.33822	2.19122	3.05624	1.31661	2.75253	0.848692	2.38758	2.98956	2.12976	1.62313	1.82665	0.788262	0.860266	2.04854	0.636933	2.3846	1.32863	1.94967	1.5531
ENSG00000264271.1	RN7SL488P	0	0	0	0	0	0	0	0	0	0	0	0	0	0	0	0	0	0	0	0	0
ENSG00000251720.1	RNU7-123P	0	0	0	0	0	0	0	0	0	0	0	0	0	0	0	0	0	0	0	0	0
ENSG00000116652.5	DLEU2L	0.74424	0.199399	0.193596	0.33306	1.41553	0.0200593	0.053215	0.131372	0.211882	0.0595963	0.150079	0.140451	0.0352562	0	0.156295	0.359662	0	0.764063	0.115634	0.329514	0.271649
ENSG00000079739.11	PGM1	15.7416	11.1731	13.3223	26.3326	8.45267	9.06453	13.2531	5.51178	18.4865	30.7673	10.3394	7.95842	16.024	2.76805	6.31838	15.3137	5.63151	12.2706	9.50207	8.32369	17.5643
ENSG00000244256.2	RN7SL130P	0.709617	0.269869	0.224584	0.370916	0.460944	0.162891	0	0.0304801	0.140455	0.241975	0.174102	0	0.081799	0.0186249	0.108788	0.104308	0.18648	0.152821	0.364102	0.112429	0.472696
ENSG00000185483.7	ROR1	0.0146782	0.00341763	0.00995451	0.00959032	0.0127694	0	0	0	0.00622557	0.00919314	0.0102892	0	0.00725134	0.014034	0	0.00308224	0	0.0176116	0	0.00996664	0.00814795
ENSG00000177452.7	RP4-597J3.1	0	0	0.016646	0	0	0	0	0	0	0	0	0	0	0	0	0	0	0.0158578	0	0	0
ENSG00000228056.2	CFL1P3	0.550204	1.03835	0.903392	0.435171	0.246885	0	0	0	0	0	0	0	0	0	0	0	0	2.22637	0	1.21123	1.15739
ENSG00000207190.1	RNU6-809P	0	0	0	0	0	0	0	0	0	0	0	0	0	0	0	0	0	0	0	0	0
ENSG00000200508.1	Y_RNA	0	0	0	0	0	0	0	0	0	0	0	0	0	0	0	0	0	0	0	0	0
ENSG00000223949.2	RP11-24J23.2	0	0	0	0	0	0	0	0	0	0	0	0	0	0	0	0	0	0	0.00327679	0.0269144	0
ENSG00000177414.9	UBE2U	0	0	0	0	0	0.00386136	0	0	0	0	0	0	0	0	0	0	0	0	0	0.00373121	0
ENSG00000238653.1	RNU7-62P	0	0	0	0	0	0	0	0	0	0	0	0	0	0	0	0	0	0	0	0	0
ENSG00000158966.9	CACHD1	0.0199936	0.0172519	0.00319045	0.00461058	0.0114593	0	0.587283	0	1.20292	0.0171875	0.525162	0	1.97662	0	0	0	0.109204	0.024315	0	1.33491	0.023503
ENSG00000264470.1	MIR4794	0	0	0	0	0	0	0	0	0	0	0	0	0	0	0	0	0	0	0	0	0
ENSG00000162437.10	RAVER2	2.15833	0.0476664	1.473	1.82166	3.75666	0.253186	2.11	0	2.81906	0.0227944	0.69122	0	4.2612	0.380725	0	3.45915	0	0.881757	0	1.77373	0.010823
ENSG00000162434.7	JAK1	51.2036	61.0552	54.5848	67.8127	15.6153	8.25675	29.1597	9.50376	68.2295	24.3616	7.89637	19.5019	38.3388	2.37602	16.0543	36.875	6.29616	33.1921	6.17472	25.5815	25.9793
ENSG00000234784.2	RP11-182I10.1	0	0.0484708	0	0	0.181102	0	0	0	0	0	0	0	0	0	0.27355	0	0	0	0	0	0
ENSG00000233877.2	RP11-182I10.2	0	0.0603693	0.175837	0.0242006	0	0.0182192	0	0	0	0	0	0	0	0	0	0	0	0	0	0.0176051	0
ENSG00000226891.2	RP11-182I10.3	0.0579865	0.0432046	0.0539323	0.0995883	0.0141248	0.0488962	0	0.00213487	0.0245943	0	0	0.00507202	0.00572933	0.0182632	0	0	0.00870759	0.00642231	0.01208	0.0078747	0
ENSG00000185031.6	SLC2A3P2	0.0581119	0.118393	0.0919581	0.0696094	0.0353884	0	0	0	0.00718885	0	0	0	0	0	0	0.0142366	0.00848402	0	0	0	0
ENSG00000272506.1	RP4-535B20.4	0.0231946	0.0567061	0.141572	0.348559	0.225997	0.193955	0	0.0896647	0.0516481	0	0	0.0355041	0	0	0.0355585	0	0	0.0149854	0.0187912	0.0220492	0
ENSG00000212257.1	RNU6-1176P	0	0	0	0	0	0	0	0	0	0	0	0	0	0	0	0	0	0	0	0	0
ENSG00000265996.1	MIR3671	0	0	0	0	0	0	0	0	0	0	0	0	0	0	0	0	0	0	0	0	0
ENSG00000199135.1	MIR101-1	0	0	0	0	0	0	0	0	0	0	0	0	0	0	0	0	0	0	0	0	0
ENSG00000231485.1	RP4-535B20.1	0	0.113046	0	0.0906352	0	0	0	0	0.137284	0	0	0	0.0399759	0	0.0708876	0	0	0.0298741	0.0374611	0	0
ENSG00000235804.2	RP4-535B20.2	0	0	0	0	0	0	0	0	0	0	0	0	0	0	0	0	0	0	0	0	0
ENSG00000234496.2	MRPS21P1	0	0	0	0	0	0	0	0	0	0	0	0	0	0	0	0	0	0	0	0	0
ENSG00000162433.10	AK4	8.12615	9.93032	33.8642	9.20744	10.2439	17.374	11.2968	9.56696	9.8673	0.283344	6.23733	9.33775	36.8555	1.53929	0.0130494	1.61544	0.00248542	0.613487	18.8009	21.8871	0.0178503
ENSG00000231622.1	RP4-700A9.1	0	0	0	0	0	0	0	0	0	0	0.102832	0	0	0	0	0	0	0.108315	0	0	0
ENSG00000116675.11	DNAJC6	15.1903	8.27359	14.4743	9.52699	3.48053	5.04492	5.8297	2.08991	1.24618	0.186522	0.730662	2.51437	1.46407	0.743511	1.99485	3.1802	0.187245	0.757557	2.53881	20.775	1.02761
ENSG00000229294.1	RP5-1044H5.1	0	0	0	0.0548768	0	0.0275423	0	0	0	0	0	0	0	0	0.0643803	0	0	0	0	0.0931491	0
ENSG00000234144.1	RP5-1044H5.2	0	0	0.0430146	0	0.0386245	0	0	0	0	0	0	0	0	0	0.0972352	0.0466154	0	0	0	0	0
ENSG00000222624.1	RNU2-15P	0	0	0	0	0	0	0	0	0	0	0	0	0	0	0	0	0	0	0	0	0
ENSG00000213625.4	LEPROT	48.3851	32.6602	16.924	21.6168	5.68155	13.4233	8.40801	4.46902	4.35183	8.7187	5.77846	7.42412	6.24076	2.33489	11.2017	19.3262	1.65486	4.61814	9.75248	11.6921	5.8923
ENSG00000237852.1	RP4-630A11.3	1.08439	0.469467	0.229818	0.287833	0	1.01679	0.02948	0.131	0.050305	0	0.124711	0.103743	0.0585936	0	0.155852	0.0747169	0.712417	0	0.178449	0.0322137	0.056433
ENSG00000116678.14	LEPR	4.27917	2.25497	2.00152	6.80962	0.546885	2.12563	1.81959	0.617346	3.02426	0.105628	0.556325	0.87727	0.862667	0.0639628	0.219653	2.66927	0.158005	0.0520697	2.12515	1.29332	0.201678
ENSG00000238931.1	snoU13	0	0	0	0	0	0	0	0	0	0	0	0	0	0	0	0	0	0	0	0	0
ENSG00000224570.1	RP11-430H12.2	0	0	0	0.0156354	0.0194305	0.047084	0	0.00513938	0	0	0.00978534	0	0	0	0	0	0.0069874	0	0	0	0
ENSG00000239319.2	RN7SL854P	0	0	0	0	0	0	0	0	0	0	0	0	0	0	0	0	0	0	0	0	0
ENSG00000184588.13	PDE4B	5.55329	1.60703	4.29107	2.09828	0.703165	1.32852	1.00922	0.806723	0.18748	0.116012	0.0132795	2.74097	2.56742	1.21816	4.7947	1.6575	0.446466	7.09056	3.09946	63.2388	0.0110167
ENSG00000227466.1	RP11-397C12.1	0	0	0	0	0	0	0	0	0	0	0	0	0	0	0.0963822	0	0	0	0	0	0
ENSG00000223152.1	RNU4-88P	0	0	0	0	0	0	0	0	0	0	0	0	0	0	0	0	0	0	0	0	0
ENSG00000118473.17	SGIP1	0.152302	0.912052	0.0186948	0.128777	0.00587538	0.68949	0.0683454	0.00177605	0	0.0050356	0	0.0168781	0.00953273	0.00325577	0.266237	0.0607794	0.0205248	0.0676763	0	0.0314455	0.0252484
ENSG00000264720.1	MIR3117	0	0	0	0	0	0	0	0	0	0	0	0	0	0	0	0	0	0	0	0	0
ENSG00000248458.2	AL139147.1	0	0.0740672	0	0	0	0.134119	0	0	0	0	0	0.0695611	0	0	0.019905	0	0	0.0167771	0	0.0185141	0.014415
ENSG00000221655.2	AL354978.1	0	0	0	0	0	0	0	0	0	0	0	0	0	0	0	0	0	0	0	0	0
ENSG00000152760.5	TCTEX1D1	0	0.00440311	0	0	0	0	0	0	0	0	0	0	0	0	0	0	0	0	0	0	0
ENSG00000172410.4	INSL5	0	0	0	0.0130988	0	0.0394452	0	0	0	0.0585961	0	0	0	0	0	0	0	0	0	0	0
ENSG00000152763.12	WDR78	0.170086	0.34347	0.0406263	0.0503228	0.00911999	0.138912	0.065142	0.00275686	0.0238198	0.359557	0.0301819	0.175205	0.157219	0.0101075	0.0213192	0.023586	0.114319	0.465813	0.150795	0.0244055	0.0807582
ENSG00000231080.1	RP11-342H21.2	0	0.0271346	0	0	0	0	0	0	0	0.012165	0	0	0	0	0	0	0	0	0	0	0
ENSG00000198160.10	MIER1	8.08024	7.54007	6.0739	7.34488	6.49963	3.59658	7.42806	2.93262	6.05473	13.8937	3.16593	6.62914	8.1863	2.2456	3.52883	8.97259	2.09146	6.07174	5.05688	6.57354	9.00543
ENSG00000116704.6	SLC35D1	9.62564	6.99516	4.87287	9.32636	8.78404	3.67523	18.1159	13.9797	6.03361	7.77867	3.8504	9.61208	15.4084	1.6889	6.71019	20.5179	1.37516	10.3005	5.14904	11.1207	13.9098
ENSG00000203963.7	C1orf141	0.422419	2.13841	0.0189721	1.16979	0	1.23844	0.00486731	0.0901197	0.137043	0.0204412	0	0	0	0	0.0600414	0.00411206	0	0	0	0.0611645	0.062116
ENSG00000252433.1	SNORA31	0	0	0	0	0	0	0	0	0	0	0	0	0	0	0	0	0	0	0	0	0
ENSG00000162594.10	IL23R	8.92362	19.8292	4.4468	15.3634	0.565426	6.0809	17.5163	1.3568	2.643	0.402175	1.38854	2.56046	0.016551	0	2.67811	4.69242	0	0.00618429	0.325705	6.78362	11.4242
ENSG00000253074.1	RNU6-586P	0	0	0	0	0	0	0	0	0	0	0	0	0	0	0	0	0	0	0	0	0
ENSG00000221733.1	AL109843.1	0	0	0	0	0	0	0	0	0	0	0	0	0	0	0	0	0	0	0	0	0
ENSG00000252116.1	RNU4ATAC4P	0.113764	0	0	0.148661	0	0.055959	0	0	0	0	0	0	0	0	0	0	0	0	0	0	0
ENSG00000228523.1	RP4-763G1.1	0.0787597	0.353011	0	0.0900542	0	0.135593	0.0342584	0	0	0	0.0603855	0	0	0	0.120743	0.0434138	0	0	0	0.0374351	0.0655801
ENSG00000081985.6	IL12RB2	1.77273	2.86448	4.77452	4.15955	0.127854	1.37419	0.780667	4.17592	65.6593	0.665608	0.297017	1.89196	135.893	2.16241	4.64629	0.116974	0.0993711	0.260349	0.0397797	61.4716	0.665438
ENSG00000142864.10	SERBP1	50.8039	51.1056	112.337	46.1168	83.6148	66.1875	138.585	34.7329	62.8598	60.6051	55.1134	47.0989	93.472	32.033	28.083	54.192	20.0818	124.173	32.307	111.065	133.199
ENSG00000223263.1	RNU6-387P	0	0.111252	0	0	0.0831346	0	0	0	0	0	0.167469	0	0	0	0	0	0	0	0	0	0.0757815
ENSG00000235200.1	RP4-763G1.2	0	0	0	0	0	0	0	0	0	0	0	0	0	0	0	0	0	0	0	0	0
ENSG00000207504.1	RNU6-1031P	0	0	0	0	0	0	0	0	0	0	0	0	0	0	0	0	0	0	0	0	0
ENSG00000238139.2	RP11-393N21.1	0	0	0	0	0	0	0	0	0	0	0	0	0	0	0	0	0	0	0	0	0
ENSG00000242482.2	RN7SL392P	0	0	0	0	0	0	0	0	0	0	0	0	0	0	0	0	0	0	0	0	0
ENSG00000232048.2	HNRNPCP9	0	0.0135989	0	0	0	0	0	0	0	0	0	0	0	0	0	0	0	0	0	0	0
ENSG00000116717.7	GADD45A	56.0554	91.3005	40.5296	49.182	176.236	30.3435	4.90002	7.06163	129.222	0.10631	4.91662	4.52299	19.4543	20.784	3.68554	2.6325	4.08734	5.45632	154.37	26.7456	1.7114
ENSG00000172380.5	GNG12	3.20731	0.126112	10.4889	13.9295	8.65337	2.25227	0.126707	0.00195501	0.391887	0.0620816	0.163782	0	0.125919	0.00238922	0	14.9485	0.00398699	0.29014	0	1.90954	0.181914
ENSG00000238778.1	RNU7-80P	0	0	0	0	0	0	0	0	0	0	0	0	0	0	0	0	0	0	0	0	0
ENSG00000232284.3	GNG12-AS1	0.0517109	0	0.263723	0.0973053	0.0629807	0.0651159	0	0	0	0	0	0	0	0	0.126841	0.00608086	0	0.00267272	0	0.00589887	0
ENSG00000235055.3	RP4-609E1.2	0	0	0	0	0	0	0	0	0	0	0	0	0	0	0	0	0	0	0	0	0
ENSG00000162595.4	DIRAS3	0.0326935	0.0118413	0.167523	0.0142407	0	0.203699	0.0252814	0	0.0107851	0.0212348	0	0.0111209	0.0251243	0	0.0668276	0	0	0	0	0	0
ENSG00000228431.1	ARL5AP3	0.334219	0	0.125923	0	0	0	0	0	0	0	0	0	0	0	0	0	0	0	0	0	0
ENSG00000263542.1	AL157407.1	0	0	0	0	0	0	0	0	0	0	0	0	0	0	0	0	0	0	0	0	0
ENSG00000116729.9	WLS	11.0548	0.0698868	24.5089	6.35029	0.139264	6.7993	0.0469733	0.0102321	0.0141451	0.16246	0.0233781	0.0218783	1.58717	0	12.9669	0.0326814	0.00556452	0.0718223	0.00128661	0.0468001	0.0634731
ENSG00000234383.1	CTBP2P8	0.150887	0.0175661	0.248514	0.112669	0.00656326	0.137836	0	0	0	0	0	0	0.0186354	0	0.148704	0.0158422	0	0.0278525	0	0	0
ENSG00000221203.1	MIR1262	0	0	0	0	0	0	0	0	0	0	0	0	0	0	0	0	0	0	0	0	0
ENSG00000229133.1	RPS7P4	0	0.140499	0.100219	0.0643686	0.089991	0.205952	0.0428524	0.396712	0.164528	0.0899832	0.226601	0.339302	0.106465	0.378161	0.207669	0.162914	0.0539362	0.111386	0.169605	0.0936521	0.164063
ENSG00000225242.2	COX6B1P7	0	0	0	0	0	0	0	0	0	0	0	0	0	0	0	0	0	0	0	0	0
ENSG00000237622.1	TCEB1P18	0	0	0	0	0	0	0	0	0	0	0	0	0	0	0	0	0	0	0	0	0
ENSG00000229440.1	RP5-1033K19.2	0	0	0	0	0	0	0	0	0	0	0	0	0	0	0	0	0	0	0	0	0
ENSG00000116745.6	RPE65	0	0	0	0	0	0	0	0	0	0.00802609	0	0.0294235	0.0094962	0	0	0	0	0	0.0044494	0	0
ENSG00000024526.12	DEPDC1	12.3771	6.09801	9.08694	11.3257	7.00915	3.37141	20.7302	3.35758	14.1166	15.8288	8.15735	14.6284	12.3903	2.00936	1.89185	17.0167	3.1672	12.5043	9.96577	13.6114	8.98532
ENSG00000233589.1	RP4-694A7.2	4.36001	2.70134	3.90877	4.61453	3.09157	0.984179	6.75461	0.885066	3.73491	4.62604	1.13565	4.58258	4.19539	0.0940555	0.320471	7.4843	0.516642	4.92954	1.54839	5.27313	3.4149
ENSG00000234264.1	RP4-694A7.4	0.25289	0.0374706	0.171506	0.172742	0.0560008	0.0621966	0.290001	0.0444369	0.0255962	0.0503964	0.218569	0.325516	0.278261	0	0	0.10138	0.161108	0.170812	0.0325944	0.251329	0.0957144
ENSG00000225167.1	RP4-694A7.3	0	0	0	0	0	0	0	0	0	0	0	0	0	0	0	0	0	0	0	0	0
ENSG00000223883.1	RP11-424D14.1	0	0	0	0	0	0	0	0	0	0	0	0	0	0	0	0	0	0	0	0.0543317	0
ENSG00000235446.1	RP11-74K19.1	0	0	0	0	0	0	0	0	0	0	0	0	0	0	0	0	0	0	0	0	0
ENSG00000229639.1	RP3-380B4.1	0	0	0	0	0	0	0	0	0	0	0	0.119768	0	0	0	0.0230024	0	0	0	0	0
ENSG00000033122.14	LRRC7	0.0774333	0.0231996	0.0139008	0.0550569	0.0429938	0.0140031	0.0158501	0.00807039	0.0262015	0.0773821	0.0146675	0.0461909	0.128966	0.0044831	0.0270587	0.119679	0.0304233	0.0595916	0.0267537	0.0319335	0.0417195
ENSG00000270615.1	RP11-379C1.1	0	0	0	0	0	0	0	0	0	0	0	0	0	0	0	0	0	0	0	0	0
ENSG00000240692.2	RN7SL538P	0	0	0	0	0	0	0	0	0	0	0	0	0	0	0	0	0	0	0	0	0
ENSG00000229359.2	PIN1P1	0	0.0234567	0	0	0	0	0	0	0	0	0	0	0	0	0	0	0	0	0	0	0
ENSG00000237919.1	RP11-181B18.1	0.00756026	0	0	0	0	0	0	0	0	0	0	0	0	0	0	0	0	0	0	0.00718691	0
ENSG00000066557.5	LRRC40	22.2917	10.1058	8.60219	13.321	19.3106	6.82102	19.7039	4.95077	19.5709	22.6659	8.61836	19.2255	19.8908	5.97207	3.88603	23.8099	2.70806	17.3627	10.2559	16.2628	20.2044
ENSG00000244389.2	RN7SL242P	0	0	0	0	0	0	0	0	0	0	0	0	0	0	0.074492	0	0	0	0	0	0.0269731
ENSG00000116754.9	SRSF11	55.1743	37.1955	30.0916	31.0114	46.4301	16.7084	39.6035	11.762	26.8642	30.042	33.3846	36.5593	32.7568	13.4602	22.8008	48.7234	11.9587	59.7904	18.914	43.6922	46.2001
ENSG00000228988.1	RP4-677H15.4	0.078415	0	0.021272	0	0.0382019	0.0462856	0.0545735	0	0.0232812	0	0	0	0	0	0	0	0	0	0	0.0149085	0
ENSG00000118454.8	ANKRD13C	16.0141	13.5881	8.62328	12.05	9.70748	5.30769	11.0697	2.45207	6.08964	9.9908	4.90599	6.64932	18.5524	3.7876	15.6839	9.82434	3.02363	12.4454	5.34144	7.84073	8.89736
ENSG00000197568.9	HHLA3	6.99704	12.2741	3.07072	10.7682	1.00721	6.0988	9.9495	3.19689	1.52366	12.0083	21.8652	12.3264	8.74171	5.0753	29.1324	5.50032	8.20992	14.2098	14.863	3.32854	7.65101
ENSG00000226088.1	RP11-180O5.2	0.461189	0.650098	0.760797	0.895843	0.303622	0.110361	0	0.0321234	0.0925174	0.0910787	0.0305813	0.209876	0.474149	0.274806	4.22305	0.128253	0.0327557	4.57411	0.0201964	0.343622	0.152222
ENSG00000116761.7	CTH	61.1641	24.7953	0.720841	43.9649	16.1312	2.12635	8.32197	14.7293	67.8478	4.75541	15.5155	48.1687	8.22918	3.29389	4.35133	58.2136	2.21843	5.25965	57.7977	4.27588	7.16926
ENSG00000271992.1	RP11-42O15.3	3.07602	2.9329	0.0208611	3.25586	2.88473	0.938094	0.856312	2.21968	3.51606	0.606865	6.11298	7.86317	0.425495	2.22827	1.93344	4.95104	4.75578	0.397467	23.662	0.24855	0.495182
ENSG00000233020.1	RP11-42O15.2	0	0	0	0	0	0	0	0	0	0	0	0	0	0	0	0	0	0	0	0	0
ENSG00000237033.2	CASP3P1	0	0	0	0	0	0	0	0	0	0	0	0	0	0	0	0	0	0	0	0	0
ENSG00000229051.1	RP5-952N6.1	0	0	0.00466025	0	0	0	0	0.0132821	0	0	0.0421483	0.0473332	0	0.0730441	0.621541	0.0303023	0	0.0133187	0	0.0261292	0.0114435
ENSG00000226208.1	RP11-99H8.1	0	0	0	0	0	0	0	0	0	0	0	0	0	0	0.203474	0	0	0	0	0	0
ENSG00000050628.16	PTGER3	3.85554	4.71537	0.207569	0.111834	0.097167	1.23222	0	0.00186915	0.00430662	0.0402766	0.00711769	0.25201	0.0652107	0.00114214	0.102293	0.00213218	0.00190594	1.09928	3.78402	2.68543	0.107093
ENSG00000235782.1	RP3-333A15.1	0	0.155961	0	0	0.116544	0	0	0	0	0	0	0	0	0	0.0293393	0	0	0	0.0155046	0.0181928	0
ENSG00000269933.1	RP3-333A15.2	0.121477	0.43198	0	0	0	0.543208	0	0	0	0.0484162	0	0.0338082	0.0190948	0	0	0	0	0	1.29728	0.199462	0
ENSG00000235079.1	ZRANB2-AS1	11.0879	9.33792	8.70593	9.90801	11.5907	7.39353	13.6306	3.20901	5.58931	16.2689	8.73758	7.87354	9.44499	3.73499	4.53365	12.9319	2.06459	11.8276	5.24804	9.63852	11.2403
ENSG00000132485.8	ZRANB2	37.5194	30.5103	26.1772	34.1706	45.0198	19.9564	44.9975	11.9212	19.2824	53.4527	25.7407	29.8274	34.9587	11.0312	12.9329	46.354	6.971	36.9827	19.4847	29.2464	37.0649
ENSG00000207721.1	MIR186	0	0	0.226076	0	0	0	0	0	0	0	0	0	0	0	0	0	0	0	0	0	0.185048
ENSG00000229956.5	ZRANB2-AS2	0.115296	0.0204257	0.0169982	0.0229269	0.00610536	0.0900002	0.0893988	0.00807437	0.0241849	0.148347	0.122988	0.044121	0.093177	0.0197354	0.0634009	0.0847376	0.0515954	0.053438	0.182753	0.0226352	0.0584361
ENSG00000264239.1	AL360297.1	0	0	0	0	0	0	0	0	0	0	0	0	0	0	0	0	0	0	0	0	0
ENSG00000237726.1	RP11-386O9.2	0.0276723	0	0	0.0180804	0	0.0136117	0.0240734	0	0	0.0606605	0.0509197	0	0.0239238	0	0.190904	0	0	0.0357566	0	0.0131529	0.0768056
ENSG00000226324.1	RP11-115M14.1	0	0	0	0	0	0	0	0	0	0	0	0	0	0	0	0.126421	0	0	0	0	0
ENSG00000172260.9	NEGR1	0.0192464	0	0.000725145	0.0831352	0.00325568	0.00578541	0.0148829	0	0.00238091	4.87528	0.00787002	0.00327339	0.075801	0	0.0106548	0.146954	0	0.0089805	0.02079	0.0025411	0.00890317
ENSG00000231985.1	RP11-82L20.1	0	0	0	0.165276	0	0	0	0	0	0	0	0	0	0	0	0	0	0	0	0	0
ENSG00000271618.1	RP11-175G14.2	0	0	0	0	0	0	0	0	0	0.0575497	0	0	0	0	0	0	0	0	0	0	0
ENSG00000228853.1	NEGR1-IT1	0	0	0	0.0175386	0	0	0	0	0	0.0784573	0	0	0	0	0	0	0	0	0	0	0
ENSG00000233994.2	GDI2P2	2.169	2.86273	3.78938	5.3914	2.85707	0.278322	0.861417	0.303798	0.909957	1.56766	0.506126	2.09311	0.550327	0.408399	0.75901	0.485169	0.0619557	6.24506	1.64262	11.6766	6.07249
ENSG00000227207.2	RPL31P12	0	0	0	0	0.024383	0	0	0	0	0.0585142	0	0	0	0	0	0	0	0	0	0	0
ENSG00000212366.1	RNU6-1246P	0	0	0	0	0	0	0	0	0	0	0	0	0	0	0	0	0	0	0	0	0
ENSG00000225087.1	RP4-660H19.1	0	0	0	0	0	0	0	0	0	0	0	0	0	0	0	0	0	0	0	0	0
ENSG00000227016.2	RP11-262K1.1	0	0	0	0	0	0	0	0	0	0	0	0	0	0	0	0	0	0	0	0	0
ENSG00000229636.2	KRT8P21	0	0	0	0.00628144	0	0	0	0	0	0.0140497	0	0	0	0	0	0	0	0	0	0	0
ENSG00000251825.1	RN7SKP19	0	0	0	0	0	0	0	0	0	0	0	0	0	0	0	0	0	0	0	0	0
ENSG00000233973.1	RP4-598G3.1	0.00309462	0	0	0.0181975	0.0113072	0	0	0	0	0	0	0	0	0	0	0	0.0149093	0	0	0	0
ENSG00000223479.3	RP4-788P17.1	0	0	0	0	0.0213166	0	0	0	0	0	0	0	0	0	0.0134158	0	0	0	0	0	0
ENSG00000200601.1	RNA5SP50	0	0	0	0	0	0	0	0	0	0	0	0	0	0	0	0	0	0	0	0	0
ENSG00000252005.1	RNU4ATAC8P	0	0	0	0	0	0	0	0	0	0	0	0	0	0	0	0	0	0	0	0	0
ENSG00000162620.11	LRRIQ3	0.0133965	0.0964357	0.0211991	0.129835	0.262418	0.222947	1.26254	0.166871	0.101092	0.256141	0.462888	0.758726	0.283754	0.10812	0.381656	0.457833	0.188736	0.509209	0.460357	0.152819	0.972942
ENSG00000254685.2	FPGT	1.27616	1.11352	0.459588	2.12965	3.2252	1.03987	4.81244	0.697643	1.39965	6.97014	3.71384	3.73491	2.58231	1.64573	1.23935	6.53977	1.06787	1.74654	1.65153	1.97288	3.34474
ENSG00000116783.10	TNNI3K	0	0	0	0	0	0	0	0	0	0	0	0.0144924	0	0	0	0	0.0248805	0	0.0230111	0	0
ENSG00000259030.2	FPGT-TNNI3K	0	0.0780995	0	0.0357808	0.058361	0.0134686	0.154833	0	0.0101619	0.390151	0.226731	0.073348	0.047345	0.15092	0.0209887	0.221368	0.197879	0.0176905	0.138645	0	0.0683988
ENSG00000237324.2	RP11-439H8.4	0	0.0295359	0	0.0828817	0.0331067	0.0623968	0.0788245	0	0	0.0794491	0.177843	0.055478	0.0313339	0	0	0.0799122	0	0	0.00734067	0	0.0603569
ENSG00000233894.1	RP4-650F12.2	0	0	0	0	0	0	0	0	0	0.162029	0.0485753	0	0	0	0	0.023282	0	0	0	0	0
ENSG00000162621.5	LRRC53	0	0	0	0	0	0	0	0	0	0.0624263	0.00911338	0	0.00642267	0	0	0.00546001	0	0	0	0	0
ENSG00000178965.9	C1orf173	0.00694826	0	0.00824637	0.0442632	0.0539488	0.0153799	0.0408012	0	0	15.3341	0.00639273	0	0.00750881	0.0027355	12.8743	0.0191501	0.00304323	0	0	0.0718308	0.00482129
ENSG00000234497.1	RP4-612J11.1	0	0	0	0	0	0	0	0	0	0.035626	0	0	0	0	0	0	0	0	0	0.0347612	0
ENSG00000272864.1	RP11-17E13.2	0.164907	0.103376	0	0.0331527	0.0463494	0.324463	0	0	0.338958	0.278072	0.513523	0.0776692	0.679945	0.0799056	0.155576	0.727201	0.255572	0.0327822	0.113046	0.0120587	0.12675
ENSG00000116791.9	CRYZ	5.09483	3.78971	2.66076	14.4667	6.2076	8.40542	17.1893	1.78447	21.1676	13.6728	8.67581	5.04389	14.4796	4.0334	4.64276	7.61674	2.78261	4.48498	5.00464	5.39346	5.49844
ENSG00000162623.11	TYW3	8.66516	6.85738	6.07776	8.65713	8.28555	6.11861	11.4607	3.61009	6.71788	14.9416	7.46189	6.21063	14.4698	5.89507	7.95582	8.4179	2.93049	10.8815	7.63159	7.5072	5.90421
ENSG00000229943.1	RP11-93N20.1	0	0	0	0	0	0	0	0	0	0	0	0	0	0	0	0	0	0	0	0	0
ENSG00000261213.1	RP11-510C10.4	0	0	0	0	0	0	0	0	0	0	0	0	0	0	0	0	0	0	0	0	0
ENSG00000224127.1	RP11-510C10.2	0	0	0	0.0978499	0	0	0	0	0	0	0	0	0	0	0	0	0	0	0	0	0
ENSG00000162624.10	LHX8	0.0231571	0.00471787	0	0.699775	0	0.190794	0.0604364	0.02238	0.0085941	0	0	0	0	0	0	0	0	0	0	0	0
ENSG00000224149.1	RP11-510C10.3	0.055307	0	0	0.314597	0	0.105619	0	0	0	0	0	0	0	0	0	0	0	0	0	0	0
ENSG00000206999.1	RNU6-622P	0	0	0	0	0	0	0	0	0	0	0	0	0	0	0	0	0	0	0	0	0
ENSG00000137968.12	SLC44A5	0.0215672	0.00740035	0.0107775	0.643757	0.00967753	0	0	0	0	0.0215652	0.00417744	0	0.233562	0	0.0104412	0	0	0.7099	0.00735694	0.0248184	0.00378067
ENSG00000224493.1	RP11-87O11.1	0	0	0	0	0	0	0	0	0	0	0	0	0	0	0	0	0	0	0	0	0
ENSG00000252338.1	RNU6-503P	0	0	0	0	0	0	0	0	0	0	0	0	0	0	0	0	0	0	0	0	0
ENSG00000213579.3	RP4-595K12.1	0.015683	0.0511223	0.0638159	0.0409875	0.0382019	0.0154285	0	0.0202089	0	0.0229191	0.0577164	0	0	0.0246973	0	0	0	0.0405294	0.0254112	0.0149085	0
ENSG00000230863.2	RP4-595K12.2	0	0.0314864	0	0.0126221	0	0.0190049	0.016806	0	0	0.0564639	0.0236985	0	0	0	0.0296161	0.0283965	0	0	0.0626034	0.0183644	0.0214476
ENSG00000178193.5	RP4-682C21.5	0	0	0	0	0	0	0	0	0	0	0.0218167	0	0	0	0.0136322	0	0	0	0.0144081	0	0
ENSG00000117054.9	ACADM	25.8275	27.2334	17.303	26.3642	18.6937	14.7507	51.5852	15.4857	21.5693	59.6	18.0509	26.2838	41.0793	9.05979	12.6909	32.8815	5.64942	25.6975	15.2448	37.7637	43.901
ENSG00000181227.2	RP4-682C21.2	0.406085	0.790798	0.565108	0.964819	0.430355	0.285354	0.431267	0.197078	0.156578	0.477845	0.355826	0.379416	0.465062	0.14534	0.315317	1.12405	0.0092394	1.28113	0.0897247	0.822195	1.0422
ENSG00000206620.1	SNORD45C	0	0	0	0	0	0	0	0	0	0	0	0	0	0	0	0	0	0	0	0.0862429	0
ENSG00000207241.1	SNORD45A	0	0	0	0	0	0	0	0	0	0	0	0	0	0	0.261609	0	0	0	0	0	0
ENSG00000201487.1	SNORD45B	0	0	0	0	0	0	0	0	0	0	0	0	0	0	0	0	0	0	0	0	0
ENSG00000137955.11	RABGGTB	28.9103	23.1601	48.0519	30.5963	86.854	58.757	22.0576	19.7491	93.8556	30.0557	25.635	38.5446	22.7504	32.0125	18.3562	23.4792	13.6089	38.2428	41.2645	38.6588	31.1099
ENSG00000057468.6	MSH4	0.0504728	0.100147	0.0357181	0.0286762	0.0694909	0.0172709	0.0190907	0.0226221	0.0358342	0.03207	0.0242282	0.117568	0.0417385	0.0397418	0.0235496	0.161284	0.0403679	0.0340268	0.0462242	0.0187749	0.0267996
ENSG00000266832.1	AL445464.1	0	0	0	0	0	0	0	0	0	0	0	0	0	0	0	0	0	0	0	0	0
ENSG00000154007.6	ASB17	0	0	0	0	0	0	0	0	0	0	0	0	0	0.0101957	0	0	0	0	0	0	0
ENSG00000225605.1	RP11-550H2.1	0	0	0	0	0	0	0	0	0	0	0	0.0297311	0	0	0	0	0	0	0	0	0
ENSG00000230027.1	RP11-550H2.2	0	0	0	0	0	0.0176713	0	0	0	0	0	0.0274957	0.031059	0	0.137689	0	0	0	0	0	0
ENSG00000184005.9	ST6GALNAC3	0.00793592	0.0113177	0.00807304	0.0622215	0	0.220552	0.0241634	0	0.00294519	0.00579878	0	0.678745	0.0102914	0	0.567248	0.0116652	0.00260685	0.0192269	0	0.00377201	0.00440529
ENSG00000223905.1	RP11-335E14.1	0	0	0	0	0	0	0	0	0	0	0	0	0	0	0	0	0	0	0	0	0.023967
ENSG00000272855.1	RP5-1102E8.3	0	0	0	0	0	0.0609143	0	0	0	0	0	0.0473899	0	0	0.0474625	0	0	0	0	0	0
ENSG00000226415.1	TPI1P1	15.7295	44.6387	105.275	25.0499	17.5397	12.9923	15.6956	10.3068	9.13579	8.25355	18.9558	10.4003	14.805	10.2859	5.46449	10.1137	6.42048	44.5144	9.36002	71.9564	56.4845
ENSG00000264686.1	AC104458.1	0	0	0	0	0	0	0	0	0	0	0	0	0	0	0	0	0	0	0	0	0
ENSG00000199921.1	RNU6-161P	0	0	0	0	0	0	0	0	0	0	0	0	0	0	0	0	0	0	0	0	0
ENSG00000237552.1	RP11-415A20.1	0	0	0	0	0	0	0.0556698	0	0	0	0	0	0	0	0	0	0	0	0	0	0
ENSG00000117069.10	ST6GALNAC5	0.00672496	0.0027402	0	0.0637118	0.00204765	0.282827	0.0234014	0	0	0.00245697	0.00824971	0	0.011628	0	0	0	0	0.249827	0	0.0111875	0.00373308
ENSG00000221720.2	AC096951.1	0	0	0	0	0	0	0	0	0	0	0	0	0	0	0	0	0	0	0	0	0
ENSG00000230498.1	RP4-564M11.2	0	0.0235039	0	0	0	0	0	0	0	0	0	0	0	0	0	0	0	0.074535	0	0	0
ENSG00000142892.10	PIGK	16.1803	11.8531	5.98125	9.79374	8.26362	5.14776	11.4567	2.80934	10.8634	14.5854	4.26768	6.8734	5.27352	4.93907	2.5451	10.0917	4.74991	6.20534	4.86277	4.45397	5.59722
ENSG00000226084.4	RP4-706A16.3	68.1749	153.96	244.009	130.269	374.674	740.063	53.5383	501.26	177.509	140.407	282.702	602.379	151.121	828.143	637.903	78.3046	1129.59	71.1609	920.198	178.965	130.55
ENSG00000228187.1	RP11-363H12.1	0	0	0	0.0164022	0	0.0740893	0	0	0	0	0.0461933	0	0	0.0197665	0	0.0369005	0	0.0486566	0.0203379	0.0238641	0.0557412
ENSG00000154027.14	AK5	0.040935	0.0190624	0.012691	0.013755	0.00997127	0.00460237	0.0406986	0	0.024307	0.111099	0	0.00179027	0.630952	0	0.0143441	0.0171917	0.00409803	0.0377814	0.00568518	0.00222363	0.024671
ENSG00000233099.1	RP11-375A5.1	0	0	0	0	0	0	0	0	0	0	0	0	0	0	0	0	0	0	0	0	0
ENSG00000221664.1	AC095030.1	0	0	0	0	0	0	0	0	0	0	0	0	0	0	0	0	0	0	0	0	0
ENSG00000251767.1	RNU7-8P	0	0	0	0	0	0	0	0	0	0	0	0	0	0	0	0	0	0	0	0	0
ENSG00000036549.8	ZZZ3	6.96026	5.6488	6.82152	4.27525	6.28908	2.80765	7.39232	2.06076	7.92175	9.10316	3.52056	6.30503	9.89973	1.07755	2.51636	8.04049	1.2134	6.92928	4.53791	5.23318	5.08711
ENSG00000251785.1	RNA5SP20	0	0	0	0	0	0	0	0	0	0	0	0	0	0	0	0	0	0	0	0	0
ENSG00000243437.2	RN7SL370P	0	0	0.0331785	0	0.0297923	0	0	0.0315204	0	0	0	0.0748858	0	0	0.0375002	0.0359559	0	0	0	0.0465064	0
ENSG00000077254.10	USP33	20.1669	16.6374	11.4811	17.6494	13.5853	6.34706	17.173	4.04231	11.7037	20.407	7.17688	10.642	17.0561	4.68353	8.39906	21.9846	6.43646	16.6081	7.64476	13.1378	10.0635
ENSG00000232672.1	RP4-706L14.2	0.0143343	0.0233629	0.0972129	0.0561938	0.0174583	0	0	0	0	0	0	0	0	0	0	0	0	0.0185219	0	0.00681319	0.0477423
ENSG00000180488.10	FAM73A	4.51545	1.53979	1.74865	3.22993	4.10626	0.419813	2.64116	0.631046	4.06423	2.94536	0.581832	1.86125	4.11603	0.354226	0.664062	5.02382	0.244326	2.54776	1.61302	1.86581	2.09486
ENSG00000222849.1	RNA5SP21	0	0	0	0	0	0	0	0	0	0	0	0	0	0	0	0	0	0	0	0	0
ENSG00000219201.3	RP11-181C21.4	33.7723	22.0009	26.5657	50.482	16.832	3.38314	23.2737	5.18511	14.1987	11.714	6.78137	8.75694	18.8611	1.67022	14.0129	41.5357	1.66667	17.9488	5.60858	24.3442	19.0113
ENSG00000235613.2	NSRP1P1	0.0254003	0.0413991	0.0746466	0.0829796	0.0928083	0.0541411	0.00736565	0	0	0	0.0363526	0.00648008	0	0	0	0.0435591	0.059333	0.0218806	0.0205781	0.0201217	0.00939995
ENSG00000232015.2	RP11-181C21.6	0	0	0	0	0	0	0	0	0	0	0	0	0	0	0	0	0	0	0	0	0
ENSG00000235927.2	NEXN-AS1	0.0194231	0.0180898	0.0338721	0	0.0168973	0.0109188	0.0144832	0	0.0494286	0	0.00340384	0.0042473	0.00479773	0.010924	0.0170152	0	0.0461809	0.0573657	0.0179836	0.0184639	0.0308055
ENSG00000162614.14	NEXN	0.0647222	1.95154	0.0438936	0.0823499	0.213665	0.0904813	2.93674	0.0175579	0.0530964	0.353449	0.027162	1.28792	2.56509	0	0.0652779	0.0801147	2.54379	11.42	0.0758925	0.157053	15.326
ENSG00000162613.12	FUBP1	22.9725	34.4176	32.5233	34.7137	29.0529	25.1072	40.7268	18.5997	11.1258	24.2644	15.733	13.0871	31.8059	7.22498	9.1395	18.0673	9.4084	43.3186	14.1093	50.9498	48.6313
ENSG00000162616.8	DNAJB4	4.60345	3.49604	2.61525	8.0834	1.77825	2.41224	4.28121	0.415015	2.55629	3.95052	4.08262	5.51497	8.05998	0.420968	1.29033	4.7026	1.24134	5.88452	3.62687	2.49627	4.56255
ENSG00000273338.1	RP11-386I14.4	1.16594	0.950166	1.48843	1.43397	1.00239	2.0579	1.31264	0.662832	0.203627	0.751726	0.210338	1.36479	0.652239	7.69545	6.46637	0.35285	0.811056	2.17123	0.666771	1.27136	6.66261
ENSG00000213561.4	RP11-386I14.2	0	0	0.012691	0	0	0	0	0	0	0	0	0	0	0	0	0	0	0	0.060642	0	0
ENSG00000137960.5	GIPC2	0.0257612	0.0539836	0.00998335	0.0601132	0	0.0343943	0.0608295	0	0	0.0080673	0	0.253497	0.108176	0.00869319	0	0.00540955	0.0322371	0.287696	0.0163982	0.0104953	0.0245147
ENSG00000251958.1	RNU6-1102P	0	0	0	0	0	0	0	0	0	0	0	0	0	0	0	0	0	0	0	0	0
ENSG00000213560.4	RP11-386I14.3	0	0	0	0	0	0	0	0	0	0	0	0	0	0	0	0	0	0	0	0	0
ENSG00000202263.1	RNA5SP22	0	0	0	0	0	0	0	0	0	0	0	0	0	0	0	0	0	0	0	0	0
ENSG00000233333.2	RNFT1P2	0	0	0	0	0.0461249	0	0	0	0	0	0	0	0	0	0	0	0	0	0	0	0
ENSG00000237413.1	RP11-183M13.1	0	0	0	0	0	0	0	0	0	0	0	0	0.00499498	0	0	0	0	0.00373276	0.037446	0	0.00962159
[truncated: 54,321 more rows]

## Sheet: batch_corrected_STAR_Gene_Count
Gene_ID	DFTL-85005	DFTL-94393	WCTL-91953	WCTL-81162	DFTL-78024	CBTL-81777	DFTL-47880	DFTL-28776	DFTL-69579	DFTL-75418	DERL-2	DL-40	FEPD	HH	HuT	KARPAS-299	Karpas-384	KHYG-1	Ki-JK	L82	MAC2A	MJ	MTA	My-La	NKL	OCILY12	OCILY132	SMZ-1	SR-786	SU-DHL-1	SUP-M2
CCDC179	0	0	0	0	0	0	2	3	2	0	0	2	0	4	5	2	0	0	0	0	0	1	3	0	0	4	5	0	0	1	0
ERVV-1	0	0	0	0	0	0	0	0	0	0	0	0	0	0	0	0	0	0	0	0	0	17	0	0	0	0	0	0	0	0	0
ITPR2	4965	1442	2087	1552	1472	1166	1386	970	1125	1996	2185	1249	1330	1625	1477	2304	389	708	2715	1344	1670	1191	2159	1381	1110	881	2550	811	8140	3391	2431
PRG2	14	179	10	10	42	14	0	30	39	1	0	0	17	21	0	111	10	266	38	34	0	36	26	56	8	10	0	35	34	31	30
DNTTIP2	2508	3685	2743	3001	4661	2362	2354	2867	2362	2356	2297	4029	2493	3841	4026	1537	4041	1420	3980	4603	3611	6000	2076	4235	1259	1358	2437	3740	3253	5013	1963
MIA	4	17	3	13	2	10	2	6	9	3	5	3	3	5	5	3	14	23	3	15	3	3	9	8	9	3	5	3	15	5	3
SS18	3182	6113	3529	3287	5257	3317	2926	2861	2654	3455	3686	2250	2251	4430	3361	4950	3299	2730	4439	2320	4083	7144	6651	3964	1008	3756	5115	3178	4771	3831	6802
PCYOX1	156	388	414	539	251	306	190	977	410	346	957	387	432	292	287	252	277	449	211	257	391	426	628	250	184	308	492	179	403	256	283
EMD	670	1685	662	335	1014	434	481	947	671	783	433	476	607	640	480	442	1061	688	498	1666	641	1033	501	1598	854	626	593	830	620	451	475
SGPP2	858	734	0	0	1662	0	529	0	576	1127	483	486	483	536	496	484	483	483	518	483	483	526	488	483	483	484	483	483	484	484	494
PHLDA3	682	173	477	229	530	131	188	331	213	161	445	795	0	0	0	0	0	0	0	0	351	2654	393	0	0	0	0	2711	0	589	390
VPS26B	507	2386	657	659	1830	563	1045	635	533	1451	949	1268	974	926	737	483	1321	866	574	949	655	1304	1868	942	909	988	1337	1344	739	617	638
2017-09-06	10475	16116	6993	5299	15728	4930	9104	14961	24447	10018	9727	39216	4999	20021	14691	6327	7387	21718	1198	8842	1248	12506	17374	14066	9043	5172	34654	18565	8277	3931	9612
PCDHA11	0	0	2	0	0	3	0	1	0	0	0	0	0	0	0	0	0	0	0	0	0	6	0	0	0	0	0	0	0	0	0
ZNF777	739	652	613	570	1071	860	732	653	685	864	784	429	673	794	1988	334	1592	1118	531	440	415	1799	1191	403	627	364	614	786	220	1122	576
DCAF11	938	2456	854	531	1782	906	1025	1066	780	1462	1052	1155	1101	1003	799	790	1342	1996	759	930	916	1330	1970	1091	1028	893	1397	1206	892	841	998
ZNF776	229	401	104	230	491	333	82	166	137	209	383	207	229	155	237	150	202	171	137	176	259	270	441	137	186	168	278	207	155	246	200
SEMA6A	500	448	224	269	239	301	237	252	215	244	424	0	527	8	20	781	21	0	71	305	2515	47	56	0	84	0	15	29	1153	0	1171
COCH	338	46	134	2	0	67	35	30	290	144	171	35	35	45	117	51	35	35	47	35	35	57	214	35	35	35	449	83	83	91	52
PSMG3	1644	1968	1920	1715	2807	1287	1402	1493	1442	1351	10	764	1322	946	436	884	6119	3639	1333	6077	1333	1842	384	4198	690	834	709	2217	2645	1997	1783
DDOST	12563	10909	12435	11521	12262	9669	9743	9200	8313	10085	6589	9298	8233	16144	10743	8598	27020	13873	7796	19012	7553	13461	8200	21946	6402	14104	8939	10690	12477	7717	8258
AMOT	136	201	117	110	133	627	120	125	561	141	533	1768	0	714	3	0	0	0	0	0	0	3	2890	0	111	0	0	0	0	0	0
ZBTB9	143	278	374	170	333	89	107	110	199	223	240	235	145	166	186	129	235	218	162	193	150	285	256	142	178	147	300	143	195	128	176
PPIG	530	1879	552	639	1713	617	544	820	755	590	982	1458	594	592	449	396	2389	904	462	645	477	844	1038	533	443	458	650	550	808	570	490
PLOD3	1653	2228	2021	2055	1544	1023	1791	1764	1485	2026	640	175	1277	1040	1163	2068	1823	10477	2122	4282	1650	1927	842	2352	622	902	362	862	2949	1125	2191
KIAA1731	416	859	464	426	941	527	312	352	257	357	550	624	302	339	277	211	500	772	221	264	288	485	578	305	347	311	466	374	530	319	297
COA1	2164	4615	1990	1851	3834	1786	1749	1938	2274	2076	586	1875	2051	2871	2500	666	4601	5154	1261	5990	1769	2235	1323	7702	999	1248	1469	2535	2114	3444	4617
STOM	2677	7383	6508	6987	5316	5717	6057	632	0	3561	4430	3914	7727	0	4424	1259	5540	9393	10429	2328	12586	269	0	4005	2839	771	706	0	9560	6575	15492
SLC34A2	1	1	1	1	1	5	1	1	1	1	0	0	0	0	0	0	0	0	0	0	0	3	0	0	0	0	0	0	8	3	3
SNTG2	11	11	16	14	11	11	11	24	12	11	0	0	0	0	0	0	0	0	6	36	0	0	0	0	0	0	0	0	310	15	11
TAF10	1814	7265	1778	1657	2415	1985	2114	1840	1630	2285	319	163	1749	1874	1672	1512	10311	8785	1311	5003	624	2623	940	5948	4683	1130	1039	2917	2263	1335	1033
RPL35	35000	43521	32134	31810	34578	38022	30695	38492	30853	32187	11804	5353	50473	16589	11249	3822	160798	117375	27438	83180	27112	19095	1770	110871	49180	38105	11136	50627	874	23020	10369
BGLAP	6	15	4	8	8	2	4	2	1	4	3	5	7	5	3	3	5	5	5	3	5	3	5	5	3	3	3	10	10	7	9
EEPD1	23	0	0	127	784	0	225	94	650	207	153	416	215	134	153	159	132	157	147	153	132	134	261	134	132	136	140	153	145	151	132
SEC14L6	1	4	1	1	1	1	1	1	1	1	1	1	1	2	14	1	1	1	1	1	1	1	1	1	1	1	3	1	1	1	1
ZNF671	441	930	265	437	802	653	423	349	427	578	756	481	335	71	690	69	1434	751	27	613	512	580	1664	27	1309	235	645	771	515	99	362
AC007390.5	401	1589	659	587	811	511	288	603	523	318	456	546	568	510	255	290	714	1215	301	1506	370	462	489	1748	261	429	378	437	752	502	634
MAS1L	0	0	0	3	3	0	0	0	0	0	0	0	0	0	0	0	0	0	0	0	1	0	0	14	0	1	0	0	1	2	0
POLD2	5279	5482	5539	5385	5714	3871	4432	5810	4931	4400	688	5227	3221	10192	7811	2782	17349	6631	7489	10232	1773	11385	2526	3527	567	1303	3511	6578	3467	8726	5649
RABEP2	1715	1055	589	454	933	506	682	724	267	700	367	273	262	687	937	601	2150	1924	857	1057	168	1448	295	688	791	227	753	728	1504	585	684
OBFC1	1049	1765	1146	1347	1808	1240	1109	1142	1200	910	1664	599	938	500	428	187	1747	5666	646	2438	832	949	922	2647	1235	1917	634	167	2986	1081	1438
ZBTB22	555	1238	648	647	694	508	622	539	834	850	691	466	558	882	352	522	847	761	541	532	372	484	1283	1372	691	579	805	1377	1322	337	1573
ASIP	0	0	0	0	1	1	0	5	3	0	1	1	1	3	1	1	1	1	1	1	1	1	1	1	1	1	1	1	3	1	1
SULT2B1	0	0	8	3	12	3	1	9	6	3	2	7	7	4	2	4	2	2	2	2	2	2	4	6	2	9	6	4	4	2	9
MVB12A	298	789	252	258	271	499	336	207	413	466	275	237	268	227	170	254	552	533	229	724	202	363	290	808	405	213	431	468	348	263	408
ZBTB1	671	3620	548	849	1796	1100	1095	826	1007	1159	2628	1139	919	900	746	648	1104	1305	731	717	705	1277	1675	1106	916	890	1447	828	1013	715	809
VSIG2	2	2	3	2	2	2	3	11	21	5	2	7	31	8	3	12	0	0	0	12	0	13	2	5	1	2	3	3	7	4	6
ZNF667	14	14	14	14	14	14	14	16	14	16	1	0	0	1	2	0	0	0	0	0	0	4	1	0	0	2	341	0	2	1	0
SLC3A1	77	147	61	159	121	189	39	127	96	62	66	65	66	141	115	115	65	65	105	65	65	191	66	65	65	65	65	65	194	111	146
CARD10	56	53	180	335	53	55	55	59	53	59	0	0	0	0	51	533	0	0	5	61	0	0	839	0	127	0	928	0	115	0	0
FRMD5	45	31	30	51	58	36	46	60	35	61	0	41	88	27	72	54	25	20	53	30	15	45	14	12	0	0	18	137	211	176	36
ZSCAN5A	107	173	110	97	150	130	126	112	98	135	142	83	106	275	148	7	71	243	226	283	79	170	96	376	154	143	131	76	0	64	23
RPA2	3250	4252	4458	2952	5458	3875	3888	3989	3667	3502	3552	5709	3398	7149	6077	6445	3734	2459	5590	5443	1043	5507	1887	4042	1294	2115	3968	1408	8290	7234	4602
NR4A1	3310	178	430	56	127	603	83	902	238	266	527	531	529	517	523	543	531	525	525	523	516	598	512	732	531	531	742	573	557	582	551
C12orf76	663	1049	537	420	1019	634	653	508	1014	803	1024	432	913	1082	1180	554	520	638	326	340	833	745	1939	1103	391	650	1007	483	1070	479	798
FANCL	1726	2453	1454	1520	1472	3081	1336	1191	1395	1324	1291	3729	1474	2479	1355	1042	1890	1016	1359	3184	1975	3809	982	1493	524	3284	917	1536	4625	1126	1003
THOC1	1523	3654	1803	1932	2262	2192	1434	1419	1408	1571	1080	899	1760	2161	2476	1075	3621	1008	1360	5348	1322	3799	1744	2688	840	384	4442	2582	3084	1852	1291
ATF6	1551	902	772	540	830	1213	536	379	472	642	1409	876	523	467	577	522	1366	664	657	465	507	617	973	569	429	578	878	578	1041	576	758
RPS16	48149	62857	46710	43414	49747	50190	44101	49555	45481	48639	19953	8806	74688	38270	23862	20717	112297	86155	52337	72348	48636	39365	16124	154581	82001	34642	24053	51325	25711	140489	26752
BTAF1	1716	3354	1353	766	2034	1185	936	735	961	1190	1305	1103	1115	1076	1065	889	1144	1944	907	1208	974	1402	1738	1130	974	1158	1940	920	1424	1831	1033
FAM110C	0	0	96	0	0	485	8	0	0	30	33	36	31	35	36	35	31	31	33	398	31	35	31	31	31	31	33	31	118	35	41
TMEM9	766	1061	884	968	353	1278	560	1127	342	647	622	1098	685	0	1353	1150	0	0	788	1883	0	335	623	0	139	0	0	3402	1355	1956	3551
MSX1	2	12	0	0	48	0	0	9	106	0	33	21	3	17	53	0	0	0	0	0	0	0	18	1	0	0	0	93	13	52	36
C3orf49	1	9	1	4	5	3	3	2	2	4	2	2	2	4	4	2	2	2	2	2	2	7	2	2	2	2	2	2	2	7	4
GCNT1	171	88	328	273	161	359	132	0	8	45	34	62	129	42	125	94	307	288	82	87	58	306	50	318	67	47	342	38	121	46	40
CNTLN	0	162	0	126	0	366	41	0	0	0	186	7	129	14	42	31	7	83	34	100	12	68	9	7	7	36	236	7	10	83	37
PTPRF	10	0	16	0	557	1	0	14	87	0	31	34	8	20	721	11	11	11	14	13	6	137	16	12	6	6	50	8	43	29	19
TMEM41B	1404	4228	1332	1843	1667	1511	1185	1213	1079	1310	1514	344	1180	1789	982	2186	974	4087	592	929	683	1090	3184	2710	683	1253	2005	968	5881	3474	2691
TMEM201	216	228	211	215	688	386	141	351	185	245	236	331	196	462	303	135	592	313	176	533	139	418	185	211	149	241	184	195	181	188	139
CTF1	0	0	0	0	0	0	0	189	0	0	9	9	9	9	9	13	15	15	9	15	9	9	17	9	9	11	9	11	9	11	11
ZNF26	107	1107	133	137	368	199	169	300	183	194	345	253	198	232	309	207	301	357	150	255	152	294	332	157	184	194	343	299	305	230	203
AL161784.1	149	151	395	386	313	257	339	0	0	235	136	136	136	137	207	161	136	136	296	136	136	150	136	136	136	136	136	136	264	245	398
SYT17	112	13	13	14	13	13	13	13	13	13	22	24	22	22	22	26	22	22	24	24	22	24	22	22	22	24	22	22	34	22	22
DDX56	3430	6372	3580	3153	5626	2251	3148	3205	2752	3158	738	3427	2672	4635	6399	2226	13200	5819	4397	9828	1923	5632	1318	3584	1743	1337	1998	3990	2894	4897	2273
UBBP4	93	46	53	43	56	149	11	8	12	78	25	15	27	61	128	30	47	41	35	33	21	57	372	30	18	55	18	39	40	30	57
PRMT2	308	1932	1541	854	829	1227	684	862	1260	1774	1253	1297	842	839	830	960	1510	1377	789	1823	1246	981	1207	770	1260	812	871	1043	1143	839	1068
GSN	193	150	212	71	26	137	66	17	28	105	74	57	106	62	86	74	184	167	61	113	145	79	61	51	147	54	76	66	132	61	101
ABHD15	712	2023	1086	1011	1395	778	1113	760	1026	1330	826	2257	982	1556	1104	426	636	2160	209	1005	406	1364	2778	2204	1017	622	1318	2270	1310	213	997
CDHR4	3	17	16	20	9	3	3	4	12	3	0	0	3	0	0	61	3	61	6	0	0	0	21	6	5	25	3	0	8	15	9
SMPD3	297	554	200	260	274	249	229	1712	229	233	673	218	325	404	386	465	397	449	194	572	201	376	350	367	256	233	284	481	926	1236	461
CNTNAP3B	0	0	0	48	0	0	0	0	0	16	0	0	0	0	0	20	1	0	25	73	0	1	5	0	0	0	2	0	20	6	1
USH2A	234	234	234	248	234	244	234	236	234	234	0	0	0	0	0	0	0	0	0	0	0	0	2820	0	0	0	2200	0	0	0	2179
ZMAT3	2879	5035	3532	2962	3457	1324	1776	2152	1086	2873	1610	194	1259	2967	1582	773	951	628	1611	542	7833	3969	2520	13889	315	1285	2673	437	2935	9823	4890
AZI1	1012	1010	1163	1032	1561	1284	891	1501	869	1227	219	402	204	1317	1620	1033	3985	6291	645	1854	115	2270	390	934	405	210	301	1689	1256	577	1202
TTC21B	1005	1340	872	1232	1066	1312	809	1121	968	978	949	1146	1059	1272	484	559	1960	185	1093	600	838	1931	2212	1636	177	840	665	575	2784	2895	1066
FHOD3	0	93	26	164	9	10	17	6	18	10	9	14	45	17	20	84	7	7	16	24	154	93	7	9	7	7	12	9	28	59	14
QPRT	133	274	29	219	202	62	122	6	53	100	317	51	51	53	181	67	106	59	53	60	51	78	73	124	58	86	817	55	73	53	53
C3orf62	258	1144	317	324	731	721	525	354	686	578	318	266	246	732	461	510	1376	1712	438	507	182	560	1120	941	884	478	725	349	107	660	277
AURKC	3	60	8	7	19	5	3	3	2	5	8	4	6	6	6	6	39	4	4	20	11	15	17	4	4	4	11	10	4	18	10
KL	0	6	48	79	1	0	0	0	141	0	11	18	6	6	6	6	6	14	6	6	7	11	257	7	6	6	46	9	6	11	6
CCT3	18959	17605	19956	16600	23332	20371	16041	20244	18171	15675	16407	32299	20822	25255	25576	940	47598	6354	38822	43317	14797	35604	5682	15774	5899	15989	12174	29515	11177	17664	19682
GPR39	0	0	9	59	0	0	0	0	0	0	0	0	0	5	0	12	0	0	19	8	0	1	31	0	0	0	0	7	12	3	7
CDCA2	232	91	119	218	858	317	290	182	215	187	432	585	88	224	160	88	555	237	131	132	67	337	524	114	36	96	342	206	171	109	186
CCR4	41	1122	481	41	474	32	752	99	6153	183	336	609	339	2519	506	339	336	337	336	337	1231	5848	1557	936	489	615	336	336	336	336	336
DGKB	62	211	63	67	63	63	97	62	62	62	0	201	0	0	0	0	0	0	0	1143	0	196	127	49	0	0	220	0	307	76	3
FAM49B	2198	5782	2590	2774	7063	6654	4382	9280	2959	3607	9350	2674	1566	3814	7858	4716	4721	18172	4435	7419	1560	4212	3393	3172	1948	1635	6233	3163	8492	2806	4963
SSU72	4367	7386	3800	3198	5572	4351	4413	3997	3908	4432	1195	1368	3756	7546	5014	2905	14608	9430	2529	9673	1679	6776	1250	8217	3659	3999	3056	4920	5745	4038	3524
LAPTM4B	24	9	17	9	107	10	32	717	10	39	48	53	48	53	90	51	50	48	54	48	48	63	50	48	48	48	754	70	90	101	53
EHBP1	164	304	196	300	326	405	59	352	46	84	249	744	163	154	154	111	123	139	147	145	245	257	246	167	106	208	230	125	223	174	138
POU6F2	0	0	0	1	0	0	1	3	0	0	0	0	0	0	0	0	0	0	0	0	0	0	0	0	0	0	0	0	0	0	10
SLC36A3	2	5	0	0	3	0	2	0	0	0	0	0	1	1	0	2	0	3	7	7	1	1	3	1	0	0	0	0	0	0	3
STC1	247	321	247	1963	395	243	252	243	353	247	0	0	7	0	0	1218	0	0	0	177	0	1038	0	0	0	0	4	0	10503	0	155
C2orf54	3	3	3	3	3	3	3	3	3	3	0	0	0	0	1	3	1	0	8	4	0	13	0	18	0	0	3	2	3	1	9
MED6	1190	2018	1276	1243	1898	1213	1201	1129	1188	1203	1063	1298	1376	1231	1077	1224	2007	1373	1318	1575	1810	2024	1268	2691	706	950	822	1790	2130	2547	1155
SEH1L	361	823	716	753	879	342	317	668	434	385	623	740	444	540	616	308	766	311	490	660	379	851	348	432	224	278	720	335	658	549	288
PPIE	435	1532	410	461	854	489	415	448	371	479	680	631	359	259	419	337	1292	1064	344	498	350	525	707	578	397	324	426	640	456	427	426
CEP104	1561	1894	1278	1238	2263	1821	1568	1759	1640	1741	1610	1139	1215	5632	3162	1674	1408	1383	1236	1279	1616	2960	773	1115	714	1485	2211	1089	2507	1859	2014
RASSF6	2000	0	0	0	0	0	0	0	0	0	81	112	81	85	83	83	81	81	81	94	81	86	415	81	81	85	83	83	92	86	85
EMC3	1758	3301	1762	1629	2260	1376	1755	1547	1654	1780	1237	1298	1483	789	1783	1302	6809	2687	1735	3876	2556	1476	1786	2722	1200	1201	2144	1592	2681	1221	1965
HRASLS2	125	57	108	75	64	62	64	62	69	58	0	1463	41	0	0	0	79	320	0	31	0	0	0	0	10	0	8	0	0	0	171
GAL	0	0	25	0	0	0	0	0	0	0	3	1	1	1	1	1	1	1	1	1	1	1	1	1	1	1	1	1	1	3	1
FAF1	2688	2327	2214	2275	3367	3361	2442	3947	2726	2338	2807	1752	1327	2368	4779	1208	6326	4266	1682	3573	1770	2648	2185	6768	1184	3391	4867	3163	3617	3346	1488
PTPRN	25	23	23	23	28	32	23	25	27	23	0	9	84	0	0	0	25	3	3	28	0	3	0	546	0	1	0	0	0	0	0
RNF216	3042	5130	2731	2670	4259	2316	2886	4129	2909	3455	774	2620	1661	6789	2266	2033	3948	4553	2847	4738	2334	4272	2300	2011	2045	3008	5425	2138	9371	8118	3452
GUCD1	5014	4913	4517	3906	5068	3834	3610	3022	3214	4110	3265	3379	3442	5227	5042	4020	9924	5760	4494	7546	2029	7047	4549	5562	2772	2396	2445	5144	4321	2629	3778
PPT2	105	136	137	157	24	314	17	286	37	71	210	104	98	56	195	104	104	74	71	389	100	153	85	77	64	95	94	85	62	145	160
ENY2	282	950	483	464	643	389	317	1102	330	287	628	471	184	511	301	236	570	1068	241	951	311	753	539	491	230	277	559	378	319	269	279
DSE	171	52	790	804	37	111	5	35	18	22	70	31	95	118	135	27	267	250	253	267	1026	220	76	208	123	83	34	111	51	115	289
TOE1	233	504	183	178	527	213	154	190	163	242	237	444	174	238	207	141	530	244	207	230	160	427	230	248	137	158	230	283	182	162	164
SCARB1	2003	1072	2628	3121	1099	1762	1012	1044	1632	931	943	1292	3821	5531	2601	715	2117	1164	2890	4169	600	4518	1630	1046	13	417	471	1545	910	1820	373
LIPT2	41	47	60	103	133	56	48	133	80	51	28	87	96	63	203	29	78	74	76	66	5	125	58	135	53	63	132	59	121	22	164
RAD18	1211	1351	1425	1308	2215	1429	1089	1695	1370	1107	1333	2279	801	1028	2535	932	2108	842	2497	1697	815	3110	764	2061	59	942	1480	1083	2804	2885	1103
MCIDAS	23	23	23	23	30	23	23	23	23	26	13	52	0	98	133	0	0	0	2	0	0	4	10	247	0	64	0	58	0	0	0
ENKD1	284	489	403	508	436	267	298	206	298	347	119	102	229	496	626	468	372	1263	321	1641	138	550	0	0	103	50	13	407	253	769	368
MRVI1	92	88	109	109	90	88	88	93	88	88	0	0	0	0	4	64	0	0	1226	74	0	0	0	0	8	0	0	0	182	187	932
TCP1	13359	16840	17173	14088	19621	14286	13487	10543	13707	11564	8207	16481	10343	31029	41565	6627	16720	4235	17333	14818	19454	38932	6269	20068	2967	9167	10784	15658	15341	19082	14927
DTHD1	5	916	29	0	293	676	341	0	0	694	188	199	188	188	190	194	281	313	188	197	188	190	350	188	188	188	190	192	318	217	196
CD3G	131	7374	0	0	2631	1355	2657	998	1561	2914	1389	1389	1389	1677	1945	1389	1389	1708	1389	1389	1389	1814	3122	1415	1389	1389	4614	1489	1389	1389	1389
PLP2	633	5876	898	1725	1479	0	925	775	1472	1224	468	604	1574	555	272	967	3320	1264	1090	3259	1250	456	1119	1942	585	826	1267	834	1866	688	1569
DIRAS1	10	6	6	6	6	7	6	42	9	7	22	2	0	8	5	6	9	4	0	0	5	49	0	14	5	26	14	0	46	30	13
ERV3-1	142	862	433	527	238	658	193	193	134	256	314	66	602	508	231	132	128	191	39	255	10	580	1111	652	174	211	509	129	1768	121	667
PCDHAC2	0	0	0	0	0	0	0	0	0	0	0	0	0	0	0	0	0	0	0	0	0	9	0	0	0	0	0	0	0	0	0
ZNF541	25	10	10	10	21	10	20	66	20	16	17	0	0	0	0	0	8	37	0	0	0	8	185	15	8	1	54	178	0	0	0
CDH12	12	12	12	12	12	12	12	12	12	12	0	0	0	0	0	0	0	0	0	3	0	1	39	0	0	0	313	0	3	14	0
FBLL1	1	0	0	0	9	0	0	0	2	0	1	0	0	0	2	0	0	0	1	13	0	0	0	0	0	0	0	0	0	0	0
ZFYVE26	1929	2416	1107	1161	1625	1071	1171	771	1045	1843	842	981	1307	2207	1257	1629	1478	1777	1473	906	1234	3013	1699	684	1030	1026	868	1678	3250	1839	1285
IVL	8	0	0	0	19	0	0	0	158	0	10	10	10	12	10	10	10	10	10	10	10	10	10	10	10	10	10	10	10	10	10
BCAM	1	1	1	1	1	5	1	1	1	1	0	0	0	0	6	23	0	0	1	0	0	1	0	0	0	0	0	0	6	12	1
SEC24D	4181	1093	1298	1062	1425	1207	1420	910	1956	1402	1242	1578	520	591	994	1771	814	256	1916	1021	1313	2036	2201	6184	826	861	1322	1001	2658	3106	4587
FAM210B	51	412	538	498	58	104	103	102	109	340	180	203	1087	143	149	219	138	178	170	251	199	167	176	180	138	143	201	161	267	183	173
ARHGAP19	2638	3097	2958	3631	4725	3298	3052	2755	3881	3236	1617	6844	2377	11129	2144	380	5781	3280	5810	912	834	3421	6591	3483	1459	3078	4399	1447	5362	3878	4274
TRAPPC13	131	690	165	135	423	228	202	240	172	215	242	246	149	154	180	118	466	288	118	201	239	189	323	225	151	151	362	220	221	172	136
MEMO1	916	2971	1090	837	1293	1594	1158	1032	1102	1337	1167	1214	1819	2662	1901	643	1401	948	667	3623	932	2599	800	2528	874	2401	700	904	1284	869	708
KIR3DX1	53	101	3	21	56	0	3	0	269	90	167	39	1	1	1	18	403	255	20	16	1	1	2	1	67	1	5	1	150	1	2
USP13	196	235	354	464	531	538	208	65	19	225	315	265	146	490	152	102	466	212	143	235	174	321	863	220	155	214	352	288	212	178	130
FANCB	306	268	335	385	458	503	253	333	211	238	173	453	118	547	595	91	342	57	504	314	185	508	178	110	0	125	188	109	947	2103	156
CENPL	640	877	742	714	1294	827	851	1022	751	719	786	1372	638	765	787	502	1339	167	1775	724	486	727	918	1412	74	634	1032	1377	2358	793	1109
PRPF38A	556	1528	744	601	1394	931	737	600	756	834	1189	1007	520	691	837	487	1058	875	508	750	491	929	1052	666	500	446	893	768	848	602	487
STX17	201	533	334	155	338	256	141	259	252	247	301	242	202	185	253	193	202	209	210	183	225	246	582	184	175	185	370	193	297	215	223
VWA9	1498	2828	1641	1509	2547	1938	1723	2437	1629	1616	2054	2881	2167	1226	3627	1984	1961	2243	1656	802	1902	4157	1613	2861	1187	1320	2805	2340	2267	1834	1583
IFT122	173	339	260	487	306	166	150	283	87	224	203	312	175	295	239	133	517	355	168	209	135	235	275	213	147	164	287	190	243	247	180
MSL1	1060	3154	1070	1139	2256	1812	1288	1862	1176	1126	1596	1638	1235	1264	1247	1119	1656	1659	1112	1373	1094	1640	2180	1521	1178	1096	1807	2100	1696	1306	1196
CXCL9	104	47	48	50	99	47	72	48	47	55	0	0	0	0	0	0	0	0	0	0	4	19	0	64	0	0	904	847	0	0	0
DCN	4	4	7	98	4	17	4	4	4	4	2	2	0	107	203	0	4	0	0	0	0	0	0	0	20	0	1	0	42	13	0
C5orf46	0	0	0	0	0	0	0	0	0	0	1	0	0	3	0	0	0	0	1	0	0	3	0	0	0	0	0	0	0	0	0
HECTD3	1510	3377	1357	1080	1978	910	1361	736	1332	1731	501	1117	1255	3460	1810	1725	1330	1281	1099	2572	1247	2490	1627	2386	1502	841	1037	1564	2415	674	2206
ZBTB34	151	303	245	380	301	241	163	190	94	200	315	235	137	229	212	169	139	161	166	146	158	178	314	149	122	148	260	172	236	239	291
VASP	1975	3703	1351	667	2523	2515	1848	999	1195	2419	1900	1201	1081	1245	1987	1895	3296	2402	1048	1865	1244	2243	1568	2584	2659	1123	1603	1451	1545	1279	1568
GABBR1	136	3217	224	326	541	513	341	509	377	656	120	147	622	23	226	390	0	2	969	1345	943	1076	1023	1291	1	478	47	176	0	4390	2079
OSTM1	897	2501	2057	891	1434	1231	1757	1231	1002	1336	1307	1160	1385	306	2101	1125	1927	2172	1737	1650	1030	1359	2701	556	278	877	1614	1013	5632	980	1636
TOMM20	8417	9871	10745	14094	13319	9911	9019	12765	9756	8621	11722	9062	17261	8107	5265	3198	11214	7296	13527	11858	10630	9347	22316	26784	3373	7434	12616	21377	11728	16269	10881
C16orf46	50	139	116	201	59	75	51	31	62	55	94	7	54	41	99	188	35	107	67	113	214	94	3	66	10	13	30	46	250	210	212
C12orf42	6	53	1	1	80	1	19	2	29	14	14	18	14	52	36	16	14	14	14	16	14	25	16	14	23	38	14	14	16	14	14
CAMK2N1	32	117	96	87	305	19	79	25	70	207	34	123	415	26	19	44	16	17	19	16	15	51	77	553	37	17	25	55	34	221	504
SURF2	116	341	24	39	242	153	124	217	169	134	89	116	101	127	167	89	274	470	97	328	99	166	96	169	99	103	103	152	84	81	80
MROH6	85	443	301	671	229	132	110	728	154	142	85	13	210	426	207	424	1249	394	275	639	189	147	220	238	103	122	56	140	753	397	436
NEUROG3	3	0	0	0	0	0	0	0	0	0	0	0	0	0	2	0	0	0	0	0	0	2	0	0	0	0	7	0	0	0	0
DPF3	362	14	131	32	223	209	182	67	375	167	602	120	150	653	1116	94	218	296	0	144	23	5	187	0	196	31	0	116	104	107	17
SCML2	180	167	140	138	138	145	160	419	147	174	413	1121	0	0	1055	0	0	0	0	0	0	0	0	0	0	0	2159	581	0	0	0
FOXA2	0	0	8	139	0	0	0	0	0	0	4	4	4	8	60	8	4	4	4	6	4	8	4	4	4	4	4	4	6	8	4
PGAP2	220	521	211	223	348	451	173	523	270	217	502	229	231	278	303	155	345	532	193	334	159	338	339	489	208	295	388	407	236	193	163
UBR2	657	3936	428	528	1177	281	894	533	599	1202	1121	1183	679	658	783	646	831	865	639	639	965	1158	1421	740	629	719	1058	710	1190	754	917
KLK2	24	0	0	0	0	0	0	7	0	0	2	6	0	0	0	6	0	0	0	0	0	0	11	0	4	0	13	0	0	0	2
SIRPB1	32	370	29	29	188	116	43	48	145	61	85	85	85	85	129	137	85	85	108	85	113	85	335	85	85	85	104	85	90	104	85
NCAM1	0	0	148	0	0	1503	0	0	0	0	10	30	8	10	41	13	10	578	14	10	150	20	1284	8	8	8	28	8	17	8	13
C6orf106	7708	7360	4154	3684	5779	3619	5767	4060	3925	7198	3127	6753	3349	10793	4597	5022	11068	5426	3872	3231	4664	8033	4808	6971	2752	7759	5104	3572	10033	2871	7953
IL10	3774	1673	2973	3032	1731	1614	1934	1612	1602	1651	0	0	39214	0	1196	0	10798	0	5403	0	0	0	0	0	0	0	740	0	1431	99	2839
CLVS1	13	13	42	42	0	35	0	0	31	0	6	7	6	6	13	29	6	6	14	13	6	7	6	6	6	6	9	6	56	19	37
NEK5	1	1	3	3	1	16	1	3	3	3	0	0	2	0	1	8	0	1	0	8	0	5	0	1	0	1	0	0	46	7	8
ZIC2	0	4	21	243	514	0	2	0	0	0	71	56	627	8	0	42	0	0	103	51	29	0	0	97	26	202	0	90	173	16	40
SPIN1	279	622	407	666	460	758	261	713	1537	550	820	669	507	595	533	394	496	372	457	398	390	516	817	341	332	559	1500	397	779	494	502
CABYR	3	3	21	1	26	9	4	9	0	3	12	8	3	5	4	3	3	25	7	3	3	3	30	3	3	3	3	4	9	7	4
RASAL2	20	0	121	258	0	0	0	0	0	0	1	2	1	1	2	12	1	1	70	6	1	2	4	1	1	1	1	1	311	126	70
CPM	824	600	702	372	822	222	404	183	2515	1262	582	319	952	213	527	204	674	157	1234	1015	1047	1117	481	2461	242	450	595	242	798	724	3267
MFF	466	1249	1012	805	662	700	425	511	619	525	570	541	478	439	431	657	652	879	391	608	694	665	626	1076	399	378	401	504	837	1036	561
TDRD12	1	1	1	2	7	2	1	6	1	4	2	2	2	2	2	2	9	2	2	6	2	2	2	4	2	2	2	2	2	2	2
CAPZB	5883	18688	6162	4247	14111	6107	10407	10922	10317	12430	9374	8264	6556	27820	17846	6782	15701	7689	7996	18239	5657	12616	7899	8495	9102	10378	7696	12167	7910	4760	8897
LDHC	0	18	0	20	0	0	0	54	0	0	4	4	4	4	4	4	4	4	4	4	4	18	6	4	4	4	4	4	4	14	4
SPIRE1	539	599	1420	1172	595	520	531	480	502	605	676	447	164	745	958	1358	0	0	412	1426	787	1072	0	1261	865	441	489	270	2936	2212	775
GNAS	12176	22029	6917	451	12700	14855	7272	4876	7631	9581	7914	8179	10900	6406	6021	5510	21197	34636	5029	6561	6144	7092	8593	6914	7744	7013	7156	9272	9841	5937	5924
OSTF1	336	2426	719	349	1795	1165	2434	288	538	1084	792	665	969	439	389	514	3460	3119	439	1011	1349	658	1335	1621	1218	774	573	697	742	398	459
DOT1L	1894	1432	1227	1191	2073	966	879	349	710	1644	915	1035	714	1450	1199	893	1875	1283	1177	1051	682	1563	570	865	800	650	841	996	1560	1719	933
AKR1E2	0	0	0	47	0	5	0	23	2	17	5	5	5	55	58	5	5	5	5	5	5	5	5	5	5	5	5	5	5	5	5
RGS3	640	1251	693	0	1433	807	1130	555	0	1977	1007	788	636	638	695	757	1244	1190	647	838	622	636	1410	630	913	624	655	746	649	678	632
CTNND1	291	1144	26	48	142	268	25	174	142	59	513	132	143	134	446	134	130	130	123	130	143	195	305	139	139	152	223	119	219	320	169
LACTB2	485	552	454	235	411	525	383	958	609	395	537	1185	174	255	822	458	0	68	173	0	227	869	643	1835	302	1332	2047	561	732	0	0
SLIRP	280	1017	316	214	671	303	327	347	354	232	241	288	342	301	294	191	1239	369	243	705	231	454	200	422	290	240	195	454	359	360	229
PSD3	456	1179	1202	1278	843	431	801	704	464	879	761	269	0	2857	0	2569	0	56	1430	608	159	0	0	0	0	1945	0	0	9863	182	843
ERMN	364	3942	239	181	497	205	281	255	314	403	0	0	228	0	0	76	483	189	49	145	0	247	0	15373	0	0	0	0	230	131	0
HSD11B2	2	0	6	0	3	0	0	13	2	2	2	12	1	1	2	1	1	1	1	8	2	1	1	1	1	1	2	17	1	1	1
HKR1	352	1174	144	142	485	452	369	395	371	489	612	439	334	379	458	360	641	460	266	467	266	450	410	448	329	322	479	460	275	836	268
KCNC4	70	23	62	68	205	74	26	71	119	64	45	72	55	195	72	65	130	91	52	84	151	71	46	61	48	51	61	52	48	64	67
EID3	17	137	64	32	89	14	101	42	15	126	51	53	55	56	51	53	53	62	51	53	51	111	51	53	53	51	51	55	51	53	55
ABCC4	1247	1168	1774	1341	1540	1525	1152	1065	1570	1267	425	1964	1467	3586	1770	133	1393	201	2075	620	4113	4209	669	1890	255	1307	2401	574	1455	1614	332
TBC1D22A	561	656	288	214	646	240	390	662	539	523	554	308	440	482	387	363	517	674	361	500	445	575	405	508	479	382	436	438	510	305	320
RAB3GAP2	3643	4842	2414	2877	3521	2606	2628	2654	2691	3254	5202	3603	971	2009	2877	1689	2401	901	4474	1298	3027	3115	6473	3708	1446	2345	3500	2594	8749	4584	7222
CAMKK2	3281	2482	2408	1654	2830	2415	1708	2595	2278	2633	1064	1387	890	4114	3572	965	2900	1376	1034	3092	1606	4193	2227	1713	426	1526	18712	1439	1493	2303	870
PITPNC1	569	910	1648	1064	913	1110	719	2700	421	1074	839	1184	1467	924	632	933	1402	2394	784	1010	1396	538	1736	753	1431	978	576	731	1708	725	1105
TMEM59L	6	6	3	3	3	3	4	3	3	4	1	4	0	0	0	1	4	8	0	0	0	0	4	38	1	9	3	0	4	1	9
TSHR	106	236	118	356	181	0	0	0	0	1	53	52	53	53	53	52	52	52	55	66	52	52	376	52	52	52	400	87	65	52	55
C15orf48	8	0	30	75	0	5	0	0	10	0	5	7	51	5	5	7	4	4	7	4	53	24	5	4	4	4	7	10	7	7	4
UBAP2	2903	3062	2475	1792	2621	1862	1764	1624	2530	2051	1868	2078	2628	4884	2554	1403	1990	1890	3964	4628	1713	6444	1023	2400	934	1362	3094	1712	1816	1632	2177
TUBB1	26	72	18	13	44	19	11	5	41	33	18	18	21	24	29	21	18	18	23	18	18	28	18	18	18	18	19	18	64	33	19
ERG	0	0	6	3	0	0	3	4	2	0	0	0	0	11	2	0	0	1	2	1	1	4	2	0	0	0	1	0	5	8	2
WDR35	443	1257	572	620	462	728	441	237	396	580	1138	117	0	0	1652	798	0	353	1932	0	1663	2544	381	178	0	0	337	318	1010	908	520
STX2	547	2237	952	968	1355	779	1013	1259	1106	1035	787	347	414	2332	906	776	451	598	647	696	2926	2052	1436	4759	296	970	971	835	1210	877	1555
FZD3	65	1811	78	0	21	232	403	74	0	1351	948	277	341	217	300	281	217	217	338	289	857	255	217	260	219	308	381	370	451	454	317
CLDN6	2	2	2	3	2	2	2	3	2	2	0	0	2	4	5	4	0	0	0	8	0	4	2	7	1	0	1	0	6	2	8
RPL5	8573	22166	14834	10865	18790	16705	6748	14343	7966	8084	9939	8422	17144	8062	6702	5215	19794	22638	6871	18007	12866	10896	9796	34625	12791	15103	13250	12418	6165	12211	6490
HCG27	46	108	23	24	21	51	23	30	23	40	35	15	14	32	23	27	46	77	17	37	15	20	72	18	23	32	73	52	40	43	77
OSR2	19	0	12	121	5	0	9	0	0	0	39	12	6	12	10	1	1	20	4	25	6	1	16	6	1	10	8	29	6	10	16
PKD1L1	355	303	325	308	326	291	296	296	289	294	0	0	0	0	0	0	0	0	306	349	0	0	0	0	0	0	7889	0	479	0	270
NIPBL	542	1596	859	830	2023	523	964	1046	1039	1797	1420	1324	677	869	874	661	1119	1075	744	802	720	1066	1811	773	682	686	1435	737	1134	937	884
RAB39A	13	0	0	0	0	43	0	6	7	0	14	1	1	1	7	1	1	1	1	1	1	37	1	1	1	1	42	1	1	1	1
STRN	1082	4181	1660	1847	3169	1789	2244	2755	2282	3423	2284	3972	1160	8938	2632	1874	469	923	1856	1158	1518	4348	3770	2405	563	1563	3352	1017	7849	2328	1856
CCR3	25	32	0	0	0	0	2	0	2	25	0	37	0	0	19	0	3	13	0	2	0	5	10	0	21	9	3	16	0	0	0
EXD1	1	1	1	3	5	1	3	13	1	1	0	0	0	0	4	7	0	3	0	0	0	4	0	44	0	0	19	0	2	2	0
WFDC5	1	1	1	1	1	1	1	1	1	1	0	0	0	0	0	0	0	0	0	0	0	4	0	19	0	0	6	0	0	0	4
MAOA	20	18	18	22	18	25	18	44	18	18	0	0	0	0	0	0	0	0	0	0	0	2	0	694	0	0	0	0	0	0	1
PIK3IP1	1294	5550	1646	1253	4268	1505	2548	2598	6644	4287	2296	2419	2367	2685	3154	2771	2388	10218	2263	2207	2410	3259	3791	2746	3981	2775	2794	3072	3572	2744	3138
CCDC136	18	442	100	59	137	575	74	162	72	157	150	122	121	84	198	116	438	646	92	124	142	125	206	132	179	85	91	159	88	111	78
C10orf85	0	0	0	0	0	0	0	0	0	0	0	0	0	0	0	0	0	0	0	0	0	0	1	3	0	0	0	0	0	0	0
GNA14	1	0	1	1	0	10	0	1	0	0	0	0	3	0	1	3	0	0	5	0	2	8	0	0	3	0	3	0	0	1	0
DPY19L4	115	265	175	286	235	402	78	546	118	110	444	148	142	160	203	158	203	173	156	152	206	98	397	129	90	90	331	97	437	257	164
SMYD2	163	903	844	1055	456	791	287	530	229	260	444	388	276	265	276	349	509	739	443	1003	273	361	597	567	226	290	444	484	745	532	1049
COL10A1	10	22	0	100	1	5	3	2	0	6	8	4	2	13	20	0	20	19	9	8	2	42	9	8	11	6	15	2	44	19	11
TTLL7	437	712	409	457	393	1088	406	340	339	353	674	251	498	474	354	0	0	0	0	172	1005	629	496	1764	0	2088	0	278	2973	347	918
CPA3	0	0	0	0	0	0	6	0	0	0	1	1	1	1	1	1	1	1	1	1	1	1	1	1	1	1	1	1	1	1	1
KLC3	60	2	38	46	40	42	4	67	13	20	15	15	15	45	54	64	15	16	35	15	19	71	15	16	16	15	16	15	35	86	26
DSN1	1683	1420	1508	1749	2644	2331	1665	2242	1511	1398	1525	1744	706	1039	1681	640	7059	5299	1036	1023	517	1522	1200	3304	719	926	1683	2651	4480	2779	1304
GNLY	0	30578	0	0	6836	0	5763	0	200	12091	2517	2476	2478	2475	3330	2476	6722	4018	2475	2482	2476	2475	3080	2488	11747	2623	2793	2515	2475	2475	2475
EHHADH	182	132	440	331	56	488	182	58	58	198	200	792	0	862	0	661	7	0	69	161	671	0	0	0	0	0	0	582	763	70	444
ALKBH8	510	1025	512	562	1111	749	612	516	672	709	714	1158	487	1454	1002	115	501	379	498	644	157	1227	660	1547	497	913	1177	395	816	1600	315
FBXL4	801	2183	920	1120	1059	1154	905	1128	1105	1006	1136	747	1218	1401	1010	983	935	433	1187	1272	1191	1527	1920	1049	93	1162	1737	843	3592	1843	1111
PYGO1	0	0	0	0	0	441	0	186	0	0	670	0	0	0	79	0	0	0	0	0	0	0	0	0	0	0	88	45	0	249	0
MAN2C1	3298	5876	2600	2182	3171	2600	1901	2882	1656	2597	1494	956	2351	930	2767	2741	4715	3929	2994	3342	2040	4053	2654	3493	2548	2551	1856	2564	6903	6344	2273
AC015660.1	8	3	3	3	3	3	3	3	3	3	0	51	0	0	0	0	0	0	0	0	0	0	16	0	18	0	11	3	0	0	0
YPEL5	851	2974	704	378	1227	169	1587	1325	423	800	1082	734	742	645	664	859	667	869	667	782	1011	742	1587	2736	754	953	849	878	1188	825	876
CAPN7	292	717	341	312	723	369	371	409	295	462	490	471	316	337	347	271	394	371	268	275	324	421	588	392	270	310	598	279	461	416	324
FANCC	680	582	797	886	997	867	637	932	727	628	674	502	557	686	551	625	478	830	969	649	362	1164	374	1015	114	239	3228	713	2317	1438	628
CLDN5	3	3	3	3	4	4	3	3	72	4	0	10	10	8	77	10	27	0	0	9	4	9	1	11	0	1	19	11	14	5	0
RPS27A	6766	25319	8655	6994	11051	10013	5650	7282	4395	6915	8258	16072	12828	5078	3287	3173	20508	25165	4102	9646	8882	6721	7955	8889	7986	14933	4857	9479	4358	5419	3678
A4GALT	81	24	26	31	24	24	27	24	24	24	4	0	0	0	177	0	0	0	0	718	0	0	0	0	0	0	0	0	0	0	0
PTHLH	0	18	0	776	0	0	20	0	2572	71	0	168	0	24	45	23	0	0	0	0	4813	439	0	7	0	149	1421	0	133	0	235
CHRNG	2	39	2	1	3	6	2	1	3	2	5	5	5	10	7	7	5	5	7	5	5	7	5	5	5	5	5	5	7	14	5
ETNPPL	0	0	0	0	0	41	0	9	0	0	1	19	0	0	54	0	0	0	0	0	0	1	1	1	0	0	15	0	0	0	1
SENP5	475	1416	592	387	743	445	347	331	557	423	473	496	452	327	644	350	726	671	321	453	552	498	746	698	339	389	609	318	523	546	443
ARRB2	239	3304	525	199	1935	599	1582	526	879	1567	1185	640	785	872	1151	513	976	2257	518	775	1281	2373	1045	1977	648	931	556	697	686	668	524
HMGCS1	4445	5305	5833	5647	6054	3178	4761	4140	4289	3816	9022	3076	2528	10931	6317	6253	10412	433	2284	2304	33	13137	3818	1141	2471	5297	8792	1237	6159	4102	12396
GSTT1	291	0	276	346	0	0	0	0	0	53	32	32	33	42	74	47	27	27	28	497	32	46	32	59	45	37	38	43	677	37	32
PAM	223	2438	1014	1009	641	1025	406	0	0	1079	1039	298	629	273	279	714	453	482	823	1014	613	404	291	428	273	252	910	440	1212	608	1185
AVEN	621	762	739	1043	736	691	479	498	354	431	624	517	1005	216	1029	400	1518	782	799	1394	535	1257	53	538	291	285	61	577	1472	604	786
FXYD1	0	9	2	0	3	0	7	12	15	24	5	8	5	5	5	10	6	10	5	6	5	6	5	17	5	5	6	5	6	8	5
PPID	2758	4147	3053	2688	3207	3557	2799	2589	3185	2585	950	2268	392	879	3511	1245	3724	2497	1467	3722	8590	10400	2091	12073	1731	5494	1307	3068	1686	2124	3090
RNF6	2299	4645	2851	2560	4170	2104	2728	2736	2623	2863	1897	3021	2761	2920	3870	3617	1980	1449	2439	2753	4653	3379	4414	5296	1581	1680	3630	3255	7369	3016	3625
POLB	143	530	178	118	300	239	145	251	164	150	279	149	176	176	106	107	294	538	86	211	239	251	220	211	104	194	211	180	180	129	125
VPS37C	601	716	632	732	516	307	346	319	391	360	27	279	245	635	406	647	639	281	562	635	465	718	173	1466	225	163	479	556	1521	771	579
FIGNL1	2693	2440	2559	2803	3954	2348	2529	2396	2754	2477	192	2996	2670	3689	1899	2768	2886	0	4061	4620	2402	3105	1617	2218	0	2789	2382	697	12501	3323	8387
CPD	313	639	1887	1446	1102	0	919	351	540	954	590	1779	341	362	424	658	504	1253	481	408	433	457	903	459	302	293	752	435	1029	2119	831
PRPF19	7034	7586	6564	5902	10302	7584	6212	8310	6762	6169	5020	12066	4491	12950	22752	5508	11854	4364	9325	11136	3205	21098	2081	6843	3431	2656	6796	6667	7442	5888	2720
ECI1	1968	1941	1782	2091	2238	1800	1714	1506	1462	1687	0	364	1658	1383	44	2666	3035	7756	400	3166	790	1475	318	9985	1134	810	978	1188	4065	1507	924
IL1RN	44	25	41	37	24	0	0	2	7	2	9	9	19	10	9	15	9	10	9	12	16	13	10	120	17	27	10	10	16	10	10
ZMPSTE24	423	764	1125	618	1169	460	570	494	555	385	574	849	379	437	464	349	654	471	358	504	1259	612	558	383	305	356	731	338	519	457	397
TRIM45	167	545	179	201	133	153	114	170	166	150	1	147	192	99	162	573	302	48	16	295	0	227	258	45	195	12	126	389	871	259	487
RLIM	2422	3911	3387	3497	3895	2422	2087	2966	2408	2542	3355	1934	850	1506	3697	3368	1095	353	3814	1780	2003	2991	2276	2472	422	821	2048	1399	13054	5900	14205
ARHGEF40	5	22	21	116	15	15	7	20	37	15	27	6	139	9	18	15	6	29	16	40	12	29	7	6	6	25	11	9	93	40	23
FOXP2	0	0	0	259	777	0	0	0	0	0	279	67	0	119	0	0	0	55	49	0	0	0	123	0	0	209	732	0	123	33	14
PAN2	3046	3779	2881	3033	2517	2672	2225	3480	2750	2311	2940	1030	1862	1786	1951	1190	2138	6967	684	1644	1475	1679	8530	1883	2780	4978	3465	3719	7138	4625	3722
SMG1	6482	26431	8505	5881	15619	5759	9167	6457	8690	15866	9398	7468	6766	23260	26240	19078	3801	3937	7821	4338	9304	23955	19274	6661	3516	3990	9337	5319	25751	16250	7179
ZNF547	16	35	27	20	45	30	14	3	5	12	24	17	13	10	16	11	42	50	10	16	13	17	46	10	10	10	30	27	10	14	11
MRPL20	2182	4605	2490	2108	4564	2467	2104	2661	2293	2168	1596	3135	3300	6409	4325	1399	5600	3473	3157	7322	835	5406	429	4700	963	2085	1571	3236	1687	2010	1385
PRADC1	694	773	734	675	934	834	700	890	920	704	73	446	555	570	780	69	2748	2868	214	4739	122	515	367	1417	604	453	240	1040	484	63	396
RNF217	0	0	0	0	0	80	16	0	0	0	88	3	2	3	3	2	2	2	2	2	2	3	2	2	2	2	2	2	8	2	2
ITGA4	232	13598	6084	2187	6145	13218	3109	0	0	4139	3473	5104	3016	2669	3184	2974	3746	3130	2993	3176	2613	2769	5674	2734	3935	3319	3449	2989	3449	2621	2781
ITLN2	2	2	2	2	2	4	2	2	2	2	15	0	0	0	0	0	10	12	0	0	0	4	0	13	0	0	0	0	2	0	0
IL18BP	827	2004	517	588	709	584	654	505	547	936	729	608	608	913	1056	884	635	685	797	653	646	1191	649	611	657	615	624	633	1168	832	848
EPB41	1618	5109	857	576	4083	1539	2564	5209	2679	3158	3725	2887	2377	3907	2775	2189	2749	3417	2146	2229	2246	2263	3494	2587	2388	2450	3319	2497	2135	2398	2248
TAS2R20	14	97	11	11	19	22	13	9	14	20	2	2	3	48	17	30	0	0	18	4	0	32	54	13	11	28	38	8	87	92	40
C17orf64	1	0	3	0	0	0	0	17	0	0	0	0	11	4	0	4	0	2	0	6	0	0	0	0	0	0	0	0	0	0	0
MCL1	33112	33831	35370	31559	23510	8286	32826	11566	11093	25445	18481	20546	34267	11492	6344	100624	13349	4849	22323	14504	10806	12520	23655	8409	3533	12713	17742	53588	112920	11554	48480
EPN1	768	767	521	467	1150	452	550	857	359	780	500	445	475	570	641	495	1357	719	714	801	395	831	516	547	547	439	459	473	756	627	600
SLU7	2465	4734	2462	2359	3176	2069	2531	2501	2398	2772	3162	2814	1578	2911	2674	2683	2293	1545	3426	2486	3257	3292	4408	5005	1477	2736	4369	2466	3099	4412	3815
BOC	4	18	0	0	5	6	0	3	5	2	3	3	3	5	8	6	3	3	8	3	3	5	3	3	3	3	5	3	5	5	5
ASPG	1	1	6	6	1	1	1	1	2	1	0	0	0	0	0	11	0	0	6	1	0	0	0	0	0	1	0	0	1	23	4
HAGH	1076	1858	1211	1112	1410	992	1117	1076	1321	1631	417	473	1348	828	730	3129	3827	1228	384	1992	254	1901	1279	3493	715	627	926	1469	1732	1143	1909
TACC2	9	3	4	3	4	14	3	3	3	3	0	0	0	0	116	0	0	0	0	8	0	2	0	0	0	0	0	7	0	0	0
CDCA7L	2856	2116	3545	2793	2797	3509	2396	4706	3363	2293	731	9014	3824	6561	0	867	3814	3041	3269	4842	0	7029	4191	0	1015	5209	1296	9714	1874	6644	2382
PDE9A	65	65	88	65	65	73	69	667	76	77	121	117	122	117	117	122	117	117	117	119	147	151	117	305	117	163	117	117	142	117	128
PTPN6	2971	8113	638	0	3628	2754	2121	908	3901	4344	2799	2182	2051	2569	2025	2107	3726	5333	1983	2555	2082	2621	2121	2851	2519	2160	3932	2725	2005	1981	2181
C5orf54	162	99	118	148	115	303	109	162	141	127	218	52	140	60	172	63	76	209	69	141	166	114	63	810	0	168	168	204	299	43	345
TBC1D3C	2	2	2	2	4	2	5	2	2	2	0	0	0	0	0	0	0	1	0	0	34	33	0	0	0	0	0	0	0	0	0
FAM21A	179	251	65	131	274	159	194	115	140	268	145	152	169	141	172	146	171	210	128	132	131	309	235	112	143	123	172	122	132	146	178
KLF2	367	9995	0	494	3687	0	3537	1757	0	2753	1992	1992	2036	2093	2039	1992	2291	2728	1996	2089	1994	1996	2032	1992	2093	2065	2075	1994	2045	2012	2014
MBOAT1	1319	3514	2057	3730	1658	629	1274	646	846	1238	157	774	1620	4237	1161	1108	4695	0	1020	5613	478	1606	639	403	2573	2565	443	1675	5035	394	2866
ZNF75A	110	670	90	113	280	197	133	262	124	158	285	218	151	124	180	158	251	201	141	201	143	180	287	136	188	138	320	175	184	136	145
SLC16A11	9	3	8	5	10	108	5	32	10	11	3	3	5	19	13	9	30	31	5	4	4	11	13	188	10	5	3	60	12	3	24
PADI4	4	3	12	3	4	3	3	21	3	4	4	3	38	3	3	3	3	4	3	3	4	18	3	3	3	4	3	3	3	3	4
RBBP8NL	0	0	0	0	0	0	0	0	0	0	0	0	1	1	0	0	0	0	0	0	1	1	0	0	0	0	0	0	4	3	2
TMEM120B	818	2969	1240	126	2290	913	1805	1999	1314	2449	1371	1259	1227	1737	2215	1445	1475	1345	1320	1638	1322	2207	1678	1242	1238	1246	1348	1413	1608	1445	1472
STK16	332	1101	328	182	946	232	393	384	530	502	472	492	380	351	441	325	430	809	296	444	419	503	664	441	479	406	329	431	501	365	404
GPKOW	1062	2323	902	867	1269	797	1131	954	859	1301	540	1078	533	814	1084	1429	2632	1848	949	980	674	1642	575	1317	857	441	879	1166	1925	729	4497
EIF4EBP1	151	35	143	189	163	357	95	412	304	128	62	52	88	130	65	190	57	799	156	559	162	321	42	710	23	120	42	115	110	394	134
RAB27B	0	135	68	148	9	40	81	7	4	32	16	55	16	22	32	72	126	80	80	75	16	17	21	16	19	44	24	17	75	42	17
PDK3	172	446	160	118	282	248	135	139	83	226	196	202	175	180	172	172	216	173	154	165	142	173	203	369	143	161	152	203	156	290	158
FLJ00273	8	1	4	2	2	2	1	1	2	4	2	1	1	4	2	1	1	12	8	2	1	4	3	1	3	1	2	2	1	1	6
H3F3C	52	23	52	46	48	29	29	30	35	56	12	18	33	32	50	56	48	36	35	66	27	119	12	46	12	14	38	34	103	70	61
ZSWIM6	307	402	891	351	154	144	166	18	306	158	234	276	399	125	122	301	258	149	211	327	152	170	519	123	139	128	202	120	620	448	317
EXOC8	1368	2469	1313	1609	2778	1262	1674	1347	1331	1974	1509	1675	539	1670	1196	843	938	363	2268	860	1537	1252	4639	2075	92	942	1768	1943	5814	1161	6836
ZRSR2	144	1016	167	86	280	143	248	129	266	217	178	212	204	152	170	124	534	769	102	245	105	215	329	272	160	141	212	188	248	276	186
ATG5	1411	2984	1531	1293	2346	1413	1618	1590	1226	1405	987	2417	2523	552	2061	817	1777	1600	2475	802	3031	2190	2545	1876	1113	1552	1870	2320	3547	777	1972
ADH5	2880	6758	3747	3829	4555	3506	3274	4345	4346	3691	5853	4771	3099	4825	7166	4524	3963	2135	2885	6722	2867	8568	4999	5360	1762	3078	3477	4555	4306	3969	5664
RNF7	394	1291	504	362	655	415	472	329	467	492	395	756	362	296	294	295	594	429	290	1335	343	530	600	724	331	336	457	354	389	721	323
SPON2	144	359	163	231	198	4514	247	154	323	235	0	0	0	2123	166	793	2611	2912	0	234	0	297	1150	0	2013	667	0	98	1582	0	1226
GSE1	789	1371	1883	3718	548	2502	394	504	0	1170	1393	605	1338	1689	2061	945	920	1108	725	1361	932	734	1841	958	994	1562	1729	1587	1340	812	1078
GDF7	130	125	125	125	125	125	125	125	125	167	135	135	135	135	135	135	135	135	135	135	135	135	135	135	135	135	135	135	139	135	135
ARHGEF37	14	0	58	59	0	3	3	8	3	3	9	15	9	11	13	7	19	30	9	21	7	15	11	13	11	11	21	11	11	9	7
GALT	223	898	423	242	672	395	281	384	435	623	472	350	513	395	379	386	518	612	408	711	329	412	390	366	395	377	472	406	412	454	441
CNOT6	387	932	583	719	1224	722	512	515	723	752	934	1033	483	511	562	399	505	536	518	649	411	936	765	776	402	544	1017	380	561	630	561
SPIRE2	4	12	38	38	40	0	10	17	18	34	7	7	16	10	8	35	129	22	15	37	14	14	11	16	24	21	8	8	17	14	16
INSR	262	19	26	15	37	15	38	18	18	19	12	255	6	13	15	19	6	21	10	15	11	15	20	62	8	29	125	352	31	20	14
COQ2	209	416	328	254	793	738	359	398	435	272	292	584	321	584	129	235	416	618	131	758	158	3305	103	310	457	123	472	229	253	281	66
USP14	699	1533	1325	1025	1821	795	795	1043	803	733	867	1277	860	745	938	563	1098	418	542	1341	881	1238	916	1314	496	416	1646	932	1103	869	663
MAP3K1	235	3691	102	4	1767	308	739	1086	298	1761	1147	1053	810	872	870	669	936	745	665	983	696	812	1163	1063	710	1003	743	751	944	773	753
ZNF628	81	73	76	139	270	73	162	277	69	167	110	98	101	141	122	91	331	157	152	148	86	176	129	166	115	89	105	131	119	110	132
C17orf47	3	0	14	0	0	7	4	0	0	1	0	1	2	21	11	0	0	0	6	1	1	4	4	0	0	0	2	0	0	0	8
DUSP11	1062	1758	1116	1091	1626	1233	1211	1035	1321	1264	1064	1586	1500	1003	1562	823	942	648	1164	1477	2205	2957	908	2199	407	1713	1479	1221	2012	1303	1055
PTPRB	71	723	0	0	11	77	109	0	132	46	0	0	0	309	343	0	25	0	7	0	0	56	0	109	327	673	0	0	10	603	272
UBP1	3268	9580	4133	3584	5178	3850	3676	2953	3313	3843	2780	4180	3023	7808	6451	3950	2109	2026	4774	4248	3657	11578	5565	3189	2051	2656	6495	2783	7440	7811	4184
CHRDL1	1	1	2	2	1	7	1	1	1	1	17	2	0	0	0	4	0	0	1	0	0	1	0	0	0	0	1	0	9	3	0
RNF13	278	779	428	337	361	267	366	351	446	292	349	522	248	250	227	237	229	490	201	278	311	311	616	500	210	245	468	289	400	325	222
PNO1	323	562	317	228	533	276	177	361	242	129	228	500	208	277	214	143	630	254	206	300	344	547	217	270	125	224	260	298	224	241	148
C2orf16	9	51	16	25	11	2	4	2	6	9	9	9	9	14	23	10	9	9	10	9	9	32	9	9	9	9	9	9	14	19	16
FITM1	2	16	13	3	9	7	9	14	10	14	9	9	9	11	9	9	14	11	11	16	9	9	12	9	9	9	9	9	9	9	9
IPO5	2237	1420	2278	2312	3403	2612	1147	1078	1533	1110	1961	2833	1466	2149	1081	694	2666	1666	1268	1218	1920	2840	2068	2035	888	1565	1993	1110	1241	1375	1048
UBAC1	1484	2237	2007	1455	2481	1466	1341	1663	1244	1399	460	463	1853	4354	3169	1595	2485	1119	1745	4233	2355	4661	785	1732	556	1300	736	1266	1425	1692	1072
MRPL38	2889	3424	2216	2104	3572	2333	2227	2005	2193	2277	674	1634	1922	3397	3030	1219	5861	6308	1172	6271	1115	3563	1001	7416	1322	1327	1145	4149	1997	1899	2299
ADAM33	8	10	8	8	8	8	10	10	8	8	2	3	3	15	32	8	6	2	2	2	2	4	81	4	2	2	6	2	2	6	13
COL28A1	5	5	5	10	6	13	5	6	5	5	0	0	13	0	0	2	3	0	1	4	0	4	4	6	7	3	5	48	44	8	2
FAM101B	1172	1519	572	506	1977	1066	1102	2465	1327	2665	4324	536	0	191	3033	1	0	2185	169	0	6563	1181	4884	6407	0	86	118	3093	7	0	0
TCEA3	88	89	88	90	88	88	94	1668	89	185	0	0	64	0	266	849	0	669	366	2140	0	0	0	0	0	0	0	0	1061	0	870
ZPBP	113	112	113	112	113	115	112	113	113	112	0	0	0	0	0	0	0	0	0	0	0	0	0	3799	0	0	0	0	0	0	0
CCDC87	12	6	7	12	9	6	7	6	7	6	0	13	3	0	29	4	2	0	14	15	2	8	0	15	13	6	15	21	9	0	22
MRPL11	1982	2626	1854	1797	2923	2305	1771	2369	1790	1751	928	2713	1786	2571	3810	1246	5410	3218	1794	4996	874	3224	410	3036	2610	1770	764	3027	1742	1776	1794
FBXO32	533	2905	439	784	1214	271	838	434	974	1506	322	70	65	68	87	722	0	2965	1947	264	6548	403	2108	476	355	147	1778	988	610	2156	756
CBX7	1741	3561	1168	1205	1735	1266	1415	1951	2480	2421	1370	1835	1311	3553	1469	1043	543	2823	517	417	1216	3308	3532	6387	535	1720	3907	4125	1119	538	1226
NUDT13	36	84	52	16	44	59	19	43	18	32	63	28	37	32	46	32	28	28	37	41	28	56	28	30	28	28	28	28	42	42	32
MPDU1	845	1542	584	599	1048	376	596	60	304	744	617	469	465	386	386	375	1578	833	396	806	504	813	369	1071	368	365	394	430	453	590	461
ZNF433	29	39	15	31	56	109	28	40	43	34	180	19	45	36	26	8	8	189	8	52	8	26	36	9	91	46	110	23	9	9	9
LDOC1L	525	1008	1073	1581	1212	770	700	859	422	749	354	373	597	635	2362	1336	1569	880	1521	125	3003	1174	949	429	0	163	1128	88	1125	1211	1251
GBP6	4	0	0	0	0	107	0	0	0	0	11	32	4	4	9	4	4	4	4	6	4	4	34	4	4	4	4	8	6	4	6
RHBDD2	400	2281	554	412	809	674	535	879	622	1215	528	557	560	531	739	567	2031	985	626	695	606	905	721	1217	564	857	741	682	797	759	808
AOC3	18	37	10	4	31	7	12	11	15	15	3	4	7	8	6	9	7	12	4	36	30	18	22	36	4	20	4	6	47	53	12
ZNF273	60	78	104	154	123	175	41	73	37	44	175	111	108	33	52	31	112	75	22	60	47	59	171	58	38	88	149	90	102	75	51
EPPIN	1	1	1	1	1	1	1	1	1	1	0	0	0	0	0	0	0	0	0	0	0	0	0	27	0	0	0	0	0	0	0
CYTH2	398	777	374	833	785	521	258	278	513	494	721	249	374	329	482	372	515	564	284	490	376	638	535	792	587	384	433	297	893	353	669
ZSCAN23	56	46	47	59	49	98	54	68	46	57	111	27	0	0	90	7	0	0	0	11	0	0	227	0	0	0	0	8	329	567	209
WSCD1	13	0	1	0	0	0	2	2	0	2	24	1	0	0	0	0	0	0	0	0	0	1	1	0	0	0	4	0	0	1	1
2017-09-05	74	2	9	30	13	4	4	35	12	4	10	17	15	39	7	34	25	5	8	4	4	77	4	11	4	4	5	70	29	7	9
NPW	8	2	3	4	6	18	6	3	6	7	1	1	5	6	6	5	8	22	3	4	3	12	2	26	3	9	3	2	6	1	5
SLC30A6	329	710	326	352	728	312	265	294	511	457	535	507	320	357	344	247	487	357	327	350	374	474	542	322	201	304	297	292	460	375	259
JUNB	10378	7619	15234	20852	12916	2286	16454	13962	4837	9057	9781	10576	11314	10484	9844	12555	13093	9983	12119	12736	11409	15553	10360	11100	9889	10091	9981	11146	15263	11925	12824
LRRC37A2	88	637	68	114	99	190	135	227	74	151	109	111	73	119	107	102	364	354	109	118	80	83	198	215	136	145	166	287	229	159	136
PSMB8	12183	20417	13456	11282	17386	9615	12260	8693	14005	12149	1456	5891	5194	4408	7810	3996	32904	19745	5897	140301	1663	17708	5607	10618	14853	6049	4472	17599	2418	178	5640
FAM109B	9	0	74	123	0	17	34	34	0	80	18	20	37	22	18	18	18	18	48	46	85	20	18	22	18	24	22	20	24	22	22
HIST1H2AI	23	0	4	6	4	8	10	9	7	10	9	3	3	3	3	2	5	13	3	31	3	5	3	14	14	4	5	11	7	3	6
YWHAQ	12234	26661	23058	25756	27135	13159	25036	16044	12615	22107	10008	73498	28878	51977	23076	14461	16275	6789	14696	17407	21228	38863	16708	8537	19222	38379	2906	32446	20948	9001	11031
NXT1	200	219	225	288	516	257	211	350	130	31	158	209	205	165	173	143	814	223	149	337	173	221	212	257	156	139	198	202	236	274	136
C12orf5	184	256	255	121	392	53	161	151	120	149	82	151	123	124	92	85	218	144	97	140	150	386	214	412	75	86	140	109	179	146	149
AGAP10	3	6	5	10	5	3	5	6	3	5	2	0	2	18	21	10	3	19	8	1	0	8	2	4	2	0	0	1	8	5	4
RNF135	72	255	186	196	49	257	40	191	269	68	101	338	139	44	69	100	149	226	84	142	87	119	116	255	44	137	144	177	168	134	173
TEX11	4	4	6	6	19	14	4	4	4	4	0	0	1	16	0	18	0	0	10	4	0	1	0	21	2	1	0	0	13	6	98
PPP2CA	4747	8012	5463	4886	8538	4564	5124	5021	4573	4717	3275	7486	4603	6168	5435	4669	4830	3778	6340	12634	4556	7083	4674	11194	1778	3947	7244	5572	7164	9948	5896
HERC5	994	237	199	137	154	460	47	5	0	55	420	209	24	67	65	171	24	107	249	70	488	359	153	26	73	119	197	105	221	441	491
RPL35A	4024	16381	6729	3872	5664	5810	3152	5560	8465	4351	6066	4513	7229	3613	3242	2754	18539	13916	3841	6422	6557	4871	5138	8365	6451	5368	5762	6389	3311	5046	3167
MAPK3	1596	2525	1462	1462	2545	1497	1681	3544	2171	2183	2941	1575	2240	2847	1809	2186	3649	4472	999	843	2740	2614	2441	2566	1502	1769	2263	1774	2375	939	2046
IGF1	436	0	0	0	0	811	0	0	0	0	24	3	7	2	1	2	165	10	21	7	4	7	185	27	1390	2	166	2	1	1	20
C11orf48	1195	4572	1122	1368	2173	1724	1512	1313	1320	1369	581	1150	1061	2789	3115	889	5505	4485	1556	4146	256	1892	527	2734	2335	1026	825	2031	1614	1376	939
MARVELD1	0	0	63	235	7	176	0	0	38	9	37	20	11	8	19	44	2	8	229	178	23	23	12	2	2	12	35	42	142	13	75
IFNLR1	1017	31	260	0	296	87	167	142	507	607	21	493	19	176	461	56	301	165	19	19	19	31	1868	19	19	20	1984	1096	25	24	30
SFRP2	5	1	37	11	1	1	1	1	1	1	11	5	2	2	8	2	2	2	5	2	2	2	3	2	3	2	62	2	15	3	2
DST	2894	1769	6193	3991	1645	3285	1629	1395	1410	1574	1548	1585	3752	11825	3034	3581	0	0	2698	1692	1660	6119	2092	2	1258	0	0	1350	15657	2255	3932
RBL1	983	2201	1371	1385	2799	1249	1782	1947	1305	1793	2005	2737	980	2107	2460	914	3151	2393	2680	874	452	3226	818	1330	453	960	1322	632	5140	3273	677
KLRF1	14	2	2	2	3	49	2	94	2	3	1	0	0	0	2	0	0	59	0	0	0	0	93	4	274	22	0	0	0	0	0
SLC38A5	4605	2098	2040	3702	2890	2687	1859	2910	1935	1553	980	2325	1788	4291	3354	537	3881	4275	9557	13919	1802	5732	507	0	725	1125	1396	1245	70	824	3793
SPAG7	2326	4538	1423	1292	1603	1292	1478	874	1734	1800	2104	345	3116	2966	1894	1066	2682	4424	324	1520	1583	2900	678	7332	738	2200	655	1253	1528	1762	1538
GDPD1	38	13	54	23	38	55	19	33	31	25	26	23	35	11	14	19	36	42	16	38	23	23	38	54	21	41	75	19	35	87	24
SCUBE2	2	2	5	120	2	2	3	3	3	2	0	2	77	93	3	78	0	0	8	7	5	1	0	8	0	0	19	0	23	7	5
SLC10A2	1	0	0	0	4	0	0	0	0	0	0	0	0	0	0	0	0	0	0	0	0	3	0	3	0	1	3	0	0	1	0
RNF103	1187	1428	727	781	736	490	475	432	482	594	707	462	739	555	477	461	556	545	402	399	1450	647	1194	2275	580	1050	933	736	1220	573	845
DPH5	1319	1779	1407	1432	1591	1645	1388	1784	1672	1403	869	695	2133	1939	1442	350	1708	1777	430	1392	2092	2695	1692	4167	1077	4484	2807	1413	733	1763	783
GIMAP4	268	938	83	55	3792	320	3794	4360	70	4648	2682	1395	1394	1394	1394	1394	1395	2266	1394	1394	1395	1394	4930	1394	1395	1394	1397	1394	1395	1394	1394
BNC1	1	1	1	1	1	1	1	1	1	1	0	0	1	1	2	1	0	0	6	0	0	1	0	0	0	0	0	0	4	1	0
SIGMAR1	2604	3784	3961	3999	4694	3929	2978	4534	3665	2885	1921	3164	4889	6752	2785	1487	7432	5236	6536	11242	1872	6896	765	9854	158	1829	2938	3865	1824	4760	927
AKAP1	437	753	292	282	815	613	229	1266	465	271	699	690	392	661	705	186	713	854	361	522	344	871	588	310	251	309	485	253	330	520	225
KHSRP	10577	9825	9728	9730	14204	11226	8708	7476	8866	9247	6380	10987	4553	25361	24600	9773	12461	3118	21204	6507	3767	31178	7532	3437	2799	5155	7807	8364	12429	14729	9163
SLC25A12	1934	3695	2568	2067	2781	1644	1737	1607	2006	1807	754	2346	3387	2805	783	2314	5430	2137	2046	2528	2964	2503	1852	1071	1563	1536	1400	1385	5362	3199	3077
ZNF280D	570	2078	448	661	896	1005	575	634	814	964	1746	903	180	263	1161	740	1111	126	970	821	1059	1159	1135	1203	1	397	2533	932	1848	19	1007
SMURF2	663	524	568	702	603	1090	614	787	419	562	1601	364	510	504	1873	510	575	519	224	539	421	899	937	1187	818	352	336	279	271	1197	1060
C1orf50	88	179	92	72	200	185	67	65	92	125	118	109	96	94	83	71	150	179	69	129	111	118	129	158	83	99	109	129	116	62	90
TRIM27	3181	3861	2823	2807	4229	3337	2541	2655	2799	2892	1874	2250	2026	3135	4285	2039	3055	3438	1831	5965	1723	5773	2421	3892	1374	1471	1903	2221	4930	12342	4433
TNC	1259	1020	5091	12330	1064	884	949	894	1264	1083	0	0	28	0	0	173	0	0	62115	2056	0	0	0	0	878	0	0	0	0	0	7402
LMBR1	2329	1874	1947	1795	2620	3059	1800	1937	1770	1536	2877	4785	3812	3019	2570	1160	1220	1728	3021	1790	1596	1835	4379	2734	979	1476	2987	1114	3029	1208	1152
PMEL	880	1192	925	972	1021	1109	755	843	802	774	976	890	1078	1335	1374	1861	427	190	952	844	934	1307	1217	705	145	789	962	876	1816	1384	1483
HOXC11	4	4	5	27	20	4	4	4	5	4	0	0	7	0	0	0	0	83	0	24	0	0	0	0	0	0	0	43	0	73	0
DLEU1	44	101	36	77	92	70	36	224	67	45	180	123	95	65	47	23	100	60	26	68	22	37	63	82	47	103	106	33	33	79	28
AMDHD1	1	101	95	24	8	133	5	10	48	0	31	34	42	29	24	27	40	56	27	33	27	22	140	42	29	33	29	49	62	40	38
FRMD8	734	1082	750	436	1539	567	953	1077	402	1148	537	910	736	1075	773	709	828	641	650	1144	707	962	834	738	936	556	868	1295	1051	572	698
FKBP10	2	1	4	19	2	179	1	11	1	1	11	1	88	4	23	23	0	2	0	0	0	41	2	38	0	0	257	21	21	4	2
MFSD10	1869	2656	4278	2826	2127	4282	1471	1732	5119	3704	2501	851	1222	7630	2446	4040	2563	2989	2487	3709	1183	13490	1132	4889	2720	1313	294	4072	3034	1962	3042
IDI2	91	386	117	142	176	131	112	82	105	113	16	100	36	230	150	32	324	261	29	228	78	355	93	407	111	209	216	136	190	193	16
KIAA0391	366	1066	439	371	742	321	418	351	435	614	442	696	407	437	320	309	430	361	373	414	452	684	670	332	275	354	562	378	457	416	433
RPS6	111090	146181	119336	110191	125701	127188	104649	113296	104731	109869	77807	24519	424727	74629	13914	23649	316184	126812	96729	304077	209738	95776	39447	291668	196333	259776	101984	49498	0	56134	7692
ABCB8	609	975	220	166	740	782	492	613	484	733	446	446	430	486	440	392	1340	1119	476	611	388	561	575	465	424	398	440	457	499	475	446
SRRM1	1753	2766	1198	1161	2471	1401	1034	1612	1047	1704	1674	2521	1014	1777	1407	900	2232	1568	1021	1335	825	2081	1923	1522	877	1262	1465	1513	1438	1479	1101
TM7SF2	118	323	208	230	178	42	75	178	99	55	99	118	210	129	85	88	403	403	74	145	96	178	127	185	131	102	79	150	89	75	98
SDE2	2487	2212	1795	2489	2987	1156	1500	1558	1234	1829	2567	2203	874	1153	2527	2513	498	160	3368	1304	1101	1359	3207	1581	0	340	1959	1335	7261	4189	5192
ARID3B	841	512	459	359	761	367	269	380	378	220	458	942	385	283	398	352	546	385	220	256	409	542	514	189	191	474	409	505	345	534	308
SLC25A19	2407	1449	1469	1213	1710	1429	1173	1347	1235	1253	168	5377	1302	2101	1744	349	2560	891	646	7172	541	1411	164	3677	526	340	261	3582	987	637	442
AVP	0	0	0	0	0	0	0	0	0	0	0	0	0	0	0	0	0	0	0	0	0	0	0	0	0	0	0	0	0	0	0
CTNNA1	1008	26	1915	2532	546	1750	370	1119	0	443	1067	519	521	111	205	1354	105	297	603	2854	903	1179	702	1379	107	246	946	452	1873	693	2451
PPFIBP2	412	0	142	59	30	86	90	24	0	0	49	53	97	51	55	95	141	51	81	80	70	68	49	72	58	60	60	56	139	89	58
DCAF8	6102	11870	7184	6183	7374	5900	5350	4829	6414	6453	3386	4114	7859	7298	3929	2707	5946	2714	6745	3689	8384	9480	8157	5011	3361	6403	5211	11143	20814	13555	16257
ZNF641	439	1710	682	632	978	1424	784	660	583	1001	1426	593	650	611	1221	872	1149	1197	570	412	573	1850	1768	513	465	521	1485	585	1570	810	701
DENND6A	670	2320	900	1082	1911	983	1189	1468	618	1110	1156	948	1108	1278	1607	1096	663	848	1759	779	559	1246	1694	887	599	1072	2206	588	2936	2267	2117
IL1R1	0	0	2733	2522	0	0	0	0	0	0	38	39	752	38	41	1856	38	83	1145	251	1512	43	38	38	38	38	56	38	1354	407	692
TMEM150A	212	338	203	206	154	187	105	103	224	180	114	4	568	74	270	168	276	303	165	741	277	401	99	81	70	87	158	56	44	268	151
AC120194.1	813	1355	385	281	404	375	525	1297	486	512	447	447	447	536	559	534	447	447	501	447	447	582	447	447	447	447	447	447	825	603	518
FOXN3	3180	3772	2492	786	2424	5834	3229	3172	4326	4244	7300	1134	4684	3569	3518	1502	4592	3462	0	472	2708	4804	7040	9014	6804	2291	8849	1435	3216	0	335
C2orf72	2	0	3	5	2	0	2	0	2	2	0	0	18	0	0	3	0	0	0	0	0	6	1	4	6	0	1	1	2	0	3
NEGR1	90	88	88	88	88	88	88	88	88	88	3	0	0	0	0	0	0	0	0	0	0	0	60	0	0	0	2655	0	0	0	20
LANCL1	2021	4880	2357	2053	3022	3186	2408	3587	2888	3016	5258	3638	1585	3100	2901	2048	52	607	1859	844	4260	5705	7026	3840	464	2127	4394	2354	8419	4682	3298
TRIM74	34	163	32	34	35	38	30	34	34	35	7	0	11	24	45	98	60	284	5	97	0	9	14	100	92	34	48	1	153	11	13
APCDD1	17	11	11	11	11	11	12	14	11	11	0	0	0	0	0	0	0	0	0	0	0	0	0	0	0	0	382	0	0	0	0
TMIE	0	0	0	0	1	0	0	153	7	0	15	17	15	15	17	15	15	15	15	15	15	15	15	15	15	15	15	15	15	15	15
ZNF92	165	970	122	131	337	143	143	189	26	110	316	273	166	133	115	78	270	159	72	178	127	140	880	101	83	147	302	123	140	120	137
SIM1	109	105	384	284	105	105	158	105	105	107	0	0	0	0	3538	111	0	0	0	12	0	740	0	0	0	0	372	0	0	0	0
LGALS14	7	1	1	1	1	2	4	1	1	1	1	1	9	1	1	1	1	1	1	6	3	1	1	3	2	1	1	1	1	1	2
GRIA4	0	13	0	19	3	2	0	0	1	7	2	3	0	1	40	0	0	0	0	0	0	14	2	0	0	3	4	1	11	3	0
TTI1	2149	2004	2055	2417	2653	2144	1800	1981	1983	2072	1787	2920	1548	4001	3522	1026	3850	1574	2778	2024	1388	4439	1041	1096	816	734	2108	1460	5290	5031	1044
KIF5B	5192	9412	8973	9209	7378	4893	7885	3055	4853	6942	2353	6328	4715	8647	3629	10345	4203	1585	4579	2831	3889	14667	8614	12390	1569	8406	9239	1379	22528	11814	11862
TEKT1	4	0	2	4	0	10	2	0	0	2	0	0	1	0	3	38	0	0	4	1	0	0	3	3	0	0	4	0	1	0	1
OSBPL8	1068	6574	2586	2648	6405	3020	4197	5752	2907	4151	9399	3956	1716	4609	7129	2891	1400	2208	2795	2040	2265	4469	8337	2804	1137	2910	9601	1292	8971	4509	3649
MRPL13	1960	2816	2332	2290	2819	2200	2101	2813	2290	1975	1616	1312	1925	2970	1394	841	6056	8478	1495	7165	1803	2510	907	4294	788	1400	2316	3074	2362	1007	2432
KLRC2	150	143	147	797	143	708	145	143	143	145	2311	248	0	0	0	0	21	1144	0	0	0	0	262	0	1768	1019	665	0	0	0	0
HDAC8	757	1550	894	809	919	899	772	588	707	815	471	927	475	628	881	1015	1820	937	677	2383	597	1355	513	508	662	413	1003	659	1897	931	1653
NDUFB3	229	955	197	145	482	292	314	531	471	264	332	406	306	267	200	188	1297	418	221	436	219	318	325	347	291	281	231	389	237	205	206
DNAL4	231	362	267	339	228	401	255	309	481	297	532	159	106	323	583	504	289	498	206	202	460	410	245	426	226	187	220	495	643	295	281
ABCC10	595	2337	544	375	1201	495	902	350	473	1153	591	888	681	880	844	652	1019	801	647	745	706	917	851	583	706	664	714	774	932	745	857
ATP2B3	1	1	1	1	1	1	1	20	2	1	2	2	4	2	2	2	2	2	2	2	2	2	2	2	2	2	6	2	2	2	2
ST3GAL5	823	1595	296	105	1048	1060	567	526	626	900	2045	1668	77	82	1562	141	954	1707	74	107	74	134	2261	463	2723	1121	94	926	208	215	128
POU4F1	361	239	242	247	240	245	288	305	334	288	599	1314	0	672	79	0	0	0	0	0	0	0	0	0	0	104	850	4786	0	0	0
CEP85L	456	3392	442	340	1258	989	892	760	1172	1045	2388	830	573	513	2659	407	952	1387	852	657	576	1885	898	953	326	681	630	249	3241	1006	822
RPLP0	92634	112334	103383	92005	111149	103932	83638	109009	80368	81149	71796	33061	185291	74896	34569	29294	221686	158676	110188	117189	149734	89867	70535	267469	109281	165214	79566	95050	42930	102205	76160
SLMAP	549	833	543	454	744	744	490	490	236	531	742	639	387	442	483	362	483	395	401	369	451	633	720	384	296	366	665	381	527	664	455
DLC1	50	150	52	50	170	87	65	57	50	70	0	92	0	108	32	0	0	0	0	0	0	0	270	24	0	0	1720	30	3	0	0
ZNF12	882	2257	940	827	1235	654	724	715	823	928	723	904	968	911	714	1012	588	533	911	1253	685	1170	2259	622	342	867	2597	873	1692	1909	1537
HOPX	15	392	0	0	910	0	4167	0	179	3796	0	166	3521	0	99	0	7072	1543	0	1628	5075	0	0	0	0	0	0	0	212	0	2034
FCER2	1075	527	527	527	527	527	527	527	529	527	0	0	0	0	0	0	0	0	0	0	2436	0	0	15262	0	0	0	0	0	0	0
CYP39A1	2	2	2	2	2	2	2	2	2	2	0	0	0	0	0	0	0	0	1	0	1	0	0	0	0	0	1	4	0	61	4
AC007040.11	133	133	225	154	133	164	138	138	149	135	0	11	446	15	0	178	1140	0	368	788	0	136	0	157	78	0	0	23	254	229	67
ASCL1	37	0	0	0	285	0	0	0	16	25	14	14	14	29	14	14	14	14	14	14	16	106	14	31	16	33	18	14	16	16	16
CFLAR	4672	12411	3238	2816	7297	2505	5109	830	2820	5949	5774	3039	3661	3394	3014	3146	8955	4722	2724	3678	3790	4564	5230	6573	4837	3594	3323	3958	3652	2582	2615
AC009892.10	106	0	1	0	0	30	0	0	0	0	0	12	0	0	0	8	0	28	0	16	0	9	0	0	222	0	0	0	15	10	0
CAP1	3854	13146	6901	3307	11933	4232	9110	2775	7791	10359	6142	6442	4713	5475	6744	6353	6466	5270	4145	5524	7428	7577	8641	5855	5367	5051	7517	6919	8262	4179	7102
FAM178B	4	4	4	4	6	4	4	29	8	6	12	1	1	18	12	1	1	95	1	1	3	4	1	1	1	2	1	1	1	16	1
RCC2	13867	12919	12930	13027	16174	15872	10855	12268	12327	12885	9648	17152	8422	34910	26352	10720	19800	16367	9333	23991	3609	19844	10000	23400	2135	9604	14066	18055	15078	9242	10621
CSF3R	147	147	264	172	148	147	148	152	147	147	0	0	0	0	0	0	0	0	0	0	0	0	0	0	0	0	0	0	0	5273	0
KLHDC10	361	945	306	386	600	496	286	338	350	445	629	424	287	339	415	264	487	488	294	568	351	410	418	635	263	277	456	353	565	364	387
KSR1	1443	451	2942	2828	552	600	495	91	1037	468	697	559	1968	1111	225	720	2034	576	859	1062	1761	1149	724	283	185	131	1290	1444	2571	1073	1059
ELOVL2	6	6	6	6	9	6	6	15	6	6	0	0	0	18	168	0	1	0	0	0	0	15	0	0	0	0	0	0	6	0	0
PLCB3	137	199	360	293	15	182	94	219	71	325	143	131	132	265	102	150	229	271	89	278	153	326	125	236	73	130	54	147	278	82	138
FHAD1	25	6	30	30	37	6	15	8	8	10	0	0	0	0	0	0	0	8	0	0	0	0	3	314	0	120	0	0	0	26	2
SULT6B1	91	109	96	89	96	81	74	79	93	81	56	106	82	197	55	76	1	0	70	120	79	96	82	194	7	95	32	24	260	161	342
GTF2F1	4803	7289	4140	4305	5575	3705	4040	2935	3537	4860	3082	2728	2965	5053	9447	5033	11928	10254	4693	3339	2440	6437	3660	3228	4952	3834	3898	5773	4316	2952	5125
AC108868.1	2	2	2	2	2	2	4	2	2	4	7	3	3	3	3	3	3	3	3	3	3	3	3	3	3	3	3	3	3	3	3
ADD3	246	11758	667	0	4869	1419	3521	1425	0	3737	3601	2815	1808	1844	1923	1688	1859	2873	1561	1712	1965	1756	5368	1929	1935	2253	4843	1671	2247	1507	1788
METTL7B	0	0	315	75	0	0	0	0	0	0	5	5	5	5	5	7	5	7	5	309	5	5	14	5	5	5	5	5	8	7	88
SFTA3	0	0	0	0	10	0	0	0	8	0	0	0	0	0	1	0	1	0	2	3	0	3	2	1	0	0	0	17	4	1	1
RPL11	8737	36672	10631	7477	13251	9786	7066	10777	9398	10260	11297	8825	14706	7840	5907	5088	32824	24788	6056	17727	8038	7771	9663	20293	14117	15263	10190	13395	5649	7093	5626
SCPEP1	934	164	366	140	215	210	145	341	226	205	375	284	147	129	132	158	475	737	115	206	106	228	383	625	178	132	255	110	283	172	151
GBP4	3711	3309	65	0	3346	4136	2287	0	0	1677	5617	2148	354	325	4187	3933	906	1154	339	499	391	5795	1629	437	1113	2489	668	920	660	426	1878
CCL20	0	0	281	8	26	0	10	0	145	22	17	38	17	17	48	46	17	17	46	42	18	17	17	17	17	18	24	17	18	289	21
MED14	3028	4567	2398	2767	3299	2695	2191	2740	2023	2865	1938	2689	2834	3467	5554	2244	1250	2512	1825	2221	1766	4637	4007	1969	916	1598	6308	1290	7015	7088	2557
GPC3	0	0	409	332	0	0	0	0	0	0	175	17	14	21	60	419	14	14	25	194	14	19	14	14	14	14	79	17	19	14	25
THY1	262	250	250	298	250	250	328	502	250	255	0	0	0	0	9044	0	0	0	0	0	0	0	0	0	0	0	0	263	0	0	0
DHRS7	3192	4973	2830	2603	2572	3079	2725	1797	3393	3136	1557	940	3396	2369	494	1016	1781	1877	946	924	9063	3973	2394	17428	1631	5805	2372	856	6008	5165	1145
MAPK10	11	72	14	15	15	23	15	11	11	11	184	68	0	16	11	25	0	0	0	14	0	16	62	0	1	0	9	7	31	0	43
IL17D	2	0	5	1	7	16	1	3	7	3	6	5	3	4	3	1	1	11	2	3	1	20	2	1	1	2	3	1	6	9	2
ZFR	5270	7312	7550	6487	7787	4906	4713	4588	5079	5734	3480	7225	3931	7397	9170	7705	3487	1709	8793	4289	5370	11509	3829	9536	1604	3460	4886	3165	12954	13393	11554
PIP4K2B	3310	4456	3206	3425	5313	4058	3290	4373	3925	4007	5430	3178	2846	4460	6219	2282	6670	4986	2265	4324	2523	5936	5844	3717	2695	1905	5241	6418	5098	5281	3514
IQCK	11	19	33	57	28	24	9	16	15	10	11	11	11	34	30	29	12	9	26	25	9	43	8	26	7	9	12	13	26	29	37
NLGN4X	15	1	1	1	1	1	1	1	1	1	1	7	0	4	3	0	0	0	1	0	0	10	0	0	0	0	18	3	5	12	3
SGCD	18	15	0	14	6	0	1	0	0	0	2	4	2	2	2	4	2	2	2	2	2	2	9	8	2	2	2	2	8	26	9
UBAP2L	1678	3252	1756	1369	3546	1727	1306	2324	2229	2356	2472	3323	1940	2385	1814	1089	2435	1341	2153	2188	1433	3123	1724	1791	1241	1599	2184	2868	1963	1474	1818
MBNL2	467	29	139	240	0	90	124	103	947	251	276	343	160	273	147	126	179	255	61	80	548	108	451	163	98	59	71	128	191	246	172
IRS4	0	43	0	0	0	0	13	0	0	11	3	5	3	3	3	3	5	3	3	3	3	3	5	3	3	3	3	3	3	3	3
P4HA1	2842	2254	1987	3127	1683	1873	1263	1896	1843	1357	4025	201	1317	1123	2052	69	1427	1833	1605	2395	1457	1752	5113	14970	168	1482	1110	1649	1599	888	1471
SQLE	1070	518	0	220	572	27	447	821	187	241	1254	632	148	722	341	115	231	529	114	115	215	580	186	272	159	273	1390	194	126	138	116
ATP5I	3584	6078	3165	2990	4179	3413	3125	3560	3386	3381	1235	1994	3688	2229	3246	669	12815	12719	1676	12276	431	2727	1138	13931	3648	1225	0	8762	1007	1104	1659
C3orf33	151	155	188	207	178	210	141	217	214	153	54	120	376	181	82	79	0	262	89	139	137	154	143	202	10	133	271	100	627	943	283
ADPGK	2725	4207	4007	3757	2763	2495	2458	3008	2452	2236	2214	2886	3339	2594	4485	3726	4420	2984	4468	3190	1914	4073	2331	3551	2483	1553	1954	4176	4847	3839	2816
RSPH6A	1	1	1	1	3	1	1	3	1	1	0	0	0	2	1	10	0	14	0	3	0	0	0	6	1	0	0	0	0	5	2
SERPINB5	0	0	0	0	0	0	0	0	0	0	0	0	0	0	0	0	0	0	0	0	0	1	0	0	0	0	0	0	3	3	0
B3GALNT2	737	595	750	1130	707	906	503	663	673	648	458	1179	418	1198	769	680	178	16	1142	349	500	1975	2057	49	123	109	1005	389	2209	998	1402
CEP97	283	465	64	155	427	217	191	607	203	287	405	358	181	189	210	144	183	156	159	162	215	318	397	260	123	181	461	154	329	254	242
SDHAF1	174	389	61	78	227	130	124	173	104	117	98	107	115	134	120	115	271	242	103	221	107	180	136	255	170	100	129	139	163	195	95
AC114494.1	2	1	99	26	3	2	2	4	5	4	0	0	62	6	3	77	0	2	17	83	2	3	0	0	0	0	0	17	8	1	62
UBD	1	1	1	1	3	1	1	1	1	1	0	0	0	0	0	0	0	0	0	0	0	50	0	0	0	0	0	0	1	0	0
TIMP2	52	43	2119	1196	63	51	55	93	836	72	107	112	70	207	663	807	70	75	1319	1111	70	121	88	93	72	71	452	217	1796	1187	335
DKFZP779L1853	9	9	11	8	7	26	10	5	4	9	9	8	6	6	14	6	17	6	11	13	6	11	9	14	6	6	16	9	9	6	16
TNFSF13	36	16	2	1	16	15	4	4	15	11	11	9	9	11	13	9	9	11	9	9	9	25	9	11	9	9	9	9	13	16	16
FNIP1	975	2422	981	1313	1177	756	840	852	744	1081	870	1029	821	1342	1095	1731	389	489	764	608	734	1832	2155	785	511	984	2242	315	3053	2182	1938
SRRM5	158	175	41	64	133	233	93	246	197	153	96	96	93	189	225	153	102	150	179	110	96	263	96	101	98	96	96	99	212	274	148
ARPC4	1129	2810	921	498	1283	382	1444	761	1134	2182	885	1279	1150	1033	1303	926	2203	1310	871	1348	1021	1722	867	936	1165	835	924	1989	1003	717	793
CYP11B1	3	3	3	3	5	3	5	5	8	6	0	0	0	16	2	0	56	40	0	0	0	3	13	0	0	0	0	0	0	0	0
KLK14	27	12	17	12	22	15	15	17	27	18	2	0	5	65	52	1	0	12	1	19	5	20	5	71	6	38	0	1	44	65	13
KIF15	209	0	224	493	853	626	499	661	278	253	438	976	179	249	262	134	512	261	227	153	148	531	676	230	89	196	544	281	306	349	187
SLC28A3	932	577	577	592	2596	606	848	580	644	737	0	0	0	0	0	0	0	0	0	0	0	0	13182	0	0	0	199	13224	0	0	0
ZP2	2	4	2	2	2	2	2	2	2	2	0	1	0	0	0	0	0	0	0	0	82	0	0	0	0	0	0	0	0	0	0
METTL4	754	1744	656	782	1008	769	990	786	726	961	836	541	566	777	1435	973	644	92	388	525	1388	960	1041	1620	542	520	1743	655	3291	1667	1130
ISPD	0	48	32	53	30	2	0	8	0	30	36	114	5	22	1	10	0	0	0	26	4	25	18	17	3	79	2	9	19	27	29
FAM169B	10	10	11	60	10	13	10	10	10	10	0	0	0	0	0	193	0	0	0	50	0	0	0	0	0	0	0	0	161	0	51
GSTK1	1112	15338	926	997	1852	1728	2166	1154	915	2172	2084	2144	3286	1684	1755	1773	3954	2876	1821	4820	1788	2105	3033	2374	2567	3444	2078	2700	1848	1672	1726
SDC4	251	1515	2212	1892	2575	1007	1075	74	600	1596	457	1603	1118	585	2641	2263	2095	613	0	690	3257	3722	648	5019	0	1171	872	1050	0	891	1001
GRB14	0	95	0	0	0	21	0	0	0	0	1	0	4	0	0	1	0	0	2	36	5	0	3	0	0	0	0	162	16	0	21
SVIP	1400	2418	1542	1603	1585	2040	991	2355	989	1149	1944	641	1178	2735	1544	430	1237	166	1265	577	1674	1530	4166	5749	9	2027	2739	1753	2454	2679	1155
USP36	4936	5654	6090	3708	5251	3167	3218	4135	3910	4588	1720	3471	2030	6000	6488	8549	3095	2998	8499	7021	1769	5281	2296	4583	1320	1420	2165	4562	14092	6512	8767
CCDC84	295	1355	333	252	466	360	335	244	270	344	253	317	281	377	355	290	589	489	392	417	279	489	364	494	421	315	323	349	476	543	462
GTF2IRD2	56	186	64	86	67	84	69	65	67	69	338	5	79	10	60	90	66	199	22	98	63	25	19	189	91	96	155	0	185	44	36
HIST1H1T	2	0	0	0	0	0	0	2	4	0	1	0	1	0	1	1	0	0	0	1	1	1	0	0	0	4	1	0	0	1	9
CDC23	2559	2286	1978	1937	3307	2334	1954	2285	2271	2291	2041	5382	1206	3131	3812	1487	1948	784	3130	2230	1462	3625	2327	3082	108	1032	2774	1862	4208	5970	2632
PPL	35	31	35	36	35	38	35	31	38	36	16	10	9	22	38	34	20	19	20	16	13	229	8	7	19	11	20	16	121	34	105
METTL8	1095	2622	424	381	1474	568	567	562	3152	1093	526	3801	1018	1645	617	232	727	366	677	1188	1645	1445	813	4584	776	912	661	1814	1476	1292	493
ZDHHC21	588	3147	627	570	763	861	555	745	617	858	1264	1511	1852	2066	1045	584	0	245	0	0	777	2272	1271	414	0	1239	2357	462	890	978	715
TMEM64	1483	3440	1350	1859	2213	1366	2201	708	2639	2050	2100	928	1705	3579	482	296	459	32	1189	616	0	2815	2897	2092	532	1215	20444	222	2488	1206	805
NLE1	1500	2052	1356	1431	2195	1851	1208	1656	1348	1236	1496	1957	1285	2612	3610	32	2649	2459	1207	3461	920	3693	652	1842	612	1022	929	3311	552	2686	159
SOS1	3688	10568	3101	3397	5379	3368	5312	4068	2971	4264	15340	523	598	2043	7306	845	1026	6771	0	277	1832	12118	1013	10897	13066	26302	1165	0	4713	2333	1073
TMA7	584	2875	652	621	1496	850	771	1579	744	942	976	888	1037	746	680	503	2439	1731	538	2091	461	1122	873	1904	1023	507	800	1333	638	594	571
DENND2D	3171	11096	4007	2148	11105	5311	4571	6526	2729	4472	2316	2128	2408	2029	2554	5329	9570	17717	4396	5571	7436	4192	7156	4240	2306	2334	11870	7105	6449	8850	2645
MIS12	525	847	349	466	654	356	264	97	268	263	494	294	404	229	231	213	968	678	201	252	289	430	304	610	183	308	317	218	475	293	296
RALGDS	3076	12311	7562	7900	7233	3564	5063	2890	3388	7015	4384	589	5918	6230	3354	10453	12559	10044	8313	8056	4171	11877	1810	9119	5499	4222	1365	3065	9305	2628	8586
ARMC9	51	18	40	67	20	60	8	0	10	6	29	25	8	8	22	33	39	23	29	58	25	79	1	14	1	4	13	7	35	34	48
CLUAP1	41	620	121	148	271	103	238	345	74	179	304	160	195	120	168	258	172	135	180	172	195	193	195	160	147	164	187	166	189	176	218
PGBD2	83	182	67	253	173	91	117	3	65	149	120	189	133	90	71	62	173	81	65	92	61	107	394	74	133	98	87	123	80	65	63
ZNF668	342	452	406	425	739	563	558	552	412	485	430	347	186	1037	865	295	812	507	500	723	130	1306	272	845	383	244	347	538	390	384	515
PYGL	2526	2492	4976	4256	2539	2797	2497	2490	2490	2536	0	0	0	0	0	4817	0	0	14343	8054	14990	178	0	0	0	0	1000	0	7854	25481	7296
SOGA2	72	0	14	32	23	0	0	0	287	0	91	39	23	5	16	10	14	89	10	26	41	1	148	39	0	1	7	57	46	50	14
PFKFB2	98	0	78	103	78	149	0	292	114	4	81	166	130	22	89	87	22	118	24	22	41	75	83	64	22	24	247	78	70	86	189
SLC8A2	5	5	6	5	5	5	5	24	6	5	0	6	0	0	5	21	0	14	2	16	0	3	1	15	4	1	58	1	4	5	16
FAM155B	4	2	2	2	43	2	6	10	2	4	5	4	4	4	65	4	4	4	4	4	4	5	5	4	4	4	26	4	5	4	4
LAMA3	0	0	24	9	0	0	0	18	98	0	0	9	0	81	131	1	0	2	4	2	0	11	4	0	0	0	1	9	12	7	2
JMJD7	79	155	80	106	204	76	73	145	18	147	79	87	86	78	87	101	145	269	87	121	84	89	106	109	114	84	76	93	129	110	86
PSME1	2807	8143	1645	1170	3951	2456	2727	1870	1477	2765	2681	2978	3444	1721	1295	1389	4981	3584	1458	2979	2561	3227	3302	3045	2244	2244	2556	2418	1310	1397	1439
CUX1	441	286	884	925	593	937	281	1240	287	373	1098	325	512	466	579	386	933	1389	639	581	435	446	474	402	573	387	502	387	695	744	492
HSPB11	1280	3647	1945	2107	2012	2361	1595	1773	1528	1519	2577	4374	3107	1661	1260	1398	3728	1094	600	4000	566	1724	2613	2763	1198	540	2366	6061	1594	636	2478
KIAA1161	81	80	142	80	103	573	83	108	318	116	231	424	620	84	101	58	339	410	165	110	145	134	117	40	34	0	303	90	44	143	195
SLC2A5	4131	0	0	0	0	0	0	0	0	0	189	193	209	195	246	203	187	201	209	232	189	228	187	215	187	187	205	187	205	197	189
TARBP1	1426	5102	2393	2468	3165	2348	1189	2214	1873	1927	1419	4739	2050	4661	3368	563	2213	3691	0	2501	2800	6856	1629	1985	1688	2712	2098	5334	3602	1680	0
ISG15	3042	525	266	243	708	449	578	628	245	378	140	314	224	247	230	275	2071	1455	270	1807	191	864	131	745	1378	591	203	422	587	154	976
LRIG3	10	23	47	10	130	10	64	10	880	31	0	0	0	1366	0	0	0	0	45	0	0	1055	0	0	0	137	0	348	203	0	71
UCHL3	130	375	259	143	263	222	153	263	183	83	134	237	160	226	100	110	317	139	85	300	252	210	113	250	100	113	218	136	101	133	129
ZNF451	545	1954	728	573	984	360	526	497	396	667	808	806	492	427	598	399	576	485	417	411	551	710	1241	1014	429	694	719	464	794	493	486
C6ORF165	0	0	0	6	1	1	1	3	0	1	1	1	1	1	1	1	1	2	1	1	2	1	1	1	1	2	1	1	1	2	2
GPANK1	2266	3007	1670	1795	2388	1877	1956	1708	2088	2441	2272	2654	1637	750	2175	1248	3853	2050	1585	5744	1211	2782	1863	1488	1623	1917	3548	2870	1712	4180	2553
ZNF146	683	995	654	665	1758	886	720	906	828	582	1297	1367	656	521	670	404	588	496	583	494	605	877	1359	1066	576	520	1253	527	738	829	469
TRAIP	1021	689	920	1021	1439	1179	900	1038	1140	826	130	739	407	1156	1455	652	5207	3587	1068	1218	184	1394	478	518	121	440	806	1180	1556	1225	721
C21orf67	169	80	72	52	97	247	135	183	70	207	103	187	191	74	210	81	372	413	124	225	3	191	43	100	154	128	86	138	57	31	57
CCR7	18585	5059	15726	13252	10050	4216	4507	11540	6960	5550	1811	28348	23581	15421	2826	1075	5017	0	0	16195	20458	40590	13175	12785	10067	4559	0	28816	0	0	0
SPRYD4	113	209	95	89	82	119	42	41	136	108	64	73	126	128	120	60	104	147	69	117	89	118	61	153	61	108	124	86	61	40	61
FAM175B	242	486	100	94	548	184	192	195	243	261	329	309	174	148	191	131	363	219	118	216	248	285	328	257	130	118	304	158	304	213	180
STOML1	285	240	214	245	404	326	257	591	331	249	166	330	147	259	422	86	1145	1049	198	272	202	431	156	721	139	183	193	488	205	214	135
NASP	1116	1376	1678	1666	2971	3021	1056	2137	1121	910	1710	2204	1139	1360	1426	930	3653	2589	953	2028	797	2628	1325	1158	827	859	1783	1226	1047	1330	952
GRK5	440	836	166	73	446	250	241	304	130	391	291	258	349	469	363	192	301	580	205	387	271	268	248	276	243	383	654	212	215	198	218
RSPO1	6	6	9	6	8	4	4	8	4	4	1	0	1	11	8	11	19	10	12	8	1	32	2	6	1	0	0	3	7	4	1
CXorf31	1	1	1	6	1	3	1	1	3	1	1	5	7	5	0	3	0	0	2	0	12	1	0	8	0	3	2	11	0	0	0
DSC1	0	0	0	0	0	0	0	200	0	0	6	3	4	4	287	3	3	3	3	3	4	4	19	3	3	15	5	3	4	4	5
SLC9A2	0	0	161	124	6	0	0	0	0	0	11	9	9	11	13	26	9	9	28	29	9	9	14	9	9	9	9	9	99	20	22
TRAM2	3566	1612	2434	4137	1955	1162	1196	856	2182	964	6195	3141	2408	3933	5440	2603	286	994	1206	2486	1252	3318	1712	477	746	432	2473	463	4921	296	1445
AFF4	2559	5391	3746	3511	4392	2213	2433	2487	2070	3660	3827	1644	2157	1942	3769	4640	745	987	4810	2493	1888	5031	3490	2124	1061	1314	4333	866	10135	4941	10850
TPM1	41	266	86	126	133	151	51	94	207	109	142	81	54	79	299	95	160	113	83	82	67	102	81	129	71	58	228	100	175	123	81
STK4	2692	6452	1394	1366	4332	1831	2886	1449	2452	3944	2777	3329	1999	3096	3004	1891	2435	3006	1809	1971	2914	3120	2547	4731	2140	2070	3256	2914	2352	3165	2239
CHAF1A	478	538	483	522	1489	776	438	425	429	412	555	615	436	630	713	391	1671	603	514	435	233	838	368	350	290	286	466	586	452	475	343
IFIT1	324	0	0	0	3	257	0	35	0	4	50	83	44	46	48	48	44	66	50	44	44	66	66	52	46	87	46	46	56	48	95
PTPLAD2	282	3782	455	46	27	1020	894	2656	1925	1233	731	1021	2088	2811	0	68	3525	2198	58	1239	81	1561	3963	344	144	1347	2612	1990	610	40	50
ANKRD7	0	0	2	7	0	28	0	0	0	0	11	0	0	0	0	0	0	36	0	1	0	0	0	11	0	0	8	1	0	0	0
MCM5	2065	461	1355	1215	3368	3127	1490	922	1549	2156	1396	1821	1627	1973	1604	1017	2645	1704	1025	2628	768	3172	1043	1939	783	890	1559	2867	1049	946	707
SEMA4D	6960	16631	4081	7131	13205	6289	6169	5399	6622	11895	7330	2452	10287	8788	23331	5091	11370	12609	9510	9360	3312	14576	9029	13354	7189	11295	5827	6156	6462	1637	3409
CFL2	897	587	325	309	396	233	281	152	211	306	107	165	839	236	126	262	199	90	264	197	700	693	623	403	59	258	539	422	923	799	602
RPN2	5393	2668	3577	3291	2252	2023	2013	2982	1395	1897	2338	2901	1747	2037	2115	1739	6572	3454	1829	1975	1771	2402	2124	2803	1703	1677	2355	1835	3244	2537	1757
PIGH	556	1501	614	634	779	730	586	902	690	553	458	505	934	582	219	409	1173	1673	622	1387	1271	705	651	1571	345	498	687	929	1314	1210	211
ADORA3	13	40	13	13	13	11	11	16	13	13	2	72	2	103	19	54	0	6	0	4	0	0	2	119	0	17	12	0	0	0	0
ZW10	1012	1096	1211	1119	1379	1338	1012	653	1018	915	1345	3213	736	1677	1329	403	2004	461	1221	877	576	3035	867	539	606	600	1277	883	1435	1140	841
HSCB	157	112	148	114	179	150	115	27	91	56	102	90	111	67	67	69	179	185	59	165	77	107	125	211	84	90	128	85	93	54	79
C16orf80	926	1518	1124	1259	1961	1549	1254	1724	1341	1192	1404	686	1075	2176	1356	1294	1839	1845	824	2501	176	2811	725	3628	339	953	1321	1528	1863	2423	1241
CEND1	391	473	233	230	852	235	294	230	352	317	0	348	703	1099	0	0	794	1041	199	64	0	1123	121	1652	1002	752	0	403	0	0	0
BMP4	17	15	14	14	17	14	14	30	94	19	662	0	0	0	0	0	0	0	0	0	0	0	0	18	0	0	0	0	11	1	1
MOV10	847	2002	395	383	1081	1140	713	491	703	959	673	701	876	414	612	580	1245	1522	512	705	564	969	1198	453	642	668	1276	964	549	711	584
LRIF1	1466	2736	2112	1973	1412	1523	1315	2922	1134	974	2723	819	0	1379	1220	2566	401	1315	1866	1464	4169	903	2320	2243	1362	1525	3075	708	5832	2760	2635
STX12	287	806	596	578	437	161	276	243	180	258	342	300	286	275	240	275	518	360	222	275	385	331	396	454	215	231	384	171	402	322	342
C17orf98	2	0	0	0	0	0	0	2	0	0	0	1	0	1	0	0	6	0	1	1	0	1	0	2	0	0	0	0	0	1	0
TNKS2	558	3127	1115	940	2069	1129	1143	974	772	1298	1476	1149	1184	813	949	827	871	935	947	893	1151	1050	1864	882	790	912	1571	755	1877	1479	1163
SPDYE1	18	61	17	19	20	13	18	20	30	44	21	19	17	24	34	22	19	26	28	26	18	28	18	18	17	16	19	19	79	27	35
MAT2A	1895	3978	2493	2274	4203	3903	1142	1087	1637	1518	2077	3277	2281	2280	2118	1238	2542	2335	1366	2297	2915	3459	3035	879	658	2280	2758	1352	2059	2242	987
CYP2S1	0	0	0	0	0	0	0	16	0	0	0	0	0	2	2	0	0	2	0	0	0	4	2	0	0	0	0	0	6	2	0
HCLS1	8992	27764	8053	6008	17428	7956	12671	8569	10630	13682	13655	17133	10390	20570	21087	13388	18767	15801	5007	7864	9345	22145	19561	14226	19636	3077	0	19747	12244	7090	6951
MRTO4	479	430	676	509	1462	604	211	808	689	180	487	676	412	903	548	256	1282	693	399	1749	306	776	328	615	224	434	432	513	257	358	236
CAPN5	24	35	111	183	21	13	12	108	22	45	34	36	127	37	38	38	204	38	36	54	37	44	40	44	36	36	44	36	136	47	53
DMBX1	0	0	51	648	9	0	0	0	0	0	0	0	79	0	0	259	0	0	517	41	0	0	0	0	0	0	0	0	123	474	127
SPATA19	3	3	3	3	4	3	3	3	3	3	0	0	0	0	0	0	2	0	67	0	11	0	0	0	0	0	0	0	1	3	3
ITGB1BP2	10	51	17	28	34	46	6	15	19	21	19	10	12	16	19	14	29	39	14	41	11	20	68	28	13	15	15	47	13	15	13
CNTN1	0	0	0	0	2	6	0	0	0	0	1	5	0	1	0	0	0	0	0	0	0	1	4	0	0	0	4	0	2	0	0
SLC38A9	695	1749	855	775	835	619	796	759	645	792	358	1440	1133	1273	889	922	725	1123	763	1100	2117	629	1652	703	278	499	572	456	1410	819	889
TESK2	534	416	175	167	242	255	226	272	326	248	167	103	58	1338	349	11	646	781	48	158	362	197	529	400	213	34	497	511	67	102	32
RRAGD	497	0	1	0	56	153	0	316	0	0	0	123	0	4	595	0	0	0	3	0	15	155	56	869	0	0	142	53	11	91	59
B3GNT2	1356	1057	207	207	893	283	466	140	507	325	411	1931	379	396	346	316	355	334	308	329	340	426	532	392	307	377	1046	388	376	331	334
PARP14	2453	5348	887	610	1724	2057	828	247	528	1503	1668	1442	1105	798	1308	1214	1218	1122	1237	867	2009	1852	1748	777	944	980	1785	1114	1226	1285	1164
AP000304.1	2	16	8	6	11	2	6	1	3	14	1	2	3	13	17	12	1	0	7	5	0	10	6	4	9	7	7	6	10	23	8
MTFP1	20	0	10	23	25	27	17	16	8	8	9	8	5	18	10	9	20	19	13	17	12	50	13	29	9	7	7	12	10	5	12
RASL11B	2	0	0	8	1	1	3	3	2	0	6	4	1	1	1	1	1	1	1	1	3	1	1	6	1	3	1	1	1	4	1
P2RX7	69	5	169	19	13	181	228	223	12	321	147	92	92	92	121	107	94	412	92	94	92	124	264	92	92	92	94	94	94	92	92
STAG3	240	163	53	45	221	64	79	1782	97	114	130	127	126	173	206	168	121	811	147	127	101	201	121	993	117	108	1065	201	191	150	135
GALNS	517	1467	839	2800	610	944	647	453	692	951	267	151	259	2582	1623	1559	1032	1407	838	2026	264	533	2743	537	666	402	341	362	4115	129	1024
CYFIP1	459	642	926	1088	489	982	286	88	167	587	676	378	464	284	351	695	239	252	580	390	931	1019	259	246	242	247	252	353	712	632	695
CCDC92	570	2760	939	543	991	1309	772	927	1325	1183	890	396	1039	1294	889	1352	1921	1690	517	417	1213	1293	1411	1879	693	591	943	815	3269	552	2329
ARHGAP1	2051	5918	1764	1584	3511	1759	2255	1533	3050	3666	3451	1448	1802	4114	5386	2415	4693	2720	1203	2468	1597	5750	2580	3497	3730	1586	3422	2024	2602	977	2274
TLX2	0	0	1	0	47	0	3	1	3	3	2	2	4	1	2	6	1	1	1	23	1	11	1	1	1	1	1	20	18	1	2
THAP10	45	45	87	68	26	123	28	25	25	25	73	96	0	0	9	153	0	0	83	75	0	68	0	0	0	0	172	124	144	159	145
ANKRD65	150	148	148	156	150	148	148	150	148	150	0	526	0	661	0	0	0	0	0	328	425	719	0	0	0	492	0	1295	0	0	0
FAM69A	770	1091	30	37	1482	218	215	279	266	320	224	353	525	501	586	256	418	521	96	382	160	377	298	820	186	379	3170	147	581	336	360
MYO1D	2324	89	160	101	431	733	149	1079	230	120	257	574	573	0	39	58	398	882	169	156	69	5	713	4625	160	0	405	1433	915	964	86
CTD-2260A17.2	10	8	8	11	15	10	13	8	10	10	1	0	2	0	3	0	16	45	0	4	0	3	0	100	3	21	25	12	9	0	9
KRT6A	7	5	5	7	5	5	5	5	5	5	1	1	3	2	3	12	1	1	13	1	1	15	1	1	1	1	1	1	51	14	11
IFI44	1773	41	0	36	0	1727	0	71	0	62	333	227	233	262	296	253	538	223	260	251	219	466	233	237	237	251	219	243	298	225	325
TERF2	1791	2200	1256	1172	2333	1499	1409	1120	1476	1716	1290	2125	1013	2475	2889	1194	1733	2151	724	1707	830	2921	1060	2021	669	1121	1450	1402	2082	4388	1562
RASL11A	43	20	200	162	46	14	24	20	51	31	23	24	166	27	22	72	26	22	143	94	174	89	23	23	23	22	22	20	107	46	81
NUFIP2	8910	15581	10076	10400	15708	10176	9246	9909	8591	9725	7339	19874	3132	9385	10393	12724	1704	1910	8897	4946	8807	8653	14414	17260	165	4574	7310	6581	59132	22388	26042
GOLGA6L9	3	12	1	4	4	1	5	17	2	2	6	1	2	3	2	1	5	15	1	4	1	3	4	8	1	2	3	5	23	10	6
RPS21	3134	13593	3649	2273	5837	6583	2799	8292	3740	4137	4298	3129	7415	3416	2810	2154	17338	10968	2931	5917	4186	3925	3218	10346	6557	4565	3445	5249	3344	3872	2441
SOCS4	554	1564	596	518	1140	541	460	264	472	710	553	566	501	447	281	321	451	362	319	389	601	636	1099	550	286	619	1038	383	994	643	534
SLMO1	11	5	31	62	0	8	4	27	0	6	1	11	0	41	0	10	8	0	12	58	5	39	11	0	0	2	3	23	36	43	7
TAS2R50	1	15	1	1	2	1	2	2	2	1	0	2	0	7	7	2	0	0	0	2	0	3	1	1	8	0	3	0	7	14	0
ZNF354B	19	250	64	38	78	201	82	117	25	65	130	62	62	60	77	62	62	127	74	149	65	65	62	60	60	60	130	64	71	205	60
NXPH4	7	0	0	25	5	0	4	23	5	3	0	1	44	2	0	4	0	18	1	22	13	1	9	0	0	1	8	13	1	13	14
ZNF468	217	896	283	105	589	313	266	118	0	419	1009	63	62	67	980	64	472	461	65	63	62	620	256	62	62	62	1868	102	65	64	63
WARS	38156	14624	15689	12533	15962	10685	12523	10066	14823	15874	971	0	39253	0	4979	37029	1901	4019	818	966	38084	49281	0	32880	2291	18663	3546	0	89352	22326	44731
SYNPO2	1	0	0	0	0	41	0	78	0	0	48	4	4	9	39	4	4	6	4	4	4	7	9	4	4	4	4	4	9	6	4
TRMT6	1252	2497	2304	2249	2308	1570	1326	1412	1760	1525	425	2177	1083	3352	2735	3434	1866	773	2654	2047	1897	2518	654	1087	699	795	1708	1135	5246	2064	4119
CYP2J2	43	0	3	12	0	181	0	40	0	0	24	3	1	1	2	7	1	1	1	1	1	20	1	53	1	1	2	29	341	1	41
BHLHE41	560	0	0	0	0	0	0	0	0	0	24	45	18	104	32	28	18	18	22	35	20	37	32	18	18	43	69	18	37	90	24
GPN3	1230	1116	1368	1199	1230	1284	990	1365	1026	912	1019	1235	898	1846	1866	829	1613	532	1195	1721	1005	2792	1411	1667	1	628	1493	1036	1508	1958	1407
SLC7A6	2067	5135	1671	1230	4391	1439	1790	1350	2626	2520	2514	2054	1980	2426	2348	2095	2325	2131	2037	2180	2226	3044	2083	2091	1908	1965	2085	1929	2470	3206	2211
RAMP1	0	0	166	83	0	501	0	0	0	40	62	15	15	13	13	151	13	13	118	209	16	13	13	13	13	13	16	13	155	44	153
ZAP70	678	12030	2811	284	8810	5172	5509	5008	4377	9454	5608	4701	4503	4865	5380	4633	7345	9410	4341	4948	4581	5572	5900	4995	5713	4566	4388	5055	4950	4213	4343
SQSTM1	5045	3069	3939	2359	1364	1395	911	474	2080	2446	1511	2562	2397	1527	1791	1880	1270	1691	1540	2473	1471	2168	1783	8120	1624	2130	1939	2518	2608	1100	2542
SUMO2	5400	9105	5762	6122	7415	6680	6051	6801	5701	6083	5274	10521	6775	8616	9974	3022	4501	2438	5389	7026	6149	12908	7788	12358	2359	6524	8035	10584	6926	4884	9998
STAT4	476	8043	1064	357	940	237	1001	1994	253	2801	8345	2878	751	0	1143	806	0	4622	969	2642	0	0	4766	46	8171	2563	0	428	2025	0	165
SLC24A5	7	621	31	88	89	69	0	105	111	23	77	77	77	106	124	77	77	77	86	77	77	135	77	77	77	77	79	77	77	96	133
DFNA5	362	150	2599	1261	376	168	115	111	2294	231	0	0	0	559	0	2184	0	0	942	3384	4444	0	0	0	0	0	0	0	1949	4204	2109
AL132989.1	5	48	5	10	8	3	3	10	6	12	8	8	8	10	10	10	8	8	8	8	8	10	8	8	8	8	8	8	20	10	8
NETO1	29	0	0	0	0	0	1	1	0	0	0	2	0	0	1	1	0	5	1	0	0	2	26	0	0	0	24	0	3	3	0
RNMT	567	1178	634	621	1025	407	322	706	466	548	947	726	390	546	650	409	387	429	408	460	729	834	788	549	359	351	804	464	772	632	426
FBXO15	21	21	25	25	21	60	23	36	30	40	40	5	4	0	1	11	0	125	0	14	0	23	23	19	8	53	23	368	5	2	15
YAF2	665	2192	866	841	982	783	904	689	602	830	746	998	690	1235	804	514	925	660	558	722	445	1078	1712	1990	1001	1092	1037	1074	2082	891	1110
RAG2	0	0	0	0	0	6	1	5	0	0	6	0	5	0	0	2	0	0	1	0	0	1	0	0	0	0	2	0	5	2	0
LRRC49	7	54	43	23	0	35	4	0	0	0	14	52	0	77	1	10	0	20	22	2	31	13	3	0	0	0	22	25	2	20	7
TMEM136	40	36	0	0	0	27	0	0	0	1	11	3	2	22	9	3	2	2	4	2	2	2	2	34	2	2	75	2	2	2	5
FBXL17	695	1404	1064	1340	1081	1007	767	1235	672	1097	881	1755	636	565	533	325	151	284	740	631	851	537	1628	1900	495	1600	2258	3738	2147	449	1683
ZNF507	334	1134	222	261	771	332	315	462	399	542	549	581	348	373	420	281	377	332	348	307	307	574	654	313	293	300	599	286	507	509	395
AK1	231	4610	307	130	803	535	469	247	1964	718	523	22	221	476	580	364	1041	8144	60	654	68	830	1070	3125	1552	640	616	1972	497	100	280
ZFP36L2	5019	23370	1872	2219	8094	7502	7604	11878	9508	9091	10926	4738	3287	7916	19365	2759	21415	13427	3717	4679	3587	10839	19918	10701	7295	4965	10174	9101	5094	4336	3889
GOLGA6A	1	1	1	1	1	1	1	1	1	1	1	0	0	1	1	14	1	1	0	0	0	0	1	0	0	0	0	0	2	0	2
TLN1	15361	16964	18141	13677	25326	16208	19709	8961	26216	31832	21113	15413	11764	28853	30366	28072	18473	11124	27618	12942	14951	37682	21861	18714	16239	7917	18935	16661	30658	10304	22889
MAP1A	6	10	103	27	129	5	39	235	13	28	226	17	41	11	96	22	26	65	80	8	146	98	58	8	7	21	59	6	51	12	61
RAD52	650	796	680	938	667	1126	671	701	486	574	605	302	496	807	1052	999	774	889	423	890	386	850	1669	414	572	626	559	1164	1322	1025	1028
PDF	31	11	38	49	129	91	47	52	63	36	7	13	7	143	264	109	17	16	72	14	6	175	6	25	6	7	6	11	72	210	43
FLJ45079	1	1	4	2	7	1	4	2	1	1	0	0	0	2	3	3	0	3	4	10	0	0	2	1	12	0	0	0	2	0	13
P2RX4	442	609	459	255	262	124	225	210	171	538	371	231	234	225	228	351	431	735	228	270	295	389	330	320	252	275	322	249	311	234	273
GPR137C	1	0	0	4	8	43	5	14	0	2	14	6	11	6	0	1	0	24	0	4	0	6	13	0	6	18	14	1	9	1	4
TAPT1	940	2425	932	1024	1138	991	907	997	800	1011	1859	630	950	500	1255	1158	964	685	511	643	3174	572	2729	1670	271	503	867	492	3222	1548	1381
LRRC19	2	1	2	11	4	4	4	4	8	7	2	0	0	12	5	4	17	1	5	1	5	6	6	5	1	2	6	5	2	19	5
ZNRD1	360	1030	250	168	515	287	246	292	364	425	342	326	370	201	232	212	491	531	191	1129	300	318	391	486	227	313	461	286	241	448	232
TRDMT1	123	470	231	224	406	189	189	205	350	161	66	231	86	389	614	79	220	183	183	248	53	642	392	319	131	213	185	143	249	959	161
ZNF8	43	206	105	126	150	77	60	84	78	106	65	102	90	90	109	70	175	105	75	102	87	132	129	63	70	87	88	99	92	151	102
RPL39L	817	897	799	884	934	798	790	2072	1417	687	287	431	208	1424	551	1030	2100	4518	430	525	155	918	598	2918	58	285	1004	1584	2317	825	1792
NPR3	3	1	1	3	8	1	1	3	5	1	0	1	0	3	0	0	6	0	2	1	2	1	7	3	0	0	0	0	28	8	4
PCDHB2	0	0	2	0	0	32	0	6	0	0	28	0	0	0	0	0	0	0	0	0	0	1	0	0	0	0	1	4	10	1	19
GNRH2	3	9	0	5	3	3	2	0	5	3	1	2	1	4	2	1	2	11	1	4	4	1	2	1	4	1	1	5	1	1	2
NFAT5	1169	7058	1193	794	1142	1741	686	110	645	1687	1219	1363	1139	1322	1778	1223	1095	1194	1073	1091	1555	2304	1384	1229	1008	1244	1268	986	1860	1809	1180
SCIMP	464	38	6	7	10	28	9	12	12	12	85	15	26	67	147	19	172	219	6	37	19	64	19	85	40	26	39	51	11	40	4
LDHD	19	13	338	128	38	13	36	13	33	27	3	6	115	9	17	58	23	201	26	345	13	13	9	14	18	7	15	73	330	16	148
CYP2C9	0	0	0	0	0	0	0	0	0	0	0	0	0	0	0	0	0	0	0	0	0	0	1	0	0	0	0	3	0	0	0
AGAP3	208	443	652	841	219	1589	166	795	309	739	472	277	552	770	290	355	1873	1257	490	974	271	956	490	485	446	341	371	399	473	371	402
PIGP	813	924	810	865	975	887	744	894	1129	779	804	1459	774	230	434	117	1201	2137	0	1176	464	390	666	3975	1906	1400	1865	1709	214	125	98
ACTR3	2989	7445	5427	3966	10330	4134	6738	4796	4607	6019	5588	8791	3876	4419	4197	3461	4861	4261	3066	3845	4969	5643	7117	4593	3424	3890	4790	4674	5016	3648	3882
SENP2	532	499	459	428	517	300	218	332	328	275	373	399	224	320	317	260	546	391	278	302	335	474	569	285	225	246	375	251	360	344	317
VWA5B2	2	16	0	0	3	1	2	3	4	0	1	1	12	5	1	1	1	1	1	1	11	1	1	1	1	1	1	1	2	17	1
SLC25A15	35	32	136	93	120	176	68	379	123	100	117	110	110	66	110	58	71	58	100	77	109	249	137	91	45	68	193	59	151	227	117
MYLK4	12	126	38	43	35	31	28	20	26	32	26	11	71	44	30	55	0	19	34	100	10	22	7	3	23	68	30	4	278	1	65
SLC35E4	125	159	412	426	137	18	168	18	96	200	53	191	113	133	152	244	136	79	167	309	133	140	114	295	177	65	206	85	273	118	154
RORB	0	155	0	94	0	632	0	0	689	0	719	231	89	132	5	0	38	0	2	25	0	172	756	0	55	27	71	144	236	0	27
AARS	19444	11860	12906	13767	13897	13060	12843	12224	14538	13052	2077	6807	14791	18445	8002	26118	7413	18435	575	5557	16371	13461	9354	26353	0	11499	14393	16702	42727	34663	36802
ARMC5	226	252	435	464	468	763	226	144	42	141	232	207	222	227	337	182	495	532	222	584	160	387	222	261	374	177	149	267	185	185	220
CCDC89	1	1	1	1	3	4	6	1	13	6	0	0	0	0	64	0	1	17	0	0	0	0	0	13	0	0	0	0	0	0	1
SPIN4	810	686	758	1130	1061	1603	701	676	622	776	2472	1382	322	1201	2823	0	184	90	1114	0	317	880	2474	682	137	759	2615	157	718	1619	1656
ILK	667	3781	948	944	1529	1056	1178	301	1472	1820	1365	742	675	862	881	811	1741	2827	582	1463	845	1231	1095	1774	2037	844	927	1234	1099	698	1010
NEDD1	344	686	296	289	701	473	411	298	287	315	449	419	251	295	260	209	367	348	192	247	282	438	724	396	173	248	527	240	402	316	304
DHRS4-AS1	25	106	51	69	84	92	42	110	60	33	54	54	56	70	73	71	54	54	66	54	54	83	54	54	54	54	54	54	87	83	68
TGS1	339	402	501	315	982	437	289	1109	332	342	645	675	302	486	371	267	374	550	364	280	339	648	466	352	212	259	861	283	472	709	318
KLRF2	1	1	1	1	1	4	1	9	1	1	0	0	0	0	47	0	0	3	0	0	0	0	0	0	0	0	0	0	0	0	0
SF3B2	3161	4151	1931	1844	5986	2123	2686	2568	2270	2640	2908	4032	1979	2276	2137	1587	4769	2854	1646	2902	2013	3725	3519	3415	2201	2280	2841	3457	2482	1827	1840
IPMK	557	622	1140	1162	665	528	407	648	478	441	672	468	477	587	384	369	321	2	1659	755	495	820	871	516	169	720	1057	48	2260	1031	1743
EVI5	763	590	527	544	1014	524	561	614	561	556	0	0	0	0	212	290	0	0	278	0	0	316	0	10683	220	614	1065	136	0	446	2825
CSTB	1249	3682	2618	1303	2220	1860	1848	2615	1179	2890	2374	1834	4010	2832	1367	2360	2382	3124	266	8383	1145	4320	811	1616	2725	767	2155	2318	1632	843	1772
ZNF207	2128	5980	2957	2412	4512	3438	2086	2282	2070	2407	3511	4634	2401	2331	2272	1763	2572	2214	1787	2561	1939	3329	4156	2023	1653	2075	2794	2870	2422	2272	2050
RPH3AL	41	58	142	158	53	21	36	35	33	88	20	22	153	21	33	52	14	481	14	74	67	59	18	100	12	39	20	14	97	137	33
JSRP1	10175	12723	8653	8521	11455	7564	8305	6697	10598	11294	2245	5675	10526	24124	11636	8197	22797	8057	15119	6749	5052	16163	4169	11225	9344	8627	3940	13503	11646	5687	20426
FAM221A	53	3	7	10	6	4	18	78	11	53	18	18	18	32	32	18	25	18	18	18	18	18	20	20	18	18	68	18	22	20	18
MTFR1	222	443	272	105	328	124	175	800	159	137	260	274	140	332	297	163	230	502	191	209	154	428	304	200	148	155	239	177	343	212	189
NDC80	306	326	248	344	1142	475	521	585	275	258	457	547	224	177	250	176	979	410	153	345	194	412	648	370	122	134	678	399	530	252	267
BTN1A1	19	0	0	0	0	1	0	0	3	0	3	2	2	2	2	2	2	2	2	2	2	2	2	3	2	2	2	2	5	2	2
HK3	2	9	44	5	1	9	3	2	1	7	2	2	6	0	1	23	34	0	4	32	0	1	0	4	2	0	0	0	16	69	0
TMED6	37	119	33	29	38	36	37	25	32	31	21	39	29	70	44	30	77	33	21	114	36	60	17	115	21	42	20	43	47	56	25
SP2	523	1373	358	332	897	263	709	458	395	850	624	643	451	581	655	515	521	562	509	479	415	810	715	543	432	437	570	617	623	604	555
MYO3B	38	4	71	366	9	4	16	7	4	7	0	215	0	137	0	33	0	0	22	0	51	45	320	364	15	23	6	35	0	0	0
LSAMP	880	0	0	3	0	0	0	0	0	0	77	12	0	13	30	0	0	0	0	0	0	397	74	1289	2	0	30	0	16	42	11
KCNA2	23	170	0	0	112	0	123	0	50	69	14	13	27	23	13	12	12	60	16	505	22	37	12	12	39	23	14	12	12	12	12
MYO15B	124	141	234	115	107	74	77	206	75	136	114	99	103	99	112	137	153	358	99	103	114	103	101	118	157	114	124	110	224	128	130
SLC27A3	55	350	96	28	102	609	184	71	42	296	286	95	191	83	104	86	348	613	86	122	89	101	123	189	161	88	92	149	99	89	111
KIRREL3	133	133	143	135	136	138	135	135	133	141	10	85	0	0	21	0	0	0	0	0	0	0	0	0	0	0	4094	0	0	0	0
CCL5	10695	44862	6691	6249	9237	26014	17091	6396	9725	13350	0	10655	0	497	9867	0	7342	292627	0	0	0	4869	9705	6308	6450	3111	0	60306	0	0	0
YIPF4	397	1276	415	426	653	622	564	504	512	446	622	539	520	511	511	388	577	806	307	349	536	771	671	777	337	165	489	399	712	659	404
ENO2	1560	454	865	1654	141	117	370	634	389	459	563	480	453	868	262	447	541	225	537	627	573	745	1835	2371	220	416	642	472	296	569	469
FBXL20	323	561	441	423	495	480	337	347	475	583	479	531	327	548	556	596	107	337	242	357	279	679	719	524	211	256	548	630	839	880	523
C1orf122	219	249	370	299	470	198	217	428	241	157	164	196	172	226	253	200	379	347	219	392	196	348	166	453	202	173	223	216	290	297	203
PIKFYVE	1111	4050	707	862	2335	538	799	510	624	1661	1529	895	776	1034	1300	779	696	1027	694	969	859	1189	2662	1089	919	687	1016	665	2558	1080	1136
GNL1	3087	4884	3301	3069	4185	4386	2625	3559	3435	3404	2707	1631	2336	5369	3530	2878	4504	6324	1882	9946	1124	2348	3631	2452	2250	1074	7313	2873	5669	8773	4906
RGS10	1494	3887	1167	928	2492	1853	2315	2180	4867	3045	2372	1408	5028	2223	1185	405	4671	7377	819	6270	0	1673	5973	3277	2187	1401	888	4685	1496	1276	571
CTU2	350	352	194	149	392	330	100	581	133	151	170	249	198	236	244	148	772	429	164	533	157	289	156	253	182	181	165	229	169	257	163
PDZD4	36	82	37	36	66	37	140	102	36	99	105	108	44	53	254	50	44	59	57	50	52	55	52	48	44	46	133	44	55	52	61
SLC39A14	1103	354	49	14	929	1286	245	408	826	294	594	1875	591	683	278	214	620	299	182	383	466	615	1017	479	327	441	574	194	91	520	152
TEAD2	23	137	17	12	20	13	22	26	27	36	13	14	23	64	57	33	91	95	8	22	8	39	32	16	30	41	16	35	20	13	23
SRL	1	1	3	1	3	1	1	1	1	1	0	1	0	0	0	12	0	1	13	3	0	0	0	5	2	0	1	0	3	0	0
ST13	9510	10469	9020	9416	10377	10187	8335	13577	10675	9222	9691	7502	10580	11247	15581	6101	11666	8680	8466	12231	18329	17659	7044	25068	6025	8499	20390	6619	8758	6408	10139
PPP4R4	0	0	0	0	0	44	0	0	485	0	0	19	21	0	0	0	0	125	0	7	480	0	0	0	0	6	191	10	0	7	1
RGAG4	19	13	8	8	11	8	73	11	16	125	0	0	0	29	49	0	0	61	0	0	0	0	383	0	1	0	190	0	7	17	4
CNOT1	14396	17644	12091	10578	20418	10551	12201	8149	10514	16918	13932	20656	10995	25593	13990	10657	8339	12899	7611	5523	4776	28243	14759	14548	5645	7395	16174	11683	24779	33933	14475
MT1M	0	0	9	6	0	0	0	0	0	0	1	1	1	1	1	1	1	1	1	1	1	1	1	1	1	1	3	1	1	1	1
PRR5L	0	1876	0	0	435	0	569	0	0	941	222	207	207	207	207	209	209	285	207	207	224	234	315	425	207	207	207	321	211	222	207
CUL2	1538	2602	1974	1639	1736	1770	1826	1084	1637	1885	778	1913	2346	2157	894	3844	1394	783	1499	1111	1240	4317	1748	2371	687	2722	2708	784	2723	2978	1952
FAM171A2	40	37	42	48	43	53	37	126	38	37	29	5	102	190	31	86	0	70	13	4	56	29	33	58	0	1	42	24	18	346	76
CNTN3	2	2	2	2	2	2	2	2	2	2	0	0	0	0	1	0	0	0	0	0	0	0	46	0	0	0	0	0	0	23	0
DPCD	206	131	143	275	137	108	64	74	77	96	113	81	111	93	132	88	183	126	156	283	81	175	67	170	76	67	71	79	117	126	136
CDPF1	417	545	353	395	515	425	433	768	481	407	309	305	390	583	311	236	1249	1278	265	505	255	383	226	1767	283	292	466	709	774	229	288
CCDC152	61	236	84	159	0	52	58	169	0	12	37	37	37	38	38	70	37	37	38	38	37	38	280	37	37	37	45	122	41	63	187
STARD9	300	451	234	353	264	221	178	58	359	612	532	212	311	182	221	195	240	397	227	297	192	347	519	185	180	171	182	226	318	268	218
NIPAL2	614	2639	1091	639	441	304	438	679	298	577	0	796	1456	2695	677	158	662	0	0	509	0	274	2722	0	0	0	2319	1391	3652	410	1125
RP11-131H24.4	0	151	0	0	168	84	34	0	188	28	42	42	42	134	146	44	42	42	42	42	42	196	42	42	42	42	42	42	55	42	51
ELOVL4	540	423	2381	533	523	600	595	430	426	431	73	904	0	705	0	0	0	0	0	622	0	470	13012	1888	243	0	0	1171	0	0	182
ZNF593	267	223	94	89	426	96	67	169	156	36	88	107	113	158	112	85	567	232	92	483	73	170	75	173	125	77	86	98	101	103	80
ZXDA	238	239	158	135	343	235	220	344	238	297	306	206	114	14	265	128	126	55	107	38	308	254	159	796	12	225	622	153	690	358	596
NR3C1	4006	8671	6273	4918	8351	3495	4425	3347	6212	10483	6656	14836	278	5621	2181	6031	3809	2400	6891	4373	3062	3558	2661	223	5188	4511	13484	1064	42200	6118	5019
ABCC11	8	3	4	4	3	6	4	4	15	3	0	2	8	7	1	17	5	0	30	0	0	5	2	4	5	4	1	2	30	6	4
PKD2L2	89	156	118	161	156	131	76	87	91	106	74	78	74	113	118	101	78	130	112	78	74	105	76	105	74	76	74	74	95	122	103
P2RY13	1	1	1	1	1	1	1	1	1	1	2	1	2	1	1	0	0	0	0	2	1	1	1	0	1	0	7	0	0	4	0
USP45	859	2108	1025	685	1344	1368	716	993	1061	746	391	714	1209	1867	1002	645	501	409	700	1171	2311	1535	2273	467	0	727	963	452	5417	1550	1378
C17orf50	0	0	0	0	0	0	0	7	2	0	1	1	1	7	1	1	1	2	1	1	1	1	1	2	1	1	2	1	1	1	1
ECD	1248	1989	1424	1144	1914	1258	1100	1107	1125	1348	1249	1274	1484	1609	2290	649	1870	877	1477	2168	1266	2760	1152	1629	675	1298	1622	638	2288	1801	1222
OSMR	0	0	491	906	0	0	0	0	0	0	0	0	0	0	0	345	0	0	952	219	0	0	0	0	0	0	0	0	426	336	376
HDGFRP2	554	1418	584	484	1052	610	535	181	710	986	492	520	459	508	521	499	2280	719	448	871	384	815	529	1303	765	448	432	751	587	486	492
KNOP1	1186	1110	1251	1301	1786	1490	1075	1347	1273	1110	867	1695	577	2762	3191	1530	2116	520	1869	1387	699	3511	378	1750	0	249	1293	1421	1756	1880	1173
PEX6	1206	2908	1536	1496	1497	1945	1685	1501	1822	1647	1416	701	1326	1953	3998	1126	1377	6513	343	2021	87	3515	1637	3060	1300	1109	1902	2281	997	579	2451
CDH10	89	89	89	89	89	89	89	89	89	89	0	0	0	0	0	0	0	0	0	71	0	0	289	1523	0	0	899	0	0	0	0
ARG2	138	399	391	209	347	260	184	231	134	225	149	209	216	183	156	182	137	307	184	172	165	237	524	309	159	160	171	219	245	196	165
RFK	452	865	1754	1334	1353	1627	948	1557	497	593	2869	253	2832	391	1461	598	1168	363	1212	1437	316	1472	400	811	141	678	1460	141	3921	2710	674
TRPM1	3	2	2	2	2	3	2	2	2	2	0	15	2	0	2	0	0	23	0	0	0	6	1	3	0	2	0	1	2	0	0
C1QTNF3	82	296	92	117	104	527	87	113	152	128	182	50	78	121	110	182	195	145	177	208	0	236	147	83	267	168	188	654	321	130	217
TIMM10	1632	2663	1468	1369	1831	1432	1256	1394	1629	1293	465	2025	1523	1970	1336	426	4974	2360	1744	7050	366	3332	259	1698	1169	525	1166	3205	840	543	863
AJAP1	4	4	4	4	4	4	4	4	4	4	3	3	3	3	3	3	3	3	3	3	3	3	3	3	3	3	13	3	11	5	3
DHX58	1106	983	766	404	1204	1042	562	1033	406	694	334	199	613	183	591	836	1411	1921	862	500	254	1305	723	259	507	729	333	2012	1362	2313	1238
YTHDC1	3119	7352	4386	4067	4982	3471	3298	3563	2935	3630	4901	4409	2292	6376	4674	5308	2908	1627	5936	2637	4126	8388	5906	3029	1547	2320	3305	3069	8645	6207	5537
GGNBP2	451	2276	831	798	1338	705	769	700	894	872	895	791	590	651	666	565	948	1235	540	656	595	912	1230	1390	455	575	974	1087	1295	848	784
AL627171.1	1	11	3	0	4	0	0	4	1	0	1	1	2	1	1	1	1	1	1	1	3	1	2	5	2	1	1	1	6	18	1
S100A14	7	6	16	6	6	6	6	11	11	6	0	0	0	5	42	11	35	8	5	0	0	22	1	0	4	0	1	0	42	10	9
PDE4A	292	131	508	456	260	0	187	58	738	553	505	224	159	797	208	84	862	297	92	245	106	81	391	126	587	347	456	256	96	80	69
AL358113.1	614	729	938	891	894	812	813	668	491	717	0	392	2655	443	0	857	0	65	443	273	2920	0	471	1248	2261	764	0	2354	2442	0	1201
CCDC148	14	12	16	21	12	17	12	14	12	12	2	18	1	42	15	5	5	0	46	9	5	0	0	22	0	0	2	58	52	49	26
SULT4A1	0	0	0	2	14	9	0	0	0	0	3	8	0	1	0	0	1	0	30	2	0	1	0	0	0	0	4	0	1	2	1
HIST1H2BE	11	0	0	1	1	2	12	7	3	6	1	1	1	3	1	2	16	25	1	3	1	4	4	4	5	2	4	5	1	1	3
FOXH1	294	1854	346	424	514	344	289	1051	513	320	82	0	500	659	95	404	2143	3472	263	1346	86	100	352	669	1199	124	978	432	228	173	484
SCNM1	250	1439	249	158	385	204	336	221	294	388	403	348	252	166	192	420	1102	546	235	621	149	228	295	449	215	210	257	452	348	210	244
RP11-1026M7.2	0	0	0	0	0	0	0	17	0	0	1	1	1	1	1	5	1	1	1	1	1	1	1	1	1	1	1	1	1	1	1
RAB2B	1069	2346	1094	1119	1218	904	1027	782	1044	1045	452	962	1540	1083	1220	1460	983	421	805	1065	2136	1206	2057	2028	649	1622	1507	1171	1454	1495	1478
C4A	55	0	3	194	0	0	0	5	0	6	5	5	5	6	8	111	6	39	26	24	6	21	23	5	5	6	5	8	53	24	46
SCAF11	3047	5782	4137	4045	6330	3541	3097	2906	3267	4717	5785	8382	2244	3086	6976	3913	2274	1278	5247	3193	1326	6949	8852	2203	1754	1785	7427	1711	9793	4169	4695
RALGPS1	94	366	78	50	198	36	25	91	241	106	99	99	111	141	83	78	129	151	83	90	75	71	200	86	76	88	341	108	93	154	95
CYB5A	413	436	267	370	469	554	322	522	2597	233	485	250	1234	1539	816	0	855	0	76	157	3235	1710	0	2999	297	0	0	980	390	0	0
ATG16L2	952	640	1499	900	604	863	576	756	50	657	548	433	529	506	603	429	1506	1251	483	774	419	596	1264	591	683	578	472	481	796	474	606
IER5L	163	217	182	778	186	641	301	686	171	255	114	33	109	126	89	1232	14	610	918	950	20	63	45	74	55	51	336	60	1265	1371	541
GPR171	0	9185	0	0	3737	0	2728	1370	424	2505	4557	2162	0	0	2796	0	1199	2369	0	0	0	254	703	24418	603	8078	0	0	0	0	0
ATL3	2067	5962	6009	6553	4409	2290	2799	5117	1230	3958	905	6437	6767	2684	808	4176	0	422	5109	6263	6889	2339	2539	7653	0	2768	5177	334	19324	6547	7516
SLC39A5	6	39	6	7	15	7	9	4	5	11	7	9	7	9	11	9	13	7	11	11	7	15	9	7	9	9	11	11	20	9	7
UBAC2	0	1671	820	707	1096	1646	1150	418	1473	1011	738	695	892	654	605	586	1918	3950	622	1324	716	569	804	1103	860	667	776	677	749	574	607
TCTEX1D4	37	204	55	57	81	20	47	34	63	85	27	20	79	25	87	81	188	93	57	166	37	84	24	117	27	24	21	22	87	74	104
SYNGR2	3106	1483	838	670	1837	630	691	1675	957	981	736	1301	984	1601	1190	765	1669	1093	763	1546	1544	1474	984	2362	763	976	863	2181	746	669	774
SLFN12L	459	3007	446	722	2057	1103	903	845	268	1493	3812	738	700	473	2265	1097	150	903	1038	570	315	1162	628	1344	1183	1325	407	505	3510	572	1803
AC110781.3	3	23	1	1	2	2	2	3	2	11	5	5	5	5	5	5	5	5	5	5	5	7	5	5	5	5	5	5	7	5	5
MIA3	1005	2238	448	853	1193	811	758	563	614	830	988	1106	558	590	571	455	1155	848	504	639	636	696	2015	696	911	577	986	948	970	581	777
EMC6	190	344	201	177	440	148	155	83	123	168	144	117	147	203	180	127	260	248	134	218	124	335	106	378	98	112	108	135	247	206	185
SPATC1	15	4	0	0	1	0	0	0	0	3	1	1	1	1	1	8	1	1	3	1	1	11	1	3	1	1	1	1	1	1	1
ZNF148	1274	3113	992	1216	2285	1319	1374	1965	1203	1578	2878	2039	880	1973	2071	1311	782	683	1976	994	875	2171	3411	1452	821	1162	3691	801	3740	1900	1480
C9orf50	3	1	1	1	1	1	1	1	1	1	0	0	0	0	1	5	0	0	10	9	0	0	0	0	0	0	1	0	3	2	2
CDH24	155	1081	179	436	214	373	200	152	971	440	135	130	468	335	543	302	18	430	683	556	191	247	1106	86	67	193	49	221	1447	1563	641
C2CD4B	2	19	2	2	2	2	5	2	71	6	11	11	11	11	13	11	11	11	11	11	11	15	11	11	11	11	11	11	11	11	11
B2M	41922	233969	31531	20219	74414	33569	64805	26655	40782	52978	60053	57545	60281	41469	40937	42204	65289	61961	39315	41936	48503	54516	76725	45827	47763	56752	43389	59156	49900	38324	43925
SLCO3A1	0	439	142	0	14	0	342	4797	0	358	750	270	255	227	287	227	1061	2112	227	227	229	236	474	709	393	259	229	385	238	287	225
LRFN1	122	194	169	133	307	279	206	534	273	265	167	49	25	17	412	280	421	945	60	313	6	125	304	419	276	67	184	146	928	298	233
ZEB2	1324	1665	3744	4469	1533	1339	1199	128	295	2639	3218	2971	806	2170	266	5799	0	104	2600	170	1871	876	657	1519	1236	1691	1483	1490	7407	4883	948
POLD4	2892	5038	1382	1447	2294	1613	2083	1286	2109	2536	834	859	1151	704	1305	652	5500	13347	269	1158	752	486	2888	6863	4227	2252	2249	4007	1729	110	1274
COL6A6	0	0	3	0	0	0	0	2	2	0	1	1	1	1	1	1	1	1	1	1	1	1	1	1	1	1	1	1	1	1	1
ZNF800	766	2829	1262	1085	1603	1391	1133	1514	837	1171	1609	1649	792	1530	1866	880	823	522	1851	659	1292	1703	1933	1235	557	1338	2028	768	4198	2095	1033
MAP3K19	1	1	1	2	8	1	1	1	4	2	3	2	2	1	1	15	0	0	1	1	1	1	3	5	1	3	2	1	5	2	1
HARBI1	550	527	395	358	665	338	483	269	435	615	210	253	272	772	883	390	354	188	319	152	427	1089	663	380	312	343	788	280	1091	643	786
HLTF	3111	2009	3341	3588	2462	4274	2450	3546	2180	2271	7526	6495	2852	1049	4708	1620	977	836	5932	4865	3118	2502	2687	3228	331	3673	8719	1070	8090	0	67
KIF9	321	253	328	440	277	354	241	246	279	257	179	131	198	527	701	275	389	285	454	746	114	731	154	90	83	107	281	238	469	535	300
C14orf166	933	1769	1021	653	1907	1513	1001	988	976	785	968	1148	1002	709	554	551	2042	1374	538	1151	912	1067	1128	1798	777	1029	994	967	768	914	606
KIAA0753	552	1101	664	831	959	892	634	405	525	713	578	169	473	904	1897	489	940	849	682	595	839	1982	191	1325	148	212	362	261	1667	1006	1174
RBBP7	7367	10607	8931	8392	10493	9441	7149	8452	6585	6960	5078	12902	8837	12772	14134	6090	5330	3040	5794	11718	3426	15143	7292	8693	1810	4892	20516	8882	13825	20040	7983
CALM3	1888	3961	3381	3543	10855	4529	4126	4998	4204	6441	4773	4168	3037	4021	3638	3849	7597	5244	3144	3162	2729	5605	10618	4588	3433	2911	4977	3772	4125	4229	3489
PMFBP1	574	1411	447	463	637	509	517	296	407	526	137	193	259	664	375	509	1937	2611	239	1462	146	687	111	906	515	274	117	809	741	411	253
CIITA	1234	1972	2003	2359	985	35	548	56	280	687	213	1643	1066	2225	760	1083	1386	251	313	834	488	2564	1159	468	1549	611	528	871	554	271	791
CLIP2	803	0	3	247	12	463	15	1	0	49	573	54	88	46	606	101	73	173	70	128	77	213	57	265	62	51	59	81	48	64	46
MDS2	25	37	25	25	25	25	25	133	28	36	33	33	33	33	37	35	33	35	33	33	33	35	33	33	33	33	153	33	33	33	33
MOB3A	7743	15545	4042	3345	8549	4095	5707	2497	6631	8633	8965	4213	5346	3910	10878	4943	27133	13751	7844	7353	2291	8071	1671	8442	6567	1983	4409	6464	6762	1814	5926
FAM156B	16	71	17	27	37	37	19	26	19	19	26	16	16	27	28	23	33	19	38	39	11	73	26	22	13	15	23	23	37	31	45
POU3F3	1	1	1	1	8	1	1	3	1	1	0	0	0	0	0	0	0	0	0	0	0	0	42	0	0	0	1	23	0	0	0
HDC	1204	1187	2236	1527	1320	1186	1213	1186	1320	1237	0	0	545	0	0	484	0	0	3610	15570	0	0	0	0	0	0	0	0	20955	0	0
EIF2AK2	6392	2739	2332	2404	3447	5251	1622	2393	1619	2132	3289	2893	2895	0	4923	3172	1556	754	8115	2286	1951	13206	2604	0	0	2191	2406	1467	7250	4893	4899
TSPAN3	1656	3961	1917	2770	2518	2659	1614	3636	1202	1533	2940	1199	1022	954	4408	4010	3813	2203	2825	2800	2558	2568	786	7387	1260	276	2322	1603	2210	3857	3472
TBC1D8	230	227	290	1649	286	259	200	234	210	286	0	51	2048	0	51	335	0	0	3511	2	19	39	108	0	0	0	0	53	1182	1493	551
XRCC6	3327	3665	4562	3177	7989	3713	3210	8268	2951	3285	4278	6881	3095	3535	3628	2533	6329	3375	3095	4231	4475	6441	3094	3461	2291	2459	4295	3572	4480	3356	3053
NUP210L	7	34	17	14	14	20	14	9	16	9	4	5	7	18	17	10	36	51	17	22	4	19	14	21	8	17	12	10	13	19	19
TIMELESS	3806	1900	3313	4831	4418	4277	3385	5130	2782	2793	3296	4254	2046	9062	5172	3001	4445	2243	5111	5081	1290	10120	3607	1953	322	2109	3819	4423	5028	3110	5471
PSMD8	1479	2856	1110	848	2984	1015	1470	1121	1213	1622	917	1363	1110	893	940	949	3312	1857	893	2751	1233	1684	975	2156	1735	917	1056	1980	873	2252	1003
NANS	691	511	333	283	485	218	266	327	242	271	255	320	327	306	243	248	485	506	246	622	242	476	197	479	230	264	211	194	376	298	291
ZNF154	63	110	55	61	480	347	80	60	61	78	134	103	99	179	329	74	74	179	74	101	81	153	384	74	88	89	156	218	91	194	94
ACTL6A	236	1031	688	687	1146	611	477	603	356	631	778	818	328	765	541	308	511	425	358	809	398	939	669	627	260	398	1074	501	508	508	376
MED19	454	933	474	435	582	409	430	376	436	460	120	410	300	805	892	558	901	374	340	694	298	982	182	852	713	232	286	440	1264	361	611
SYT11	351	2381	0	0	3448	367	1766	0	1752	2459	529	2115	834	988	519	460	1765	1098	458	461	1138	982	1956	1245	675	1197	3462	803	476	658	473
POLR2M	181	475	227	255	310	335	175	339	193	191	417	274	227	130	225	214	244	264	180	141	212	240	334	218	143	158	414	162	232	230	248
PTGES3L	36	28	23	8	11	4	4	4	8	4	4	3	8	6	52	13	14	1	26	35	71	10	1	9	1	2	4	6	11	10	12
NBAS	2833	2756	2248	2218	2597	2510	2303	2017	3477	2971	1472	1574	788	9592	2111	992	5512	2710	942	275	1462	5558	7701	2138	388	2422	3187	1474	4917	3268	1895
ICK	725	838	762	832	756	1287	668	593	828	1064	1977	640	423	703	1778	733	0	329	69	326	458	2087	1223	1616	240	719	2087	382	2383	856	700
NDUFS4	252	688	264	222	406	311	194	264	195	211	274	211	434	153	120	102	127	475	155	571	306	206	267	590	213	342	257	324	286	195	309
KDR	0	0	1	1	1	1	1	0	12	1	0	8	2	0	0	0	1	1	1	1	0	0	0	2	1	1	0	0	7	7	9
NDUFC2	175	394	250	299	351	222	206	315	226	173	258	109	264	281	277	179	758	296	141	451	319	424	162	364	225	203	247	205	322	340	96
IL1R2	34	0	609	1246	154	0	0	0	0	0	0	0	112	0	0	379	0	0	532	933	934	20	0	0	0	0	0	0	196	241	882
FLRT1	14	9	37	60	12	29	12	19	27	12	0	0	26	0	3	102	0	0	2	5	1	6	0	217	0	0	0	0	160	0	57
GP1BB	3	1	3	6	1	1	1	6	1	1	0	0	2	6	1	6	6	0	0	0	0	5	0	4	0	0	1	5	7	3	0
CD79B	1416	249	39	0	23	383	298	642	0	835	533	304	304	310	1113	328	345	378	306	310	304	372	304	334	304	306	304	310	374	343	315
EAPP	793	2633	925	919	1261	881	1004	982	1017	1115	633	881	1966	992	835	1114	850	405	937	825	1747	1659	1363	2912	771	1023	1369	1721	2164	1308	1119
FCHSD2	4378	1573	2015	1733	1487	1862	1525	1654	1020	1395	2454	2720	1560	3546	5176	465	1654	1555	621	1253	1427	1730	2655	1490	3486	2661	2567	948	2385	1119	1334
MOCS1	12	0	44	0	0	87	0	1	0	2	58	8	4	12	17	9	6	4	9	4	4	8	12	4	4	4	66	4	22	9	11
FAM120A	2100	3697	2658	1967	3988	2801	2468	2490	2233	3035	3176	2675	2408	2396	2684	1807	2525	2033	2151	2238	1997	3693	2265	2626	1535	1997	2712	1989	2570	2005	1874
FAM208B	775	2019	800	661	1337	624	454	294	469	792	596	1061	517	717	903	435	732	698	535	732	491	1066	809	700	483	623	1246	471	728	916	628
C1orf86	1037	1882	1425	1430	1499	1681	1284	1746	1099	1378	428	473	417	1996	1112	1462	5485	4493	1067	2153	409	2136	130	3760	969	496	520	750	2384	972	1348
SIN3A	3065	5238	4094	4147	5696	3177	3718	7092	3608	4595	5755	6441	3681	3593	7933	5610	3120	2276	5840	2189	3157	5872	5486	2606	2792	2529	7855	4556	8207	7036	4271
RERE	3758	5262	1800	1948	4323	1793	2298	2515	5299	4447	3204	950	2272	8995	7255	3398	2877	5783	1804	3832	1569	3977	2370	2452	992	2301	2948	3350	5748	2895	4205
KIF16B	319	576	435	563	64	558	159	293	363	538	318	0	515	249	557	391	0	0	62	282	969	299	0	649	0	258	866	285	2533	806	0
RTKN2	0	4334	0	0	0	43	141	2508	1043	25	968	780	26	100	412	33	75	313	66	245	1024	4492	4363	67	26	27	221	161	474	457	53
CABLES2	797	1103	638	677	1489	736	818	858	776	1100	427	900	596	1979	690	741	4099	1519	352	590	198	1403	873	511	531	607	1359	610	1747	513	596
TMEM165	534	1641	1065	867	772	688	550	498	501	453	562	792	489	480	362	680	1150	1423	486	663	730	649	580	712	395	466	500	542	619	513	565
CH25H	128	126	126	128	131	126	128	187	129	129	174	137	137	137	137	143	137	151	137	137	143	137	137	141	137	141	139	137	137	137	139
C1orf220	6	7	1	0	0	10	1	0	0	0	2	2	2	2	4	2	2	2	2	2	2	2	2	2	2	2	2	2	2	2	2
KLK1	151	0	0	0	0	0	0	8	0	0	0	0	1	0	4	24	0	0	2	6	0	15	61	0	0	39	0	135	0	0	14
PKP1	0	0	0	0	2	2	5	2	2	0	6	0	0	0	0	0	0	0	0	0	0	2	0	0	0	0	2	0	6	2	0
TYW1B	136	110	240	141	265	170	138	178	178	143	194	473	393	104	124	193	47	389	118	98	484	438	280	2	46	21	54	46	122	124	226
DUSP15	35	32	32	32	32	34	32	32	32	32	0	0	0	0	592	0	0	0	0	0	0	444	0	0	0	0	0	0	0	9	0
RAB28	713	1551	676	631	871	929	643	707	692	743	707	919	527	725	1056	1038	605	229	394	323	796	1034	976	999	492	986	509	1052	2363	2052	1135
RBM27	601	991	434	450	1221	552	551	661	716	696	769	1435	501	596	452	411	633	575	491	514	547	782	911	460	402	484	947	472	628	622	491
CTGF	98	96	105	101	98	98	95	96	96	95	0	0	0	73	71	2	0	0	4	0	0	0	0	0	0	0	2693	0	110	44	0
TBCE	191	515	227	318	345	301	200	203	194	221	357	347	154	155	174	144	391	318	149	302	214	238	368	207	107	123	239	276	299	236	259
DNAJC5B	56	22	40	22	23	25	23	22	37	22	0	174	0	22	54	0	40	0	0	0	0	0	0	514	16	25	0	0	0	0	0
SIRT4	11	2	10	3	12	12	12	20	10	14	7	5	21	16	6	6	15	19	3	21	6	12	17	15	7	16	9	7	6	6	7
SCN5A	5	5	3	5	8	8	3	3	5	6	8	1	0	10	11	4	14	9	0	8	0	14	1	0	1	4	10	1	7	8	4
JARID2	635	1232	336	218	1314	709	499	340	2119	1848	1022	515	511	653	1697	1234	1612	1000	734	877	936	692	672	924	694	537	594	484	1245	682	1158
PRDX4	728	628	315	301	573	298	360	544	281	232	378	421	255	373	297	189	681	391	272	429	252	374	295	528	189	248	292	255	367	750	248
RTCA	499	1677	390	385	615	342	594	254	257	489	519	466	334	457	348	263	763	461	238	473	283	674	747	885	290	468	616	404	527	288	389
PPP5C	690	1056	628	494	1572	744	684	1003	504	570	494	648	442	694	742	631	1207	1093	501	863	363	1279	877	840	448	462	612	775	513	1180	417
RSPH4A	4	75	0	4	8	6	0	9	3	3	6	6	6	12	8	6	10	10	12	18	6	6	22	6	6	6	8	6	12	6	8
[truncated: 16,526 more rows]
